# Supplementary material for: Adhesion-driven rigidity transition decoupled from density-driven jamming triggers epithelial organization in embryonic tissues
Source: Nat Phys. 2026 Jun 2;22(6):941–53. doi: 10.1038/s41567-026-03276-6 (PMC13271890; doi:10.1038/s41567-026-03276-6)
Supplement: Supplementary file 13 — Description of oligonucleotides. [file 41567_2026_3276_MOESM13_ESM.xlsx]

## Sheet: -Oligos-
	OlIGO	SEQUENCE (5′→3′)	PURPOSE
	Fbxw11b-VHH4_fw	TCCCATCGATTCGAATTCAAGGatggagacggagatggag	Gibson assembly of opto-zGrad, N-terminal part of Fbxw11b -VHH4
	Fbxw11b-VHH4_rev	ttttcgatacgttccaaaccggcatcgtcacggctgat	Gibson assembly of opto-zGrad, N-terminal part of Fbxw11b -VHH4
	AsLOV2_fw	ccatcagccgtgacgatgccggtttggaacgtatcgaaa	Gibson assembly of opto-zGrad, AsLOV2 into A75 of the VHH4
	AsLOV2_rev	tgcagatacaccgtgttacgaccagcggcttcgtcgatat	Gibson assembly of opto-zGrad, AsLOV2 into A75 of the VHH4
	VHH4_fw	atatcgacgaagccgctggtcgtaacacggtgtatctgca	Gibson assembly of opto-zGrad, C-terminal part of VHH4
	VHH4_rev	TATAGTTCTAGAGGCTCGAGAGGttagctggagacggtga	Gibson assembly of opto-zGrad, C-terminal part of VHH4
	Opto-RhoAGEF2-mCherry_fw	CCCATCGATTCGAATTCAAGGatccgctagcatgctgacc	Gibson assembly of opto-RhoAGEF2-mCherry and opto-RhoAGEF2
	Opto-RhoAGEF2-mCherry_rev	TAGTTCTAGAGGCTCGAGAGGtcgcggccgctttacttgt	Gibson assembly of opto-RhoAGEF2-mCherry
	Opto-RhoAGEF2_rev	CTAGAGGCTCGAGAGGtcatgctgctccgatcatgatctg	Gibson assembly of opto-RhoAGEF2-mCherry and Opto-RhoAGEF2
	CIBN-mCherry-CAAX_fw	acgtgGAATTCaaacATGAATGGAGCTATAGGAGG	Cloning EcoRI/XhoI of CIBN-mCherry-CAAx and CIBN-CAAx into pCS2+
	CIBN-mCherry-CAAX_rev	agctcCTCGAGCTACATAATTACACACTTTG	Cloning EcoRI/XhoI of CIBN-mCherry-CAAX and CIBN-CAAX into pCS2+
	Lsr_fw	CAAGAAAATATGTCGCTGGGTG	lsr-201 cDNA
	Lsr_rev	TCACACCACCAGACTCTCTCTG	lsr-201 cDNA
	Lsr_fw2	CCATCGATTCGAATTCAAGGAAAATATGTCGCTGGGTGTAATATTTACCCT	Gibson assembly of of lsr-GFP, lsr
	Lsr_rev2	TCCTCGCCCTTGCTCACCATCACCACCAGACTCTCTCTGCT	Gibson assembly of of lsr-GFP, lsr
	GFP_fw1	GCAGAGAGAGTCTGGTGGTGATGGTGAGCAAGGGCGAG	Gibson assembly of lsr-GFP, GFP
	GFP_rev	GACTCACTATAGTTCTAGAGGCTCGAGAGGctaCTCGTCCATGCCGAGAGTG	Gibson assembly of lsr-GFP and marveld2a-GFP, GFP
	Marveld2a_fw	AGCATTGTCTCTGAAACATGCA	marveld2a-202 cDNA
	Marveld2a_rev	AGGTTTGCATTCAGTGGCATCAG	marveld2a-202 cDNA
	Marveld2a_fw2	ATCGATTCGAATTCAAGGAAACATGCACCACTACAACGAT	Gibson assembly of marveld2a-GFP, marveld2a
	Marveld2a_rev2	GCTCACCATGTGTAAGCCATAACCATCGTTCCAG	Gibson assembly of marveld2a-GFP, marveld2a
	GFP_fw2	GCTTACACATGGTGAGCAAGGGCGAG	Gibson assembly of marveld2a-GFP, GFP

## Sheet: -Morpholinos-
	MORPHOLINO	SEQUENCE (5′→3′)	TARGET	DOSE	SOURCE
	Standard control-MO	CCTCTTACCTCAGTTACAATTTATA	Targets a human beta-globin intron mutation that causes beta-thalassemia	6-7ng/embryo	Gene Tools
	Lsr-MO1	ACACCCAGCGACATATTTTCTTGAT	Translation-blocking morpholino targeting lsr	6ng/embryo	Gene Tools
	Lsr-MO2	ATGTTGAGTGTACTTGAGCTGGCTC	Splice-blocking morpholino targeting lsr (intron–exon boundary)	7ng/embryo	Dokmanovic-Chouinard et al., 2008
	Marveld2a-MO	TTGTAGTGGTGCATGTTTCAGAGAC	Translation-blocking morpholino targeting marveld2a	6ng/embryo	Gene Tools
