# Supplementary material for: Adhesion-driven rigidity transition decoupled from density-driven jamming triggers epithelial organization in embryonic tissues
Source: Nat Phys. 2026 Jun 2;22(6):941–53. doi: 10.1038/s41567-026-03276-6 (PMC13271890; doi:10.1038/s41567-026-03276-6)
Supplement: Supplementary file 14 — Statistical source data. [file 41567_2026_3276_MOESM14_ESM.xlsx]

## Sheet: Figure_1c
Panel_c
Experiments					Theory
condition_stage	embryo_id	k	GRC_size		k	GRC_size	GRC_upper_SEM	GRC_lower_SEM
wt_dome	wt_LRCe26_1	0.558308	0.168539		0	0	0	0
wt_dome	wt_LRCe26_2	0.532582	0.0824742		0.02	0	0	0
wt_dome	wt_LRCe26_3	0.48538	0.0380952		0.04	0	0	0
wt_dome	wt_1	0.604702	0.153846		0.06	0	0	0
wt_dome	wt_2	0.56783	0.288462		0.08	0	0	0
wt_dome	wt_4	0.569318	0.0857143		0.1	0	0	0
wt_dome	wt_5	0.621919	0.0842105		0.12	0	0	0
wt_dome	wt_6	0.694514	0.296296		0.14	0	0	0
wt_dome	wt_7	0.72734	0.690647		0.16	0	0	0
wt_dome	wt_8	0.573895	0.0918367		0.18	0	0	0
wt_dome	wt_19	0.641882	0.392		0.2	0	0	0
wt_dome	wt_20	0.612632	0.148515		0.22	0	0	0
wt_dome	wt_21	0.652542	0.385246		0.24	0	0	0
wt_dome	wt_22	0.69106	0.567568		0.26	0.0265032	0.0337079	0.0215054
wt_epiboly	wt_1	0.681705	0.173228		0.28	0.0313197	0.0361446	0.021978
wt_epiboly	wt_2	0.783839	0.803922		0.3	0.034632	0.0476191	0.0215054
wt_epiboly	wt_4	0.748151	0.781955		0.32	0.035655	0.0487805	0.0224719
wt_epiboly	wt_5	0.711562	0.398374		0.34	0.0365325	0.0510204	0.0272727
wt_epiboly	wt_6	0.696844	0.728324		0.36	0.0367927	0.0520833	0.021978
wt_epiboly	wt_7	0.696703	0.568047		0.38	0.0378122	0.0520833	0.0267857
wt_epiboly	wt_8	0.782951	0.879433		0.4	0.0395747	0.0571429	0.0263158
wt_epiboly	wt_19	0.708117	0.435065		0.42	0.0413916	0.0582524	0.0267857
wt_epiboly	wt_20	0.755956	0.866071		0.44	0.0439993	0.0636364	0.0265487
wt_epiboly	wt_21	0.76766	0.71875		0.46	0.0464168	0.0693069	0.0267857
wt_epiboly	wt_22	0.751791	0.72381		0.48	0.0495542	0.0733945	0.0272727
wt_germ ring	wt_19	0.77709	0.711268		0.5	0.0538744	0.0818182	0.0344828
wt_germ ring	wt_20	0.815915	0.867133		0.52	0.0583929	0.0900901	0.0267857
wt_germ ring	wt_21	0.825521	0.965278		0.54	0.0650454	0.109091	0.0347826
wt_germ ring	wt_22	0.867445	0.911111		0.56	0.0733614	0.123894	0.0347826
wt_germ ring	wt_LRCe33_1	0.778295	0.807339		0.58	0.0826072	0.13913	0.0353982
wt_germ ring	wt_LRCe33_2	0.798479	0.827273		0.6	0.0988143	0.185841	0.0431035
wt_high	wt_19	0.787564	0.882353		0.62	0.121273	0.245614	0.0431035
wt_high	wt_20	0.832045	1		0.64	0.154827	0.324561	0.0517241
wt_high	wt_21	0.837065	0.833333		0.66	0.203438	0.447368	0.0530974
wt_high	wt_22	0.744886	0.766667		0.68	0.301362	0.612069	0.0603448
wt_sphere	wt_1	0.641398	0.340426		0.7	0.444463	0.767241	0.12069
wt_sphere	wt_2	0.514186	0.0714286		0.72	0.630402	0.922414	0.26087
wt_sphere	wt_4	0.602067	0.186047		0.74	0.795474	0.982759	0.568966
wt_sphere	wt_5	0.670151	0.177215		0.76	0.865268	0.991379	0.715517
wt_sphere	wt_6	0.665751	0.603448		0.78	0.908462	1	0.801724
wt_sphere	wt_7	0.641424	0.394958		0.8	0.934845	1	0.853448
wt_sphere	wt_8	0.688813	0.238636		0.82	0.956973	1	0.896552
wt_sphere	wt_19	0.782718	0.847826		0.84	0.967746	1	0.922414
wt_sphere	wt_20	0.729843	0.589744		0.86	0.977599	1	0.947826
wt_sphere	wt_21	0.796324	0.818182		0.88	0.98354	1	0.956897
wt_sphere	wt_22	0.802568	0.932584		0.9	0.988016	1	0.965517
					0.92	0.992507	1	0.974138
					0.94	0.995553	1	0.982759
					0.96	0.997762	1	0.991379
					0.98	0.999821	1	0.999821

## Sheet: Figure_1d
Panel_d
x-axis: GRC size				y-axis: viscosity
condition_stage	embryo_id	GRC_size		condition_stage	embryo_id	viscosity
wt_dome	wt_LRCe26_1	0.168539		wt_high	wt_v1	92.88
wt_dome	wt_LRCe26_2	0.0824742		wt_high	wt_v2	319.63
wt_dome	wt_LRCe26_3	0.0380952		wt_high	wt_v3	251.93
wt_dome	wt_1	0.153846		wt_high	wt_v4	260.01
wt_dome	wt_2	0.288462		wt_high	wt_v5	355.95
wt_dome	wt_4	0.0857143		wt_high	wt_v6	504.31
wt_dome	wt_5	0.0842105		wt_high	wt_v7	545.02
wt_dome	wt_6	0.296296		wt_high	wt_v8	360.35
wt_dome	wt_7	0.690647		wt_high	wt_v9	755.95
wt_dome	wt_8	0.0918367		wt_high	wt_v10	193.79
wt_dome	wt_19	0.392		wt_high	wt_v11	658.9
wt_dome	wt_20	0.148515		wt_high	wt_v12	297.69
wt_dome	wt_21	0.385246		wt_high	wt_v13	475.72
wt_dome	wt_22	0.567568		wt_high	wt_v14	259.15
wt_epiboly	wt_1	0.173228		wt_high	wt_v15	767.54
wt_epiboly	wt_2	0.803922		wt_high	wt_v16	227.68
wt_epiboly	wt_4	0.781955		wt_high	wt_v17	519.86
wt_epiboly	wt_5	0.398374		wt_high	wt_v18	257.57
wt_epiboly	wt_6	0.728324		wt_high	wt_v19	471.69
wt_epiboly	wt_7	0.568047		wt_high	wt_v20	358.91
wt_epiboly	wt_8	0.879433		wt_high	wt_v21	198.56
wt_epiboly	wt_19	0.435065		wt_high	wt_v22	123.85
wt_epiboly	wt_20	0.866071		wt_high	wt_v23	767.82
wt_epiboly	wt_21	0.71875		wt_high	wt_v24	258.31
wt_epiboly	wt_22	0.72381		wt_high	wt_v25	251.59
wt_germ ring	wt_19	0.711268		wt_high	wt_v26	387.13
wt_germ ring	wt_20	0.867133		wt_high	wt_v27	916.58
wt_germ ring	wt_21	0.965278		wt_high	wt_v28	124.46
wt_germ ring	wt_22	0.911111		wt_high	wt_v29	262.18
wt_germ ring	wt_LRCe33_1	0.807339		wt_high	wt_v30	546.69
wt_germ ring	wt_LRCe33_2	0.827273		wt_sphere	wt_v31	402.62
wt_high	wt_19	0.882353		wt_sphere	wt_v32	282.33
wt_high	wt_20	1		wt_sphere	wt_v33	636.16
wt_high	wt_21	0.833333		wt_sphere	wt_v34	576.93
wt_high	wt_22	0.766667		wt_sphere	wt_v35	163.85
wt_sphere	wt_1	0.340426		wt_sphere	wt_v36	1135.96
wt_sphere	wt_2	0.0714286		wt_sphere	wt_v37	529.77
wt_sphere	wt_4	0.186047		wt_sphere	wt_v38	745.42
wt_sphere	wt_5	0.177215		wt_sphere	wt_v39	202.19
wt_sphere	wt_6	0.603448		wt_sphere	wt_v40	344.53
wt_sphere	wt_7	0.394958		wt_sphere	wt_v41	562.44
wt_sphere	wt_8	0.238636		wt_sphere	wt_v42	1161.7
wt_sphere	wt_19	0.847826		wt_sphere	wt_v43	431.35
wt_sphere	wt_20	0.589744		wt_sphere	wt_v44	94.13
wt_sphere	wt_21	0.818182		wt_sphere	wt_v45	434.35
wt_sphere	wt_22	0.932584		wt_sphere	wt_v46	716.54
				wt_sphere	wt_v47	315.18
				wt_sphere	wt_v48	539.15
				wt_sphere	wt_v49	116.65
				wt_sphere	wt_v50	341.06
				wt_sphere	wt_v51	280.34
				wt_sphere	wt_v52	683.85
				wt_sphere	wt_v53	608.19
				wt_sphere	wt_v54	359.21
				wt_sphere	wt_v55	654.18
				wt_sphere	wt_v56	340
				wt_dome	wt_v57	11.61
				wt_dome	wt_v58	7.24
				wt_dome	wt_v59	21.87
				wt_dome	wt_v60	23.97
				wt_dome	wt_v61	10.73
				wt_dome	wt_v62	20.94
				wt_dome	wt_v63	4.8
				wt_dome	wt_v64	29.05
				wt_dome	wt_v65	36.92
				wt_dome	wt_v66	29.22
				wt_dome	wt_v67	27.8
				wt_dome	wt_v68	13.38
				wt_dome	wt_v69	5.99
				wt_dome	wt_v70	61.47
				wt_dome	wt_v71	37.83
				wt_dome	wt_v72	8.36
				wt_dome	wt_v73	22.94
				wt_dome	wt_v74	49.08
				wt_dome	wt_v75	44.33
				wt_dome	wt_v76	86.11
				wt_dome	wt_v77	17.51
				wt_dome	wt_v78	7.07
				wt_dome	wt_v79	76.48
				wt_dome	wt_v80	22.16
				wt_dome	wt_v81	7.2
				wt_dome	wt_v82	15.42
				wt_dome	wt_v83	17.82
				wt_dome	wt_v84	18.02
				wt_dome	wt_v85	13.94
				wt_dome	wt_v86	4.69
				wt_epiboly	wt_v87	319.42
				wt_epiboly	wt_v88	82.49
				wt_epiboly	wt_v89	95.75
				wt_epiboly	wt_v90	143.83
				wt_epiboly	wt_v91	139.84
				wt_epiboly	wt_v92	107.82
				wt_epiboly	wt_v93	166.58
				wt_epiboly	wt_v94	254.51
				wt_epiboly	wt_v95	295.72
				wt_epiboly	wt_v96	233.51
				wt_epiboly	wt_v97	147.87
				wt_epiboly	wt_v98	107.82
				wt_epiboly	wt_v99	118.12
				wt_epiboly	wt_v100	405.74
				wt_epiboly	wt_v101	139.26
				wt_germ ring	wt_v102	690.9
				wt_germ ring	wt_v103	104.18
				wt_germ ring	wt_v104	373.4
				wt_germ ring	wt_v105	187.4
				wt_germ ring	wt_v106	844.28
				wt_germ ring	wt_v107	315.9
				wt_germ ring	wt_v108	1142.03
				wt_germ ring	wt_v109	131.46
				wt_germ ring	wt_v110	798.82
				wt_germ ring	wt_v111	103.58
				wt_germ ring	wt_v112	197.15
				wt_germ ring	wt_v113	139.84
				wt_germ ring	wt_v114	449.17
				wt_germ ring	wt_v115	761.84
				wt_germ ring	wt_v116	227.33
				wt_germ ring	wt_v117	656.93

## Sheet: Figure_1g
Panel_g
Experiments					Theory
condition_stage	embryo_id	cell_fraction	GRC_size		cell_fraction	GRC_size	SD_GRC
wt_dome	wt_LRCe26_1	0.7347	0.168539		0.45	0.0044	0.000894427
wt_dome	wt_LRCe26_2	0.77126	0.0824742		0.5	0.0044	0.000894427
wt_dome	wt_LRCe26_3	0.78592	0.0380952		0.55	0.0056	0.000894427
wt_dome	wt_1	0.82205	0.153846		0.6	0.0064	0.000894427
wt_dome	wt_2	0.74174	0.288462		0.65	0.0064	0.000894427
wt_dome	wt_4	0.85496	0.0857143		0.7	0.0064	0.000894427
wt_dome	wt_5	0.81655	0.0842105		0.75	0.0084	0.00167332
wt_dome	wt_6	0.878106	0.296296		0.8	0.0152	0.00363318
wt_dome	wt_7	0.882855	0.690647		0.81	0.0166667	0.005
wt_dome	wt_8	0.79845	0.0918367		0.82	0.0272	0.0105494
wt_dome	wt_19	0.83374	0.392		0.83	0.1042	0.0953424
wt_dome	wt_20	0.84862	0.148515		0.835	0.2088	0.194205
wt_dome	wt_21	0.8491	0.385246		0.84	0.2398	0.192784
wt_dome	wt_22	0.84501	0.567568		0.845	0.4722	0.23643
wt_epiboly	wt_1	0.84422	0.173228		0.85	0.6934	0.172676
wt_epiboly	wt_2	0.90439	0.803922		0.855	0.8202	0.0721446
wt_epiboly	wt_4	0.89134	0.781955		0.86	0.8932	0.0535761
wt_epiboly	wt_5	0.86064	0.398374		0.865	0.9376	0.0440686
wt_epiboly	wt_6	0.882	0.728324		0.87	0.9762	0.0221199
wt_epiboly	wt_7	0.842	0.568047		0.875	0.982	0.021166
wt_epiboly	wt_8	0.86524	0.879433		0.88	0.98	0.0189209
wt_epiboly	wt_19	0.86686	0.435065		0.9	1	0
wt_epiboly	wt_20	0.8529	0.866071		0.92	1	0
wt_epiboly	wt_21	0.84662	0.71875		0.93	1	0
wt_epiboly	wt_22	0.88251	0.72381		0.94	1	0
wt_germ ring	wt_19	0.87155	0.711268		0.95	1	0
wt_germ ring	wt_20	0.9126	0.867133		0.96	1	0
wt_germ ring	wt_21	0.89899	0.965278		0.97	1	0
wt_germ ring	wt_22	0.91425	0.911111		0.98	1	0
wt_germ ring	wt_LRCe33_1	0.8577	0.807339		0.99	1	0
wt_germ ring	wt_LRCe33_2	0.87754	0.827273		1	1	0
wt_high	wt_19	0.9182	0.882353
wt_high	wt_20	0.93957	1
wt_high	wt_21	0.95246	0.833333
wt_high	wt_22	0.92425	0.766667
wt_sphere	wt_1	0.86562	0.340426
wt_sphere	wt_2	0.78867	0.0714286
wt_sphere	wt_4	0.88848	0.186047
wt_sphere	wt_5	0.8404	0.177215
wt_sphere	wt_6	0.863467	0.603448
wt_sphere	wt_7	0.865157	0.394958
wt_sphere	wt_8	0.87316	0.238636
wt_sphere	wt_19	0.90103	0.847826
wt_sphere	wt_20	0.89311	0.589744
wt_sphere	wt_21	0.9077	0.818182
wt_sphere	wt_22	0.89623	0.932584

## Sheet: Figure_1h
Panel_h
condition_stage	embryo_id	k	cell_fraction
wt_dome	wt_LRCe26_1	0.558308	0.7347
wt_dome	wt_LRCe26_2	0.532582	0.77126
wt_dome	wt_LRCe26_3	0.48538	0.78592
wt_dome	wt_1	0.604702	0.82205
wt_dome	wt_2	0.56783	0.74174
wt_dome	wt_4	0.569318	0.85496
wt_dome	wt_5	0.621919	0.81655
wt_dome	wt_6	0.694514	0.878106
wt_dome	wt_7	0.72734	0.882855
wt_dome	wt_8	0.573895	0.79845
wt_dome	wt_19	0.641882	0.83374
wt_dome	wt_20	0.612632	0.84862
wt_dome	wt_21	0.652542	0.8491
wt_dome	wt_22	0.69106	0.84501
wt_epiboly	wt_1	0.681705	0.84422
wt_epiboly	wt_2	0.783839	0.90439
wt_epiboly	wt_4	0.748151	0.89134
wt_epiboly	wt_5	0.711562	0.86064
wt_epiboly	wt_6	0.696844	0.882
wt_epiboly	wt_7	0.696703	0.842
wt_epiboly	wt_8	0.782951	0.86524
wt_epiboly	wt_19	0.708117	0.86686
wt_epiboly	wt_20	0.755956	0.8529
wt_epiboly	wt_21	0.76766	0.84662
wt_epiboly	wt_22	0.751791	0.88251
wt_germ ring	wt_19	0.77709	0.87155
wt_germ ring	wt_20	0.815915	0.9126
wt_germ ring	wt_21	0.825521	0.89899
wt_germ ring	wt_22	0.867445	0.91425
wt_germ ring	wt_LRCe33_1	0.778295	0.8577
wt_germ ring	wt_LRCe33_2	0.798479	0.87754
wt_high	wt_19	0.787564	0.9182
wt_high	wt_20	0.832045	0.93957
wt_high	wt_21	0.837065	0.95246
wt_high	wt_22	0.744886	0.92425
wt_sphere	wt_1	0.641398	0.86562
wt_sphere	wt_2	0.514186	0.78867
wt_sphere	wt_4	0.602067	0.88848
wt_sphere	wt_5	0.670151	0.8404
wt_sphere	wt_6	0.665751	0.863467
wt_sphere	wt_7	0.641424	0.865157
wt_sphere	wt_8	0.688813	0.87316
wt_sphere	wt_19	0.782718	0.90103
wt_sphere	wt_20	0.729843	0.89311
wt_sphere	wt_21	0.796324	0.9077
wt_sphere	wt_22	0.802568	0.89623

## Sheet: Figure_1k
Panel_k
Theory
alpha	GRC_size	SD_GRC	k	SD_k
0.7	0.97971	0.102733	0.892391	0.0626815
0.725	0.973761	0.102831	0.875534	0.0616784
0.75	0.967836	0.10641	0.860828	0.0602409
0.775	0.953488	0.10685	0.840619	0.0593458
0.8	0.943953	0.124569	0.823106	0.0573554
0.825	0.925373	0.130606	0.80321	0.0554116
0.85	0.909621	0.134749	0.794832	0.0539971
0.86	0.888235	0.144511	0.783658	0.0542786
0.864	0.857567	0.186277	0.768763	0.0544795
0.868	0.807122	0.2365	0.751801	0.0539808
0.872	0.733333	0.253319	0.740975	0.052064
0.88	0.554545	0.261255	0.727856	0.0502733
0.89	0.386431	0.247279	0.704098	0.0487145
0.905	0.229093	0.201017	0.682051	0.046453
0.92	0.179177	0.160992	0.66954	0.0424479
0.935	0.114551	0.0902713	0.65	0.0201496
0.95	0.0981304	0.068199	0.638161	0.0190265
0.975	0.0519484	0.0515186	0.603085	0.105722
1	0.0594118	0.0160891	0.262845	0.0175883

## Sheet: Figure_1l
Panel_l
condition_stage	embryo_id	k	alpha
wt_dome	wt_LRCe26_1	0.558308	0.890542
wt_dome	wt_LRCe26_2	0.532582	0.884705
wt_dome	wt_LRCe26_3	0.48538	0.892531
wt_dome	wt_1	0.604702	0.875509
wt_dome	wt_2	0.56783	0.90379
wt_dome	wt_4	0.569318	0.905343
wt_dome	wt_5	0.621919	0.890007
wt_dome	wt_6	0.694514	0.900615
wt_dome	wt_7	0.72734	0.856475
wt_dome	wt_8	0.573895	0.888923
wt_dome	wt_19	0.641882	0.905272
wt_dome	wt_20	0.612632	0.892437
wt_dome	wt_21	0.652542	0.909304
wt_dome	wt_22	0.69106	0.904245
wt_epiboly	wt_1	0.681705	0.777453
wt_epiboly	wt_2	0.783839	0.770803
wt_epiboly	wt_4	0.748151	0.832246
wt_epiboly	wt_5	0.711562	0.818232
wt_epiboly	wt_6	0.696844	0.867575
wt_epiboly	wt_7	0.696703	0.83052
wt_epiboly	wt_8	0.782951	0.813747
wt_epiboly	wt_19	0.708117	0.823814
wt_epiboly	wt_20	0.755956	0.79274
wt_epiboly	wt_21	0.76766	0.817769
wt_epiboly	wt_22	0.751791	0.814147
wt_germ ring	wt_19	0.77709	0.800012
wt_germ ring	wt_20	0.815915	0.79589
wt_germ ring	wt_21	0.825521	0.792098
wt_germ ring	wt_22	0.867445	0.798967
wt_germ ring	wt_LRCe33_1	0.778295	0.825788
wt_germ ring	wt_LRCe33_2	0.798479	0.828873
wt_high	wt_19	0.787564	0.792717
wt_high	wt_20	0.832045	0.848721
wt_high	wt_21	0.837065	0.814369
wt_high	wt_22	0.744886	0.789229
wt_sphere	wt_1	0.641398	0.838493
wt_sphere	wt_2	0.514186	0.865887
wt_sphere	wt_4	0.602067	0.865823
wt_sphere	wt_5	0.670151	0.86026
wt_sphere	wt_6	0.665751	0.875669
wt_sphere	wt_7	0.641424	0.858635
wt_sphere	wt_8	0.688813	0.866764
wt_sphere	wt_19	0.782718	0.827608
wt_sphere	wt_20	0.729843	0.839744
wt_sphere	wt_21	0.796324	0.830024
wt_sphere	wt_22	0.802568	0.837669

## Sheet: Figure_1o
Panel_o
Experiments					Theory
condition_stage	embryo_id	alpha	GRC_size		cell_fraction	alpha	GRC_size	SD_GRC
wt_dome	wt_LRCe26_1	0.890542	0.168539		0.78	0.7	0.9125	0.112749
wt_dome	wt_LRCe26_2	0.884705	0.0824742		0.78	0.725	0.889937	0.140845
wt_dome	wt_LRCe26_3	0.892531	0.0380952		0.78	0.75	0.835443	0.155623
wt_dome	wt_1	0.875509	0.153846		0.78	0.775	0.8	0.173215
wt_dome	wt_2	0.90379	0.288462		0.78	0.8	0.72293	0.19491
wt_dome	wt_4	0.905343	0.0857143		0.78	0.825	0.651757	0.202241
wt_dome	wt_5	0.890007	0.0842105		0.78	0.85	0.570093	0.211682
wt_dome	wt_6	0.900615	0.296296		0.78	0.86	0.474359	0.206057
wt_dome	wt_7	0.856475	0.690647		0.78	0.864	0.371336	0.198458
wt_dome	wt_8	0.888923	0.0918367		0.78	0.868	0.304207	0.180427
wt_dome	wt_19	0.905272	0.392		0.78	0.872	0.252427	0.140898
wt_dome	wt_20	0.892437	0.148515		0.78	0.88	0.185668	0.109467
wt_dome	wt_21	0.909304	0.385246		0.78	0.89	0.145161	0.0970707
wt_dome	wt_22	0.904245	0.567568		0.78	0.905	0.124601	0.0853675
wt_epiboly	wt_1	0.777453	0.173228		0.78	0.92	0.0891089	0.0609017
wt_epiboly	wt_2	0.770803	0.803922		0.78	0.935	0.0675241	0.0429202
wt_epiboly	wt_4	0.832246	0.781955		0.78	0.95	0.0592105	0.0257182
wt_epiboly	wt_5	0.818232	0.398374		0.78	0.975	0.0495049	0.0191821
wt_epiboly	wt_6	0.867575	0.728324		0.78	1	0.0512821	0.0196268
wt_epiboly	wt_7	0.83052	0.568047		0.8	0.7	0.954071	0.0507177
wt_epiboly	wt_8	0.813747	0.879433		0.8	0.725	0.935583	0.0578811
wt_epiboly	wt_19	0.823814	0.435065		0.8	0.75	0.916149	0.0905215
wt_epiboly	wt_20	0.79274	0.866071		0.8	0.775	0.886154	0.131404
wt_epiboly	wt_21	0.817769	0.71875		0.8	0.8	0.855844	0.157106
wt_epiboly	wt_22	0.814147	0.72381		0.8	0.825	0.799411	0.191079
wt_germ ring	wt_19	0.800012	0.711268		0.8	0.85	0.724542	0.208675
wt_germ ring	wt_20	0.79589	0.867133		0.8	0.86	0.650841	0.228425
wt_germ ring	wt_21	0.792098	0.965278		0.8	0.864	0.563863	0.238863
wt_germ ring	wt_22	0.798967	0.911111		0.8	0.868	0.44376	0.221614
wt_germ ring	wt_LRCe33_1	0.825788	0.807339		0.8	0.872	0.363431	0.202831
wt_germ ring	wt_LRCe33_2	0.828873	0.827273		0.8	0.88	0.276242	0.187049
wt_high	wt_19	0.792717	0.882353		0.8	0.89	0.201611	0.173133
wt_high	wt_20	0.848721	1		0.8	0.905	0.133756	0.100385
wt_high	wt_21	0.814369	0.833333		0.8	0.92	0.0955414	0.0778814
wt_high	wt_22	0.789229	0.766667		0.8	0.935	0.0792079	0.060176
wt_sphere	wt_1	0.838493	0.340426		0.8	0.95	0.0668851	0.0353208
wt_sphere	wt_2	0.865887	0.0714286		0.8	0.975	0.0574702	0.0334022
wt_sphere	wt_4	0.865823	0.186047		0.8	1	0.0576923	0.0197924
wt_sphere	wt_5	0.86026	0.177215		0.82	0.7	0.971726	0.0552279
wt_sphere	wt_6	0.875669	0.603448		0.82	0.725	0.959588	0.0596063
wt_sphere	wt_7	0.858635	0.394958		0.82	0.75	0.9375	0.0630917
wt_sphere	wt_8	0.866764	0.238636		0.82	0.775	0.932135	0.0692166
wt_sphere	wt_19	0.827608	0.847826		0.82	0.8	0.904335	0.111703
wt_sphere	wt_20	0.839744	0.589744		0.82	0.825	0.88253	0.158467
wt_sphere	wt_21	0.830024	0.818182		0.82	0.85	0.853432	0.171258
wt_sphere	wt_22	0.837669	0.932584		0.82	0.86	0.832075	0.228322
					0.82	0.864	0.784866	0.238778
					0.82	0.868	0.653909	0.249357
					0.82	0.872	0.509796	0.242524
					0.82	0.88	0.386507	0.237419
					0.82	0.89	0.295455	0.209491
					0.82	0.905	0.206364	0.171794
					0.82	0.92	0.139723	0.135038
					0.82	0.935	0.11631	0.0782683
					0.82	0.95	0.085443	0.061721
					0.82	0.975	0.0582524	0.044036
					0.82	1	0.0588235	0.0167863
					0.84	0.7	0.97971	0.102733
					0.84	0.725	0.973761	0.102831
					0.84	0.75	0.967836	0.10641
					0.84	0.775	0.953488	0.10685
					0.84	0.8	0.943953	0.124569
					0.84	0.825	0.925373	0.130606
					0.84	0.85	0.909621	0.134749
					0.84	0.86	0.888235	0.144511
					0.84	0.864	0.857567	0.186277
					0.84	0.868	0.807122	0.2365
					0.84	0.872	0.733333	0.253319
					0.84	0.88	0.554545	0.261255
					0.84	0.89	0.386431	0.247279
					0.84	0.905	0.229093	0.201017
					0.84	0.92	0.179177	0.160992
					0.84	0.935	0.114551	0.0902713
					0.84	0.95	0.0981304	0.068199
					0.84	0.975	0.0519484	0.0515186
					0.84	1	0.0594118	0.0160891

## Sheet: Figure_1p
Panel_p
condition_stage	embryo_id	cell_fraction	alpha
wt_dome	wt_LRCe26_1	0.7347	0.890542
wt_dome	wt_LRCe26_2	0.77126	0.884705
wt_dome	wt_LRCe26_3	0.78592	0.892531
wt_dome	wt_1	0.82205	0.875509
wt_dome	wt_2	0.74174	0.90379
wt_dome	wt_4	0.85496	0.905343
wt_dome	wt_5	0.81655	0.890007
wt_dome	wt_6	0.878106	0.900615
wt_dome	wt_7	0.882855	0.856475
wt_dome	wt_8	0.79845	0.888923
wt_dome	wt_19	0.83374	0.905272
wt_dome	wt_20	0.84862	0.892437
wt_dome	wt_21	0.8491	0.909304
wt_dome	wt_22	0.84501	0.904245
wt_epiboly	wt_1	0.84422	0.777453
wt_epiboly	wt_2	0.90439	0.770803
wt_epiboly	wt_4	0.89134	0.832246
wt_epiboly	wt_5	0.86064	0.818232
wt_epiboly	wt_6	0.882	0.867575
wt_epiboly	wt_7	0.842	0.83052
wt_epiboly	wt_8	0.86524	0.813747
wt_epiboly	wt_19	0.86686	0.823814
wt_epiboly	wt_20	0.8529	0.79274
wt_epiboly	wt_21	0.84662	0.817769
wt_epiboly	wt_22	0.88251	0.814147
wt_germ ring	wt_19	0.87155	0.800012
wt_germ ring	wt_20	0.9126	0.79589
wt_germ ring	wt_21	0.89899	0.792098
wt_germ ring	wt_22	0.91425	0.798967
wt_germ ring	wt_LRCe33_1	0.8577	0.825788
wt_germ ring	wt_LRCe33_2	0.87754	0.828873
wt_high	wt_19	0.9182	0.792717
wt_high	wt_20	0.93957	0.848721
wt_high	wt_21	0.95246	0.814369
wt_high	wt_22	0.92425	0.789229
wt_sphere	wt_1	0.86562	0.838493
wt_sphere	wt_2	0.78867	0.865887
wt_sphere	wt_4	0.88848	0.865823
wt_sphere	wt_5	0.8404	0.86026
wt_sphere	wt_6	0.863467	0.875669
wt_sphere	wt_7	0.865157	0.858635
wt_sphere	wt_8	0.87316	0.866764
wt_sphere	wt_19	0.90103	0.827608
wt_sphere	wt_20	0.89311	0.839744
wt_sphere	wt_21	0.9077	0.830024
wt_sphere	wt_22	0.89623	0.837669
