# Supplementary material for: Adhesion-driven rigidity transition decoupled from density-driven jamming triggers epithelial organization in embryonic tissues
Source: Nat Phys. 2026 Jun 2;22(6):941–53. doi: 10.1038/s41567-026-03276-6 (PMC13271890; doi:10.1038/s41567-026-03276-6)
Supplement: Supplementary file 15 — Statistical source data. [file 41567_2026_3276_MOESM15_ESM.xlsx]

## Sheet: Figure_2e
Panel_e
condition_stage	embryo_id	alpha	cell_fraction
explant_epiboly	LRCe117_explant_1	0.830142	0.85761
explant_epiboly	LRCe117_explant_1	0.776208	0.72304
explant_epiboly	LRCe118_explant_3	0.763006	0.71808
explant_epiboly	explant_8	0.821257	0.85756
explant_epiboly	explant_9	0.82428	0.8321
explant_epiboly	explant_1	0.73328	0.83354
pky_epiboly	pky_1	0.884858	0.91292
pky_epiboly	pky_2	0.887014	0.87598
pky_epiboly	pky_3	0.898832	0.85527
pky_epiboly	pky_4	0.875645	0.9074
pky_epiboly	pky_5	0.91424	0.86692
pky_epiboly	pky_6	0.879822	0.89284
wt_dome	wt_LRCe26_1	0.890542	0.7347
wt_dome	wt_LRCe26_2	0.884705	0.77126
wt_dome	wt_LRCe26_3	0.892531	0.78592
wt_dome	wt_1	0.875509	0.82205
wt_dome	wt_2	0.90379	0.74174
wt_dome	wt_4	0.905343	0.85496
wt_dome	wt_5	0.890007	0.81655
wt_dome	wt_6	0.900615	0.878106
wt_dome	wt_7	0.856475	0.882855
wt_dome	wt_8	0.888923	0.79845
wt_dome	wt_19	0.905272	0.83374
wt_dome	wt_20	0.892437	0.84862
wt_dome	wt_21	0.909304	0.8491
wt_dome	wt_22	0.904245	0.84501
wt_epiboly	wt_1	0.777453	0.84422
wt_epiboly	wt_2	0.770803	0.90439
wt_epiboly	wt_4	0.832246	0.89134
wt_epiboly	wt_5	0.818232	0.86064
wt_epiboly	wt_6	0.867575	0.882
wt_epiboly	wt_7	0.83052	0.842
wt_epiboly	wt_8	0.813747	0.86524
wt_epiboly	wt_19	0.823814	0.86686
wt_epiboly	wt_20	0.79274	0.8529
wt_epiboly	wt_21	0.817769	0.84662
wt_epiboly	wt_22	0.814147	0.88251
wt_germ ring	wt_19	0.800012	0.87155
wt_germ ring	wt_20	0.79589	0.9126
wt_germ ring	wt_21	0.792098	0.89899
wt_germ ring	wt_22	0.798967	0.91425
wt_germ ring	wt_LRCe33_1	0.825788	0.8577
wt_germ ring	wt_LRCe33_2	0.828873	0.87754
wt_high	wt_19	0.792717	0.9182
wt_high	wt_20	0.848721	0.93957
wt_high	wt_21	0.814369	0.95246
wt_high	wt_22	0.789229	0.92425
wt_sphere	wt_1	0.838493	0.86562
wt_sphere	wt_2	0.865887	0.78867
wt_sphere	wt_4	0.865823	0.88848
wt_sphere	wt_5	0.86026	0.8404
wt_sphere	wt_6	0.875669	0.863467
wt_sphere	wt_7	0.858635	0.865157
wt_sphere	wt_8	0.866764	0.87316
wt_sphere	wt_19	0.827608	0.90103
wt_sphere	wt_20	0.839744	0.89311
wt_sphere	wt_21	0.830024	0.9077
wt_sphere	wt_22	0.837669	0.89623

## Sheet: Figure_2f
Panel_f
x-axis: cell fraction				y-axis: viscosity
condition_stage	embryo_id	cell_fraction		condition_stage	embryo_id	viscosity
explant_epiboly	LRCe117_explant_1	0.85761		wt_high	wt_v1	92.88
explant_epiboly	LRCe117_explant_1	0.72304		wt_high	wt_v2	319.63
explant_epiboly	LRCe118_explant_3	0.71808		wt_high	wt_v3	251.93
explant_epiboly	explant_8	0.85756		wt_high	wt_v4	260.01
explant_epiboly	explant_9	0.8321		wt_high	wt_v5	355.95
explant_epiboly	explant_1	0.83354		wt_high	wt_v6	504.31
pky_epiboly	pky_1	0.91292		wt_high	wt_v7	545.02
pky_epiboly	pky_2	0.87598		wt_high	wt_v8	360.35
pky_epiboly	pky_3	0.85527		wt_high	wt_v9	755.95
pky_epiboly	pky_4	0.9074		wt_high	wt_v10	193.79
pky_epiboly	pky_5	0.86692		wt_high	wt_v11	658.9
pky_epiboly	pky_6	0.89284		wt_high	wt_v12	297.69
wt_dome	wt_LRCe26_1	0.7347		wt_high	wt_v13	475.72
wt_dome	wt_LRCe26_2	0.77126		wt_high	wt_v14	259.15
wt_dome	wt_LRCe26_3	0.78592		wt_high	wt_v15	767.54
wt_dome	wt_1	0.82205		wt_high	wt_v16	227.68
wt_dome	wt_2	0.74174		wt_high	wt_v17	519.86
wt_dome	wt_4	0.85496		wt_high	wt_v18	257.57
wt_dome	wt_5	0.81655		wt_high	wt_v19	471.69
wt_dome	wt_6	0.878106		wt_high	wt_v20	358.91
wt_dome	wt_7	0.882855		wt_high	wt_v21	198.56
wt_dome	wt_8	0.79845		wt_high	wt_v22	123.85
wt_dome	wt_19	0.83374		wt_high	wt_v23	767.82
wt_dome	wt_20	0.84862		wt_high	wt_v24	258.31
wt_dome	wt_21	0.8491		wt_high	wt_v25	251.59
wt_dome	wt_22	0.84501		wt_high	wt_v26	387.13
wt_epiboly	wt_1	0.84422		wt_high	wt_v27	916.58
wt_epiboly	wt_2	0.90439		wt_high	wt_v28	124.46
wt_epiboly	wt_4	0.89134		wt_high	wt_v29	262.18
wt_epiboly	wt_5	0.86064		wt_high	wt_v30	546.69
wt_epiboly	wt_6	0.882		wt_sphere	wt_v31	402.62
wt_epiboly	wt_7	0.842		wt_sphere	wt_v32	282.33
wt_epiboly	wt_8	0.86524		wt_sphere	wt_v33	636.16
wt_epiboly	wt_19	0.86686		wt_sphere	wt_v34	576.93
wt_epiboly	wt_20	0.8529		wt_sphere	wt_v35	163.85
wt_epiboly	wt_21	0.84662		wt_sphere	wt_v36	1135.96
wt_epiboly	wt_22	0.88251		wt_sphere	wt_v37	529.77
wt_germ ring	wt_19	0.87155		wt_sphere	wt_v38	745.42
wt_germ ring	wt_20	0.9126		wt_sphere	wt_v39	202.19
wt_germ ring	wt_21	0.89899		wt_sphere	wt_v40	344.53
wt_germ ring	wt_22	0.91425		wt_sphere	wt_v41	562.44
wt_germ ring	wt_LRCe33_1	0.8577		wt_sphere	wt_v42	1161.7
wt_germ ring	wt_LRCe33_2	0.87754		wt_sphere	wt_v43	431.35
wt_high	wt_19	0.9182		wt_sphere	wt_v44	94.13
wt_high	wt_20	0.93957		wt_sphere	wt_v45	434.35
wt_high	wt_21	0.95246		wt_sphere	wt_v46	716.54
wt_high	wt_22	0.92425		wt_sphere	wt_v47	315.18
wt_sphere	wt_1	0.86562		wt_sphere	wt_v48	539.15
wt_sphere	wt_2	0.78867		wt_sphere	wt_v49	116.65
wt_sphere	wt_4	0.88848		wt_sphere	wt_v50	341.06
wt_sphere	wt_5	0.8404		wt_sphere	wt_v51	280.34
wt_sphere	wt_6	0.863467		wt_sphere	wt_v52	683.85
wt_sphere	wt_7	0.865157		wt_sphere	wt_v53	608.19
wt_sphere	wt_8	0.87316		wt_sphere	wt_v54	359.21
wt_sphere	wt_19	0.90103		wt_sphere	wt_v55	654.18
wt_sphere	wt_20	0.89311		wt_sphere	wt_v56	340
wt_sphere	wt_21	0.9077		wt_dome	wt_v57	11.61
wt_sphere	wt_22	0.89623		wt_dome	wt_v58	7.24
				wt_dome	wt_v59	21.87
				wt_dome	wt_v60	23.97
				wt_dome	wt_v61	10.73
				wt_dome	wt_v62	20.94
				wt_dome	wt_v63	4.8
				wt_dome	wt_v64	29.05
				wt_dome	wt_v65	36.92
				wt_dome	wt_v66	29.22
				wt_dome	wt_v67	27.8
				wt_dome	wt_v68	13.38
				wt_dome	wt_v69	5.99
				wt_dome	wt_v70	61.47
				wt_dome	wt_v71	37.83
				wt_dome	wt_v72	8.36
				wt_dome	wt_v73	22.94
				wt_dome	wt_v74	49.08
				wt_dome	wt_v75	44.33
				wt_dome	wt_v76	86.11
				wt_dome	wt_v77	17.51
				wt_dome	wt_v78	7.07
				wt_dome	wt_v79	76.48
				wt_dome	wt_v80	22.16
				wt_dome	wt_v81	7.2
				wt_dome	wt_v82	15.42
				wt_dome	wt_v83	17.82
				wt_dome	wt_v84	18.02
				wt_dome	wt_v85	13.94
				wt_dome	wt_v86	4.69
				wt_epiboly	wt_v87	319.42
				wt_epiboly	wt_v88	82.49
				wt_epiboly	wt_v89	95.75
				wt_epiboly	wt_v90	143.83
				wt_epiboly	wt_v91	139.84
				wt_epiboly	wt_v92	107.82
				wt_epiboly	wt_v93	166.58
				wt_epiboly	wt_v94	254.51
				wt_epiboly	wt_v95	295.72
				wt_epiboly	wt_v96	233.51
				wt_epiboly	wt_v97	147.87
				wt_epiboly	wt_v98	107.82
				wt_epiboly	wt_v99	118.12
				wt_epiboly	wt_v100	405.74
				wt_epiboly	wt_v101	139.26
				wt_germ ring	wt_v102	690.9
				wt_germ ring	wt_v103	104.18
				wt_germ ring	wt_v104	373.4
				wt_germ ring	wt_v105	187.4
				wt_germ ring	wt_v106	844.28
				wt_germ ring	wt_v107	315.9
				wt_germ ring	wt_v108	1142.03
				wt_germ ring	wt_v109	131.46
				wt_germ ring	wt_v110	798.82
				wt_germ ring	wt_v111	103.58
				wt_germ ring	wt_v112	197.15
				wt_germ ring	wt_v113	139.84
				wt_germ ring	wt_v114	449.17
				wt_germ ring	wt_v115	761.84
				wt_germ ring	wt_v116	227.33
				wt_germ ring	wt_v117	656.93
				pky_epiboly	pky_v1	15.62
				pky_epiboly	pky_v2	10.92
				pky_epiboly	pky_v3	12.9
				pky_epiboly	pky_v4	24.61
				pky_epiboly	pky_v5	12.46
				pky_epiboly	pky_v6	33.74
				pky_epiboly	pky_v7	42.17
				pky_epiboly	pky_v8	24.69
				pky_epiboly	pky_v9	15.95
				pky_epiboly	pky_v10	43.73
				pky_epiboly	pky_v11	23.56
				pky_epiboly	pky_v12	25.13
				pky_epiboly	pky_v13	59.33
				pky_epiboly	pky_v14	15.92
				pky_epiboly	pky_v15	17.49
				pky_epiboly	pky_v16	37.99
				explant_epiboly	explant_v1	1010
				explant_epiboly	explant_v2	786
				explant_epiboly	explant_v3	774
				explant_epiboly	explant_v4	1101
				explant_epiboly	explant_v5	595.77
				explant_epiboly	explant_v6	714.6

## Sheet: Figure_2g
Panel_g
x-axis: alpha				y-axis: viscosity
condition_stage	embryo_id	alpha		condition_stage	embryo_id	viscosity
explant_epiboly	LRCe117_explant_1	0.830142		wt_high	wt_v1	92.88
explant_epiboly	LRCe117_explant_1	0.776208		wt_high	wt_v2	319.63
explant_epiboly	LRCe118_explant_3	0.763006		wt_high	wt_v3	251.93
explant_epiboly	explant_8	0.821257		wt_high	wt_v4	260.01
explant_epiboly	explant_9	0.82428		wt_high	wt_v5	355.95
explant_epiboly	explant_1	0.73328		wt_high	wt_v6	504.31
pky_epiboly	pky_1	0.884858		wt_high	wt_v7	545.02
pky_epiboly	pky_2	0.887014		wt_high	wt_v8	360.35
pky_epiboly	pky_3	0.898832		wt_high	wt_v9	755.95
pky_epiboly	pky_4	0.875645		wt_high	wt_v10	193.79
pky_epiboly	pky_5	0.91424		wt_high	wt_v11	658.9
pky_epiboly	pky_6	0.879822		wt_high	wt_v12	297.69
wt_dome	wt_LRCe26_1	0.890542		wt_high	wt_v13	475.72
wt_dome	wt_LRCe26_2	0.884705		wt_high	wt_v14	259.15
wt_dome	wt_LRCe26_3	0.892531		wt_high	wt_v15	767.54
wt_dome	wt_1	0.875509		wt_high	wt_v16	227.68
wt_dome	wt_2	0.90379		wt_high	wt_v17	519.86
wt_dome	wt_4	0.905343		wt_high	wt_v18	257.57
wt_dome	wt_5	0.890007		wt_high	wt_v19	471.69
wt_dome	wt_6	0.900615		wt_high	wt_v20	358.91
wt_dome	wt_7	0.856475		wt_high	wt_v21	198.56
wt_dome	wt_8	0.888923		wt_high	wt_v22	123.85
wt_dome	wt_19	0.905272		wt_high	wt_v23	767.82
wt_dome	wt_20	0.892437		wt_high	wt_v24	258.31
wt_dome	wt_21	0.909304		wt_high	wt_v25	251.59
wt_dome	wt_22	0.904245		wt_high	wt_v26	387.13
wt_epiboly	wt_1	0.777453		wt_high	wt_v27	916.58
wt_epiboly	wt_2	0.770803		wt_high	wt_v28	124.46
wt_epiboly	wt_4	0.832246		wt_high	wt_v29	262.18
wt_epiboly	wt_5	0.818232		wt_high	wt_v30	546.69
wt_epiboly	wt_6	0.867575		wt_sphere	wt_v31	402.62
wt_epiboly	wt_7	0.83052		wt_sphere	wt_v32	282.33
wt_epiboly	wt_8	0.813747		wt_sphere	wt_v33	636.16
wt_epiboly	wt_19	0.823814		wt_sphere	wt_v34	576.93
wt_epiboly	wt_20	0.79274		wt_sphere	wt_v35	163.85
wt_epiboly	wt_21	0.817769		wt_sphere	wt_v36	1135.96
wt_epiboly	wt_22	0.814147		wt_sphere	wt_v37	529.77
wt_germ ring	wt_19	0.800012		wt_sphere	wt_v38	745.42
wt_germ ring	wt_20	0.79589		wt_sphere	wt_v39	202.19
wt_germ ring	wt_21	0.792098		wt_sphere	wt_v40	344.53
wt_germ ring	wt_22	0.798967		wt_sphere	wt_v41	562.44
wt_germ ring	wt_LRCe33_1	0.825788		wt_sphere	wt_v42	1161.7
wt_germ ring	wt_LRCe33_2	0.828873		wt_sphere	wt_v43	431.35
wt_high	wt_19	0.792717		wt_sphere	wt_v44	94.13
wt_high	wt_20	0.848721		wt_sphere	wt_v45	434.35
wt_high	wt_21	0.814369		wt_sphere	wt_v46	716.54
wt_high	wt_22	0.789229		wt_sphere	wt_v47	315.18
wt_sphere	wt_1	0.838493		wt_sphere	wt_v48	539.15
wt_sphere	wt_2	0.865887		wt_sphere	wt_v49	116.65
wt_sphere	wt_4	0.865823		wt_sphere	wt_v50	341.06
wt_sphere	wt_5	0.86026		wt_sphere	wt_v51	280.34
wt_sphere	wt_6	0.875669		wt_sphere	wt_v52	683.85
wt_sphere	wt_7	0.858635		wt_sphere	wt_v53	608.19
wt_sphere	wt_8	0.866764		wt_sphere	wt_v54	359.21
wt_sphere	wt_19	0.827608		wt_sphere	wt_v55	654.18
wt_sphere	wt_20	0.839744		wt_sphere	wt_v56	340
wt_sphere	wt_21	0.830024		wt_dome	wt_v57	11.61
wt_sphere	wt_22	0.837669		wt_dome	wt_v58	7.24
				wt_dome	wt_v59	21.87
				wt_dome	wt_v60	23.97
				wt_dome	wt_v61	10.73
				wt_dome	wt_v62	20.94
				wt_dome	wt_v63	4.8
				wt_dome	wt_v64	29.05
				wt_dome	wt_v65	36.92
				wt_dome	wt_v66	29.22
				wt_dome	wt_v67	27.8
				wt_dome	wt_v68	13.38
				wt_dome	wt_v69	5.99
				wt_dome	wt_v70	61.47
				wt_dome	wt_v71	37.83
				wt_dome	wt_v72	8.36
				wt_dome	wt_v73	22.94
				wt_dome	wt_v74	49.08
				wt_dome	wt_v75	44.33
				wt_dome	wt_v76	86.11
				wt_dome	wt_v77	17.51
				wt_dome	wt_v78	7.07
				wt_dome	wt_v79	76.48
				wt_dome	wt_v80	22.16
				wt_dome	wt_v81	7.2
				wt_dome	wt_v82	15.42
				wt_dome	wt_v83	17.82
				wt_dome	wt_v84	18.02
				wt_dome	wt_v85	13.94
				wt_dome	wt_v86	4.69
				wt_epiboly	wt_v87	319.42
				wt_epiboly	wt_v88	82.49
				wt_epiboly	wt_v89	95.75
				wt_epiboly	wt_v90	143.83
				wt_epiboly	wt_v91	139.84
				wt_epiboly	wt_v92	107.82
				wt_epiboly	wt_v93	166.58
				wt_epiboly	wt_v94	254.51
				wt_epiboly	wt_v95	295.72
				wt_epiboly	wt_v96	233.51
				wt_epiboly	wt_v97	147.87
				wt_epiboly	wt_v98	107.82
				wt_epiboly	wt_v99	118.12
				wt_epiboly	wt_v100	405.74
				wt_epiboly	wt_v101	139.26
				wt_germ ring	wt_v102	690.9
				wt_germ ring	wt_v103	104.18
				wt_germ ring	wt_v104	373.4
				wt_germ ring	wt_v105	187.4
				wt_germ ring	wt_v106	844.28
				wt_germ ring	wt_v107	315.9
				wt_germ ring	wt_v108	1142.03
				wt_germ ring	wt_v109	131.46
				wt_germ ring	wt_v110	798.82
				wt_germ ring	wt_v111	103.58
				wt_germ ring	wt_v112	197.15
				wt_germ ring	wt_v113	139.84
				wt_germ ring	wt_v114	449.17
				wt_germ ring	wt_v115	761.84
				wt_germ ring	wt_v116	227.33
				wt_germ ring	wt_v117	656.93
				pky_epiboly	pky_v1	15.62
				pky_epiboly	pky_v2	10.92
				pky_epiboly	pky_v3	12.9
				pky_epiboly	pky_v4	24.61
				pky_epiboly	pky_v5	12.46
				pky_epiboly	pky_v6	33.74
				pky_epiboly	pky_v7	42.17
				pky_epiboly	pky_v8	24.69
				pky_epiboly	pky_v9	15.95
				pky_epiboly	pky_v10	43.73
				pky_epiboly	pky_v11	23.56
				pky_epiboly	pky_v12	25.13
				pky_epiboly	pky_v13	59.33
				pky_epiboly	pky_v14	15.92
				pky_epiboly	pky_v15	17.49
				pky_epiboly	pky_v16	37.99
				explant_epiboly	explant_v1	1010
				explant_epiboly	explant_v2	786
				explant_epiboly	explant_v3	774
				explant_epiboly	explant_v4	1101
				explant_epiboly	explant_v5	595.77
				explant_epiboly	explant_v6	714.6

## Sheet: Figure_2i
Panel_i
x-axis: cell fraction				y-axis: cell-cell contact length
condition_stage	embryo_id	cell_fraction		condition_stage	embryo_id_stage	contact_id	frame	Length	length_normalised
explant_epiboly	LRCe117_explant_1	0.85761		wt_high	LRCe107_wt_e3_high	LRCe107_wt_e3_high_1	1	16.181	1.18773
explant_epiboly	LRCe117_explant_1	0.72304		wt_high	LRCe107_wt_e3_high	LRCe107_wt_e3_high_1	2	15.824	1.16152
explant_epiboly	LRCe118_explant_3	0.71808		wt_high	LRCe107_wt_e3_high	LRCe107_wt_e3_high_1	3	16.304	1.19676
explant_epiboly	explant_8	0.85756		wt_high	LRCe107_wt_e3_high	LRCe107_wt_e3_high_1	4	15.033	1.10346
explant_epiboly	explant_9	0.8321		wt_high	LRCe107_wt_e3_high	LRCe107_wt_e3_high_1	5	14.269	1.04738
explant_epiboly	explant_1	0.83354		wt_high	LRCe107_wt_e3_high	LRCe107_wt_e3_high_1	6	11.978	0.879216
pky_epiboly	pky_1	0.91292		wt_high	LRCe107_wt_e3_high	LRCe107_wt_e3_high_1	7	14.373	1.05502
pky_epiboly	pky_2	0.87598		wt_high	LRCe107_wt_e3_high	LRCe107_wt_e3_high_1	8	14.772	1.0843
pky_epiboly	pky_3	0.85527		wt_high	LRCe107_wt_e3_high	LRCe107_wt_e3_high_1	9	13.312	0.977135
pky_epiboly	pky_4	0.9074		wt_high	LRCe107_wt_e3_high	LRCe107_wt_e3_high_1	10	13.464	0.988292
pky_epiboly	pky_5	0.86692		wt_high	LRCe107_wt_e3_high	LRCe107_wt_e3_high_1	11	14.518	1.06566
pky_epiboly	pky_6	0.89284		wt_high	LRCe107_wt_e3_high	LRCe107_wt_e3_high_1	12	15.152	1.1122
wt_dome	wt_LRCe26_1	0.7347		wt_high	LRCe107_wt_e3_high	LRCe107_wt_e3_high_1	13	14.306	1.0501
wt_dome	wt_LRCe26_2	0.77126		wt_high	LRCe107_wt_e3_high	LRCe107_wt_e3_high_1	14	13.417	0.984842
wt_dome	wt_LRCe26_3	0.78592		wt_high	LRCe107_wt_e3_high	LRCe107_wt_e3_high_1	15	14.543	1.06749
wt_dome	wt_1	0.82205		wt_high	LRCe107_wt_e3_high	LRCe107_wt_e3_high_1	16	15.513	1.13869
wt_dome	wt_2	0.74174		wt_high	LRCe107_wt_e3_high	LRCe107_wt_e3_high_1	17	13.968	1.02529
wt_dome	wt_4	0.85496		wt_high	LRCe107_wt_e3_high	LRCe107_wt_e3_high_1	18	12.529	0.919661
wt_dome	wt_5	0.81655		wt_high	LRCe107_wt_e3_high	LRCe107_wt_e3_high_1	19	11.999	0.880758
wt_dome	wt_6	0.878106		wt_high	LRCe107_wt_e3_high	LRCe107_wt_e3_high_1	20	12.182	0.89419
wt_dome	wt_7	0.882855		wt_high	LRCe107_wt_e3_high	LRCe107_wt_e3_high_1	21	13.512	0.991816
wt_dome	wt_8	0.79845		wt_high	LRCe107_wt_e3_high	LRCe107_wt_e3_high_1	22	15.047	1.10449
wt_dome	wt_19	0.83374		wt_high	LRCe107_wt_e3_high	LRCe107_wt_e3_high_1	23	13.464	0.988292
wt_dome	wt_20	0.84862		wt_high	LRCe107_wt_e3_high	LRCe107_wt_e3_high_1	24	13.227	0.970896
wt_dome	wt_21	0.8491		wt_high	LRCe107_wt_e3_high	LRCe107_wt_e3_high_1	25	16.034	1.17694
wt_dome	wt_22	0.84501		wt_high	LRCe107_wt_e3_high	LRCe107_wt_e3_high_1	26	18.308	1.34385
wt_epiboly	wt_1	0.84422		wt_high	LRCe107_wt_e3_high	LRCe107_wt_e3_high_1	27	16.028	1.1765
wt_epiboly	wt_2	0.90439		wt_high	LRCe107_wt_e3_high	LRCe107_wt_e3_high_1	28	14.623	1.07337
wt_epiboly	wt_4	0.89134		wt_high	LRCe107_wt_e3_high	LRCe107_wt_e3_high_1	29	15.767	1.15734
wt_epiboly	wt_5	0.86064		wt_high	LRCe107_wt_e3_high	LRCe107_wt_e3_high_1	30	14.681	1.07762
wt_epiboly	wt_6	0.882		wt_high	LRCe107_wt_e3_high	LRCe107_wt_e3_high_1	31	15.477	1.13605
wt_epiboly	wt_7	0.842		wt_high	LRCe107_wt_e3_high	LRCe107_wt_e3_high_1	32	14.795	1.08599
wt_epiboly	wt_8	0.86524		wt_high	LRCe107_wt_e3_high	LRCe107_wt_e3_high_1	33	14.622	1.07329
wt_epiboly	wt_19	0.86686		wt_high	LRCe107_wt_e3_high	LRCe107_wt_e3_high_1	34	15.459	1.13473
wt_epiboly	wt_20	0.8529		wt_high	LRCe107_wt_e3_high	LRCe107_wt_e3_high_1	35	18.203	1.33615
wt_epiboly	wt_21	0.84662		wt_high	LRCe107_wt_e3_high	LRCe107_wt_e3_high_1	36	15.965	1.17187
wt_epiboly	wt_22	0.88251		wt_high	LRCe107_wt_e3_high	LRCe107_wt_e3_high_1	37	13.798	1.01281
wt_germ ring	wt_19	0.87155		wt_high	LRCe107_wt_e3_high	LRCe107_wt_e3_high_1	38	12.881	0.945499
wt_germ ring	wt_20	0.9126		wt_high	LRCe107_wt_e3_high	LRCe107_wt_e3_high_1	39	12.539	0.920395
wt_germ ring	wt_21	0.89899		wt_high	LRCe107_wt_e3_high	LRCe107_wt_e3_high_1	40	14.217	1.04356
wt_germ ring	wt_22	0.91425		wt_high	LRCe107_wt_e3_high	LRCe107_wt_e3_high_1	41	12.968	0.951885
wt_germ ring	wt_LRCe33_1	0.8577		wt_high	LRCe107_wt_e3_high	LRCe107_wt_e3_high_1	42	13.835	1.01552
wt_germ ring	wt_LRCe33_2	0.87754		wt_high	LRCe107_wt_e3_high	LRCe107_wt_e3_high_1	43	18.158	1.33284
wt_high	wt_19	0.9182		wt_high	LRCe107_wt_e3_high	LRCe107_wt_e3_high_1	44	17.379	1.27566
wt_high	wt_20	0.93957		wt_high	LRCe107_wt_e3_high	LRCe107_wt_e3_high_1	45	15.796	1.15947
wt_high	wt_21	0.95246		wt_high	LRCe107_wt_e3_high	LRCe107_wt_e3_high_1	46	12.69	0.931479
wt_high	wt_22	0.92425		wt_high	LRCe107_wt_e3_high	LRCe107_wt_e3_high_1	47	12.628	0.926928
wt_sphere	wt_1	0.86562		wt_high	LRCe107_wt_e3_high	LRCe107_wt_e3_high_1	48	12.465	0.914963
wt_sphere	wt_2	0.78867		wt_high	LRCe107_wt_e3_high	LRCe107_wt_e3_high_1	49	10.754	0.789371
wt_sphere	wt_4	0.88848		wt_high	LRCe107_wt_e3_high	LRCe107_wt_e3_high_1	50	9.974	0.732117
wt_sphere	wt_5	0.8404		wt_high	LRCe107_wt_e3_high	LRCe107_wt_e3_high_1	51	9.938	0.729475
wt_sphere	wt_6	0.863467		wt_high	LRCe107_wt_e3_high	LRCe107_wt_e3_high_1	52	11.536	0.846772
wt_sphere	wt_7	0.865157		wt_high	LRCe107_wt_e3_high	LRCe107_wt_e3_high_1	53	10.066	0.73887
wt_sphere	wt_8	0.87316		wt_high	LRCe107_wt_e3_high	LRCe107_wt_e3_high_1	54	10.816	0.793922
wt_sphere	wt_19	0.90103		wt_high	LRCe107_wt_e3_high	LRCe107_wt_e3_high_1	55	12.136	0.890814
wt_sphere	wt_20	0.89311		wt_high	LRCe107_wt_e3_high	LRCe107_wt_e3_high_1	56	9.648	0.708188
wt_sphere	wt_21	0.9077		wt_high	LRCe107_wt_e3_high	LRCe107_wt_e3_high_1	57	7.222	0.530113
wt_sphere	wt_22	0.89623		wt_high	LRCe107_wt_e3_high	LRCe107_wt_e3_high_1	58	8.883	0.652035
				wt_high	LRCe107_wt_e3_high	LRCe107_wt_e3_high_1	59	8.853	0.649833
				wt_high	LRCe107_wt_e3_high	LRCe107_wt_e3_high_1	60	9.381	0.68859
				wt_high	LRCe107_wt_e3_high	LRCe107_wt_e3_high_2	1	14.045	1.16295
				wt_high	LRCe107_wt_e3_high	LRCe107_wt_e3_high_2	2	14.801	1.22555
				wt_high	LRCe107_wt_e3_high	LRCe107_wt_e3_high_2	3	14.425	1.19442
				wt_high	LRCe107_wt_e3_high	LRCe107_wt_e3_high_2	4	12.912	1.06914
				wt_high	LRCe107_wt_e3_high	LRCe107_wt_e3_high_2	5	14.79	1.22464
				wt_high	LRCe107_wt_e3_high	LRCe107_wt_e3_high_2	6	15.705	1.3004
				wt_high	LRCe107_wt_e3_high	LRCe107_wt_e3_high_2	7	15.495	1.28301
				wt_high	LRCe107_wt_e3_high	LRCe107_wt_e3_high_2	8	15.678	1.29817
				wt_high	LRCe107_wt_e3_high	LRCe107_wt_e3_high_2	9	14.486	1.19947
				wt_high	LRCe107_wt_e3_high	LRCe107_wt_e3_high_2	10	14.791	1.22472
				wt_high	LRCe107_wt_e3_high	LRCe107_wt_e3_high_2	11	12.511	1.03593
				wt_high	LRCe107_wt_e3_high	LRCe107_wt_e3_high_2	12	10.988	0.909826
				wt_high	LRCe107_wt_e3_high	LRCe107_wt_e3_high_2	13	9.885	0.818496
				wt_high	LRCe107_wt_e3_high	LRCe107_wt_e3_high_2	14	11.881	0.983768
				wt_high	LRCe107_wt_e3_high	LRCe107_wt_e3_high_2	15	11.415	0.945182
				wt_high	LRCe107_wt_e3_high	LRCe107_wt_e3_high_2	16	15.348	1.27084
				wt_high	LRCe107_wt_e3_high	LRCe107_wt_e3_high_2	17	14.372	1.19003
				wt_high	LRCe107_wt_e3_high	LRCe107_wt_e3_high_2	18	13.643	1.12966
				wt_high	LRCe107_wt_e3_high	LRCe107_wt_e3_high_2	19	13.814	1.14382
				wt_high	LRCe107_wt_e3_high	LRCe107_wt_e3_high_2	20	12.229	1.01258
				wt_high	LRCe107_wt_e3_high	LRCe107_wt_e3_high_2	21	10.87	0.900055
				wt_high	LRCe107_wt_e3_high	LRCe107_wt_e3_high_2	22	13.082	1.08321
				wt_high	LRCe107_wt_e3_high	LRCe107_wt_e3_high_2	23	13.634	1.12892
				wt_high	LRCe107_wt_e3_high	LRCe107_wt_e3_high_2	24	13.482	1.11633
				wt_high	LRCe107_wt_e3_high	LRCe107_wt_e3_high_2	25	13.033	1.07916
				wt_high	LRCe107_wt_e3_high	LRCe107_wt_e3_high_2	26	10.3	0.852858
				wt_high	LRCe107_wt_e3_high	LRCe107_wt_e3_high_2	27	13.088	1.08371
				wt_high	LRCe107_wt_e3_high	LRCe107_wt_e3_high_2	28	12.614	1.04446
				wt_high	LRCe107_wt_e3_high	LRCe107_wt_e3_high_2	29	13.429	1.11195
				wt_high	LRCe107_wt_e3_high	LRCe107_wt_e3_high_2	30	12.448	1.03072
				wt_high	LRCe107_wt_e3_high	LRCe107_wt_e3_high_2	31	10.035	0.830916
				wt_high	LRCe107_wt_e3_high	LRCe107_wt_e3_high_2	32	9.381	0.776764
				wt_high	LRCe107_wt_e3_high	LRCe107_wt_e3_high_2	33	8.626	0.714248
				wt_high	LRCe107_wt_e3_high	LRCe107_wt_e3_high_2	34	8.065	0.667796
				wt_high	LRCe107_wt_e3_high	LRCe107_wt_e3_high_2	35	9.691	0.802432
				wt_high	LRCe107_wt_e3_high	LRCe107_wt_e3_high_2	36	12.859	1.06475
				wt_high	LRCe107_wt_e3_high	LRCe107_wt_e3_high_2	37	12.356	1.0231
				wt_high	LRCe107_wt_e3_high	LRCe107_wt_e3_high_2	38	14.038	1.16237
				wt_high	LRCe107_wt_e3_high	LRCe107_wt_e3_high_2	39	12.739	1.05481
				wt_high	LRCe107_wt_e3_high	LRCe107_wt_e3_high_2	40	12.077	0.999997
				wt_high	LRCe107_wt_e3_high	LRCe107_wt_e3_high_2	41	12.574	1.04115
				wt_high	LRCe107_wt_e3_high	LRCe107_wt_e3_high_2	42	11.549	0.956278
				wt_high	LRCe107_wt_e3_high	LRCe107_wt_e3_high_2	43	14.697	1.21694
				wt_high	LRCe107_wt_e3_high	LRCe107_wt_e3_high_2	44	13.35	1.1054
				wt_high	LRCe107_wt_e3_high	LRCe107_wt_e3_high_2	45	12.849	1.06392
				wt_high	LRCe107_wt_e3_high	LRCe107_wt_e3_high_2	46	11.417	0.945348
				wt_high	LRCe107_wt_e3_high	LRCe107_wt_e3_high_2	47	10.304	0.85319
				wt_high	LRCe107_wt_e3_high	LRCe107_wt_e3_high_2	48	10.816	0.895584
				wt_high	LRCe107_wt_e3_high	LRCe107_wt_e3_high_2	49	10.281	0.851285
				wt_high	LRCe107_wt_e3_high	LRCe107_wt_e3_high_2	50	12.275	1.01639
				wt_high	LRCe107_wt_e3_high	LRCe107_wt_e3_high_2	51	11.698	0.968615
				wt_high	LRCe107_wt_e3_high	LRCe107_wt_e3_high_2	52	10.061	0.833069
				wt_high	LRCe107_wt_e3_high	LRCe107_wt_e3_high_2	53	9.649	0.798954
				wt_high	LRCe107_wt_e3_high	LRCe107_wt_e3_high_2	54	9.688	0.802184
				wt_high	LRCe107_wt_e3_high	LRCe107_wt_e3_high_2	55	8.375	0.693465
				wt_high	LRCe107_wt_e3_high	LRCe107_wt_e3_high_2	56	9.424	0.780324
				wt_high	LRCe107_wt_e3_high	LRCe107_wt_e3_high_2	57	9.278	0.768235
				wt_high	LRCe107_wt_e3_high	LRCe107_wt_e3_high_2	58	8.776	0.726669
				wt_high	LRCe107_wt_e3_high	LRCe107_wt_e3_high_2	59	9.335	0.772955
				wt_high	LRCe107_wt_e3_high	LRCe107_wt_e3_high_2	60	9.165	0.758878
				wt_high	LRCe107_wt_e3_high	LRCe107_wt_e3_high_3	1	12.054	0.985041
				wt_high	LRCe107_wt_e3_high	LRCe107_wt_e3_high_3	2	10.799	0.882484
				wt_high	LRCe107_wt_e3_high	LRCe107_wt_e3_high_3	3	10.242	0.836966
				wt_high	LRCe107_wt_e3_high	LRCe107_wt_e3_high_3	4	9.414	0.769303
				wt_high	LRCe107_wt_e3_high	LRCe107_wt_e3_high_3	5	10.761	0.879379
				wt_high	LRCe107_wt_e3_high	LRCe107_wt_e3_high_3	6	11.878	0.970659
				wt_high	LRCe107_wt_e3_high	LRCe107_wt_e3_high_3	7	14.61	1.19392
				wt_high	LRCe107_wt_e3_high	LRCe107_wt_e3_high_3	8	14.99	1.22497
				wt_high	LRCe107_wt_e3_high	LRCe107_wt_e3_high_3	9	11.996	0.980302
				wt_high	LRCe107_wt_e3_high	LRCe107_wt_e3_high_3	10	12.792	1.04535
				wt_high	LRCe107_wt_e3_high	LRCe107_wt_e3_high_3	11	11.222	0.917051
				wt_high	LRCe107_wt_e3_high	LRCe107_wt_e3_high_3	12	10.657	0.87088
				wt_high	LRCe107_wt_e3_high	LRCe107_wt_e3_high_3	13	8.754	0.715368
				wt_high	LRCe107_wt_e3_high	LRCe107_wt_e3_high_3	14	13.373	1.09283
				wt_high	LRCe107_wt_e3_high	LRCe107_wt_e3_high_3	15	9.942	0.812451
				wt_high	LRCe107_wt_e3_high	LRCe107_wt_e3_high_3	16	10.502	0.858213
				wt_high	LRCe107_wt_e3_high	LRCe107_wt_e3_high_3	17	9.64	0.787772
				wt_high	LRCe107_wt_e3_high	LRCe107_wt_e3_high_3	18	9.992	0.816537
				wt_high	LRCe107_wt_e3_high	LRCe107_wt_e3_high_3	19	9.799	0.800765
				wt_high	LRCe107_wt_e3_high	LRCe107_wt_e3_high_3	20	9.115	0.744869
				wt_high	LRCe107_wt_e3_high	LRCe107_wt_e3_high_3	21	8.689	0.710057
				wt_high	LRCe107_wt_e3_high	LRCe107_wt_e3_high_3	22	9.383	0.76677
				wt_high	LRCe107_wt_e3_high	LRCe107_wt_e3_high_3	23	8.796	0.718801
				wt_high	LRCe107_wt_e3_high	LRCe107_wt_e3_high_3	24	9.99	0.816373
				wt_high	LRCe107_wt_e3_high	LRCe107_wt_e3_high_3	25	9.935	0.811879
				wt_high	LRCe107_wt_e3_high	LRCe107_wt_e3_high_3	26	10.546	0.861809
				wt_high	LRCe107_wt_e3_high	LRCe107_wt_e3_high_3	27	10.668	0.871779
				wt_high	LRCe107_wt_e3_high	LRCe107_wt_e3_high_3	28	10.599	0.86614
				wt_high	LRCe107_wt_e3_high	LRCe107_wt_e3_high_3	29	9.555	0.780825
				wt_high	LRCe107_wt_e3_high	LRCe107_wt_e3_high_3	30	10.193	0.832962
				wt_high	LRCe107_wt_e3_high	LRCe107_wt_e3_high_3	31	10.68	0.872759
				wt_high	LRCe107_wt_e3_high	LRCe107_wt_e3_high_3	32	10.982	0.897439
				wt_high	LRCe107_wt_e3_high	LRCe107_wt_e3_high_3	33	10.993	0.898337
				wt_high	LRCe107_wt_e3_high	LRCe107_wt_e3_high_3	34	12.27	1.00269
				wt_high	LRCe107_wt_e3_high	LRCe107_wt_e3_high_3	35	13.716	1.12086
				wt_high	LRCe107_wt_e3_high	LRCe107_wt_e3_high_3	36	15.871	1.29696
				wt_high	LRCe107_wt_e3_high	LRCe107_wt_e3_high_3	37	14.99	1.22497
				wt_high	LRCe107_wt_e3_high	LRCe107_wt_e3_high_3	38	14.286	1.16744
				wt_high	LRCe107_wt_e3_high	LRCe107_wt_e3_high_3	39	14.623	1.19498
				wt_high	LRCe107_wt_e3_high	LRCe107_wt_e3_high_3	40	16.618	1.35801
				wt_high	LRCe107_wt_e3_high	LRCe107_wt_e3_high_3	41	15.876	1.29737
				wt_high	LRCe107_wt_e3_high	LRCe107_wt_e3_high_3	42	12.89	1.05336
				wt_high	LRCe107_wt_e3_high	LRCe107_wt_e3_high_3	43	12.884	1.05287
				wt_high	LRCe107_wt_e3_high	LRCe107_wt_e3_high_3	44	13.505	1.10362
				wt_high	LRCe107_wt_e3_high	LRCe107_wt_e3_high_3	45	15.25	1.24622
				wt_high	LRCe107_wt_e3_high	LRCe107_wt_e3_high_3	46	14.624	1.19506
				wt_high	LRCe107_wt_e3_high	LRCe107_wt_e3_high_3	47	15.015	1.22701
				wt_high	LRCe107_wt_e3_high	LRCe107_wt_e3_high_3	48	13.946	1.13965
				wt_high	LRCe107_wt_e3_high	LRCe107_wt_e3_high_3	49	13.352	1.09111
				wt_high	LRCe107_wt_e3_high	LRCe107_wt_e3_high_3	50	15.017	1.22717
				wt_high	LRCe107_wt_e3_high	LRCe107_wt_e3_high_3	51	14.281	1.16703
				wt_high	LRCe107_wt_e3_high	LRCe107_wt_e3_high_3	52	13.412	1.09602
				wt_high	LRCe107_wt_e3_high	LRCe107_wt_e3_high_3	53	12.55	1.02557
				wt_high	LRCe107_wt_e3_high	LRCe107_wt_e3_high_3	54	13.548	1.10713
				wt_high	LRCe107_wt_e3_high	LRCe107_wt_e3_high_3	55	13.101	1.0706
				wt_high	LRCe107_wt_e3_high	LRCe107_wt_e3_high_3	56	13.866	1.13312
				wt_high	LRCe107_wt_e3_high	LRCe107_wt_e3_high_3	57	13.857	1.13238
				wt_high	LRCe107_wt_e3_high	LRCe107_wt_e3_high_3	58	14.013	1.14513
				wt_high	LRCe107_wt_e3_high	LRCe107_wt_e3_high_3	59	14.144	1.15583
				wt_high	LRCe107_wt_e3_high	LRCe107_wt_e3_high_3	60	13.177	1.07681
				wt_high	LRCe107_wt_e3_high	LRCe107_wt_e3_high_4	1	16.148	1.18872
				wt_high	LRCe107_wt_e3_high	LRCe107_wt_e3_high_4	2	15.571	1.14624
				wt_high	LRCe107_wt_e3_high	LRCe107_wt_e3_high_4	3	14.19	1.04458
				wt_high	LRCe107_wt_e3_high	LRCe107_wt_e3_high_4	4	12.212	0.898972
				wt_high	LRCe107_wt_e3_high	LRCe107_wt_e3_high_4	5	11.055	0.813801
				wt_high	LRCe107_wt_e3_high	LRCe107_wt_e3_high_4	6	12.283	0.904199
				wt_high	LRCe107_wt_e3_high	LRCe107_wt_e3_high_4	7	11.207	0.82499
				wt_high	LRCe107_wt_e3_high	LRCe107_wt_e3_high_4	8	10.599	0.780233
				wt_high	LRCe107_wt_e3_high	LRCe107_wt_e3_high_4	9	8.925	0.657004
				wt_high	LRCe107_wt_e3_high	LRCe107_wt_e3_high_4	10	11.423	0.840891
				wt_high	LRCe107_wt_e3_high	LRCe107_wt_e3_high_4	11	15.064	1.10892
				wt_high	LRCe107_wt_e3_high	LRCe107_wt_e3_high_4	12	16.119	1.18658
				wt_high	LRCe107_wt_e3_high	LRCe107_wt_e3_high_4	13	15.075	1.10973
				wt_high	LRCe107_wt_e3_high	LRCe107_wt_e3_high_4	14	15.307	1.12681
				wt_high	LRCe107_wt_e3_high	LRCe107_wt_e3_high_4	15	14.998	1.10406
				wt_high	LRCe107_wt_e3_high	LRCe107_wt_e3_high_4	16	12.611	0.928344
				wt_high	LRCe107_wt_e3_high	LRCe107_wt_e3_high_4	17	12.336	0.9081
				wt_high	LRCe107_wt_e3_high	LRCe107_wt_e3_high_4	18	11.88	0.874533
				wt_high	LRCe107_wt_e3_high	LRCe107_wt_e3_high_4	19	10.958	0.806661
				wt_high	LRCe107_wt_e3_high	LRCe107_wt_e3_high_4	20	12.153	0.894629
				wt_high	LRCe107_wt_e3_high	LRCe107_wt_e3_high_4	21	15.603	1.1486
				wt_high	LRCe107_wt_e3_high	LRCe107_wt_e3_high_4	22	14.22	1.04679
				wt_high	LRCe107_wt_e3_high	LRCe107_wt_e3_high_4	23	11.464	0.843909
				wt_high	LRCe107_wt_e3_high	LRCe107_wt_e3_high_4	24	11.463	0.843836
				wt_high	LRCe107_wt_e3_high	LRCe107_wt_e3_high_4	25	12.094	0.890286
				wt_high	LRCe107_wt_e3_high	LRCe107_wt_e3_high_4	26	14.347	1.05614
				wt_high	LRCe107_wt_e3_high	LRCe107_wt_e3_high_4	27	13.619	1.00255
				wt_high	LRCe107_wt_e3_high	LRCe107_wt_e3_high_4	28	12.644	0.930774
				wt_high	LRCe107_wt_e3_high	LRCe107_wt_e3_high_4	29	13.541	0.996805
				wt_high	LRCe107_wt_e3_high	LRCe107_wt_e3_high_4	30	12.09	0.889991
				wt_high	LRCe107_wt_e3_high	LRCe107_wt_e3_high_4	31	11.064	0.814464
				wt_high	LRCe107_wt_e3_high	LRCe107_wt_e3_high_4	32	11.432	0.841554
				wt_high	LRCe107_wt_e3_high	LRCe107_wt_e3_high_4	33	12.227	0.900077
				wt_high	LRCe107_wt_e3_high	LRCe107_wt_e3_high_4	34	11.206	0.824917
				wt_high	LRCe107_wt_e3_high	LRCe107_wt_e3_high_4	35	10.695	0.7873
				wt_high	LRCe107_wt_e3_high	LRCe107_wt_e3_high_4	36	13.324	0.980831
				wt_high	LRCe107_wt_e3_high	LRCe107_wt_e3_high_4	37	12.758	0.939166
				wt_high	LRCe107_wt_e3_high	LRCe107_wt_e3_high_4	38	11.475	0.844719
				wt_high	LRCe107_wt_e3_high	LRCe107_wt_e3_high_4	39	10.208	0.75145
				wt_high	LRCe107_wt_e3_high	LRCe107_wt_e3_high_4	40	10.914	0.803422
				wt_high	LRCe107_wt_e3_high	LRCe107_wt_e3_high_4	41	10.063	0.740776
				wt_high	LRCe107_wt_e3_high	LRCe107_wt_e3_high_4	42	8.374	0.616442
				wt_high	LRCe107_wt_e3_high	LRCe107_wt_e3_high_4	43	12.052	0.887194
				wt_high	LRCe107_wt_e3_high	LRCe107_wt_e3_high_4	44	12.979	0.955434
				wt_high	LRCe107_wt_e3_high	LRCe107_wt_e3_high_4	45	12.996	0.956686
				wt_high	LRCe107_wt_e3_high	LRCe107_wt_e3_high_4	46	10.782	0.793705
				wt_high	LRCe107_wt_e3_high	LRCe107_wt_e3_high_4	47	18.536	1.36451
				wt_high	LRCe107_wt_e3_high	LRCe107_wt_e3_high_4	48	20.378	1.5001
				wt_high	LRCe107_wt_e3_high	LRCe107_wt_e3_high_4	49	17.918	1.31901
				wt_high	LRCe107_wt_e3_high	LRCe107_wt_e3_high_4	50	20.612	1.51733
				wt_high	LRCe107_wt_e3_high	LRCe107_wt_e3_high_4	51	17.786	1.3093
				wt_high	LRCe107_wt_e3_high	LRCe107_wt_e3_high_4	52	17.875	1.31585
				wt_high	LRCe107_wt_e3_high	LRCe107_wt_e3_high_4	53	16.482	1.2133
				wt_high	LRCe107_wt_e3_high	LRCe107_wt_e3_high_4	54	16.724	1.23112
				wt_high	LRCe107_wt_e3_high	LRCe107_wt_e3_high_4	55	17.46	1.2853
				wt_high	LRCe107_wt_e3_high	LRCe107_wt_e3_high_4	56	15.24	1.12188
				wt_high	LRCe107_wt_e3_high	LRCe107_wt_e3_high_4	57	15.262	1.12349
				wt_high	LRCe107_wt_e3_high	LRCe107_wt_e3_high_4	58	15.097	1.11135
				wt_high	LRCe107_wt_e3_high	LRCe107_wt_e3_high_4	59	15.978	1.1762
				wt_high	LRCe107_wt_e3_high	LRCe107_wt_e3_high_4	60	15.968	1.17547
				wt_high	LRCe107_wt_e3_high	LRCe107_wt_e3_high_5	1	11.978	0.91983
				wt_high	LRCe107_wt_e3_high	LRCe107_wt_e3_high_5	2	10.73	0.823992
				wt_high	LRCe107_wt_e3_high	LRCe107_wt_e3_high_5	3	10.594	0.813548
				wt_high	LRCe107_wt_e3_high	LRCe107_wt_e3_high_5	4	9.678	0.743206
				wt_high	LRCe107_wt_e3_high	LRCe107_wt_e3_high_5	5	9.978	0.766244
				wt_high	LRCe107_wt_e3_high	LRCe107_wt_e3_high_5	6	11.152	0.856399
				wt_high	LRCe107_wt_e3_high	LRCe107_wt_e3_high_5	7	10.028	0.770083
				wt_high	LRCe107_wt_e3_high	LRCe107_wt_e3_high_5	8	9.985	0.766781
				wt_high	LRCe107_wt_e3_high	LRCe107_wt_e3_high_5	9	11.141	0.855554
				wt_high	LRCe107_wt_e3_high	LRCe107_wt_e3_high_5	10	13.206	1.01413
				wt_high	LRCe107_wt_e3_high	LRCe107_wt_e3_high_5	11	13.099	1.00592
				wt_high	LRCe107_wt_e3_high	LRCe107_wt_e3_high_5	12	12.269	0.942177
				wt_high	LRCe107_wt_e3_high	LRCe107_wt_e3_high_5	13	12.456	0.956538
				wt_high	LRCe107_wt_e3_high	LRCe107_wt_e3_high_5	14	11.858	0.910615
				wt_high	LRCe107_wt_e3_high	LRCe107_wt_e3_high_5	15	10.584	0.81278
				wt_high	LRCe107_wt_e3_high	LRCe107_wt_e3_high_5	16	10.15	0.779452
				wt_high	LRCe107_wt_e3_high	LRCe107_wt_e3_high_5	17	9.249	0.710261
				wt_high	LRCe107_wt_e3_high	LRCe107_wt_e3_high_5	18	9.47	0.727233
				wt_high	LRCe107_wt_e3_high	LRCe107_wt_e3_high_5	19	8.932	0.685918
				wt_high	LRCe107_wt_e3_high	LRCe107_wt_e3_high_5	20	10.246	0.786824
				wt_high	LRCe107_wt_e3_high	LRCe107_wt_e3_high_5	21	10.909	0.837738
				wt_high	LRCe107_wt_e3_high	LRCe107_wt_e3_high_5	22	10.061	0.772618
				wt_high	LRCe107_wt_e3_high	LRCe107_wt_e3_high_5	23	10.023	0.769699
				wt_high	LRCe107_wt_e3_high	LRCe107_wt_e3_high_5	24	10.915	0.838199
				wt_high	LRCe107_wt_e3_high	LRCe107_wt_e3_high_5	25	11.009	0.845418
				wt_high	LRCe107_wt_e3_high	LRCe107_wt_e3_high_5	26	11.577	0.889036
				wt_high	LRCe107_wt_e3_high	LRCe107_wt_e3_high_5	27	11.275	0.865845
				wt_high	LRCe107_wt_e3_high	LRCe107_wt_e3_high_5	28	12.448	0.955923
				wt_high	LRCe107_wt_e3_high	LRCe107_wt_e3_high_5	29	12.994	0.997852
				wt_high	LRCe107_wt_e3_high	LRCe107_wt_e3_high_5	30	13.792	1.05913
				wt_high	LRCe107_wt_e3_high	LRCe107_wt_e3_high_5	31	14.803	1.13677
				wt_high	LRCe107_wt_e3_high	LRCe107_wt_e3_high_5	32	14.955	1.14844
				wt_high	LRCe107_wt_e3_high	LRCe107_wt_e3_high_5	33	13.429	1.03126
				wt_high	LRCe107_wt_e3_high	LRCe107_wt_e3_high_5	34	13.623	1.04616
				wt_high	LRCe107_wt_e3_high	LRCe107_wt_e3_high_5	35	14.431	1.1082
				wt_high	LRCe107_wt_e3_high	LRCe107_wt_e3_high_5	36	15.167	1.16472
				wt_high	LRCe107_wt_e3_high	LRCe107_wt_e3_high_5	37	15.578	1.19629
				wt_high	LRCe107_wt_e3_high	LRCe107_wt_e3_high_5	38	17.347	1.33213
				wt_high	LRCe107_wt_e3_high	LRCe107_wt_e3_high_5	39	17.227	1.32292
				wt_high	LRCe107_wt_e3_high	LRCe107_wt_e3_high_5	40	15.663	1.20281
				wt_high	LRCe107_wt_e3_high	LRCe107_wt_e3_high_5	41	14.532	1.11596
				wt_high	LRCe107_wt_e3_high	LRCe107_wt_e3_high_5	42	13.617	1.04569
				wt_high	LRCe107_wt_e3_high	LRCe107_wt_e3_high_5	43	13.569	1.04201
				wt_high	LRCe107_wt_e3_high	LRCe107_wt_e3_high_5	44	13.057	1.00269
				wt_high	LRCe107_wt_e3_high	LRCe107_wt_e3_high_5	45	15.062	1.15666
				wt_high	LRCe107_wt_e3_high	LRCe107_wt_e3_high_5	46	14.546	1.11704
				wt_high	LRCe107_wt_e3_high	LRCe107_wt_e3_high_5	47	20.369	1.5642
				wt_high	LRCe107_wt_e3_high	LRCe107_wt_e3_high_5	48	17.346	1.33206
				wt_high	LRCe107_wt_e3_high	LRCe107_wt_e3_high_5	49	16.369	1.25703
				wt_high	LRCe107_wt_e3_high	LRCe107_wt_e3_high_5	50	15.12	1.16111
				wt_high	LRCe107_wt_e3_high	LRCe107_wt_e3_high_5	51	14.575	1.11926
				wt_high	LRCe107_wt_e3_high	LRCe107_wt_e3_high_5	52	13.697	1.05184
				wt_high	LRCe107_wt_e3_high	LRCe107_wt_e3_high_5	53	13.411	1.02988
				wt_high	LRCe107_wt_e3_high	LRCe107_wt_e3_high_5	54	15.483	1.18899
				wt_high	LRCe107_wt_e3_high	LRCe107_wt_e3_high_5	55	14.264	1.09538
				wt_high	LRCe107_wt_e3_high	LRCe107_wt_e3_high_5	56	15.919	1.22247
				wt_high	LRCe107_wt_e3_high	LRCe107_wt_e3_high_5	57	14.781	1.13508
				wt_high	LRCe107_wt_e3_high	LRCe107_wt_e3_high_5	58	14.796	1.13623
				wt_high	LRCe107_wt_e3_high	LRCe107_wt_e3_high_5	59	13.388	1.02811
				wt_high	LRCe107_wt_e3_high	LRCe107_wt_e3_high_5	60	13.408	1.02964
				wt_sphere	LRCe107_wt_e3_sphere	LRCe107_wt_e3_sphere_1	1	8.085	0.588921
				wt_sphere	LRCe107_wt_e3_sphere	LRCe107_wt_e3_sphere_1	2	10.474	0.762938
				wt_sphere	LRCe107_wt_e3_sphere	LRCe107_wt_e3_sphere_1	3	11.743	0.855374
				wt_sphere	LRCe107_wt_e3_sphere	LRCe107_wt_e3_sphere_1	4	12.862	0.936883
				wt_sphere	LRCe107_wt_e3_sphere	LRCe107_wt_e3_sphere_1	5	12.075	0.879557
				wt_sphere	LRCe107_wt_e3_sphere	LRCe107_wt_e3_sphere_1	6	13.513	0.984303
				wt_sphere	LRCe107_wt_e3_sphere	LRCe107_wt_e3_sphere_1	7	12.666	0.922606
				wt_sphere	LRCe107_wt_e3_sphere	LRCe107_wt_e3_sphere_1	8	12.752	0.928871
				wt_sphere	LRCe107_wt_e3_sphere	LRCe107_wt_e3_sphere_1	9	13.838	1.00798
				wt_sphere	LRCe107_wt_e3_sphere	LRCe107_wt_e3_sphere_1	10	14.955	1.08934
				wt_sphere	LRCe107_wt_e3_sphere	LRCe107_wt_e3_sphere_1	11	13.86	1.00958
				wt_sphere	LRCe107_wt_e3_sphere	LRCe107_wt_e3_sphere_1	12	15.394	1.12132
				wt_sphere	LRCe107_wt_e3_sphere	LRCe107_wt_e3_sphere_1	13	17.378	1.26583
				wt_sphere	LRCe107_wt_e3_sphere	LRCe107_wt_e3_sphere_1	14	17.754	1.29322
				wt_sphere	LRCe107_wt_e3_sphere	LRCe107_wt_e3_sphere_1	15	19.651	1.4314
				wt_sphere	LRCe107_wt_e3_sphere	LRCe107_wt_e3_sphere_1	16	20.029	1.45894
				wt_sphere	LRCe107_wt_e3_sphere	LRCe107_wt_e3_sphere_1	17	20.825	1.51692
				wt_sphere	LRCe107_wt_e3_sphere	LRCe107_wt_e3_sphere_1	18	19.36	1.41021
				wt_sphere	LRCe107_wt_e3_sphere	LRCe107_wt_e3_sphere_1	19	16.966	1.23582
				wt_sphere	LRCe107_wt_e3_sphere	LRCe107_wt_e3_sphere_1	20	18.714	1.36315
				wt_sphere	LRCe107_wt_e3_sphere	LRCe107_wt_e3_sphere_1	21	19.708	1.43555
				wt_sphere	LRCe107_wt_e3_sphere	LRCe107_wt_e3_sphere_1	22	19.891	1.44888
				wt_sphere	LRCe107_wt_e3_sphere	LRCe107_wt_e3_sphere_1	23	18.911	1.3775
				wt_sphere	LRCe107_wt_e3_sphere	LRCe107_wt_e3_sphere_1	24	17.147	1.24901
				wt_sphere	LRCe107_wt_e3_sphere	LRCe107_wt_e3_sphere_1	25	15.838	1.15366
				wt_sphere	LRCe107_wt_e3_sphere	LRCe107_wt_e3_sphere_1	26	16.087	1.1718
				wt_sphere	LRCe107_wt_e3_sphere	LRCe107_wt_e3_sphere_1	27	14.92	1.08679
				wt_sphere	LRCe107_wt_e3_sphere	LRCe107_wt_e3_sphere_1	28	15.259	1.11148
				wt_sphere	LRCe107_wt_e3_sphere	LRCe107_wt_e3_sphere_1	29	15.781	1.14951
				wt_sphere	LRCe107_wt_e3_sphere	LRCe107_wt_e3_sphere_1	30	17.32	1.26161
				wt_sphere	LRCe107_wt_e3_sphere	LRCe107_wt_e3_sphere_1	31	16.048	1.16896
				wt_sphere	LRCe107_wt_e3_sphere	LRCe107_wt_e3_sphere_1	32	16.164	1.1774
				wt_sphere	LRCe107_wt_e3_sphere	LRCe107_wt_e3_sphere_1	33	15.414	1.12277
				wt_sphere	LRCe107_wt_e3_sphere	LRCe107_wt_e3_sphere_1	34	16.514	1.2029
				wt_sphere	LRCe107_wt_e3_sphere	LRCe107_wt_e3_sphere_1	35	14.018	1.02109
				wt_sphere	LRCe107_wt_e3_sphere	LRCe107_wt_e3_sphere_1	36	14.464	1.05357
				wt_sphere	LRCe107_wt_e3_sphere	LRCe107_wt_e3_sphere_1	37	13.177	0.959828
				wt_sphere	LRCe107_wt_e3_sphere	LRCe107_wt_e3_sphere_1	38	11.352	0.826893
				wt_sphere	LRCe107_wt_e3_sphere	LRCe107_wt_e3_sphere_1	39	12.99	0.946207
				wt_sphere	LRCe107_wt_e3_sphere	LRCe107_wt_e3_sphere_1	40	14.096	1.02677
				wt_sphere	LRCe107_wt_e3_sphere	LRCe107_wt_e3_sphere_1	41	12.488	0.909641
				wt_sphere	LRCe107_wt_e3_sphere	LRCe107_wt_e3_sphere_1	42	13.753	1.00178
				wt_sphere	LRCe107_wt_e3_sphere	LRCe107_wt_e3_sphere_1	43	12.704	0.925374
				wt_sphere	LRCe107_wt_e3_sphere	LRCe107_wt_e3_sphere_1	44	12.077	0.879703
				wt_sphere	LRCe107_wt_e3_sphere	LRCe107_wt_e3_sphere_1	45	13.571	0.988528
				wt_sphere	LRCe107_wt_e3_sphere	LRCe107_wt_e3_sphere_1	46	13.212	0.962378
				wt_sphere	LRCe107_wt_e3_sphere	LRCe107_wt_e3_sphere_1	47	13.255	0.96551
				wt_sphere	LRCe107_wt_e3_sphere	LRCe107_wt_e3_sphere_1	48	11.194	0.815384
				wt_sphere	LRCe107_wt_e3_sphere	LRCe107_wt_e3_sphere_1	49	10.689	0.778599
				wt_sphere	LRCe107_wt_e3_sphere	LRCe107_wt_e3_sphere_1	50	10.743	0.782533
				wt_sphere	LRCe107_wt_e3_sphere	LRCe107_wt_e3_sphere_1	51	9.708	0.707142
				wt_sphere	LRCe107_wt_e3_sphere	LRCe107_wt_e3_sphere_1	52	8.32	0.606039
				wt_sphere	LRCe107_wt_e3_sphere	LRCe107_wt_e3_sphere_1	53	8.736	0.63634
				wt_sphere	LRCe107_wt_e3_sphere	LRCe107_wt_e3_sphere_1	54	9.035	0.65812
				wt_sphere	LRCe107_wt_e3_sphere	LRCe107_wt_e3_sphere_1	55	9.24	0.673052
				wt_sphere	LRCe107_wt_e3_sphere	LRCe107_wt_e3_sphere_1	56	8.834	0.643479
				wt_sphere	LRCe107_wt_e3_sphere	LRCe107_wt_e3_sphere_1	57	6.982	0.508577
				wt_sphere	LRCe107_wt_e3_sphere	LRCe107_wt_e3_sphere_1	58	6.884	0.501439
				wt_sphere	LRCe107_wt_e3_sphere	LRCe107_wt_e3_sphere_1	59	7.123	0.518848
				wt_sphere	LRCe107_wt_e3_sphere	LRCe107_wt_e3_sphere_1	60	7.169	0.522198
				wt_sphere	LRCe107_wt_e3_sphere	LRCe107_wt_e3_sphere_2	3	16.626	1.23427
				wt_sphere	LRCe107_wt_e3_sphere	LRCe107_wt_e3_sphere_2	4	16.17	1.20042
				wt_sphere	LRCe107_wt_e3_sphere	LRCe107_wt_e3_sphere_2	5	10.99	0.815869
				wt_sphere	LRCe107_wt_e3_sphere	LRCe107_wt_e3_sphere_2	6	10.153	0.753732
				wt_sphere	LRCe107_wt_e3_sphere	LRCe107_wt_e3_sphere_2	7	9.37	0.695604
				wt_sphere	LRCe107_wt_e3_sphere	LRCe107_wt_e3_sphere_2	8	9.794	0.727081
				wt_sphere	LRCe107_wt_e3_sphere	LRCe107_wt_e3_sphere_2	9	13.502	1.00235
				wt_sphere	LRCe107_wt_e3_sphere	LRCe107_wt_e3_sphere_2	10	12.844	0.953505
				wt_sphere	LRCe107_wt_e3_sphere	LRCe107_wt_e3_sphere_2	11	14.236	1.05684
				wt_sphere	LRCe107_wt_e3_sphere	LRCe107_wt_e3_sphere_2	12	13.262	0.984536
				wt_sphere	LRCe107_wt_e3_sphere	LRCe107_wt_e3_sphere_2	13	13.324	0.989139
				wt_sphere	LRCe107_wt_e3_sphere	LRCe107_wt_e3_sphere_2	14	13.012	0.965977
				wt_sphere	LRCe107_wt_e3_sphere	LRCe107_wt_e3_sphere_2	15	12.027	0.892853
				wt_sphere	LRCe107_wt_e3_sphere	LRCe107_wt_e3_sphere_2	16	9.546	0.70867
				wt_sphere	LRCe107_wt_e3_sphere	LRCe107_wt_e3_sphere_2	17	13.113	0.973475
				wt_sphere	LRCe107_wt_e3_sphere	LRCe107_wt_e3_sphere_2	18	14.559	1.08082
				wt_sphere	LRCe107_wt_e3_sphere	LRCe107_wt_e3_sphere_2	19	14.986	1.11252
				wt_sphere	LRCe107_wt_e3_sphere	LRCe107_wt_e3_sphere_2	20	12.65	0.939103
				wt_sphere	LRCe107_wt_e3_sphere	LRCe107_wt_e3_sphere_2	21	18.884	1.4019
				wt_sphere	LRCe107_wt_e3_sphere	LRCe107_wt_e3_sphere_2	22	17.088	1.26857
				wt_sphere	LRCe107_wt_e3_sphere	LRCe107_wt_e3_sphere_2	23	15.099	1.12091
				wt_sphere	LRCe107_wt_e3_sphere	LRCe107_wt_e3_sphere_2	24	13.44	0.997751
				wt_sphere	LRCe107_wt_e3_sphere	LRCe107_wt_e3_sphere_2	25	17.861	1.32595
				wt_sphere	LRCe107_wt_e3_sphere	LRCe107_wt_e3_sphere_2	26	17.243	1.28008
				wt_sphere	LRCe107_wt_e3_sphere	LRCe107_wt_e3_sphere_2	27	15.05	1.11727
				wt_sphere	LRCe107_wt_e3_sphere	LRCe107_wt_e3_sphere_2	28	14.919	1.10755
				wt_sphere	LRCe107_wt_e3_sphere	LRCe107_wt_e3_sphere_2	29	16.14	1.19819
				wt_sphere	LRCe107_wt_e3_sphere	LRCe107_wt_e3_sphere_2	30	15.118	1.12232
				wt_sphere	LRCe107_wt_e3_sphere	LRCe107_wt_e3_sphere_2	31	15.435	1.14585
				wt_sphere	LRCe107_wt_e3_sphere	LRCe107_wt_e3_sphere_2	32	15.775	1.17109
				wt_sphere	LRCe107_wt_e3_sphere	LRCe107_wt_e3_sphere_2	33	17.217	1.27815
				wt_sphere	LRCe107_wt_e3_sphere	LRCe107_wt_e3_sphere_2	34	18.277	1.35684
				wt_sphere	LRCe107_wt_e3_sphere	LRCe107_wt_e3_sphere_2	35	16.894	1.25417
				wt_sphere	LRCe107_wt_e3_sphere	LRCe107_wt_e3_sphere_2	36	13.633	1.01208
				wt_sphere	LRCe107_wt_e3_sphere	LRCe107_wt_e3_sphere_2	37	12.548	0.931531
				wt_sphere	LRCe107_wt_e3_sphere	LRCe107_wt_e3_sphere_2	38	13.695	1.01668
				wt_sphere	LRCe107_wt_e3_sphere	LRCe107_wt_e3_sphere_2	39	12.016	0.892037
				wt_sphere	LRCe107_wt_e3_sphere	LRCe107_wt_e3_sphere_2	40	14.058	1.04363
				wt_sphere	LRCe107_wt_e3_sphere	LRCe107_wt_e3_sphere_2	41	14.042	1.04244
				wt_sphere	LRCe107_wt_e3_sphere	LRCe107_wt_e3_sphere_2	42	11.894	0.88298
				wt_sphere	LRCe107_wt_e3_sphere	LRCe107_wt_e3_sphere_2	43	10.333	0.767095
				wt_sphere	LRCe107_wt_e3_sphere	LRCe107_wt_e3_sphere_2	44	10.768	0.799388
				wt_sphere	LRCe107_wt_e3_sphere	LRCe107_wt_e3_sphere_2	45	11.598	0.861005
				wt_sphere	LRCe107_wt_e3_sphere	LRCe107_wt_e3_sphere_2	46	9.374	0.695901
				wt_sphere	LRCe107_wt_e3_sphere	LRCe107_wt_e3_sphere_2	47	13.527	1.00421
				wt_sphere	LRCe107_wt_e3_sphere	LRCe107_wt_e3_sphere_2	48	14.014	1.04036
				wt_sphere	LRCe107_wt_e3_sphere	LRCe107_wt_e3_sphere_2	49	13.406	0.995227
				wt_sphere	LRCe107_wt_e3_sphere	LRCe107_wt_e3_sphere_2	50	11.381	0.844896
				wt_sphere	LRCe107_wt_e3_sphere	LRCe107_wt_e3_sphere_2	51	11.57	0.858927
				wt_sphere	LRCe107_wt_e3_sphere	LRCe107_wt_e3_sphere_2	52	12.571	0.933238
				wt_sphere	LRCe107_wt_e3_sphere	LRCe107_wt_e3_sphere_2	53	14.614	1.08491
				wt_sphere	LRCe107_wt_e3_sphere	LRCe107_wt_e3_sphere_2	54	12.368	0.918168
				wt_sphere	LRCe107_wt_e3_sphere	LRCe107_wt_e3_sphere_2	55	14.646	1.08728
				wt_sphere	LRCe107_wt_e3_sphere	LRCe107_wt_e3_sphere_2	56	12.235	0.908295
				wt_sphere	LRCe107_wt_e3_sphere	LRCe107_wt_e3_sphere_2	57	10.689	0.793524
				wt_sphere	LRCe107_wt_e3_sphere	LRCe107_wt_e3_sphere_2	58	10.871	0.807035
				wt_sphere	LRCe107_wt_e3_sphere	LRCe107_wt_e3_sphere_2	59	14.198	1.05402
				wt_sphere	LRCe107_wt_e3_sphere	LRCe107_wt_e3_sphere_2	60	13.38	0.993296
				wt_sphere	LRCe107_wt_e3_sphere	LRCe107_wt_e3_sphere_2	61	11.812	0.876892
				wt_sphere	LRCe107_wt_e3_sphere	LRCe107_wt_e3_sphere_2	62	8.373	0.62159
				wt_high	LRCe107_wt_e5_high	LRCe107_wt_e5_high_1	1	6.018	0.437397
				wt_high	LRCe107_wt_e5_high	LRCe107_wt_e5_high_1	2	6.56	0.47679
				wt_high	LRCe107_wt_e5_high	LRCe107_wt_e5_high_1	3	7.411	0.538642
				wt_high	LRCe107_wt_e5_high	LRCe107_wt_e5_high_1	4	7.602	0.552524
				wt_high	LRCe107_wt_e5_high	LRCe107_wt_e5_high_1	5	8.318	0.604564
				wt_high	LRCe107_wt_e5_high	LRCe107_wt_e5_high_1	6	9.521	0.691999
				wt_high	LRCe107_wt_e5_high	LRCe107_wt_e5_high_1	7	11.45	0.832202
				wt_high	LRCe107_wt_e5_high	LRCe107_wt_e5_high_1	8	10.87	0.790047
				wt_high	LRCe107_wt_e5_high	LRCe107_wt_e5_high_1	9	12.405	0.901612
				wt_high	LRCe107_wt_e5_high	LRCe107_wt_e5_high_1	10	12.448	0.904738
				wt_high	LRCe107_wt_e5_high	LRCe107_wt_e5_high_1	11	11.969	0.869923
				wt_high	LRCe107_wt_e5_high	LRCe107_wt_e5_high_1	12	12.267	0.891582
				wt_high	LRCe107_wt_e5_high	LRCe107_wt_e5_high_1	13	10.937	0.794916
				wt_high	LRCe107_wt_e5_high	LRCe107_wt_e5_high_1	14	10.525	0.764971
				wt_high	LRCe107_wt_e5_high	LRCe107_wt_e5_high_1	15	12.585	0.914695
				wt_high	LRCe107_wt_e5_high	LRCe107_wt_e5_high_1	16	14.444	1.04981
				wt_high	LRCe107_wt_e5_high	LRCe107_wt_e5_high_1	17	14.244	1.03527
				wt_high	LRCe107_wt_e5_high	LRCe107_wt_e5_high_1	18	12.854	0.934246
				wt_high	LRCe107_wt_e5_high	LRCe107_wt_e5_high_1	19	10.777	0.783287
				wt_high	LRCe107_wt_e5_high	LRCe107_wt_e5_high_1	20	11.075	0.804946
				wt_high	LRCe107_wt_e5_high	LRCe107_wt_e5_high_1	21	11.56	0.840197
				wt_high	LRCe107_wt_e5_high	LRCe107_wt_e5_high_1	22	10.253	0.745202
				wt_high	LRCe107_wt_e5_high	LRCe107_wt_e5_high_1	23	11.368	0.826242
				wt_high	LRCe107_wt_e5_high	LRCe107_wt_e5_high_1	24	12.296	0.89369
				wt_high	LRCe107_wt_e5_high	LRCe107_wt_e5_high_1	25	13.049	0.948419
				wt_high	LRCe107_wt_e5_high	LRCe107_wt_e5_high_1	26	13.136	0.954743
				wt_high	LRCe107_wt_e5_high	LRCe107_wt_e5_high_1	27	12.72	0.924507
				wt_high	LRCe107_wt_e5_high	LRCe107_wt_e5_high_1	28	14.514	1.0549
				wt_high	LRCe107_wt_e5_high	LRCe107_wt_e5_high_1	29	15.691	1.14044
				wt_high	LRCe107_wt_e5_high	LRCe107_wt_e5_high_1	30	16.949	1.23188
				wt_high	LRCe107_wt_e5_high	LRCe107_wt_e5_high_1	31	17.173	1.24816
				wt_high	LRCe107_wt_e5_high	LRCe107_wt_e5_high_1	32	17.546	1.27527
				wt_high	LRCe107_wt_e5_high	LRCe107_wt_e5_high_1	33	18.255	1.3268
				wt_high	LRCe107_wt_e5_high	LRCe107_wt_e5_high_1	34	17.269	1.25513
				wt_high	LRCe107_wt_e5_high	LRCe107_wt_e5_high_1	35	17.949	1.30456
				wt_high	LRCe107_wt_e5_high	LRCe107_wt_e5_high_1	36	19.086	1.3872
				wt_high	LRCe107_wt_e5_high	LRCe107_wt_e5_high_1	37	19.108	1.3888
				wt_high	LRCe107_wt_e5_high	LRCe107_wt_e5_high_1	38	17.936	1.30361
				wt_high	LRCe107_wt_e5_high	LRCe107_wt_e5_high_1	39	18.217	1.32404
				wt_high	LRCe107_wt_e5_high	LRCe107_wt_e5_high_1	40	17.46	1.26902
				wt_high	LRCe107_wt_e5_high	LRCe107_wt_e5_high_1	41	17.039	1.23842
				wt_high	LRCe107_wt_e5_high	LRCe107_wt_e5_high_1	42	17.121	1.24438
				wt_high	LRCe107_wt_e5_high	LRCe107_wt_e5_high_1	43	16.699	1.21371
				wt_high	LRCe107_wt_e5_high	LRCe107_wt_e5_high_1	44	16.401	1.19205
				wt_high	LRCe107_wt_e5_high	LRCe107_wt_e5_high_1	45	17.447	1.26807
				wt_high	LRCe107_wt_e5_high	LRCe107_wt_e5_high_1	46	15.963	1.16021
				wt_high	LRCe107_wt_e5_high	LRCe107_wt_e5_high_1	47	16.406	1.19241
				wt_high	LRCe107_wt_e5_high	LRCe107_wt_e5_high_1	48	14.227	1.03404
				wt_high	LRCe107_wt_e5_high	LRCe107_wt_e5_high_1	49	13.822	1.0046
				wt_high	LRCe107_wt_e5_high	LRCe107_wt_e5_high_1	50	14.204	1.03237
				wt_high	LRCe107_wt_e5_high	LRCe107_wt_e5_high_1	51	13.631	0.99072
				wt_high	LRCe107_wt_e5_high	LRCe107_wt_e5_high_1	52	13.18	0.957941
				wt_high	LRCe107_wt_e5_high	LRCe107_wt_e5_high_1	53	11.297	0.821081
				wt_high	LRCe107_wt_e5_high	LRCe107_wt_e5_high_1	54	13.58	0.987013
				wt_high	LRCe107_wt_e5_high	LRCe107_wt_e5_high_1	55	14.607	1.06166
				wt_high	LRCe107_wt_e5_high	LRCe107_wt_e5_high_1	56	14.343	1.04247
				wt_high	LRCe107_wt_e5_high	LRCe107_wt_e5_high_1	57	13.306	0.967098
				wt_high	LRCe107_wt_e5_high	LRCe107_wt_e5_high_1	58	14.354	1.04327
				wt_high	LRCe107_wt_e5_high	LRCe107_wt_e5_high_1	59	15.386	1.11828
				wt_high	LRCe107_wt_e5_high	LRCe107_wt_e5_high_1	60	16.693	1.21327
				wt_high	LRCe107_wt_e5_high	LRCe107_wt_e5_high_2	1	19.368	1.05846
				wt_high	LRCe107_wt_e5_high	LRCe107_wt_e5_high_2	2	18.4	1.00556
				wt_high	LRCe107_wt_e5_high	LRCe107_wt_e5_high_2	3	17.834	0.97463
				wt_high	LRCe107_wt_e5_high	LRCe107_wt_e5_high_2	4	16.858	0.921291
				wt_high	LRCe107_wt_e5_high	LRCe107_wt_e5_high_2	5	17.11	0.935063
				wt_high	LRCe107_wt_e5_high	LRCe107_wt_e5_high_2	6	20.806	1.13705
				wt_high	LRCe107_wt_e5_high	LRCe107_wt_e5_high_2	7	22.568	1.23334
				wt_high	LRCe107_wt_e5_high	LRCe107_wt_e5_high_2	8	21.535	1.17689
				wt_high	LRCe107_wt_e5_high	LRCe107_wt_e5_high_2	9	19.462	1.0636
				wt_high	LRCe107_wt_e5_high	LRCe107_wt_e5_high_2	10	18.833	1.02923
				wt_high	LRCe107_wt_e5_high	LRCe107_wt_e5_high_2	11	18.398	1.00545
				wt_high	LRCe107_wt_e5_high	LRCe107_wt_e5_high_2	12	17.904	0.978455
				wt_high	LRCe107_wt_e5_high	LRCe107_wt_e5_high_2	13	17.482	0.955393
				wt_high	LRCe107_wt_e5_high	LRCe107_wt_e5_high_2	14	17.605	0.962115
				wt_high	LRCe107_wt_e5_high	LRCe107_wt_e5_high_2	15	18.21	0.995178
				wt_high	LRCe107_wt_e5_high	LRCe107_wt_e5_high_2	16	18.28	0.999004
				wt_high	LRCe107_wt_e5_high	LRCe107_wt_e5_high_2	17	19.299	1.05469
				wt_high	LRCe107_wt_e5_high	LRCe107_wt_e5_high_2	18	17.733	0.96911
				wt_high	LRCe107_wt_e5_high	LRCe107_wt_e5_high_2	19	19.693	1.07622
				wt_high	LRCe107_wt_e5_high	LRCe107_wt_e5_high_2	20	20.2	1.10393
				wt_high	LRCe107_wt_e5_high	LRCe107_wt_e5_high_2	21	20.657	1.12891
				wt_high	LRCe107_wt_e5_high	LRCe107_wt_e5_high_2	22	20.79	1.13618
				wt_high	LRCe107_wt_e5_high	LRCe107_wt_e5_high_2	23	20.567	1.12399
				wt_high	LRCe107_wt_e5_high	LRCe107_wt_e5_high_2	24	20.126	1.09989
				wt_high	LRCe107_wt_e5_high	LRCe107_wt_e5_high_2	25	17.863	0.976214
				wt_high	LRCe107_wt_e5_high	LRCe107_wt_e5_high_2	26	18.094	0.988839
				wt_high	LRCe107_wt_e5_high	LRCe107_wt_e5_high_2	27	20.686	1.13049
				wt_high	LRCe107_wt_e5_high	LRCe107_wt_e5_high_2	28	21.08	1.15202
				wt_high	LRCe107_wt_e5_high	LRCe107_wt_e5_high_2	29	21.159	1.15634
				wt_high	LRCe107_wt_e5_high	LRCe107_wt_e5_high_2	30	19.855	1.08508
				wt_high	LRCe107_wt_e5_high	LRCe107_wt_e5_high_2	31	18.07	0.987527
				wt_high	LRCe107_wt_e5_high	LRCe107_wt_e5_high_2	32	18.874	1.03147
				wt_high	LRCe107_wt_e5_high	LRCe107_wt_e5_high_2	33	18.725	1.02332
				wt_high	LRCe107_wt_e5_high	LRCe107_wt_e5_high_2	34	17.422	0.952114
				wt_high	LRCe107_wt_e5_high	LRCe107_wt_e5_high_2	35	17.706	0.967634
				wt_high	LRCe107_wt_e5_high	LRCe107_wt_e5_high_2	36	18.042	0.985997
				wt_high	LRCe107_wt_e5_high	LRCe107_wt_e5_high_2	37	16.902	0.923696
				wt_high	LRCe107_wt_e5_high	LRCe107_wt_e5_high_2	38	17.786	0.972006
				wt_high	LRCe107_wt_e5_high	LRCe107_wt_e5_high_2	39	18.738	1.02403
				wt_high	LRCe107_wt_e5_high	LRCe107_wt_e5_high_2	40	19.038	1.04043
				wt_high	LRCe107_wt_e5_high	LRCe107_wt_e5_high_2	41	18.988	1.0377
				wt_high	LRCe107_wt_e5_high	LRCe107_wt_e5_high_2	42	17.87	0.976597
				wt_high	LRCe107_wt_e5_high	LRCe107_wt_e5_high_2	43	16.758	0.915826
				wt_high	LRCe107_wt_e5_high	LRCe107_wt_e5_high_2	44	16.864	0.921619
				wt_high	LRCe107_wt_e5_high	LRCe107_wt_e5_high_2	45	16.588	0.906536
				wt_high	LRCe107_wt_e5_high	LRCe107_wt_e5_high_2	46	16.233	0.887135
				wt_high	LRCe107_wt_e5_high	LRCe107_wt_e5_high_2	47	17.074	0.933096
				wt_high	LRCe107_wt_e5_high	LRCe107_wt_e5_high_2	48	19.971	1.09142
				wt_high	LRCe107_wt_e5_high	LRCe107_wt_e5_high_2	49	19.435	1.06212
				wt_high	LRCe107_wt_e5_high	LRCe107_wt_e5_high_2	50	18.257	0.997747
				wt_high	LRCe107_wt_e5_high	LRCe107_wt_e5_high_2	51	17.563	0.959819
				wt_high	LRCe107_wt_e5_high	LRCe107_wt_e5_high_2	52	16.17	0.883692
				wt_high	LRCe107_wt_e5_high	LRCe107_wt_e5_high_2	53	16.599	0.907137
				wt_high	LRCe107_wt_e5_high	LRCe107_wt_e5_high_2	54	16.524	0.903038
				wt_high	LRCe107_wt_e5_high	LRCe107_wt_e5_high_2	55	17.361	0.94878
				wt_high	LRCe107_wt_e5_high	LRCe107_wt_e5_high_2	56	16.371	0.894677
				wt_high	LRCe107_wt_e5_high	LRCe107_wt_e5_high_2	57	15.75	0.860739
				wt_high	LRCe107_wt_e5_high	LRCe107_wt_e5_high_2	58	16.258	0.888501
				wt_high	LRCe107_wt_e5_high	LRCe107_wt_e5_high_2	59	14.67	0.801717
				wt_high	LRCe107_wt_e5_high	LRCe107_wt_e5_high_2	60	12.832	0.70127
				wt_high	LRCe107_wt_e5_high	LRCe107_wt_e5_high_3	1	8.386	0.776495
				wt_high	LRCe107_wt_e5_high	LRCe107_wt_e5_high_3	2	8.848	0.819273
				wt_high	LRCe107_wt_e5_high	LRCe107_wt_e5_high_3	3	7.464	0.691123
				wt_high	LRCe107_wt_e5_high	LRCe107_wt_e5_high_3	4	6.618	0.612788
				wt_high	LRCe107_wt_e5_high	LRCe107_wt_e5_high_3	5	7.966	0.737605
				wt_high	LRCe107_wt_e5_high	LRCe107_wt_e5_high_3	6	8.268	0.765569
				wt_high	LRCe107_wt_e5_high	LRCe107_wt_e5_high_3	7	6.586	0.609825
				wt_high	LRCe107_wt_e5_high	LRCe107_wt_e5_high_3	8	6.281	0.581584
				wt_high	LRCe107_wt_e5_high	LRCe107_wt_e5_high_3	9	8.051	0.745476
				wt_high	LRCe107_wt_e5_high	LRCe107_wt_e5_high_3	10	11.355	1.05141
				wt_high	LRCe107_wt_e5_high	LRCe107_wt_e5_high_3	11	12.362	1.14465
				wt_high	LRCe107_wt_e5_high	LRCe107_wt_e5_high_3	12	11.821	1.09456
				wt_high	LRCe107_wt_e5_high	LRCe107_wt_e5_high_3	13	12.17	1.12687
				wt_high	LRCe107_wt_e5_high	LRCe107_wt_e5_high_3	14	11.764	1.08928
				wt_high	LRCe107_wt_e5_high	LRCe107_wt_e5_high_3	15	12.42	1.15002
				wt_high	LRCe107_wt_e5_high	LRCe107_wt_e5_high_3	16	10.245	0.948627
				wt_high	LRCe107_wt_e5_high	LRCe107_wt_e5_high_3	17	11.419	1.05733
				wt_high	LRCe107_wt_e5_high	LRCe107_wt_e5_high_3	18	9.89	0.915756
				wt_high	LRCe107_wt_e5_high	LRCe107_wt_e5_high_3	19	9.628	0.891497
				wt_high	LRCe107_wt_e5_high	LRCe107_wt_e5_high_3	20	10.228	0.947053
				wt_high	LRCe107_wt_e5_high	LRCe107_wt_e5_high_3	21	10.447	0.967331
				wt_high	LRCe107_wt_e5_high	LRCe107_wt_e5_high_3	22	10.746	0.995017
				wt_high	LRCe107_wt_e5_high	LRCe107_wt_e5_high_3	23	10.417	0.964553
				wt_high	LRCe107_wt_e5_high	LRCe107_wt_e5_high_3	24	10.812	1.00113
				wt_high	LRCe107_wt_e5_high	LRCe107_wt_e5_high_3	25	11.286	1.04502
				wt_high	LRCe107_wt_e5_high	LRCe107_wt_e5_high_3	26	11.172	1.03446
				wt_high	LRCe107_wt_e5_high	LRCe107_wt_e5_high_3	27	12.108	1.12113
				wt_high	LRCe107_wt_e5_high	LRCe107_wt_e5_high_3	28	11.438	1.05909
				wt_high	LRCe107_wt_e5_high	LRCe107_wt_e5_high_3	29	9.319	0.862885
				wt_high	LRCe107_wt_e5_high	LRCe107_wt_e5_high_3	30	8.775	0.812514
				wt_high	LRCe107_wt_e5_high	LRCe107_wt_e5_high_3	31	10.286	0.952424
				wt_high	LRCe107_wt_e5_high	LRCe107_wt_e5_high_3	32	10.46	0.968535
				wt_high	LRCe107_wt_e5_high	LRCe107_wt_e5_high_3	33	8.439	0.781402
				wt_high	LRCe107_wt_e5_high	LRCe107_wt_e5_high_3	34	8.163	0.755846
				wt_high	LRCe107_wt_e5_high	LRCe107_wt_e5_high_3	35	10.831	1.00289
				wt_high	LRCe107_wt_e5_high	LRCe107_wt_e5_high_3	36	13.029	1.20641
				wt_high	LRCe107_wt_e5_high	LRCe107_wt_e5_high_3	37	11.041	1.02233
				wt_high	LRCe107_wt_e5_high	LRCe107_wt_e5_high_3	38	9.771	0.904738
				wt_high	LRCe107_wt_e5_high	LRCe107_wt_e5_high_3	39	10.185	0.943072
				wt_high	LRCe107_wt_e5_high	LRCe107_wt_e5_high_3	40	10.721	0.992702
				wt_high	LRCe107_wt_e5_high	LRCe107_wt_e5_high_3	41	12.248	1.13409
				wt_high	LRCe107_wt_e5_high	LRCe107_wt_e5_high_3	42	12.306	1.13946
				wt_high	LRCe107_wt_e5_high	LRCe107_wt_e5_high_3	43	11.738	1.08687
				wt_high	LRCe107_wt_e5_high	LRCe107_wt_e5_high_3	44	10.812	1.00113
				wt_high	LRCe107_wt_e5_high	LRCe107_wt_e5_high_3	45	10.801	1.00011
				wt_high	LRCe107_wt_e5_high	LRCe107_wt_e5_high_3	46	12.966	1.20058
				wt_high	LRCe107_wt_e5_high	LRCe107_wt_e5_high_3	47	12.944	1.19854
				wt_high	LRCe107_wt_e5_high	LRCe107_wt_e5_high_3	48	13.013	1.20493
				wt_high	LRCe107_wt_e5_high	LRCe107_wt_e5_high_3	49	13.938	1.29058
				wt_high	LRCe107_wt_e5_high	LRCe107_wt_e5_high_3	50	13.882	1.28539
				wt_high	LRCe107_wt_e5_high	LRCe107_wt_e5_high_3	51	13.129	1.21567
				wt_high	LRCe107_wt_e5_high	LRCe107_wt_e5_high_3	52	12.413	1.14937
				wt_high	LRCe107_wt_e5_high	LRCe107_wt_e5_high_3	53	12.296	1.13854
				wt_high	LRCe107_wt_e5_high	LRCe107_wt_e5_high_3	54	13.279	1.22956
				wt_high	LRCe107_wt_e5_high	LRCe107_wt_e5_high_3	55	12.29	1.13798
				wt_high	LRCe107_wt_e5_high	LRCe107_wt_e5_high_3	56	13.836	1.28113
				wt_high	LRCe107_wt_e5_high	LRCe107_wt_e5_high_3	57	12.427	1.15067
				wt_high	LRCe107_wt_e5_high	LRCe107_wt_e5_high_3	58	11.714	1.08465
				wt_high	LRCe107_wt_e5_high	LRCe107_wt_e5_high_3	59	10.96	1.01483
				wt_high	LRCe107_wt_e5_high	LRCe107_wt_e5_high_3	60	9.781	0.905664
				wt_dome	LRCe108_wt_e1_dome	LRCe108_wt_e1_dome_1	1	8.711	0.891771
				wt_dome	LRCe108_wt_e1_dome	LRCe108_wt_e1_dome_1	2	9.285	0.950533
				wt_dome	LRCe108_wt_e1_dome	LRCe108_wt_e1_dome_1	3	8.943	0.915522
				wt_dome	LRCe108_wt_e1_dome	LRCe108_wt_e1_dome_1	4	7.519	0.769743
				wt_dome	LRCe108_wt_e1_dome	LRCe108_wt_e1_dome_1	5	8.485	0.868635
				wt_dome	LRCe108_wt_e1_dome	LRCe108_wt_e1_dome_1	6	7.829	0.801478
				wt_dome	LRCe108_wt_e1_dome	LRCe108_wt_e1_dome_1	7	8.785	0.899347
				wt_dome	LRCe108_wt_e1_dome	LRCe108_wt_e1_dome_1	8	6.825	0.698696
				wt_dome	LRCe108_wt_e1_dome	LRCe108_wt_e1_dome_1	9	6.762	0.692246
				wt_dome	LRCe108_wt_e1_dome	LRCe108_wt_e1_dome_1	10	7.161	0.733093
				wt_dome	LRCe108_wt_e1_dome	LRCe108_wt_e1_dome_1	11	7.712	0.789501
				wt_dome	LRCe108_wt_e1_dome	LRCe108_wt_e1_dome_1	12	7.912	0.809975
				wt_dome	LRCe108_wt_e1_dome	LRCe108_wt_e1_dome_1	13	7.463	0.76401
				wt_dome	LRCe108_wt_e1_dome	LRCe108_wt_e1_dome_1	14	9.873	1.01073
				wt_dome	LRCe108_wt_e1_dome	LRCe108_wt_e1_dome_1	15	9.67	0.989947
				wt_dome	LRCe108_wt_e1_dome	LRCe108_wt_e1_dome_1	16	8.332	0.852972
				wt_dome	LRCe108_wt_e1_dome	LRCe108_wt_e1_dome_1	17	6.793	0.69542
				wt_dome	LRCe108_wt_e1_dome	LRCe108_wt_e1_dome_1	18	6.77	0.693065
				wt_dome	LRCe108_wt_e1_dome	LRCe108_wt_e1_dome_1	19	7.308	0.748142
				wt_dome	LRCe108_wt_e1_dome	LRCe108_wt_e1_dome_1	20	7.938	0.812637
				wt_dome	LRCe108_wt_e1_dome	LRCe108_wt_e1_dome_1	21	8.356	0.855429
				wt_dome	LRCe108_wt_e1_dome	LRCe108_wt_e1_dome_1	22	7.52	0.769845
				wt_dome	LRCe108_wt_e1_dome	LRCe108_wt_e1_dome_1	23	8.276	0.847239
				wt_dome	LRCe108_wt_e1_dome	LRCe108_wt_e1_dome_1	24	8.141	0.833419
				wt_dome	LRCe108_wt_e1_dome	LRCe108_wt_e1_dome_1	25	8.753	0.896071
				wt_dome	LRCe108_wt_e1_dome	LRCe108_wt_e1_dome_1	26	9.37	0.959235
				wt_dome	LRCe108_wt_e1_dome	LRCe108_wt_e1_dome_1	27	10.684	1.09375
				wt_dome	LRCe108_wt_e1_dome	LRCe108_wt_e1_dome_1	28	10.224	1.04666
				wt_dome	LRCe108_wt_e1_dome	LRCe108_wt_e1_dome_1	29	10.308	1.05526
				wt_dome	LRCe108_wt_e1_dome	LRCe108_wt_e1_dome_1	30	10.053	1.02916
				wt_dome	LRCe108_wt_e1_dome	LRCe108_wt_e1_dome_1	31	10.663	1.0916
				wt_dome	LRCe108_wt_e1_dome	LRCe108_wt_e1_dome_1	32	11.173	1.14381
				wt_dome	LRCe108_wt_e1_dome	LRCe108_wt_e1_dome_1	33	11.466	1.17381
				wt_dome	LRCe108_wt_e1_dome	LRCe108_wt_e1_dome_1	34	10.341	1.05864
				wt_dome	LRCe108_wt_e1_dome	LRCe108_wt_e1_dome_1	35	10.377	1.06232
				wt_dome	LRCe108_wt_e1_dome	LRCe108_wt_e1_dome_1	36	11.572	1.18466
				wt_dome	LRCe108_wt_e1_dome	LRCe108_wt_e1_dome_1	37	12.167	1.24557
				wt_dome	LRCe108_wt_e1_dome	LRCe108_wt_e1_dome_1	38	11.483	1.17555
				wt_dome	LRCe108_wt_e1_dome	LRCe108_wt_e1_dome_1	39	11.106	1.13695
				wt_dome	LRCe108_wt_e1_dome	LRCe108_wt_e1_dome_1	40	11.25	1.1517
				wt_dome	LRCe108_wt_e1_dome	LRCe108_wt_e1_dome_1	41	11.316	1.15845
				wt_dome	LRCe108_wt_e1_dome	LRCe108_wt_e1_dome_1	42	11.266	1.15333
				wt_dome	LRCe108_wt_e1_dome	LRCe108_wt_e1_dome_1	43	12.011	1.2296
				wt_dome	LRCe108_wt_e1_dome	LRCe108_wt_e1_dome_1	44	11.582	1.18568
				wt_dome	LRCe108_wt_e1_dome	LRCe108_wt_e1_dome_1	45	11.358	1.16275
				wt_dome	LRCe108_wt_e1_dome	LRCe108_wt_e1_dome_1	46	10.976	1.12365
				wt_dome	LRCe108_wt_e1_dome	LRCe108_wt_e1_dome_1	47	11.763	1.20421
				wt_dome	LRCe108_wt_e1_dome	LRCe108_wt_e1_dome_1	48	10.098	1.03376
				wt_dome	LRCe108_wt_e1_dome	LRCe108_wt_e1_dome_1	49	10.511	1.07604
				wt_dome	LRCe108_wt_e1_dome	LRCe108_wt_e1_dome_1	50	10.719	1.09734
				wt_dome	LRCe108_wt_e1_dome	LRCe108_wt_e1_dome_1	51	9.505	0.973055
				wt_dome	LRCe108_wt_e1_dome	LRCe108_wt_e1_dome_1	52	10.656	1.09089
				wt_dome	LRCe108_wt_e1_dome	LRCe108_wt_e1_dome_1	53	10.535	1.0785
				wt_dome	LRCe108_wt_e1_dome	LRCe108_wt_e1_dome_1	54	10.833	1.10901
				wt_dome	LRCe108_wt_e1_dome	LRCe108_wt_e1_dome_1	55	10.608	1.08597
				wt_dome	LRCe108_wt_e1_dome	LRCe108_wt_e1_dome_1	56	10.585	1.08362
				wt_dome	LRCe108_wt_e1_dome	LRCe108_wt_e1_dome_1	57	11.257	1.15241
				wt_dome	LRCe108_wt_e1_dome	LRCe108_wt_e1_dome_1	58	12.318	1.26103
				wt_dome	LRCe108_wt_e1_dome	LRCe108_wt_e1_dome_1	59	12.158	1.24465
				wt_dome	LRCe108_wt_e1_dome	LRCe108_wt_e1_dome_1	60	12.678	1.29788
				wt_dome	LRCe108_wt_e1_dome	LRCe108_wt_e1_dome_2	1	13.312	1.18055
				wt_dome	LRCe108_wt_e1_dome	LRCe108_wt_e1_dome_2	2	13.567	1.20316
				wt_dome	LRCe108_wt_e1_dome	LRCe108_wt_e1_dome_2	3	12.988	1.15182
				wt_dome	LRCe108_wt_e1_dome	LRCe108_wt_e1_dome_2	4	13.243	1.17443
				wt_dome	LRCe108_wt_e1_dome	LRCe108_wt_e1_dome_2	5	11.81	1.04735
				wt_dome	LRCe108_wt_e1_dome	LRCe108_wt_e1_dome_2	6	11.698	1.03742
				wt_dome	LRCe108_wt_e1_dome	LRCe108_wt_e1_dome_2	7	11.665	1.03449
				wt_dome	LRCe108_wt_e1_dome	LRCe108_wt_e1_dome_2	8	11.977	1.06216
				wt_dome	LRCe108_wt_e1_dome	LRCe108_wt_e1_dome_2	9	11.294	1.00159
				wt_dome	LRCe108_wt_e1_dome	LRCe108_wt_e1_dome_2	10	11.551	1.02438
				wt_dome	LRCe108_wt_e1_dome	LRCe108_wt_e1_dome_2	11	11.597	1.02846
				wt_dome	LRCe108_wt_e1_dome	LRCe108_wt_e1_dome_2	12	11.045	0.979505
				wt_dome	LRCe108_wt_e1_dome	LRCe108_wt_e1_dome_2	13	11.88	1.05356
				wt_dome	LRCe108_wt_e1_dome	LRCe108_wt_e1_dome_2	14	10.931	0.969395
				wt_dome	LRCe108_wt_e1_dome	LRCe108_wt_e1_dome_2	15	10.925	0.968863
				wt_dome	LRCe108_wt_e1_dome	LRCe108_wt_e1_dome_2	16	11.563	1.02544
				wt_dome	LRCe108_wt_e1_dome	LRCe108_wt_e1_dome_2	17	11.092	0.983673
				wt_dome	LRCe108_wt_e1_dome	LRCe108_wt_e1_dome_2	18	10.854	0.962567
				wt_dome	LRCe108_wt_e1_dome	LRCe108_wt_e1_dome_2	19	10.728	0.951393
				wt_dome	LRCe108_wt_e1_dome	LRCe108_wt_e1_dome_2	20	10.587	0.938888
				wt_dome	LRCe108_wt_e1_dome	LRCe108_wt_e1_dome_2	21	9.768	0.866257
				wt_dome	LRCe108_wt_e1_dome	LRCe108_wt_e1_dome_2	22	10.946	0.970726
				wt_dome	LRCe108_wt_e1_dome	LRCe108_wt_e1_dome_2	23	9.865	0.874859
				wt_dome	LRCe108_wt_e1_dome	LRCe108_wt_e1_dome_2	24	10.542	0.934898
				wt_dome	LRCe108_wt_e1_dome	LRCe108_wt_e1_dome_2	25	10.418	0.923901
				wt_dome	LRCe108_wt_e1_dome	LRCe108_wt_e1_dome_2	26	10.881	0.964961
				wt_dome	LRCe108_wt_e1_dome	LRCe108_wt_e1_dome_2	27	11.41	1.01187
				wt_dome	LRCe108_wt_e1_dome	LRCe108_wt_e1_dome_2	28	9.289	0.823778
				wt_dome	LRCe108_wt_e1_dome	LRCe108_wt_e1_dome_2	29	11.136	0.987575
				wt_dome	LRCe108_wt_e1_dome	LRCe108_wt_e1_dome_2	30	10.003	0.887097
				wt_dome	LRCe108_wt_e1_dome	LRCe108_wt_e1_dome_2	31	12.186	1.08069
				wt_dome	LRCe108_wt_e1_dome	LRCe108_wt_e1_dome_2	32	9.41	0.834508
				wt_dome	LRCe108_wt_e1_dome	LRCe108_wt_e1_dome_2	33	10.277	0.911397
				wt_dome	LRCe108_wt_e1_dome	LRCe108_wt_e1_dome_2	34	11.296	1.00176
				wt_dome	LRCe108_wt_e1_dome	LRCe108_wt_e1_dome_2	35	9.915	0.879293
				wt_dome	LRCe108_wt_e1_dome	LRCe108_wt_e1_dome_2	36	10.459	0.927537
				wt_dome	LRCe108_wt_e1_dome	LRCe108_wt_e1_dome_2	37	11.61	1.02961
				wt_dome	LRCe108_wt_e1_dome	LRCe108_wt_e1_dome_2	38	11.47	1.0172
				wt_dome	LRCe108_wt_e1_dome	LRCe108_wt_e1_dome_2	39	10.379	0.920442
				wt_dome	LRCe108_wt_e1_dome	LRCe108_wt_e1_dome_2	40	11.227	0.995646
				wt_dome	LRCe108_wt_e1_dome	LRCe108_wt_e1_dome_2	41	11.828	1.04894
				wt_dome	LRCe108_wt_e1_dome	LRCe108_wt_e1_dome_2	42	12.23	1.08459
				wt_dome	LRCe108_wt_e1_dome	LRCe108_wt_e1_dome_2	43	13.207	1.17124
				wt_dome	LRCe108_wt_e1_dome	LRCe108_wt_e1_dome_2	44	12.959	1.14924
				wt_dome	LRCe108_wt_e1_dome	LRCe108_wt_e1_dome_2	45	12.697	1.12601
				wt_dome	LRCe108_wt_e1_dome	LRCe108_wt_e1_dome_2	46	13.846	1.22791
				wt_dome	LRCe108_wt_e1_dome	LRCe108_wt_e1_dome_2	47	13.188	1.16955
				wt_dome	LRCe108_wt_e1_dome	LRCe108_wt_e1_dome_2	48	12.531	1.11129
				wt_dome	LRCe108_wt_e1_dome	LRCe108_wt_e1_dome_2	49	12.031	1.06695
				wt_dome	LRCe108_wt_e1_dome	LRCe108_wt_e1_dome_2	50	10.483	0.929665
				wt_dome	LRCe108_wt_e1_dome	LRCe108_wt_e1_dome_2	51	10.736	0.952102
				wt_dome	LRCe108_wt_e1_dome	LRCe108_wt_e1_dome_2	52	10.823	0.959818
				wt_dome	LRCe108_wt_e1_dome	LRCe108_wt_e1_dome_2	53	11.14	0.98793
				wt_dome	LRCe108_wt_e1_dome	LRCe108_wt_e1_dome_2	54	10.594	0.939509
				wt_dome	LRCe108_wt_e1_dome	LRCe108_wt_e1_dome_2	55	10.423	0.924344
				wt_dome	LRCe108_wt_e1_dome	LRCe108_wt_e1_dome_2	56	9.659	0.85659
				wt_dome	LRCe108_wt_e1_dome	LRCe108_wt_e1_dome_2	57	10.743	0.952723
				wt_dome	LRCe108_wt_e1_dome	LRCe108_wt_e1_dome_2	58	9.844	0.872997
				wt_dome	LRCe108_wt_e1_dome	LRCe108_wt_e1_dome_2	59	9.802	0.869272
				wt_dome	LRCe108_wt_e1_dome	LRCe108_wt_e1_dome_2	60	11.008	0.976224
				wt_dome	LRCe108_wt_e1_dome	LRCe108_wt_e1_dome_3	10	6.192	0.882164
				wt_dome	LRCe108_wt_e1_dome	LRCe108_wt_e1_dome_3	11	5.112	0.728298
				wt_dome	LRCe108_wt_e1_dome	LRCe108_wt_e1_dome_3	12	5.326	0.758787
				wt_dome	LRCe108_wt_e1_dome	LRCe108_wt_e1_dome_3	13	6.946	0.989586
				wt_dome	LRCe108_wt_e1_dome	LRCe108_wt_e1_dome_3	14	7.39	1.05284
				wt_dome	LRCe108_wt_e1_dome	LRCe108_wt_e1_dome_3	15	6.534	0.930889
				wt_dome	LRCe108_wt_e1_dome	LRCe108_wt_e1_dome_3	16	6.488	0.924335
				wt_dome	LRCe108_wt_e1_dome	LRCe108_wt_e1_dome_3	17	6.184	0.881025
				wt_dome	LRCe108_wt_e1_dome	LRCe108_wt_e1_dome_3	18	6.715	0.956675
				wt_dome	LRCe108_wt_e1_dome	LRCe108_wt_e1_dome_3	19	5.98	0.851961
				wt_dome	LRCe108_wt_e1_dome	LRCe108_wt_e1_dome_3	20	5.599	0.797681
				wt_dome	LRCe108_wt_e1_dome	LRCe108_wt_e1_dome_3	21	6.355	0.905387
				wt_dome	LRCe108_wt_e1_dome	LRCe108_wt_e1_dome_3	22	6.843	0.974911
				wt_dome	LRCe108_wt_e1_dome	LRCe108_wt_e1_dome_3	23	6.841	0.974626
				wt_dome	LRCe108_wt_e1_dome	LRCe108_wt_e1_dome_3	24	7.599	1.08262
				wt_dome	LRCe108_wt_e1_dome	LRCe108_wt_e1_dome_3	25	7.365	1.04928
				wt_dome	LRCe108_wt_e1_dome	LRCe108_wt_e1_dome_3	26	5.488	0.781867
				wt_dome	LRCe108_wt_e1_dome	LRCe108_wt_e1_dome_3	27	6.334	0.902395
				wt_dome	LRCe108_wt_e1_dome	LRCe108_wt_e1_dome_3	28	6.648	0.94713
				wt_dome	LRCe108_wt_e1_dome	LRCe108_wt_e1_dome_3	29	6.683	0.952116
				wt_dome	LRCe108_wt_e1_dome	LRCe108_wt_e1_dome_3	30	6.843	0.974911
				wt_dome	LRCe108_wt_e1_dome	LRCe108_wt_e1_dome_3	31	6.918	0.985596
				wt_dome	LRCe108_wt_e1_dome	LRCe108_wt_e1_dome_3	32	7.851	1.11852
				wt_dome	LRCe108_wt_e1_dome	LRCe108_wt_e1_dome_3	33	7.628	1.08675
				wt_dome	LRCe108_wt_e1_dome	LRCe108_wt_e1_dome_3	34	8.363	1.19146
				wt_dome	LRCe108_wt_e1_dome	LRCe108_wt_e1_dome_3	35	7.289	1.03845
				wt_dome	LRCe108_wt_e1_dome	LRCe108_wt_e1_dome_3	36	7.922	1.12863
				wt_dome	LRCe108_wt_e1_dome	LRCe108_wt_e1_dome_3	37	8.025	1.14331
				wt_dome	LRCe108_wt_e1_dome	LRCe108_wt_e1_dome_3	38	8.612	1.22694
				wt_dome	LRCe108_wt_e1_dome	LRCe108_wt_e1_dome_3	39	8.892	1.26683
				wt_dome	LRCe108_wt_e1_dome	LRCe108_wt_e1_dome_3	40	9.132	1.30102
				wt_dome	LRCe108_wt_e1_dome	LRCe108_wt_e1_dome_3	41	9.444	1.34547
				wt_dome	LRCe108_wt_e1_dome	LRCe108_wt_e1_dome_3	42	8.759	1.24788
				wt_dome	LRCe108_wt_e1_dome	LRCe108_wt_e1_dome_3	43	9.101	1.2966
				wt_dome	LRCe108_wt_e1_dome	LRCe108_wt_e1_dome_3	44	9.829	1.40032
				wt_dome	LRCe108_wt_e1_dome	LRCe108_wt_e1_dome_3	45	8.942	1.27395
				wt_dome	LRCe108_wt_e1_dome	LRCe108_wt_e1_dome_3	46	7.751	1.10427
				wt_dome	LRCe108_wt_e1_dome	LRCe108_wt_e1_dome_3	47	7.516	1.07079
				wt_dome	LRCe108_wt_e1_dome	LRCe108_wt_e1_dome_3	48	7.037	1.00255
				wt_dome	LRCe108_wt_e1_dome	LRCe108_wt_e1_dome_3	49	6.888	0.981322
				wt_dome	LRCe108_wt_e1_dome	LRCe108_wt_e1_dome_3	50	6.587	0.938439
				wt_dome	LRCe108_wt_e1_dome	LRCe108_wt_e1_dome_3	51	6.739	0.960095
				wt_dome	LRCe108_wt_e1_dome	LRCe108_wt_e1_dome_3	52	6.384	0.909518
				wt_dome	LRCe108_wt_e1_dome	LRCe108_wt_e1_dome_3	53	6.732	0.959097
				wt_dome	LRCe108_wt_e1_dome	LRCe108_wt_e1_dome_3	54	7.093	1.01053
				wt_dome	LRCe108_wt_e1_dome	LRCe108_wt_e1_dome_3	55	6.683	0.952116
				wt_dome	LRCe108_wt_e1_dome	LRCe108_wt_e1_dome_3	56	6.065	0.864071
				wt_dome	LRCe108_wt_e1_dome	LRCe108_wt_e1_dome_3	57	6.338	0.902965
				wt_dome	LRCe108_wt_e1_dome	LRCe108_wt_e1_dome_3	58	7.012	0.998988
				wt_dome	LRCe108_wt_e1_dome	LRCe108_wt_e1_dome_3	59	6.526	0.929749
				wt_dome	LRCe108_wt_e1_dome	LRCe108_wt_e1_dome_3	60	6.774	0.965081
				wt_dome	LRCe108_wt_e1_dome	LRCe108_wt_e1_dome_3	61	6.143	0.875183
				wt_dome	LRCe108_wt_e1_dome	LRCe108_wt_e1_dome_3	62	6.649	0.947272
				wt_dome	LRCe108_wt_e1_dome	LRCe108_wt_e1_dome_3	63	5.82	0.829166
				wt_dome	LRCe108_wt_e1_dome	LRCe108_wt_e1_dome_3	64	6.452	0.919206
				wt_dome	LRCe108_wt_e1_dome	LRCe108_wt_e1_dome_3	65	7.012	0.998988
				wt_dome	LRCe108_wt_e1_dome	LRCe108_wt_e1_dome_3	66	7.115	1.01366
				wt_dome	LRCe108_wt_e1_dome	LRCe108_wt_e1_dome_3	67	6.595	0.939579
				wt_dome	LRCe108_wt_e1_dome	LRCe108_wt_e1_dome_3	68	5.619	0.80053
				wt_dome	LRCe108_wt_e1_dome	LRCe108_wt_e1_dome_3	69	5.444	0.775598
				wt_dome	LRCe108_wt_e1_dome	LRCe108_wt_e1_dome_4	1	8.208	1.26591
				wt_dome	LRCe108_wt_e1_dome	LRCe108_wt_e1_dome_4	2	8.72	1.34488
				wt_dome	LRCe108_wt_e1_dome	LRCe108_wt_e1_dome_4	3	7.637	1.17785
				wt_dome	LRCe108_wt_e1_dome	LRCe108_wt_e1_dome_4	4	5.992	0.92414
				wt_dome	LRCe108_wt_e1_dome	LRCe108_wt_e1_dome_4	5	6.94	1.07035
				wt_dome	LRCe108_wt_e1_dome	LRCe108_wt_e1_dome_4	6	6.833	1.05385
				wt_dome	LRCe108_wt_e1_dome	LRCe108_wt_e1_dome_4	7	7.425	1.14515
				wt_dome	LRCe108_wt_e1_dome	LRCe108_wt_e1_dome_4	8	6.405	0.987836
				wt_dome	LRCe108_wt_e1_dome	LRCe108_wt_e1_dome_4	9	7.129	1.0995
				wt_dome	LRCe108_wt_e1_dome	LRCe108_wt_e1_dome_4	10	6.131	0.945578
				wt_dome	LRCe108_wt_e1_dome	LRCe108_wt_e1_dome_4	11	7.178	1.10706
				wt_dome	LRCe108_wt_e1_dome	LRCe108_wt_e1_dome_4	12	6.647	1.02516
				wt_dome	LRCe108_wt_e1_dome	LRCe108_wt_e1_dome_4	13	7.334	1.13112
				wt_dome	LRCe108_wt_e1_dome	LRCe108_wt_e1_dome_4	14	7.797	1.20252
				wt_dome	LRCe108_wt_e1_dome	LRCe108_wt_e1_dome_4	15	7.651	1.18001
				wt_dome	LRCe108_wt_e1_dome	LRCe108_wt_e1_dome_4	16	6.907	1.06526
				wt_dome	LRCe108_wt_e1_dome	LRCe108_wt_e1_dome_4	17	7.18	1.10736
				wt_dome	LRCe108_wt_e1_dome	LRCe108_wt_e1_dome_4	18	6.331	0.976424
				wt_dome	LRCe108_wt_e1_dome	LRCe108_wt_e1_dome_4	19	6.198	0.955911
				wt_dome	LRCe108_wt_e1_dome	LRCe108_wt_e1_dome_4	20	5.85	0.902239
				wt_dome	LRCe108_wt_e1_dome	LRCe108_wt_e1_dome_4	21	6.085	0.938483
				wt_dome	LRCe108_wt_e1_dome	LRCe108_wt_e1_dome_4	22	7.376	1.13759
				wt_dome	LRCe108_wt_e1_dome	LRCe108_wt_e1_dome_4	23	6.921	1.06742
				wt_dome	LRCe108_wt_e1_dome	LRCe108_wt_e1_dome_4	24	7.482	1.15394
				wt_dome	LRCe108_wt_e1_dome	LRCe108_wt_e1_dome_4	25	6.721	1.03657
				wt_dome	LRCe108_wt_e1_dome	LRCe108_wt_e1_dome_4	26	6.8	1.04876
				wt_dome	LRCe108_wt_e1_dome	LRCe108_wt_e1_dome_4	27	6.485	1.00017
				wt_dome	LRCe108_wt_e1_dome	LRCe108_wt_e1_dome_4	28	6.236	0.961772
				wt_dome	LRCe108_wt_e1_dome	LRCe108_wt_e1_dome_4	29	7.659	1.18124
				wt_dome	LRCe108_wt_e1_dome	LRCe108_wt_e1_dome_4	30	5.207	0.80307
				wt_dome	LRCe108_wt_e1_dome	LRCe108_wt_e1_dome_4	31	4.531	0.698811
				wt_dome	LRCe108_wt_e1_dome	LRCe108_wt_e1_dome_4	32	5.712	0.880956
				wt_dome	LRCe108_wt_e1_dome	LRCe108_wt_e1_dome_4	33	5.389	0.83114
				wt_dome	LRCe108_wt_e1_dome	LRCe108_wt_e1_dome_4	34	5.1	0.786568
				wt_dome	LRCe108_wt_e1_dome	LRCe108_wt_e1_dome_4	35	5.179	0.798752
				wt_dome	LRCe108_wt_e1_dome	LRCe108_wt_e1_dome_4	36	5.866	0.904707
				wt_dome	LRCe108_wt_e1_dome	LRCe108_wt_e1_dome_4	37	4.39	0.677065
				wt_dome	LRCe108_wt_e1_dome	LRCe108_wt_e1_dome_4	38	4.801	0.740453
				wt_dome	LRCe108_wt_e1_dome	LRCe108_wt_e1_dome_4	39	5.766	0.889284
				wt_dome	LRCe108_wt_e1_dome	LRCe108_wt_e1_dome_4	40	4.811	0.741996
				wt_dome	LRCe108_wt_e1_dome	LRCe108_wt_e1_dome_4	41	4.763	0.734593
				wt_dome	LRCe108_wt_e1_dome	LRCe108_wt_e1_dome_4	42	5.195	0.801219
				wt_dome	LRCe108_wt_e1_dome	LRCe108_wt_e1_dome_4	43	4.846	0.747394
				wt_dome	LRCe108_wt_e1_dome	LRCe108_wt_e1_dome_4	44	5.363	0.82713
				wt_dome	LRCe108_wt_e1_dome	LRCe108_wt_e1_dome_4	45	5.962	0.919513
				wt_dome	LRCe108_wt_e1_dome	LRCe108_wt_e1_dome_4	46	6.651	1.02578
				wt_dome	LRCe108_wt_e1_dome	LRCe108_wt_e1_dome_4	47	7.022	1.083
				wt_dome	LRCe108_wt_e1_dome	LRCe108_wt_e1_dome_4	48	7.943	1.22504
				wt_dome	LRCe108_wt_e1_dome	LRCe108_wt_e1_dome_4	49	7.051	1.08747
				wt_dome	LRCe108_wt_e1_dome	LRCe108_wt_e1_dome_4	50	6.932	1.06912
				wt_dome	LRCe108_wt_e1_dome	LRCe108_wt_e1_dome_4	51	5.95	0.917662
				wt_dome	LRCe108_wt_e1_dome	LRCe108_wt_e1_dome_4	52	7.606	1.17307
				wt_dome	LRCe108_wt_e1_dome	LRCe108_wt_e1_dome_4	53	7.461	1.1507
				wt_dome	LRCe108_wt_e1_dome	LRCe108_wt_e1_dome_4	54	7.355	1.13435
				wt_dome	LRCe108_wt_e1_dome	LRCe108_wt_e1_dome_4	55	7.188	1.1086
				wt_dome	LRCe108_wt_e1_dome	LRCe108_wt_e1_dome_4	56	6.624	1.02161
				wt_dome	LRCe108_wt_e1_dome	LRCe108_wt_e1_dome_4	57	6.943	1.07081
				wt_dome	LRCe108_wt_e1_dome	LRCe108_wt_e1_dome_4	58	6.538	1.00835
				wt_dome	LRCe108_wt_e1_dome	LRCe108_wt_e1_dome_4	59	6.465	0.99709
				wt_dome	LRCe108_wt_e1_dome	LRCe108_wt_e1_dome_4	60	6.164	0.950667
				wt_dome	LRCe108_wt_e1_dome	LRCe108_wt_e1_dome_5	1	9.85	0.896664
				wt_dome	LRCe108_wt_e1_dome	LRCe108_wt_e1_dome_5	2	10.299	0.937537
				wt_dome	LRCe108_wt_e1_dome	LRCe108_wt_e1_dome_5	3	11.064	1.00718
				wt_dome	LRCe108_wt_e1_dome	LRCe108_wt_e1_dome_5	4	13.704	1.2475
				wt_dome	LRCe108_wt_e1_dome	LRCe108_wt_e1_dome_5	5	11.799	1.07408
				wt_dome	LRCe108_wt_e1_dome	LRCe108_wt_e1_dome_5	6	12.416	1.13025
				wt_dome	LRCe108_wt_e1_dome	LRCe108_wt_e1_dome_5	7	10.519	0.957564
				wt_dome	LRCe108_wt_e1_dome	LRCe108_wt_e1_dome_5	8	10.569	0.962116
				wt_dome	LRCe108_wt_e1_dome	LRCe108_wt_e1_dome_5	9	11.322	1.03066
				wt_dome	LRCe108_wt_e1_dome	LRCe108_wt_e1_dome_5	10	10.443	0.950646
				wt_dome	LRCe108_wt_e1_dome	LRCe108_wt_e1_dome_5	11	10.055	0.915325
				wt_dome	LRCe108_wt_e1_dome	LRCe108_wt_e1_dome_5	12	9.151	0.833032
				wt_dome	LRCe108_wt_e1_dome	LRCe108_wt_e1_dome_5	13	10.064	0.916144
				wt_dome	LRCe108_wt_e1_dome	LRCe108_wt_e1_dome_5	14	10.409	0.94755
				wt_dome	LRCe108_wt_e1_dome	LRCe108_wt_e1_dome_5	15	12.29	1.11878
				wt_dome	LRCe108_wt_e1_dome	LRCe108_wt_e1_dome_5	16	11.398	1.03758
				wt_dome	LRCe108_wt_e1_dome	LRCe108_wt_e1_dome_5	17	10.754	0.978956
				wt_dome	LRCe108_wt_e1_dome	LRCe108_wt_e1_dome_5	18	10.212	0.929617
				wt_dome	LRCe108_wt_e1_dome	LRCe108_wt_e1_dome_5	19	9.72	0.88483
				wt_dome	LRCe108_wt_e1_dome	LRCe108_wt_e1_dome_5	20	11.05	1.0059
				wt_dome	LRCe108_wt_e1_dome	LRCe108_wt_e1_dome_5	21	10.397	0.946458
				wt_dome	LRCe108_wt_e1_dome	LRCe108_wt_e1_dome_5	22	11.047	1.00563
				wt_dome	LRCe108_wt_e1_dome	LRCe108_wt_e1_dome_5	23	10.865	0.989061
				wt_dome	LRCe108_wt_e1_dome	LRCe108_wt_e1_dome_5	24	12.158	1.10677
				wt_dome	LRCe108_wt_e1_dome	LRCe108_wt_e1_dome_5	25	11.471	1.04423
				wt_dome	LRCe108_wt_e1_dome	LRCe108_wt_e1_dome_5	26	11.623	1.05806
				wt_dome	LRCe108_wt_e1_dome	LRCe108_wt_e1_dome_5	27	11.484	1.04541
				wt_dome	LRCe108_wt_e1_dome	LRCe108_wt_e1_dome_5	28	12.712	1.1572
				wt_dome	LRCe108_wt_e1_dome	LRCe108_wt_e1_dome_5	29	11.805	1.07463
				wt_dome	LRCe108_wt_e1_dome	LRCe108_wt_e1_dome_5	30	14.09	1.28264
				wt_dome	LRCe108_wt_e1_dome	LRCe108_wt_e1_dome_5	31	13.894	1.2648
				wt_dome	LRCe108_wt_e1_dome	LRCe108_wt_e1_dome_5	32	14.393	1.31022
				wt_dome	LRCe108_wt_e1_dome	LRCe108_wt_e1_dome_5	33	14.572	1.32652
				wt_dome	LRCe108_wt_e1_dome	LRCe108_wt_e1_dome_5	34	14.006	1.27499
				wt_dome	LRCe108_wt_e1_dome	LRCe108_wt_e1_dome_5	35	14.309	1.30257
				wt_dome	LRCe108_wt_e1_dome	LRCe108_wt_e1_dome_5	36	14.023	1.27654
				wt_dome	LRCe108_wt_e1_dome	LRCe108_wt_e1_dome_5	37	13.43	1.22256
				wt_dome	LRCe108_wt_e1_dome	LRCe108_wt_e1_dome_5	38	11.254	1.02447
				wt_dome	LRCe108_wt_e1_dome	LRCe108_wt_e1_dome_5	39	10.999	1.00126
				wt_dome	LRCe108_wt_e1_dome	LRCe108_wt_e1_dome_5	40	10.531	0.958656
				wt_dome	LRCe108_wt_e1_dome	LRCe108_wt_e1_dome_5	41	9.697	0.882736
				wt_dome	LRCe108_wt_e1_dome	LRCe108_wt_e1_dome_5	42	10.162	0.925066
				wt_dome	LRCe108_wt_e1_dome	LRCe108_wt_e1_dome_5	43	10.714	0.975315
				wt_dome	LRCe108_wt_e1_dome	LRCe108_wt_e1_dome_5	44	10.559	0.961205
				wt_dome	LRCe108_wt_e1_dome	LRCe108_wt_e1_dome_5	45	10.594	0.964391
				wt_dome	LRCe108_wt_e1_dome	LRCe108_wt_e1_dome_5	46	11.387	1.03658
				wt_dome	LRCe108_wt_e1_dome	LRCe108_wt_e1_dome_5	47	11.267	1.02566
				wt_dome	LRCe108_wt_e1_dome	LRCe108_wt_e1_dome_5	48	9.761	0.888562
				wt_dome	LRCe108_wt_e1_dome	LRCe108_wt_e1_dome_5	49	9.313	0.84778
				wt_dome	LRCe108_wt_e1_dome	LRCe108_wt_e1_dome_5	50	10.588	0.963845
				wt_dome	LRCe108_wt_e1_dome	LRCe108_wt_e1_dome_5	51	10.404	0.947095
				wt_dome	LRCe108_wt_e1_dome	LRCe108_wt_e1_dome_5	52	10.846	0.987331
				wt_dome	LRCe108_wt_e1_dome	LRCe108_wt_e1_dome_5	53	9.494	0.864256
				wt_dome	LRCe108_wt_e1_dome	LRCe108_wt_e1_dome_5	54	8.984	0.81783
				wt_dome	LRCe108_wt_e1_dome	LRCe108_wt_e1_dome_5	55	9.44	0.859341
				wt_dome	LRCe108_wt_e1_dome	LRCe108_wt_e1_dome_5	56	8.043	0.732169
				wt_dome	LRCe108_wt_e1_dome	LRCe108_wt_e1_dome_5	57	7.277	0.662439
				wt_dome	LRCe108_wt_e1_dome	LRCe108_wt_e1_dome_5	58	8.022	0.730257
				wt_dome	LRCe108_wt_e1_dome	LRCe108_wt_e1_dome_5	59	9.188	0.836401
				wt_dome	LRCe108_wt_e1_dome	LRCe108_wt_e1_dome_5	60	7.219	0.657159
				wt_sphere	LRCe108_wt_e1_sphere	LRCe108_wt_e1_sphere_1	1	11.658	0.90319
				wt_sphere	LRCe108_wt_e1_sphere	LRCe108_wt_e1_sphere_1	2	13.112	1.01584
				wt_sphere	LRCe108_wt_e1_sphere	LRCe108_wt_e1_sphere_1	3	12.813	0.992672
				wt_sphere	LRCe108_wt_e1_sphere	LRCe108_wt_e1_sphere_1	4	12.594	0.975705
				wt_sphere	LRCe108_wt_e1_sphere	LRCe108_wt_e1_sphere_1	5	12.931	1.00181
				wt_sphere	LRCe108_wt_e1_sphere	LRCe108_wt_e1_sphere_1	6	13.898	1.07673
				wt_sphere	LRCe108_wt_e1_sphere	LRCe108_wt_e1_sphere_1	7	13.492	1.04528
				wt_sphere	LRCe108_wt_e1_sphere	LRCe108_wt_e1_sphere_1	8	12.972	1.00499
				wt_sphere	LRCe108_wt_e1_sphere	LRCe108_wt_e1_sphere_1	9	12.789	0.990813
				wt_sphere	LRCe108_wt_e1_sphere	LRCe108_wt_e1_sphere_1	10	10.089	0.781634
				wt_sphere	LRCe108_wt_e1_sphere	LRCe108_wt_e1_sphere_1	11	13.37	1.03583
				wt_sphere	LRCe108_wt_e1_sphere	LRCe108_wt_e1_sphere_1	12	14.96	1.15901
				wt_sphere	LRCe108_wt_e1_sphere	LRCe108_wt_e1_sphere_1	13	14.68	1.13732
				wt_sphere	LRCe108_wt_e1_sphere	LRCe108_wt_e1_sphere_1	14	14.719	1.14034
				wt_sphere	LRCe108_wt_e1_sphere	LRCe108_wt_e1_sphere_1	15	14.383	1.11431
				wt_sphere	LRCe108_wt_e1_sphere	LRCe108_wt_e1_sphere_1	16	13.305	1.03079
				wt_sphere	LRCe108_wt_e1_sphere	LRCe108_wt_e1_sphere_1	17	14.306	1.10834
				wt_sphere	LRCe108_wt_e1_sphere	LRCe108_wt_e1_sphere_1	18	14.468	1.12089
				wt_sphere	LRCe108_wt_e1_sphere	LRCe108_wt_e1_sphere_1	19	13.767	1.06658
				wt_sphere	LRCe108_wt_e1_sphere	LRCe108_wt_e1_sphere_1	20	13.729	1.06364
				wt_sphere	LRCe108_wt_e1_sphere	LRCe108_wt_e1_sphere_1	21	14.251	1.10408
				wt_sphere	LRCe108_wt_e1_sphere	LRCe108_wt_e1_sphere_1	22	13.748	1.06511
				wt_sphere	LRCe108_wt_e1_sphere	LRCe108_wt_e1_sphere_1	23	14.175	1.09819
				wt_sphere	LRCe108_wt_e1_sphere	LRCe108_wt_e1_sphere_1	24	14.61	1.13189
				wt_sphere	LRCe108_wt_e1_sphere	LRCe108_wt_e1_sphere_1	25	14.938	1.1573
				wt_sphere	LRCe108_wt_e1_sphere	LRCe108_wt_e1_sphere_1	26	14.44	1.11872
				wt_sphere	LRCe108_wt_e1_sphere	LRCe108_wt_e1_sphere_1	27	13.338	1.03335
				wt_sphere	LRCe108_wt_e1_sphere	LRCe108_wt_e1_sphere_1	28	13.125	1.01684
				wt_sphere	LRCe108_wt_e1_sphere	LRCe108_wt_e1_sphere_1	29	11.889	0.921086
				wt_sphere	LRCe108_wt_e1_sphere	LRCe108_wt_e1_sphere_1	30	12.54	0.971522
				wt_sphere	LRCe108_wt_e1_sphere	LRCe108_wt_e1_sphere_1	31	10.922	0.846169
				wt_sphere	LRCe108_wt_e1_sphere	LRCe108_wt_e1_sphere_1	32	14.311	1.10873
				wt_sphere	LRCe108_wt_e1_sphere	LRCe108_wt_e1_sphere_1	33	13.455	1.04241
				wt_sphere	LRCe108_wt_e1_sphere	LRCe108_wt_e1_sphere_1	34	12.201	0.945258
				wt_sphere	LRCe108_wt_e1_sphere	LRCe108_wt_e1_sphere_1	35	11.725	0.908381
				wt_sphere	LRCe108_wt_e1_sphere	LRCe108_wt_e1_sphere_1	36	12.035	0.932398
				wt_sphere	LRCe108_wt_e1_sphere	LRCe108_wt_e1_sphere_1	37	9.145	0.708498
				wt_sphere	LRCe108_wt_e1_sphere	LRCe108_wt_e1_sphere_1	38	10.055	0.778999
				wt_sphere	LRCe108_wt_e1_sphere	LRCe108_wt_e1_sphere_1	39	9.857	0.76366
				wt_sphere	LRCe108_wt_e1_sphere	LRCe108_wt_e1_sphere_1	40	9.474	0.733987
				wt_sphere	LRCe108_wt_e1_sphere	LRCe108_wt_e1_sphere_1	41	10.216	0.791473
				wt_sphere	LRCe108_wt_e1_sphere	LRCe108_wt_e1_sphere_1	42	12.062	0.934489
				wt_sphere	LRCe108_wt_e1_sphere	LRCe108_wt_e1_sphere_1	43	13.037	1.01003
				wt_sphere	LRCe108_wt_e1_sphere	LRCe108_wt_e1_sphere_1	44	12.361	0.957654
				wt_sphere	LRCe108_wt_e1_sphere	LRCe108_wt_e1_sphere_1	45	11.495	0.890562
				wt_sphere	LRCe108_wt_e1_sphere	LRCe108_wt_e1_sphere_1	46	12.695	0.98353
				wt_sphere	LRCe108_wt_e1_sphere	LRCe108_wt_e1_sphere_1	47	13.446	1.04171
				wt_sphere	LRCe108_wt_e1_sphere	LRCe108_wt_e1_sphere_1	48	14.405	1.11601
				wt_sphere	LRCe108_wt_e1_sphere	LRCe108_wt_e1_sphere_1	49	14.303	1.10811
				wt_sphere	LRCe108_wt_e1_sphere	LRCe108_wt_e1_sphere_1	50	13.739	1.06441
				wt_sphere	LRCe108_wt_e1_sphere	LRCe108_wt_e1_sphere_1	51	12.403	0.960908
				wt_sphere	LRCe108_wt_e1_sphere	LRCe108_wt_e1_sphere_1	52	11.781	0.912719
				wt_sphere	LRCe108_wt_e1_sphere	LRCe108_wt_e1_sphere_1	53	11.338	0.878398
				wt_sphere	LRCe108_wt_e1_sphere	LRCe108_wt_e1_sphere_1	54	11.637	0.901563
				wt_sphere	LRCe108_wt_e1_sphere	LRCe108_wt_e1_sphere_1	55	12.231	0.947582
				wt_sphere	LRCe108_wt_e1_sphere	LRCe108_wt_e1_sphere_1	56	12.938	1.00236
				wt_sphere	LRCe108_wt_e1_sphere	LRCe108_wt_e1_sphere_1	57	13.943	1.08022
				wt_sphere	LRCe108_wt_e1_sphere	LRCe108_wt_e1_sphere_1	58	14.093	1.09184
				wt_sphere	LRCe108_wt_e1_sphere	LRCe108_wt_e1_sphere_1	59	13.993	1.08409
				wt_sphere	LRCe108_wt_e1_sphere	LRCe108_wt_e1_sphere_1	60	14.07	1.09006
				wt_sphere	LRCe108_wt_e1_sphere	LRCe108_wt_e1_sphere_2	1	11.99	0.817905
				wt_sphere	LRCe108_wt_e1_sphere	LRCe108_wt_e1_sphere_2	2	13.087	0.892738
				wt_sphere	LRCe108_wt_e1_sphere	LRCe108_wt_e1_sphere_2	3	12.93	0.882028
				wt_sphere	LRCe108_wt_e1_sphere	LRCe108_wt_e1_sphere_2	4	13.386	0.913134
				wt_sphere	LRCe108_wt_e1_sphere	LRCe108_wt_e1_sphere_2	5	12.603	0.859721
				wt_sphere	LRCe108_wt_e1_sphere	LRCe108_wt_e1_sphere_2	6	12.71	0.86702
				wt_sphere	LRCe108_wt_e1_sphere	LRCe108_wt_e1_sphere_2	7	12.687	0.865452
				wt_sphere	LRCe108_wt_e1_sphere	LRCe108_wt_e1_sphere_2	8	13.738	0.937146
				wt_sphere	LRCe108_wt_e1_sphere	LRCe108_wt_e1_sphere_2	9	14.092	0.961294
				wt_sphere	LRCe108_wt_e1_sphere	LRCe108_wt_e1_sphere_2	10	13.82	0.94274
				wt_sphere	LRCe108_wt_e1_sphere	LRCe108_wt_e1_sphere_2	11	14.653	0.999563
				wt_sphere	LRCe108_wt_e1_sphere	LRCe108_wt_e1_sphere_2	12	14.933	1.01866
				wt_sphere	LRCe108_wt_e1_sphere	LRCe108_wt_e1_sphere_2	13	15.777	1.07624
				wt_sphere	LRCe108_wt_e1_sphere	LRCe108_wt_e1_sphere_2	14	14.579	0.994515
				wt_sphere	LRCe108_wt_e1_sphere	LRCe108_wt_e1_sphere_2	15	15.945	1.0877
				wt_sphere	LRCe108_wt_e1_sphere	LRCe108_wt_e1_sphere_2	16	14.413	0.983192
				wt_sphere	LRCe108_wt_e1_sphere	LRCe108_wt_e1_sphere_2	17	15.523	1.05891
				wt_sphere	LRCe108_wt_e1_sphere	LRCe108_wt_e1_sphere_2	18	16.963	1.15714
				wt_sphere	LRCe108_wt_e1_sphere	LRCe108_wt_e1_sphere_2	19	17.342	1.183
				wt_sphere	LRCe108_wt_e1_sphere	LRCe108_wt_e1_sphere_2	20	18.088	1.23388
				wt_sphere	LRCe108_wt_e1_sphere	LRCe108_wt_e1_sphere_2	21	18.176	1.23989
				wt_sphere	LRCe108_wt_e1_sphere	LRCe108_wt_e1_sphere_2	22	17.689	1.20667
				wt_sphere	LRCe108_wt_e1_sphere	LRCe108_wt_e1_sphere_2	23	16.742	1.14207
				wt_sphere	LRCe108_wt_e1_sphere	LRCe108_wt_e1_sphere_2	24	17.772	1.21233
				wt_sphere	LRCe108_wt_e1_sphere	LRCe108_wt_e1_sphere_2	25	19.382	1.32216
				wt_sphere	LRCe108_wt_e1_sphere	LRCe108_wt_e1_sphere_2	26	18.642	1.27168
				wt_sphere	LRCe108_wt_e1_sphere	LRCe108_wt_e1_sphere_2	27	20.349	1.38812
				wt_sphere	LRCe108_wt_e1_sphere	LRCe108_wt_e1_sphere_2	28	17.308	1.18068
				wt_sphere	LRCe108_wt_e1_sphere	LRCe108_wt_e1_sphere_2	29	17.55	1.19718
				wt_sphere	LRCe108_wt_e1_sphere	LRCe108_wt_e1_sphere_2	30	16.362	1.11614
				wt_sphere	LRCe108_wt_e1_sphere	LRCe108_wt_e1_sphere_2	31	16.148	1.10155
				wt_sphere	LRCe108_wt_e1_sphere	LRCe108_wt_e1_sphere_2	32	15.499	1.05727
				wt_sphere	LRCe108_wt_e1_sphere	LRCe108_wt_e1_sphere_2	33	15.434	1.05284
				wt_sphere	LRCe108_wt_e1_sphere	LRCe108_wt_e1_sphere_2	34	15.159	1.03408
				wt_sphere	LRCe108_wt_e1_sphere	LRCe108_wt_e1_sphere_2	35	15.375	1.04882
				wt_sphere	LRCe108_wt_e1_sphere	LRCe108_wt_e1_sphere_2	36	15.139	1.03272
				wt_sphere	LRCe108_wt_e1_sphere	LRCe108_wt_e1_sphere_2	38	15.086	1.0291
				wt_sphere	LRCe108_wt_e1_sphere	LRCe108_wt_e1_sphere_2	37	15.28	1.04233
				wt_sphere	LRCe108_wt_e1_sphere	LRCe108_wt_e1_sphere_2	39	14.518	0.990354
				wt_sphere	LRCe108_wt_e1_sphere	LRCe108_wt_e1_sphere_2	40	13.737	0.937078
				wt_sphere	LRCe108_wt_e1_sphere	LRCe108_wt_e1_sphere_2	41	13.378	0.912589
				wt_sphere	LRCe108_wt_e1_sphere	LRCe108_wt_e1_sphere_2	42	13.09	0.892942
				wt_sphere	LRCe108_wt_e1_sphere	LRCe108_wt_e1_sphere_2	43	12.513	0.853582
				wt_sphere	LRCe108_wt_e1_sphere	LRCe108_wt_e1_sphere_2	44	12.203	0.832435
				wt_sphere	LRCe108_wt_e1_sphere	LRCe108_wt_e1_sphere_2	45	13.081	0.892328
				wt_sphere	LRCe108_wt_e1_sphere	LRCe108_wt_e1_sphere_2	46	11.892	0.81122
				wt_sphere	LRCe108_wt_e1_sphere	LRCe108_wt_e1_sphere_2	47	11.533	0.786731
				wt_sphere	LRCe108_wt_e1_sphere	LRCe108_wt_e1_sphere_2	48	11.757	0.802011
				wt_sphere	LRCe108_wt_e1_sphere	LRCe108_wt_e1_sphere_2	49	12.165	0.829843
				wt_sphere	LRCe108_wt_e1_sphere	LRCe108_wt_e1_sphere_2	50	12.247	0.835437
				wt_sphere	LRCe108_wt_e1_sphere	LRCe108_wt_e1_sphere_2	51	12.619	0.860813
				wt_sphere	LRCe108_wt_e1_sphere	LRCe108_wt_e1_sphere_2	52	12.588	0.858698
				wt_sphere	LRCe108_wt_e1_sphere	LRCe108_wt_e1_sphere_2	53	13.301	0.907336
				wt_sphere	LRCe108_wt_e1_sphere	LRCe108_wt_e1_sphere_2	54	13.58	0.926368
				wt_sphere	LRCe108_wt_e1_sphere	LRCe108_wt_e1_sphere_2	55	14.399	0.982237
				wt_sphere	LRCe108_wt_e1_sphere	LRCe108_wt_e1_sphere_2	56	12.748	0.869613
				wt_sphere	LRCe108_wt_e1_sphere	LRCe108_wt_e1_sphere_2	57	13.966	0.952699
				wt_sphere	LRCe108_wt_e1_sphere	LRCe108_wt_e1_sphere_2	58	14.437	0.984829
				wt_sphere	LRCe108_wt_e1_sphere	LRCe108_wt_e1_sphere_2	59	14.047	0.958225
				wt_sphere	LRCe108_wt_e1_sphere	LRCe108_wt_e1_sphere_2	60	13.414	0.915044
				wt_sphere	LRCe108_wt_e1_sphere	LRCe108_wt_e1_sphere_3	1	12.686	0.852864
				wt_sphere	LRCe108_wt_e1_sphere	LRCe108_wt_e1_sphere_3	2	12.472	0.838477
				wt_sphere	LRCe108_wt_e1_sphere	LRCe108_wt_e1_sphere_3	3	12.18	0.818846
				wt_sphere	LRCe108_wt_e1_sphere	LRCe108_wt_e1_sphere_3	4	12.27	0.824897
				wt_sphere	LRCe108_wt_e1_sphere	LRCe108_wt_e1_sphere_3	5	13.728	0.922917
				wt_sphere	LRCe108_wt_e1_sphere	LRCe108_wt_e1_sphere_3	6	17.361	1.16716
				wt_sphere	LRCe108_wt_e1_sphere	LRCe108_wt_e1_sphere_3	7	16.631	1.11808
				wt_sphere	LRCe108_wt_e1_sphere	LRCe108_wt_e1_sphere_3	8	17.112	1.15042
				wt_sphere	LRCe108_wt_e1_sphere	LRCe108_wt_e1_sphere_3	9	15.834	1.0645
				wt_sphere	LRCe108_wt_e1_sphere	LRCe108_wt_e1_sphere_3	10	16.013	1.07653
				wt_sphere	LRCe108_wt_e1_sphere	LRCe108_wt_e1_sphere_3	11	17.265	1.1607
				wt_sphere	LRCe108_wt_e1_sphere	LRCe108_wt_e1_sphere_3	12	19.558	1.31486
				wt_sphere	LRCe108_wt_e1_sphere	LRCe108_wt_e1_sphere_3	13	19.047	1.28051
				wt_sphere	LRCe108_wt_e1_sphere	LRCe108_wt_e1_sphere_3	14	14.352	0.964867
				wt_sphere	LRCe108_wt_e1_sphere	LRCe108_wt_e1_sphere_3	15	13.277	0.892596
				wt_sphere	LRCe108_wt_e1_sphere	LRCe108_wt_e1_sphere_3	16	14.863	0.999221
				wt_sphere	LRCe108_wt_e1_sphere	LRCe108_wt_e1_sphere_3	17	14.595	0.981204
				wt_sphere	LRCe108_wt_e1_sphere	LRCe108_wt_e1_sphere_3	18	13.998	0.941068
				wt_sphere	LRCe108_wt_e1_sphere	LRCe108_wt_e1_sphere_3	19	13.779	0.926345
				wt_sphere	LRCe108_wt_e1_sphere	LRCe108_wt_e1_sphere_3	20	13.799	0.92769
				wt_sphere	LRCe108_wt_e1_sphere	LRCe108_wt_e1_sphere_3	21	12.872	0.865369
				wt_sphere	LRCe108_wt_e1_sphere	LRCe108_wt_e1_sphere_3	22	13.961	0.938581
				wt_sphere	LRCe108_wt_e1_sphere	LRCe108_wt_e1_sphere_3	23	14.24	0.957338
				wt_sphere	LRCe108_wt_e1_sphere	LRCe108_wt_e1_sphere_3	24	14.628	0.983423
				wt_sphere	LRCe108_wt_e1_sphere	LRCe108_wt_e1_sphere_3	25	13.574	0.912563
				wt_sphere	LRCe108_wt_e1_sphere	LRCe108_wt_e1_sphere_3	26	13.399	0.900798
				wt_sphere	LRCe108_wt_e1_sphere	LRCe108_wt_e1_sphere_3	27	13.211	0.888159
				wt_sphere	LRCe108_wt_e1_sphere	LRCe108_wt_e1_sphere_3	28	17.096	1.14934
				wt_sphere	LRCe108_wt_e1_sphere	LRCe108_wt_e1_sphere_3	29	17.386	1.16884
				wt_sphere	LRCe108_wt_e1_sphere	LRCe108_wt_e1_sphere_3	30	17.019	1.14417
				wt_sphere	LRCe108_wt_e1_sphere	LRCe108_wt_e1_sphere_3	31	17.186	1.15539
				wt_sphere	LRCe108_wt_e1_sphere	LRCe108_wt_e1_sphere_3	32	16.707	1.12319
				wt_sphere	LRCe108_wt_e1_sphere	LRCe108_wt_e1_sphere_3	33	14.808	0.995524
				wt_sphere	LRCe108_wt_e1_sphere	LRCe108_wt_e1_sphere_3	34	15.968	1.07351
				wt_sphere	LRCe108_wt_e1_sphere	LRCe108_wt_e1_sphere_3	35	15.48	1.0407
				wt_sphere	LRCe108_wt_e1_sphere	LRCe108_wt_e1_sphere_3	36	16.539	1.1119
				wt_sphere	LRCe108_wt_e1_sphere	LRCe108_wt_e1_sphere_3	37	17.225	1.15802
				wt_sphere	LRCe108_wt_e1_sphere	LRCe108_wt_e1_sphere_3	38	15.833	1.06443
				wt_sphere	LRCe108_wt_e1_sphere	LRCe108_wt_e1_sphere_3	39	15.051	1.01186
				wt_sphere	LRCe108_wt_e1_sphere	LRCe108_wt_e1_sphere_3	40	15.341	1.03136
				wt_sphere	LRCe108_wt_e1_sphere	LRCe108_wt_e1_sphere_3	41	15.769	1.06013
				wt_sphere	LRCe108_wt_e1_sphere	LRCe108_wt_e1_sphere_3	42	14.748	0.99149
				wt_sphere	LRCe108_wt_e1_sphere	LRCe108_wt_e1_sphere_3	43	13.788	0.92695
				wt_sphere	LRCe108_wt_e1_sphere	LRCe108_wt_e1_sphere_3	44	13.865	0.932127
				wt_sphere	LRCe108_wt_e1_sphere	LRCe108_wt_e1_sphere_3	45	15.462	1.03949
				wt_sphere	LRCe108_wt_e1_sphere	LRCe108_wt_e1_sphere_3	46	15.704	1.05576
				wt_sphere	LRCe108_wt_e1_sphere	LRCe108_wt_e1_sphere_3	47	16.19	1.08843
				wt_sphere	LRCe108_wt_e1_sphere	LRCe108_wt_e1_sphere_3	48	15.942	1.07176
				wt_sphere	LRCe108_wt_e1_sphere	LRCe108_wt_e1_sphere_3	49	15.81	1.06289
				wt_sphere	LRCe108_wt_e1_sphere	LRCe108_wt_e1_sphere_3	50	15.83	1.06423
				wt_sphere	LRCe108_wt_e1_sphere	LRCe108_wt_e1_sphere_3	51	15.055	1.01213
				wt_sphere	LRCe108_wt_e1_sphere	LRCe108_wt_e1_sphere_3	52	13.708	0.921572
				wt_sphere	LRCe108_wt_e1_sphere	LRCe108_wt_e1_sphere_3	53	13.857	0.931589
				wt_sphere	LRCe108_wt_e1_sphere	LRCe108_wt_e1_sphere_3	54	12.93	0.869268
				wt_sphere	LRCe108_wt_e1_sphere	LRCe108_wt_e1_sphere_3	55	13.138	0.883252
				wt_sphere	LRCe108_wt_e1_sphere	LRCe108_wt_e1_sphere_3	56	12.023	0.808292
				wt_sphere	LRCe108_wt_e1_sphere	LRCe108_wt_e1_sphere_3	57	12.811	0.861268
				wt_sphere	LRCe108_wt_e1_sphere	LRCe108_wt_e1_sphere_3	58	12.017	0.807888
				wt_sphere	LRCe108_wt_e1_sphere	LRCe108_wt_e1_sphere_3	59	12.185	0.819183
				wt_sphere	LRCe108_wt_e1_sphere	LRCe108_wt_e1_sphere_3	60	13.299	0.894075
				wt_sphere	LRCe108_wt_e1_sphere	LRCe108_wt_e1_sphere_4	1	13.019	1.134
				wt_sphere	LRCe108_wt_e1_sphere	LRCe108_wt_e1_sphere_4	2	13.261	1.15508
				wt_sphere	LRCe108_wt_e1_sphere	LRCe108_wt_e1_sphere_4	3	14.166	1.23391
				wt_sphere	LRCe108_wt_e1_sphere	LRCe108_wt_e1_sphere_4	4	13.597	1.18435
				wt_sphere	LRCe108_wt_e1_sphere	LRCe108_wt_e1_sphere_4	5	13.929	1.21327
				wt_sphere	LRCe108_wt_e1_sphere	LRCe108_wt_e1_sphere_4	6	12.697	1.10596
				wt_sphere	LRCe108_wt_e1_sphere	LRCe108_wt_e1_sphere_4	7	13.283	1.157
				wt_sphere	LRCe108_wt_e1_sphere	LRCe108_wt_e1_sphere_4	8	12.979	1.13052
				wt_sphere	LRCe108_wt_e1_sphere	LRCe108_wt_e1_sphere_4	9	11.963	1.04202
				wt_sphere	LRCe108_wt_e1_sphere	LRCe108_wt_e1_sphere_4	10	12.074	1.05169
				wt_sphere	LRCe108_wt_e1_sphere	LRCe108_wt_e1_sphere_4	11	11.472	0.999254
				wt_sphere	LRCe108_wt_e1_sphere	LRCe108_wt_e1_sphere_4	12	12.755	1.11101
				wt_sphere	LRCe108_wt_e1_sphere	LRCe108_wt_e1_sphere_4	13	11.86	1.03305
				wt_sphere	LRCe108_wt_e1_sphere	LRCe108_wt_e1_sphere_4	14	12.283	1.06989
				wt_sphere	LRCe108_wt_e1_sphere	LRCe108_wt_e1_sphere_4	15	14.029	1.22198
				wt_sphere	LRCe108_wt_e1_sphere	LRCe108_wt_e1_sphere_4	16	13.144	1.14489
				wt_sphere	LRCe108_wt_e1_sphere	LRCe108_wt_e1_sphere_4	17	14.005	1.21989
				wt_sphere	LRCe108_wt_e1_sphere	LRCe108_wt_e1_sphere_4	18	13.032	1.13514
				wt_sphere	LRCe108_wt_e1_sphere	LRCe108_wt_e1_sphere_4	19	13.235	1.15282
				wt_sphere	LRCe108_wt_e1_sphere	LRCe108_wt_e1_sphere_4	20	13.379	1.16536
				wt_sphere	LRCe108_wt_e1_sphere	LRCe108_wt_e1_sphere_4	21	10.553	0.919205
				wt_sphere	LRCe108_wt_e1_sphere	LRCe108_wt_e1_sphere_4	22	9.456	0.823653
				wt_sphere	LRCe108_wt_e1_sphere	LRCe108_wt_e1_sphere_4	23	10.775	0.938543
				wt_sphere	LRCe108_wt_e1_sphere	LRCe108_wt_e1_sphere_4	24	9.354	0.814768
				wt_sphere	LRCe108_wt_e1_sphere	LRCe108_wt_e1_sphere_4	25	11.64	1.01389
				wt_sphere	LRCe108_wt_e1_sphere	LRCe108_wt_e1_sphere_4	26	10.265	0.89412
				wt_sphere	LRCe108_wt_e1_sphere	LRCe108_wt_e1_sphere_4	27	12.795	1.11449
				wt_sphere	LRCe108_wt_e1_sphere	LRCe108_wt_e1_sphere_4	28	10.623	0.925303
				wt_sphere	LRCe108_wt_e1_sphere	LRCe108_wt_e1_sphere_4	29	12.934	1.1266
				wt_sphere	LRCe108_wt_e1_sphere	LRCe108_wt_e1_sphere_4	30	14.922	1.29976
				wt_sphere	LRCe108_wt_e1_sphere	LRCe108_wt_e1_sphere_4	31	14.157	1.23313
				wt_sphere	LRCe108_wt_e1_sphere	LRCe108_wt_e1_sphere_4	32	12.769	1.11223
				wt_sphere	LRCe108_wt_e1_sphere	LRCe108_wt_e1_sphere_4	33	11.77	1.02521
				wt_sphere	LRCe108_wt_e1_sphere	LRCe108_wt_e1_sphere_4	34	11.633	1.01328
				wt_sphere	LRCe108_wt_e1_sphere	LRCe108_wt_e1_sphere_4	35	10.45	0.910234
				wt_sphere	LRCe108_wt_e1_sphere	LRCe108_wt_e1_sphere_4	36	11.309	0.985056
				wt_sphere	LRCe108_wt_e1_sphere	LRCe108_wt_e1_sphere_4	37	11.577	1.0084
				wt_sphere	LRCe108_wt_e1_sphere	LRCe108_wt_e1_sphere_4	38	11.978	1.04333
				wt_sphere	LRCe108_wt_e1_sphere	LRCe108_wt_e1_sphere_4	39	12.607	1.09812
				wt_sphere	LRCe108_wt_e1_sphere	LRCe108_wt_e1_sphere_4	40	11.047	0.962235
				wt_sphere	LRCe108_wt_e1_sphere	LRCe108_wt_e1_sphere_4	41	10.15	0.884103
				wt_sphere	LRCe108_wt_e1_sphere	LRCe108_wt_e1_sphere_4	42	9.467	0.824611
				wt_sphere	LRCe108_wt_e1_sphere	LRCe108_wt_e1_sphere_4	43	10.36	0.902394
				wt_sphere	LRCe108_wt_e1_sphere	LRCe108_wt_e1_sphere_4	44	9.691	0.844122
				wt_sphere	LRCe108_wt_e1_sphere	LRCe108_wt_e1_sphere_4	45	9.714	0.846125
				wt_sphere	LRCe108_wt_e1_sphere	LRCe108_wt_e1_sphere_4	46	10.381	0.904224
				wt_sphere	LRCe108_wt_e1_sphere	LRCe108_wt_e1_sphere_4	47	10.322	0.899085
				wt_sphere	LRCe108_wt_e1_sphere	LRCe108_wt_e1_sphere_4	48	12.85	1.11928
				wt_sphere	LRCe108_wt_e1_sphere	LRCe108_wt_e1_sphere_4	49	10.049	0.875305
				wt_sphere	LRCe108_wt_e1_sphere	LRCe108_wt_e1_sphere_4	50	9.783	0.852136
				wt_sphere	LRCe108_wt_e1_sphere	LRCe108_wt_e1_sphere_4	51	10.918	0.950998
				wt_sphere	LRCe108_wt_e1_sphere	LRCe108_wt_e1_sphere_4	52	9.374	0.81651
				wt_sphere	LRCe108_wt_e1_sphere	LRCe108_wt_e1_sphere_4	53	8.514	0.741601
				wt_sphere	LRCe108_wt_e1_sphere	LRCe108_wt_e1_sphere_4	54	9.984	0.869643
				wt_sphere	LRCe108_wt_e1_sphere	LRCe108_wt_e1_sphere_4	55	8.359	0.7281
				wt_sphere	LRCe108_wt_e1_sphere	LRCe108_wt_e1_sphere_4	56	9.223	0.803358
				wt_sphere	LRCe108_wt_e1_sphere	LRCe108_wt_e1_sphere_4	57	8.906	0.775746
				wt_sphere	LRCe108_wt_e1_sphere	LRCe108_wt_e1_sphere_4	58	9.246	0.805361
				wt_sphere	LRCe108_wt_e1_sphere	LRCe108_wt_e1_sphere_4	59	9.36	0.815291
				wt_sphere	LRCe108_wt_e1_sphere	LRCe108_wt_e1_sphere_4	60	9.407	0.819385
				wt_sphere	LRCe108_wt_e1_sphere	LRCe108_wt_e1_sphere_5	11	10.377	0.733792
				wt_sphere	LRCe108_wt_e1_sphere	LRCe108_wt_e1_sphere_5	12	10.206	0.7217
				wt_sphere	LRCe108_wt_e1_sphere	LRCe108_wt_e1_sphere_5	13	9.337	0.66025
				wt_sphere	LRCe108_wt_e1_sphere	LRCe108_wt_e1_sphere_5	14	12.618	0.89226
				wt_sphere	LRCe108_wt_e1_sphere	LRCe108_wt_e1_sphere_5	15	13.165	0.93094
				wt_sphere	LRCe108_wt_e1_sphere	LRCe108_wt_e1_sphere_5	16	12.727	0.899968
				wt_sphere	LRCe108_wt_e1_sphere	LRCe108_wt_e1_sphere_5	17	13.369	0.945366
				wt_sphere	LRCe108_wt_e1_sphere	LRCe108_wt_e1_sphere_5	18	12.879	0.910716
				wt_sphere	LRCe108_wt_e1_sphere	LRCe108_wt_e1_sphere_5	19	12.473	0.882007
				wt_sphere	LRCe108_wt_e1_sphere	LRCe108_wt_e1_sphere_5	20	11.825	0.836184
				wt_sphere	LRCe108_wt_e1_sphere	LRCe108_wt_e1_sphere_5	21	11.702	0.827487
				wt_sphere	LRCe108_wt_e1_sphere	LRCe108_wt_e1_sphere_5	22	12.169	0.86051
				wt_sphere	LRCe108_wt_e1_sphere	LRCe108_wt_e1_sphere_5	23	11.547	0.816526
				wt_sphere	LRCe108_wt_e1_sphere	LRCe108_wt_e1_sphere_5	24	12.921	0.913686
				wt_sphere	LRCe108_wt_e1_sphere	LRCe108_wt_e1_sphere_5	25	14.724	1.04118
				wt_sphere	LRCe108_wt_e1_sphere	LRCe108_wt_e1_sphere_5	26	13.072	0.924364
				wt_sphere	LRCe108_wt_e1_sphere	LRCe108_wt_e1_sphere_5	27	13.209	0.934052
				wt_sphere	LRCe108_wt_e1_sphere	LRCe108_wt_e1_sphere_5	28	13.377	0.945931
				wt_sphere	LRCe108_wt_e1_sphere	LRCe108_wt_e1_sphere_5	29	12.981	0.917929
				wt_sphere	LRCe108_wt_e1_sphere	LRCe108_wt_e1_sphere_5	30	13.297	0.940274
				wt_sphere	LRCe108_wt_e1_sphere	LRCe108_wt_e1_sphere_5	31	14.047	0.993309
				wt_sphere	LRCe108_wt_e1_sphere	LRCe108_wt_e1_sphere_5	32	14.308	1.01177
				wt_sphere	LRCe108_wt_e1_sphere	LRCe108_wt_e1_sphere_5	33	15.742	1.11317
				wt_sphere	LRCe108_wt_e1_sphere	LRCe108_wt_e1_sphere_5	34	15.053	1.06445
				wt_sphere	LRCe108_wt_e1_sphere	LRCe108_wt_e1_sphere_5	35	14.437	1.02089
				wt_sphere	LRCe108_wt_e1_sphere	LRCe108_wt_e1_sphere_5	36	13.173	0.931506
				wt_sphere	LRCe108_wt_e1_sphere	LRCe108_wt_e1_sphere_5	37	13.866	0.98051
				wt_sphere	LRCe108_wt_e1_sphere	LRCe108_wt_e1_sphere_5	38	13.092	0.925778
				wt_sphere	LRCe108_wt_e1_sphere	LRCe108_wt_e1_sphere_5	39	13.896	0.982632
				wt_sphere	LRCe108_wt_e1_sphere	LRCe108_wt_e1_sphere_5	40	13.439	0.950316
				wt_sphere	LRCe108_wt_e1_sphere	LRCe108_wt_e1_sphere_5	41	14.666	1.03708
				wt_sphere	LRCe108_wt_e1_sphere	LRCe108_wt_e1_sphere_5	42	14.292	1.01063
				wt_sphere	LRCe108_wt_e1_sphere	LRCe108_wt_e1_sphere_5	43	16.258	1.14966
				wt_sphere	LRCe108_wt_e1_sphere	LRCe108_wt_e1_sphere_5	44	15.364	1.08644
				wt_sphere	LRCe108_wt_e1_sphere	LRCe108_wt_e1_sphere_5	45	13.914	0.983904
				wt_sphere	LRCe108_wt_e1_sphere	LRCe108_wt_e1_sphere_5	46	14.661	1.03673
				wt_sphere	LRCe108_wt_e1_sphere	LRCe108_wt_e1_sphere_5	47	15.122	1.06933
				wt_sphere	LRCe108_wt_e1_sphere	LRCe108_wt_e1_sphere_5	48	15.934	1.12675
				wt_sphere	LRCe108_wt_e1_sphere	LRCe108_wt_e1_sphere_5	49	16.752	1.18459
				wt_sphere	LRCe108_wt_e1_sphere	LRCe108_wt_e1_sphere_5	50	15.934	1.12675
				wt_sphere	LRCe108_wt_e1_sphere	LRCe108_wt_e1_sphere_5	51	16.207	1.14605
				wt_sphere	LRCe108_wt_e1_sphere	LRCe108_wt_e1_sphere_5	52	15.078	1.06621
				wt_sphere	LRCe108_wt_e1_sphere	LRCe108_wt_e1_sphere_5	53	15.341	1.08481
				wt_sphere	LRCe108_wt_e1_sphere	LRCe108_wt_e1_sphere_5	54	15.78	1.11586
				wt_sphere	LRCe108_wt_e1_sphere	LRCe108_wt_e1_sphere_5	55	14.018	0.991259
				wt_sphere	LRCe108_wt_e1_sphere	LRCe108_wt_e1_sphere_5	56	14.923	1.05525
				wt_sphere	LRCe108_wt_e1_sphere	LRCe108_wt_e1_sphere_5	57	15.684	1.10907
				wt_sphere	LRCe108_wt_e1_sphere	LRCe108_wt_e1_sphere_5	58	15.475	1.09429
				wt_sphere	LRCe108_wt_e1_sphere	LRCe108_wt_e1_sphere_5	59	15.426	1.09082
				wt_sphere	LRCe108_wt_e1_sphere	LRCe108_wt_e1_sphere_5	60	15.526	1.09789
				wt_sphere	LRCe108_wt_e1_sphere	LRCe108_wt_e1_sphere_5	61	15.69	1.10949
				wt_sphere	LRCe108_wt_e1_sphere	LRCe108_wt_e1_sphere_5	62	15.502	1.0962
				wt_sphere	LRCe108_wt_e1_sphere	LRCe108_wt_e1_sphere_5	63	15.574	1.10129
				wt_sphere	LRCe108_wt_e1_sphere	LRCe108_wt_e1_sphere_5	64	15.859	1.12144
				wt_sphere	LRCe108_wt_e1_sphere	LRCe108_wt_e1_sphere_5	65	14.13	0.999179
				wt_sphere	LRCe108_wt_e1_sphere	LRCe108_wt_e1_sphere_5	66	14.97	1.05858
				wt_sphere	LRCe108_wt_e1_sphere	LRCe108_wt_e1_sphere_5	67	15.045	1.06388
				wt_sphere	LRCe108_wt_e1_sphere	LRCe108_wt_e1_sphere_5	68	16.216	1.14669
				wt_sphere	LRCe108_wt_e1_sphere	LRCe108_wt_e1_sphere_5	69	15.601	1.1032
				wt_sphere	LRCe108_wt_e1_sphere	LRCe108_wt_e1_sphere_5	70	14.527	1.02725
				wt_germring	LRCe108_wt_e2_germring	LRCe108_wt_e2_germring_1	1	13.11	1.04231
				wt_germring	LRCe108_wt_e2_germring	LRCe108_wt_e2_germring_1	2	12.987	1.03253
				wt_germring	LRCe108_wt_e2_germring	LRCe108_wt_e2_germring_1	3	12.584	1.00049
				wt_germring	LRCe108_wt_e2_germring	LRCe108_wt_e2_germring_1	4	12.583	1.00041
				wt_germring	LRCe108_wt_e2_germring	LRCe108_wt_e2_germring_1	5	12.97	1.03118
				wt_germring	LRCe108_wt_e2_germring	LRCe108_wt_e2_germring_1	6	13.166	1.04677
				wt_germring	LRCe108_wt_e2_germring	LRCe108_wt_e2_germring_1	7	13.435	1.06815
				wt_germring	LRCe108_wt_e2_germring	LRCe108_wt_e2_germring_1	8	12.812	1.01862
				wt_germring	LRCe108_wt_e2_germring	LRCe108_wt_e2_germring_1	9	12.14	0.965194
				wt_germring	LRCe108_wt_e2_germring	LRCe108_wt_e2_germring_1	10	12.388	0.984911
				wt_germring	LRCe108_wt_e2_germring	LRCe108_wt_e2_germring_1	11	11.509	0.915026
				wt_germring	LRCe108_wt_e2_germring	LRCe108_wt_e2_germring_1	12	12.095	0.961616
				wt_germring	LRCe108_wt_e2_germring	LRCe108_wt_e2_germring_1	13	11.812	0.939116
				wt_germring	LRCe108_wt_e2_germring	LRCe108_wt_e2_germring_1	14	12.443	0.989284
				wt_germring	LRCe108_wt_e2_germring	LRCe108_wt_e2_germring_1	15	11.569	0.919796
				wt_germring	LRCe108_wt_e2_germring	LRCe108_wt_e2_germring_1	16	11.882	0.944682
				wt_germring	LRCe108_wt_e2_germring	LRCe108_wt_e2_germring_1	17	11.662	0.92719
				wt_germring	LRCe108_wt_e2_germring	LRCe108_wt_e2_germring_1	18	11.742	0.933551
				wt_germring	LRCe108_wt_e2_germring	LRCe108_wt_e2_germring_1	19	11.771	0.935856
				wt_germring	LRCe108_wt_e2_germring	LRCe108_wt_e2_germring_1	20	12.678	1.00797
				wt_germring	LRCe108_wt_e2_germring	LRCe108_wt_e2_germring_1	21	12.8	1.01767
				wt_germring	LRCe108_wt_e2_germring	LRCe108_wt_e2_germring_1	22	11.904	0.946431
				wt_germring	LRCe108_wt_e2_germring	LRCe108_wt_e2_germring_1	23	12.233	0.972588
				wt_germring	LRCe108_wt_e2_germring	LRCe108_wt_e2_germring_1	24	12.793	1.01711
				wt_germring	LRCe108_wt_e2_germring	LRCe108_wt_e2_germring_1	25	12.711	1.01059
				wt_germring	LRCe108_wt_e2_germring	LRCe108_wt_e2_germring_1	26	13.389	1.0645
				wt_germring	LRCe108_wt_e2_germring	LRCe108_wt_e2_germring_1	27	12.979	1.0319
				wt_germring	LRCe108_wt_e2_germring	LRCe108_wt_e2_germring_1	28	11.964	0.951201
				wt_germring	LRCe108_wt_e2_germring	LRCe108_wt_e2_germring_1	29	12.293	0.977358
				wt_germring	LRCe108_wt_e2_germring	LRCe108_wt_e2_germring_1	30	13.549	1.07722
				wt_germring	LRCe108_wt_e2_germring	LRCe108_wt_e2_germring_1	31	11.935	0.948895
				wt_germring	LRCe108_wt_e2_germring	LRCe108_wt_e2_germring_1	32	11.24	0.893639
				wt_germring	LRCe108_wt_e2_germring	LRCe108_wt_e2_germring_1	33	11.018	0.875989
				wt_germring	LRCe108_wt_e2_germring	LRCe108_wt_e2_germring_1	34	12.007	0.95462
				wt_germring	LRCe108_wt_e2_germring	LRCe108_wt_e2_germring_1	35	11.842	0.941501
				wt_germring	LRCe108_wt_e2_germring	LRCe108_wt_e2_germring_1	36	12.553	0.99803
				wt_germring	LRCe108_wt_e2_germring	LRCe108_wt_e2_germring_1	37	12.818	1.0191
				wt_germring	LRCe108_wt_e2_germring	LRCe108_wt_e2_germring_1	38	11.905	0.94651
				wt_germring	LRCe108_wt_e2_germring	LRCe108_wt_e2_germring_1	39	11.419	0.907871
				wt_germring	LRCe108_wt_e2_germring	LRCe108_wt_e2_germring_1	40	12.521	0.995485
				wt_germring	LRCe108_wt_e2_germring	LRCe108_wt_e2_germring_1	41	13.081	1.04001
				wt_germring	LRCe108_wt_e2_germring	LRCe108_wt_e2_germring_1	42	13.043	1.03699
				wt_germring	LRCe108_wt_e2_germring	LRCe108_wt_e2_germring_1	43	13.375	1.06338
				wt_germring	LRCe108_wt_e2_germring	LRCe108_wt_e2_germring_1	44	11.747	0.933948
				wt_germring	LRCe108_wt_e2_germring	LRCe108_wt_e2_germring_1	45	12.38	0.984275
				wt_germring	LRCe108_wt_e2_germring	LRCe108_wt_e2_germring_1	46	13.203	1.04971
				wt_germring	LRCe108_wt_e2_germring	LRCe108_wt_e2_germring_1	47	13.14	1.0447
				wt_germring	LRCe108_wt_e2_germring	LRCe108_wt_e2_germring_1	48	13.473	1.07117
				wt_germring	LRCe108_wt_e2_germring	LRCe108_wt_e2_germring_1	49	13.666	1.08652
				wt_germring	LRCe108_wt_e2_germring	LRCe108_wt_e2_germring_1	50	13.209	1.05019
				wt_germring	LRCe108_wt_e2_germring	LRCe108_wt_e2_germring_1	51	12.766	1.01496
				wt_germring	LRCe108_wt_e2_germring	LRCe108_wt_e2_germring_1	52	13.803	1.09741
				wt_germring	LRCe108_wt_e2_germring	LRCe108_wt_e2_germring_1	53	13.049	1.03746
				wt_germring	LRCe108_wt_e2_germring	LRCe108_wt_e2_germring_1	54	12.775	1.01568
				wt_germring	LRCe108_wt_e2_germring	LRCe108_wt_e2_germring_1	55	12.797	1.01743
				wt_germring	LRCe108_wt_e2_germring	LRCe108_wt_e2_germring_1	56	13.67	1.08684
				wt_germring	LRCe108_wt_e2_germring	LRCe108_wt_e2_germring_1	57	12.881	1.02411
				wt_germring	LRCe108_wt_e2_germring	LRCe108_wt_e2_germring_1	58	12.271	0.975609
				wt_germring	LRCe108_wt_e2_germring	LRCe108_wt_e2_germring_1	59	13.317	1.05877
				wt_germring	LRCe108_wt_e2_germring	LRCe108_wt_e2_germring_1	60	13.81	1.09797
				wt_germring	LRCe108_wt_e2_germring	LRCe108_wt_e2_germring_2	1	10.918	0.936128
				wt_germring	LRCe108_wt_e2_germring	LRCe108_wt_e2_germring_2	2	10.608	0.909548
				wt_germring	LRCe108_wt_e2_germring	LRCe108_wt_e2_germring_2	3	11.3	0.968881
				wt_germring	LRCe108_wt_e2_germring	LRCe108_wt_e2_germring_2	4	10.736	0.920523
				wt_germring	LRCe108_wt_e2_germring	LRCe108_wt_e2_germring_2	5	11.269	0.966223
				wt_germring	LRCe108_wt_e2_germring	LRCe108_wt_e2_germring_2	6	11.03	0.945731
				wt_germring	LRCe108_wt_e2_germring	LRCe108_wt_e2_germring_2	7	12.293	1.05402
				wt_germring	LRCe108_wt_e2_germring	LRCe108_wt_e2_germring_2	8	12.534	1.07469
				wt_germring	LRCe108_wt_e2_germring	LRCe108_wt_e2_germring_2	9	13.385	1.14765
				wt_germring	LRCe108_wt_e2_germring	LRCe108_wt_e2_germring_2	10	13.361	1.1456
				wt_germring	LRCe108_wt_e2_germring	LRCe108_wt_e2_germring_2	11	13.244	1.13556
				wt_germring	LRCe108_wt_e2_germring	LRCe108_wt_e2_germring_2	12	12.739	1.09226
				wt_germring	LRCe108_wt_e2_germring	LRCe108_wt_e2_germring_2	13	12.952	1.11053
				wt_germring	LRCe108_wt_e2_germring	LRCe108_wt_e2_germring_2	14	12.948	1.11018
				wt_germring	LRCe108_wt_e2_germring	LRCe108_wt_e2_germring_2	15	11.966	1.02599
				wt_germring	LRCe108_wt_e2_germring	LRCe108_wt_e2_germring_2	16	11.426	0.979685
				wt_germring	LRCe108_wt_e2_germring	LRCe108_wt_e2_germring_2	17	11.554	0.99066
				wt_germring	LRCe108_wt_e2_germring	LRCe108_wt_e2_germring_2	18	11.113	0.952848
				wt_germring	LRCe108_wt_e2_germring	LRCe108_wt_e2_germring_2	19	11.63	0.997176
				wt_germring	LRCe108_wt_e2_germring	LRCe108_wt_e2_germring_2	20	12.198	1.04588
				wt_germring	LRCe108_wt_e2_germring	LRCe108_wt_e2_germring_2	21	11.13	0.954305
				wt_germring	LRCe108_wt_e2_germring	LRCe108_wt_e2_germring_2	22	11.85	1.01604
				wt_germring	LRCe108_wt_e2_germring	LRCe108_wt_e2_germring_2	23	12.578	1.07846
				wt_germring	LRCe108_wt_e2_germring	LRCe108_wt_e2_germring_2	24	11.806	1.01227
				wt_germring	LRCe108_wt_e2_germring	LRCe108_wt_e2_germring_2	25	11.291	0.96811
				wt_germring	LRCe108_wt_e2_germring	LRCe108_wt_e2_germring_2	26	11.356	0.973683
				wt_germring	LRCe108_wt_e2_germring	LRCe108_wt_e2_germring_2	27	11.968	1.02616
				wt_germring	LRCe108_wt_e2_germring	LRCe108_wt_e2_germring_2	28	11.211	0.96125
				wt_germring	LRCe108_wt_e2_germring	LRCe108_wt_e2_germring_2	29	12.214	1.04725
				wt_germring	LRCe108_wt_e2_germring	LRCe108_wt_e2_germring_2	30	11.952	1.02479
				wt_germring	LRCe108_wt_e2_germring	LRCe108_wt_e2_germring_2	31	11.92	1.02204
				wt_germring	LRCe108_wt_e2_germring	LRCe108_wt_e2_germring_2	32	11.698	1.00301
				wt_germring	LRCe108_wt_e2_germring	LRCe108_wt_e2_germring_2	33	12.264	1.05154
				wt_germring	LRCe108_wt_e2_germring	LRCe108_wt_e2_germring_2	34	12.014	1.0301
				wt_germring	LRCe108_wt_e2_germring	LRCe108_wt_e2_germring_2	35	11.327	0.971196
				wt_germring	LRCe108_wt_e2_germring	LRCe108_wt_e2_germring_2	36	11.727	1.00549
				wt_germring	LRCe108_wt_e2_germring	LRCe108_wt_e2_germring_2	37	11.923	1.0223
				wt_germring	LRCe108_wt_e2_germring	LRCe108_wt_e2_germring_2	38	11.478	0.984143
				wt_germring	LRCe108_wt_e2_germring	LRCe108_wt_e2_germring_2	39	10.947	0.938615
				wt_germring	LRCe108_wt_e2_germring	LRCe108_wt_e2_germring_2	40	11.005	0.943588
				wt_germring	LRCe108_wt_e2_germring	LRCe108_wt_e2_germring_2	41	10.378	0.889828
				wt_germring	LRCe108_wt_e2_germring	LRCe108_wt_e2_germring_2	42	9.948	0.852959
				wt_germring	LRCe108_wt_e2_germring	LRCe108_wt_e2_germring_2	43	10.686	0.916236
				wt_germring	LRCe108_wt_e2_germring	LRCe108_wt_e2_germring_2	44	10.769	0.923353
				wt_germring	LRCe108_wt_e2_germring	LRCe108_wt_e2_germring_2	45	11.16	0.956878
				wt_germring	LRCe108_wt_e2_germring	LRCe108_wt_e2_germring_2	46	10.307	0.88374
				wt_germring	LRCe108_wt_e2_germring	LRCe108_wt_e2_germring_2	47	11.807	1.01235
				wt_germring	LRCe108_wt_e2_germring	LRCe108_wt_e2_germring_2	48	12.01	1.02976
				wt_germring	LRCe108_wt_e2_germring	LRCe108_wt_e2_germring_2	49	11.26	0.965452
				wt_germring	LRCe108_wt_e2_germring	LRCe108_wt_e2_germring_2	50	11.558	0.991003
				wt_germring	LRCe108_wt_e2_germring	LRCe108_wt_e2_germring_2	51	11.476	0.983972
				wt_germring	LRCe108_wt_e2_germring	LRCe108_wt_e2_germring_2	52	11.54	0.989459
				wt_germring	LRCe108_wt_e2_germring	LRCe108_wt_e2_germring_2	53	11.793	1.01115
				wt_germring	LRCe108_wt_e2_germring	LRCe108_wt_e2_germring_2	54	11.916	1.0217
				wt_germring	LRCe108_wt_e2_germring	LRCe108_wt_e2_germring_2	55	11.646	0.998548
				wt_germring	LRCe108_wt_e2_germring	LRCe108_wt_e2_germring_2	56	11.957	1.02521
				wt_germring	LRCe108_wt_e2_germring	LRCe108_wt_e2_germring_2	57	11.834	1.01467
				wt_germring	LRCe108_wt_e2_germring	LRCe108_wt_e2_germring_2	58	11.707	1.00378
				wt_germring	LRCe108_wt_e2_germring	LRCe108_wt_e2_germring_2	59	11.276	0.966824
				wt_germring	LRCe108_wt_e2_germring	LRCe108_wt_e2_germring_2	60	11.885	1.01904
				wt_germring	LRCe108_wt_e2_germring	LRCe108_wt_e2_germring_3	1	9.83	0.912729
				wt_germring	LRCe108_wt_e2_germring	LRCe108_wt_e2_germring_3	2	10.305	0.956833
				wt_germring	LRCe108_wt_e2_germring	LRCe108_wt_e2_germring_3	3	9.505	0.882552
				wt_germring	LRCe108_wt_e2_germring	LRCe108_wt_e2_germring_3	4	9.787	0.908736
				wt_germring	LRCe108_wt_e2_germring	LRCe108_wt_e2_germring_3	5	9.519	0.883852
				wt_germring	LRCe108_wt_e2_germring	LRCe108_wt_e2_germring_3	6	9.718	0.90233
				wt_germring	LRCe108_wt_e2_germring	LRCe108_wt_e2_germring_3	7	9.783	0.908365
				wt_germring	LRCe108_wt_e2_germring	LRCe108_wt_e2_germring_3	8	9.311	0.864539
				wt_germring	LRCe108_wt_e2_germring	LRCe108_wt_e2_germring_3	9	9.725	0.90298
				wt_germring	LRCe108_wt_e2_germring	LRCe108_wt_e2_germring_3	10	9.727	0.903165
				wt_germring	LRCe108_wt_e2_germring	LRCe108_wt_e2_germring_3	11	9.525	0.884409
				wt_germring	LRCe108_wt_e2_germring	LRCe108_wt_e2_germring_3	12	9.902	0.919414
				wt_germring	LRCe108_wt_e2_germring	LRCe108_wt_e2_germring_3	13	9.659	0.896851
				wt_germring	LRCe108_wt_e2_germring	LRCe108_wt_e2_germring_3	14	10.35	0.961012
				wt_germring	LRCe108_wt_e2_germring	LRCe108_wt_e2_germring_3	15	10.435	0.968904
				wt_germring	LRCe108_wt_e2_germring	LRCe108_wt_e2_germring_3	16	10.114	0.939099
				wt_germring	LRCe108_wt_e2_germring	LRCe108_wt_e2_germring_3	17	9.933	0.922293
				wt_germring	LRCe108_wt_e2_germring	LRCe108_wt_e2_germring_3	18	9.831	0.912822
				wt_germring	LRCe108_wt_e2_germring	LRCe108_wt_e2_germring_3	19	9.922	0.921271
				wt_germring	LRCe108_wt_e2_germring	LRCe108_wt_e2_germring_3	20	10.432	0.968626
				wt_germring	LRCe108_wt_e2_germring	LRCe108_wt_e2_germring_3	21	11.176	1.03771
				wt_germring	LRCe108_wt_e2_germring	LRCe108_wt_e2_germring_3	22	10.625	0.986546
				wt_germring	LRCe108_wt_e2_germring	LRCe108_wt_e2_germring_3	23	10.681	0.991746
				wt_germring	LRCe108_wt_e2_germring	LRCe108_wt_e2_germring_3	24	10.555	0.980046
				wt_germring	LRCe108_wt_e2_germring	LRCe108_wt_e2_germring_3	25	10.843	1.00679
				wt_germring	LRCe108_wt_e2_germring	LRCe108_wt_e2_germring_3	26	11.41	1.05943
				wt_germring	LRCe108_wt_e2_germring	LRCe108_wt_e2_germring_3	27	10.876	1.00985
				wt_germring	LRCe108_wt_e2_germring	LRCe108_wt_e2_germring_3	28	11.793	1.095
				wt_germring	LRCe108_wt_e2_germring	LRCe108_wt_e2_germring_3	29	11.82	1.0975
				wt_germring	LRCe108_wt_e2_germring	LRCe108_wt_e2_germring_3	30	11.338	1.05275
				wt_germring	LRCe108_wt_e2_germring	LRCe108_wt_e2_germring_3	31	12.488	1.15953
				wt_germring	LRCe108_wt_e2_germring	LRCe108_wt_e2_germring_3	32	11.861	1.10131
				wt_germring	LRCe108_wt_e2_germring	LRCe108_wt_e2_germring_3	33	11.749	1.09091
				wt_germring	LRCe108_wt_e2_germring	LRCe108_wt_e2_germring_3	34	11.829	1.09834
				wt_germring	LRCe108_wt_e2_germring	LRCe108_wt_e2_germring_3	35	11.663	1.08293
				wt_germring	LRCe108_wt_e2_germring	LRCe108_wt_e2_germring_3	36	11.939	1.10855
				wt_germring	LRCe108_wt_e2_germring	LRCe108_wt_e2_germring_3	37	11.723	1.0885
				wt_germring	LRCe108_wt_e2_germring	LRCe108_wt_e2_germring_3	38	11.145	1.03483
				wt_germring	LRCe108_wt_e2_germring	LRCe108_wt_e2_germring_3	39	11.906	1.10549
				wt_germring	LRCe108_wt_e2_germring	LRCe108_wt_e2_germring_3	40	12.505	1.16111
				wt_germring	LRCe108_wt_e2_germring	LRCe108_wt_e2_germring_3	41	12.309	1.14291
				wt_germring	LRCe108_wt_e2_germring	LRCe108_wt_e2_germring_3	42	11.631	1.07995
				wt_germring	LRCe108_wt_e2_germring	LRCe108_wt_e2_germring_3	43	11.492	1.06705
				wt_germring	LRCe108_wt_e2_germring	LRCe108_wt_e2_germring_3	44	11.298	1.04903
				wt_germring	LRCe108_wt_e2_germring	LRCe108_wt_e2_germring_3	45	10.737	0.996945
				wt_germring	LRCe108_wt_e2_germring	LRCe108_wt_e2_germring_3	46	11.25	1.04458
				wt_germring	LRCe108_wt_e2_germring	LRCe108_wt_e2_germring_3	47	11.795	1.09518
				wt_germring	LRCe108_wt_e2_germring	LRCe108_wt_e2_germring_3	48	11.309	1.05006
				wt_germring	LRCe108_wt_e2_germring	LRCe108_wt_e2_germring_3	49	10.836	1.00614
				wt_germring	LRCe108_wt_e2_germring	LRCe108_wt_e2_germring_3	50	11.056	1.02656
				wt_germring	LRCe108_wt_e2_germring	LRCe108_wt_e2_germring_3	51	10.825	1.00512
				wt_germring	LRCe108_wt_e2_germring	LRCe108_wt_e2_germring_3	52	10.359	0.961847
				wt_germring	LRCe108_wt_e2_germring	LRCe108_wt_e2_germring_3	53	11.2	1.03994
				wt_germring	LRCe108_wt_e2_germring	LRCe108_wt_e2_germring_3	54	10.45	0.970297
				wt_germring	LRCe108_wt_e2_germring	LRCe108_wt_e2_germring_3	55	11.43	1.06129
				wt_germring	LRCe108_wt_e2_germring	LRCe108_wt_e2_germring_3	56	10.348	0.960826
				wt_germring	LRCe108_wt_e2_germring	LRCe108_wt_e2_germring_3	57	10.446	0.969925
				wt_germring	LRCe108_wt_e2_germring	LRCe108_wt_e2_germring_3	58	8.97	0.832877
				wt_germring	LRCe108_wt_e2_germring	LRCe108_wt_e2_germring_3	59	10.096	0.937427
				wt_germring	LRCe108_wt_e2_germring	LRCe108_wt_e2_germring_3	60	11.119	1.03241
				wt_germring	LRCe108_wt_e2_germring	LRCe108_wt_e2_germring_4	1	10.289	0.989363
				wt_germring	LRCe108_wt_e2_germring	LRCe108_wt_e2_germring_4	2	10.406	1.00061
				wt_germring	LRCe108_wt_e2_germring	LRCe108_wt_e2_germring_4	3	9.573	0.920515
				wt_germring	LRCe108_wt_e2_germring	LRCe108_wt_e2_germring_4	4	9.757	0.938208
				wt_germring	LRCe108_wt_e2_germring	LRCe108_wt_e2_germring_4	5	10.055	0.966863
				wt_germring	LRCe108_wt_e2_germring	LRCe108_wt_e2_germring_4	6	9.485	0.912053
				wt_germring	LRCe108_wt_e2_germring	LRCe108_wt_e2_germring_4	7	10.35	0.995229
				wt_germring	LRCe108_wt_e2_germring	LRCe108_wt_e2_germring_4	8	9.784	0.940804
				wt_germring	LRCe108_wt_e2_germring	LRCe108_wt_e2_germring_4	9	9.526	0.915995
				wt_germring	LRCe108_wt_e2_germring	LRCe108_wt_e2_germring_4	10	9.785	0.9409
				wt_germring	LRCe108_wt_e2_germring	LRCe108_wt_e2_germring_4	11	10.837	1.04206
				wt_germring	LRCe108_wt_e2_germring	LRCe108_wt_e2_germring_4	12	10.333	0.993594
				wt_germring	LRCe108_wt_e2_germring	LRCe108_wt_e2_germring_4	13	10.419	1.00186
				wt_germring	LRCe108_wt_e2_germring	LRCe108_wt_e2_germring_4	14	11.637	1.11898
				wt_germring	LRCe108_wt_e2_germring	LRCe108_wt_e2_germring_4	15	10.583	1.01763
				wt_germring	LRCe108_wt_e2_germring	LRCe108_wt_e2_germring_4	16	10.646	1.02369
				wt_germring	LRCe108_wt_e2_germring	LRCe108_wt_e2_germring_4	17	10.25	0.985613
				wt_germring	LRCe108_wt_e2_germring	LRCe108_wt_e2_germring_4	18	10.314	0.991767
				wt_germring	LRCe108_wt_e2_germring	LRCe108_wt_e2_germring_4	19	10.891	1.04725
				wt_germring	LRCe108_wt_e2_germring	LRCe108_wt_e2_germring_4	20	10.783	1.03687
				wt_germring	LRCe108_wt_e2_germring	LRCe108_wt_e2_germring_4	21	10.655	1.02456
				wt_germring	LRCe108_wt_e2_germring	LRCe108_wt_e2_germring_4	22	9.789	0.941285
				wt_germring	LRCe108_wt_e2_germring	LRCe108_wt_e2_germring_4	23	10.419	1.00186
				wt_germring	LRCe108_wt_e2_germring	LRCe108_wt_e2_germring_4	24	11.117	1.06898
				wt_germring	LRCe108_wt_e2_germring	LRCe108_wt_e2_germring_4	25	11.531	1.10879
				wt_germring	LRCe108_wt_e2_germring	LRCe108_wt_e2_germring_4	26	11.471	1.10302
				wt_germring	LRCe108_wt_e2_germring	LRCe108_wt_e2_germring_4	27	10.463	1.00609
				wt_germring	LRCe108_wt_e2_germring	LRCe108_wt_e2_germring_4	28	10.52	1.01158
				wt_germring	LRCe108_wt_e2_germring	LRCe108_wt_e2_germring_4	29	11.352	1.09158
				wt_germring	LRCe108_wt_e2_germring	LRCe108_wt_e2_germring_4	30	11.161	1.07321
				wt_germring	LRCe108_wt_e2_germring	LRCe108_wt_e2_germring_4	31	11.97	1.151
				wt_germring	LRCe108_wt_e2_germring	LRCe108_wt_e2_germring_4	32	10.902	1.04831
				wt_germring	LRCe108_wt_e2_germring	LRCe108_wt_e2_germring_4	33	11.216	1.0785
				wt_germring	LRCe108_wt_e2_germring	LRCe108_wt_e2_germring_4	34	10.388	0.998883
				wt_germring	LRCe108_wt_e2_germring	LRCe108_wt_e2_germring_4	35	10.519	1.01148
				wt_germring	LRCe108_wt_e2_germring	LRCe108_wt_e2_germring_4	36	11.507	1.10648
				wt_germring	LRCe108_wt_e2_germring	LRCe108_wt_e2_germring_4	37	11.076	1.06504
				wt_germring	LRCe108_wt_e2_germring	LRCe108_wt_e2_germring_4	38	10.373	0.997441
				wt_germring	LRCe108_wt_e2_germring	LRCe108_wt_e2_germring_4	39	9.613	0.924361
				wt_germring	LRCe108_wt_e2_germring	LRCe108_wt_e2_germring_4	40	11.177	1.07475
				wt_germring	LRCe108_wt_e2_germring	LRCe108_wt_e2_germring_4	41	10.273	0.987825
				wt_germring	LRCe108_wt_e2_germring	LRCe108_wt_e2_germring_4	42	10.573	1.01667
				wt_germring	LRCe108_wt_e2_germring	LRCe108_wt_e2_germring_4	43	10.156	0.976574
				wt_germring	LRCe108_wt_e2_germring	LRCe108_wt_e2_germring_4	44	11.042	1.06177
				wt_germring	LRCe108_wt_e2_germring	LRCe108_wt_e2_germring_4	45	9.68	0.930804
				wt_germring	LRCe108_wt_e2_germring	LRCe108_wt_e2_germring_4	46	9.415	0.905322
				wt_germring	LRCe108_wt_e2_germring	LRCe108_wt_e2_germring_4	47	9.033	0.86859
				wt_germring	LRCe108_wt_e2_germring	LRCe108_wt_e2_germring_4	48	9.893	0.951285
				wt_germring	LRCe108_wt_e2_germring	LRCe108_wt_e2_germring_4	49	10.257	0.986286
				wt_germring	LRCe108_wt_e2_germring	LRCe108_wt_e2_germring_4	50	10.39	0.999075
				wt_germring	LRCe108_wt_e2_germring	LRCe108_wt_e2_germring_4	51	11.055	1.06302
				wt_germring	LRCe108_wt_e2_germring	LRCe108_wt_e2_germring_4	52	9.926	0.954458
				wt_germring	LRCe108_wt_e2_germring	LRCe108_wt_e2_germring_4	53	9.889	0.9509
				wt_germring	LRCe108_wt_e2_germring	LRCe108_wt_e2_germring_4	54	10.168	0.977728
				wt_germring	LRCe108_wt_e2_germring	LRCe108_wt_e2_germring_4	55	10.581	1.01744
				wt_germring	LRCe108_wt_e2_germring	LRCe108_wt_e2_germring_4	56	9.536	0.916957
				wt_germring	LRCe108_wt_e2_germring	LRCe108_wt_e2_germring_4	57	9.89	0.950997
				wt_germring	LRCe108_wt_e2_germring	LRCe108_wt_e2_germring_4	58	10.297	0.990133
				wt_germring	LRCe108_wt_e2_germring	LRCe108_wt_e2_germring_4	59	9.767	0.939169
				wt_germring	LRCe108_wt_e2_germring	LRCe108_wt_e2_germring_4	60	9.234	0.887917
				wt_germring	LRCe108_wt_e2_germring	LRCe108_wt_e2_germring_5	1	12.907	1.07318
				wt_germring	LRCe108_wt_e2_germring	LRCe108_wt_e2_germring_5	2	11.612	0.965508
				wt_germring	LRCe108_wt_e2_germring	LRCe108_wt_e2_germring_5	3	11.966	0.994942
				wt_germring	LRCe108_wt_e2_germring	LRCe108_wt_e2_germring_5	4	11.89	0.988623
				wt_germring	LRCe108_wt_e2_germring	LRCe108_wt_e2_germring_5	5	12.915	1.07385
				wt_germring	LRCe108_wt_e2_germring	LRCe108_wt_e2_germring_5	6	12.177	1.01249
				wt_germring	LRCe108_wt_e2_germring	LRCe108_wt_e2_germring_5	7	12.375	1.02895
				wt_germring	LRCe108_wt_e2_germring	LRCe108_wt_e2_germring_5	8	11.937	0.992531
				wt_germring	LRCe108_wt_e2_germring	LRCe108_wt_e2_germring_5	9	12.567	1.04491
				wt_germring	LRCe108_wt_e2_germring	LRCe108_wt_e2_germring_5	10	12.457	1.03577
				wt_germring	LRCe108_wt_e2_germring	LRCe108_wt_e2_germring_5	11	12.807	1.06487
				wt_germring	LRCe108_wt_e2_germring	LRCe108_wt_e2_germring_5	12	12.698	1.05581
				wt_germring	LRCe108_wt_e2_germring	LRCe108_wt_e2_germring_5	13	11.919	0.991034
				wt_germring	LRCe108_wt_e2_germring	LRCe108_wt_e2_germring_5	14	12.213	1.01548
				wt_germring	LRCe108_wt_e2_germring	LRCe108_wt_e2_germring_5	15	12.747	1.05988
				wt_germring	LRCe108_wt_e2_germring	LRCe108_wt_e2_germring_5	16	12.309	1.02346
				wt_germring	LRCe108_wt_e2_germring	LRCe108_wt_e2_germring_5	17	11.922	0.991283
				wt_germring	LRCe108_wt_e2_germring	LRCe108_wt_e2_germring_5	18	11.824	0.983135
				wt_germring	LRCe108_wt_e2_germring	LRCe108_wt_e2_germring_5	19	11.175	0.929172
				wt_germring	LRCe108_wt_e2_germring	LRCe108_wt_e2_germring_5	20	11.317	0.940979
				wt_germring	LRCe108_wt_e2_germring	LRCe108_wt_e2_germring_5	21	12.039	1.00101
				wt_germring	LRCe108_wt_e2_germring	LRCe108_wt_e2_germring_5	22	11.887	0.988373
				wt_germring	LRCe108_wt_e2_germring	LRCe108_wt_e2_germring_5	23	12.716	1.0573
				wt_germring	LRCe108_wt_e2_germring	LRCe108_wt_e2_germring_5	24	11.585	0.963263
				wt_germring	LRCe108_wt_e2_germring	LRCe108_wt_e2_germring_5	25	10.654	0.885852
				wt_germring	LRCe108_wt_e2_germring	LRCe108_wt_e2_germring_5	26	11.527	0.95844
				wt_germring	LRCe108_wt_e2_germring	LRCe108_wt_e2_germring_5	27	10.459	0.869639
				wt_germring	LRCe108_wt_e2_germring	LRCe108_wt_e2_germring_5	28	11.524	0.958191
				wt_germring	LRCe108_wt_e2_germring	LRCe108_wt_e2_germring_5	29	12.414	1.03219
				wt_germring	LRCe108_wt_e2_germring	LRCe108_wt_e2_germring_5	30	12.207	1.01498
				wt_germring	LRCe108_wt_e2_germring	LRCe108_wt_e2_germring_5	31	11.352	0.943889
				wt_germring	LRCe108_wt_e2_germring	LRCe108_wt_e2_germring_5	32	11.655	0.969083
				wt_germring	LRCe108_wt_e2_germring	LRCe108_wt_e2_germring_5	33	11.048	0.918613
				wt_germring	LRCe108_wt_e2_germring	LRCe108_wt_e2_germring_5	34	11.692	0.972159
				wt_germring	LRCe108_wt_e2_germring	LRCe108_wt_e2_germring_5	35	11.679	0.971079
				wt_germring	LRCe108_wt_e2_germring	LRCe108_wt_e2_germring_5	36	11.777	0.979227
				wt_germring	LRCe108_wt_e2_germring	LRCe108_wt_e2_germring_5	37	11.601	0.964593
				wt_germring	LRCe108_wt_e2_germring	LRCe108_wt_e2_germring_5	38	11.175	0.929172
				wt_germring	LRCe108_wt_e2_germring	LRCe108_wt_e2_germring_5	39	11.52	0.957858
				wt_germring	LRCe108_wt_e2_germring	LRCe108_wt_e2_germring_5	40	11.192	0.930586
				wt_germring	LRCe108_wt_e2_germring	LRCe108_wt_e2_germring_5	41	11.268	0.936905
				wt_germring	LRCe108_wt_e2_germring	LRCe108_wt_e2_germring_5	42	10.158	0.844611
				wt_germring	LRCe108_wt_e2_germring	LRCe108_wt_e2_germring_5	43	11.072	0.920608
				wt_germring	LRCe108_wt_e2_germring	LRCe108_wt_e2_germring_5	44	10.724	0.891673
				wt_germring	LRCe108_wt_e2_germring	LRCe108_wt_e2_germring_5	45	11.185	0.930004
				wt_germring	LRCe108_wt_e2_germring	LRCe108_wt_e2_germring_5	46	10.549	0.877122
				wt_germring	LRCe108_wt_e2_germring	LRCe108_wt_e2_germring_5	47	10.326	0.85858
				wt_germring	LRCe108_wt_e2_germring	LRCe108_wt_e2_germring_5	48	11.358	0.944388
				wt_germring	LRCe108_wt_e2_germring	LRCe108_wt_e2_germring_5	49	13.258	1.10237
				wt_germring	LRCe108_wt_e2_germring	LRCe108_wt_e2_germring_5	50	12.98	1.07925
				wt_germring	LRCe108_wt_e2_germring	LRCe108_wt_e2_germring_5	51	13.555	1.12706
				wt_germring	LRCe108_wt_e2_germring	LRCe108_wt_e2_germring_5	52	13.554	1.12698
				wt_germring	LRCe108_wt_e2_germring	LRCe108_wt_e2_germring_5	53	13.338	1.10902
				wt_germring	LRCe108_wt_e2_germring	LRCe108_wt_e2_germring_5	54	13.819	1.14901
				wt_germring	LRCe108_wt_e2_germring	LRCe108_wt_e2_germring_5	55	14.485	1.20439
				wt_germring	LRCe108_wt_e2_germring	LRCe108_wt_e2_germring_5	56	12.669	1.05339
				wt_germring	LRCe108_wt_e2_germring	LRCe108_wt_e2_germring_5	57	13.172	1.09522
				wt_germring	LRCe108_wt_e2_germring	LRCe108_wt_e2_germring_5	58	12.949	1.07668
				wt_germring	LRCe108_wt_e2_germring	LRCe108_wt_e2_germring_5	59	12.581	1.04608
				wt_germring	LRCe108_wt_e2_germring	LRCe108_wt_e2_germring_5	60	13.173	1.0953
				wt_dome	LRCe108_wt_e2_latesphere	LRCe108_wt_e2_latesphere_1	1	13.982	1.16835
				wt_dome	LRCe108_wt_e2_latesphere	LRCe108_wt_e2_latesphere_1	2	15.421	1.28859
				wt_dome	LRCe108_wt_e2_latesphere	LRCe108_wt_e2_latesphere_1	3	15.295	1.27806
				wt_dome	LRCe108_wt_e2_latesphere	LRCe108_wt_e2_latesphere_1	4	14.179	1.18481
				wt_dome	LRCe108_wt_e2_latesphere	LRCe108_wt_e2_latesphere_1	5	14.579	1.21823
				wt_dome	LRCe108_wt_e2_latesphere	LRCe108_wt_e2_latesphere_1	6	13.784	1.1518
				wt_dome	LRCe108_wt_e2_latesphere	LRCe108_wt_e2_latesphere_1	7	13.696	1.14445
				wt_dome	LRCe108_wt_e2_latesphere	LRCe108_wt_e2_latesphere_1	8	13.644	1.14011
				wt_dome	LRCe108_wt_e2_latesphere	LRCe108_wt_e2_latesphere_1	9	13.719	1.14637
				wt_dome	LRCe108_wt_e2_latesphere	LRCe108_wt_e2_latesphere_1	10	13.679	1.14303
				wt_dome	LRCe108_wt_e2_latesphere	LRCe108_wt_e2_latesphere_1	11	11.452	0.95694
				wt_dome	LRCe108_wt_e2_latesphere	LRCe108_wt_e2_latesphere_1	12	11.578	0.967468
				wt_dome	LRCe108_wt_e2_latesphere	LRCe108_wt_e2_latesphere_1	13	11.184	0.934545
				wt_dome	LRCe108_wt_e2_latesphere	LRCe108_wt_e2_latesphere_1	14	11.267	0.941481
				wt_dome	LRCe108_wt_e2_latesphere	LRCe108_wt_e2_latesphere_1	15	11.056	0.92385
				wt_dome	LRCe108_wt_e2_latesphere	LRCe108_wt_e2_latesphere_1	16	10.001	0.835693
				wt_dome	LRCe108_wt_e2_latesphere	LRCe108_wt_e2_latesphere_1	17	9.492	0.79316
				wt_dome	LRCe108_wt_e2_latesphere	LRCe108_wt_e2_latesphere_1	18	10.677	0.89218
				wt_dome	LRCe108_wt_e2_latesphere	LRCe108_wt_e2_latesphere_1	19	11.252	0.940227
				wt_dome	LRCe108_wt_e2_latesphere	LRCe108_wt_e2_latesphere_1	20	12.403	1.03641
				wt_dome	LRCe108_wt_e2_latesphere	LRCe108_wt_e2_latesphere_1	21	12.037	1.00582
				wt_dome	LRCe108_wt_e2_latesphere	LRCe108_wt_e2_latesphere_1	22	10.818	0.903962
				wt_dome	LRCe108_wt_e2_latesphere	LRCe108_wt_e2_latesphere_1	23	9.936	0.830261
				wt_dome	LRCe108_wt_e2_latesphere	LRCe108_wt_e2_latesphere_1	24	10.128	0.846305
				wt_dome	LRCe108_wt_e2_latesphere	LRCe108_wt_e2_latesphere_1	31	13.598	1.13626
				wt_dome	LRCe108_wt_e2_latesphere	LRCe108_wt_e2_latesphere_1	32	12.08	1.00942
				wt_dome	LRCe108_wt_e2_latesphere	LRCe108_wt_e2_latesphere_1	33	11.929	0.996798
				wt_dome	LRCe108_wt_e2_latesphere	LRCe108_wt_e2_latesphere_1	34	12.502	1.04468
				wt_dome	LRCe108_wt_e2_latesphere	LRCe108_wt_e2_latesphere_1	35	12.684	1.05989
				wt_dome	LRCe108_wt_e2_latesphere	LRCe108_wt_e2_latesphere_1	36	12.84	1.07292
				wt_dome	LRCe108_wt_e2_latesphere	LRCe108_wt_e2_latesphere_1	37	12.75	1.0654
				wt_dome	LRCe108_wt_e2_latesphere	LRCe108_wt_e2_latesphere_1	38	13.756	1.14946
				wt_dome	LRCe108_wt_e2_latesphere	LRCe108_wt_e2_latesphere_1	39	13.919	1.16308
				wt_dome	LRCe108_wt_e2_latesphere	LRCe108_wt_e2_latesphere_1	46	13.051	1.09055
				wt_dome	LRCe108_wt_e2_latesphere	LRCe108_wt_e2_latesphere_1	47	12.849	1.07367
				wt_dome	LRCe108_wt_e2_latesphere	LRCe108_wt_e2_latesphere_1	48	13.466	1.12523
				wt_dome	LRCe108_wt_e2_latesphere	LRCe108_wt_e2_latesphere_1	49	11.258	0.940729
				wt_dome	LRCe108_wt_e2_latesphere	LRCe108_wt_e2_latesphere_1	50	9.378	0.783634
				wt_dome	LRCe108_wt_e2_latesphere	LRCe108_wt_e2_latesphere_1	51	11.262	0.941063
				wt_dome	LRCe108_wt_e2_latesphere	LRCe108_wt_e2_latesphere_1	52	11.539	0.964209
				wt_dome	LRCe108_wt_e2_latesphere	LRCe108_wt_e2_latesphere_1	53	10.945	0.914574
				wt_dome	LRCe108_wt_e2_latesphere	LRCe108_wt_e2_latesphere_1	54	11.773	0.983763
				wt_dome	LRCe108_wt_e2_latesphere	LRCe108_wt_e2_latesphere_1	55	10.689	0.893183
				wt_dome	LRCe108_wt_e2_latesphere	LRCe108_wt_e2_latesphere_1	56	9.617	0.803605
				wt_dome	LRCe108_wt_e2_latesphere	LRCe108_wt_e2_latesphere_1	57	12.435	1.03908
				wt_dome	LRCe108_wt_e2_latesphere	LRCe108_wt_e2_latesphere_1	58	11.97	1.00022
				wt_dome	LRCe108_wt_e2_latesphere	LRCe108_wt_e2_latesphere_1	59	12.189	1.01852
				wt_dome	LRCe108_wt_e2_latesphere	LRCe108_wt_e2_latesphere_1	60	11.564	0.966298
				wt_dome	LRCe108_wt_e2_latesphere	LRCe108_wt_e2_latesphere_1	40	11.847	0.989946
				wt_dome	LRCe108_wt_e2_latesphere	LRCe108_wt_e2_latesphere_1	41	12.041	1.00616
				wt_dome	LRCe108_wt_e2_latesphere	LRCe108_wt_e2_latesphere_1	42	12.152	1.01543
				wt_dome	LRCe108_wt_e2_latesphere	LRCe108_wt_e2_latesphere_1	43	10.674	0.891929
				wt_dome	LRCe108_wt_e2_latesphere	LRCe108_wt_e2_latesphere_1	44	10.618	0.88725
				wt_dome	LRCe108_wt_e2_latesphere	LRCe108_wt_e2_latesphere_1	45	11.307	0.944823
				wt_dome	LRCe108_wt_e2_latesphere	LRCe108_wt_e2_latesphere_1	25	10.157	0.848728
				wt_dome	LRCe108_wt_e2_latesphere	LRCe108_wt_e2_latesphere_1	26	11.098	0.927359
				wt_dome	LRCe108_wt_e2_latesphere	LRCe108_wt_e2_latesphere_1	27	10.314	0.861847
				wt_dome	LRCe108_wt_e2_latesphere	LRCe108_wt_e2_latesphere_1	28	10.979	0.917415
				wt_dome	LRCe108_wt_e2_latesphere	LRCe108_wt_e2_latesphere_1	29	10.981	0.917582
				wt_dome	LRCe108_wt_e2_latesphere	LRCe108_wt_e2_latesphere_1	30	10.569	0.883155
				wt_dome	LRCe108_wt_e2_latesphere	LRCe108_wt_e2_latesphere_2	1	8.866	1.11033
				wt_dome	LRCe108_wt_e2_latesphere	LRCe108_wt_e2_latesphere_2	2	7.864	0.984845
				wt_dome	LRCe108_wt_e2_latesphere	LRCe108_wt_e2_latesphere_2	3	8.685	1.08766
				wt_dome	LRCe108_wt_e2_latesphere	LRCe108_wt_e2_latesphere_2	4	6.056	0.75842
				wt_dome	LRCe108_wt_e2_latesphere	LRCe108_wt_e2_latesphere_2	5	6.004	0.751908
				wt_dome	LRCe108_wt_e2_latesphere	LRCe108_wt_e2_latesphere_2	6	7.821	0.979459
				wt_dome	LRCe108_wt_e2_latesphere	LRCe108_wt_e2_latesphere_2	7	8.589	1.07564
				wt_dome	LRCe108_wt_e2_latesphere	LRCe108_wt_e2_latesphere_2	8	11	1.37758
				wt_dome	LRCe108_wt_e2_latesphere	LRCe108_wt_e2_latesphere_2	9	8.979	1.12448
				wt_dome	LRCe108_wt_e2_latesphere	LRCe108_wt_e2_latesphere_2	10	11.333	1.41928
				wt_dome	LRCe108_wt_e2_latesphere	LRCe108_wt_e2_latesphere_2	11	12.307	1.54126
				wt_dome	LRCe108_wt_e2_latesphere	LRCe108_wt_e2_latesphere_2	12	10.403	1.30282
				wt_dome	LRCe108_wt_e2_latesphere	LRCe108_wt_e2_latesphere_2	13	8.551	1.07088
				wt_dome	LRCe108_wt_e2_latesphere	LRCe108_wt_e2_latesphere_2	14	11.435	1.43206
				wt_dome	LRCe108_wt_e2_latesphere	LRCe108_wt_e2_latesphere_2	15	8.439	1.05685
				wt_dome	LRCe108_wt_e2_latesphere	LRCe108_wt_e2_latesphere_2	16	8.132	1.01841
				wt_dome	LRCe108_wt_e2_latesphere	LRCe108_wt_e2_latesphere_2	17	8.714	1.09129
				wt_dome	LRCe108_wt_e2_latesphere	LRCe108_wt_e2_latesphere_2	18	6.286	0.787224
				wt_dome	LRCe108_wt_e2_latesphere	LRCe108_wt_e2_latesphere_2	19	6.899	0.863993
				wt_dome	LRCe108_wt_e2_latesphere	LRCe108_wt_e2_latesphere_2	20	10.33	1.29367
				wt_dome	LRCe108_wt_e2_latesphere	LRCe108_wt_e2_latesphere_2	21	10.402	1.30269
				wt_dome	LRCe108_wt_e2_latesphere	LRCe108_wt_e2_latesphere_2	22	9.526	1.19298
				wt_dome	LRCe108_wt_e2_latesphere	LRCe108_wt_e2_latesphere_2	23	9.614	1.20401
				wt_dome	LRCe108_wt_e2_latesphere	LRCe108_wt_e2_latesphere_2	24	8.92	1.11709
				wt_dome	LRCe108_wt_e2_latesphere	LRCe108_wt_e2_latesphere_2	25	10.324	1.29292
				wt_dome	LRCe108_wt_e2_latesphere	LRCe108_wt_e2_latesphere_2	26	10.619	1.32987
				wt_dome	LRCe108_wt_e2_latesphere	LRCe108_wt_e2_latesphere_2	27	11.088	1.3886
				wt_dome	LRCe108_wt_e2_latesphere	LRCe108_wt_e2_latesphere_2	28	9.966	1.24809
				wt_dome	LRCe108_wt_e2_latesphere	LRCe108_wt_e2_latesphere_2	29	8.909	1.11571
				wt_dome	LRCe108_wt_e2_latesphere	LRCe108_wt_e2_latesphere_2	30	8.903	1.11496
				wt_dome	LRCe108_wt_e2_latesphere	LRCe108_wt_e2_latesphere_2	31	8.683	1.08741
				wt_dome	LRCe108_wt_e2_latesphere	LRCe108_wt_e2_latesphere_2	32	8.108	1.0154
				wt_dome	LRCe108_wt_e2_latesphere	LRCe108_wt_e2_latesphere_2	33	7.949	0.995489
				wt_dome	LRCe108_wt_e2_latesphere	LRCe108_wt_e2_latesphere_2	34	5.801	0.726486
				wt_dome	LRCe108_wt_e2_latesphere	LRCe108_wt_e2_latesphere_2	35	6.96	0.871632
				wt_dome	LRCe108_wt_e2_latesphere	LRCe108_wt_e2_latesphere_2	36	8.046	1.00764
				wt_dome	LRCe108_wt_e2_latesphere	LRCe108_wt_e2_latesphere_2	37	7.448	0.932747
				wt_dome	LRCe108_wt_e2_latesphere	LRCe108_wt_e2_latesphere_2	38	7.809	0.977957
				wt_dome	LRCe108_wt_e2_latesphere	LRCe108_wt_e2_latesphere_2	39	7.603	0.952158
				wt_dome	LRCe108_wt_e2_latesphere	LRCe108_wt_e2_latesphere_2	40	7.828	0.980336
				wt_dome	LRCe108_wt_e2_latesphere	LRCe108_wt_e2_latesphere_2	41	6.47	0.810268
				wt_dome	LRCe108_wt_e2_latesphere	LRCe108_wt_e2_latesphere_2	42	6.305	0.789604
				wt_dome	LRCe108_wt_e2_latesphere	LRCe108_wt_e2_latesphere_2	49	9.183	1.15003
				wt_dome	LRCe108_wt_e2_latesphere	LRCe108_wt_e2_latesphere_2	50	6.78	0.84909
				wt_dome	LRCe108_wt_e2_latesphere	LRCe108_wt_e2_latesphere_2	51	5.971	0.747776
				wt_dome	LRCe108_wt_e2_latesphere	LRCe108_wt_e2_latesphere_2	52	5.487	0.687162
				wt_dome	LRCe108_wt_e2_latesphere	LRCe108_wt_e2_latesphere_2	53	4.689	0.587225
				wt_dome	LRCe108_wt_e2_latesphere	LRCe108_wt_e2_latesphere_2	48	7.759	0.971695
				wt_dome	LRCe108_wt_e2_latesphere	LRCe108_wt_e2_latesphere_2	43	6.221	0.779084
				wt_dome	LRCe108_wt_e2_latesphere	LRCe108_wt_e2_latesphere_2	44	6.815	0.853473
				wt_dome	LRCe108_wt_e2_latesphere	LRCe108_wt_e2_latesphere_2	45	6.669	0.835189
				wt_dome	LRCe108_wt_e2_latesphere	LRCe108_wt_e2_latesphere_2	46	7.407	0.927612
				wt_dome	LRCe108_wt_e2_latesphere	LRCe108_wt_e2_latesphere_2	47	8.528	1.068
				wt_dome	LRCe108_wt_e2_latesphere	LRCe108_wt_e2_latesphere_2	54	4.789	0.599748
				wt_dome	LRCe108_wt_e2_latesphere	LRCe108_wt_e2_latesphere_2	55	5.811	0.727738
				wt_dome	LRCe108_wt_e2_latesphere	LRCe108_wt_e2_latesphere_2	56	4.718	0.590857
				wt_dome	LRCe108_wt_e2_latesphere	LRCe108_wt_e2_latesphere_2	57	6.13	0.767688
				wt_dome	LRCe108_wt_e2_latesphere	LRCe108_wt_e2_latesphere_2	58	6.024	0.754413
				wt_dome	LRCe108_wt_e2_latesphere	LRCe108_wt_e2_latesphere_2	59	6.205	0.77708
				wt_dome	LRCe108_wt_e2_latesphere	LRCe108_wt_e2_latesphere_2	60	5.941	0.744018
				wt_dome	LRCe108_wt_e2_latesphere	LRCe108_wt_e2_latesphere_3	1	9.271	1.08045
				wt_dome	LRCe108_wt_e2_latesphere	LRCe108_wt_e2_latesphere_3	2	8.38	0.97661
				wt_dome	LRCe108_wt_e2_latesphere	LRCe108_wt_e2_latesphere_3	3	8.247	0.96111
				wt_dome	LRCe108_wt_e2_latesphere	LRCe108_wt_e2_latesphere_3	4	7.445	0.867645
				wt_dome	LRCe108_wt_e2_latesphere	LRCe108_wt_e2_latesphere_3	5	7.457	0.869043
				wt_dome	LRCe108_wt_e2_latesphere	LRCe108_wt_e2_latesphere_3	6	7.259	0.845968
				wt_dome	LRCe108_wt_e2_latesphere	LRCe108_wt_e2_latesphere_3	7	6.78	0.790145
				wt_dome	LRCe108_wt_e2_latesphere	LRCe108_wt_e2_latesphere_3	8	7.848	0.914611
				wt_dome	LRCe108_wt_e2_latesphere	LRCe108_wt_e2_latesphere_3	9	7.292	0.849814
				wt_dome	LRCe108_wt_e2_latesphere	LRCe108_wt_e2_latesphere_3	10	8.168	0.951904
				wt_dome	LRCe108_wt_e2_latesphere	LRCe108_wt_e2_latesphere_3	11	8.68	1.01157
				wt_dome	LRCe108_wt_e2_latesphere	LRCe108_wt_e2_latesphere_3	12	8.269	0.963674
				wt_dome	LRCe108_wt_e2_latesphere	LRCe108_wt_e2_latesphere_3	13	7.867	0.916825
				wt_dome	LRCe108_wt_e2_latesphere	LRCe108_wt_e2_latesphere_3	14	7.348	0.85634
				wt_dome	LRCe108_wt_e2_latesphere	LRCe108_wt_e2_latesphere_3	15	6.657	0.775811
				wt_dome	LRCe108_wt_e2_latesphere	LRCe108_wt_e2_latesphere_3	16	6.302	0.734439
				wt_dome	LRCe108_wt_e2_latesphere	LRCe108_wt_e2_latesphere_3	17	6.882	0.802032
				wt_dome	LRCe108_wt_e2_latesphere	LRCe108_wt_e2_latesphere_3	18	7.591	0.88466
				wt_dome	LRCe108_wt_e2_latesphere	LRCe108_wt_e2_latesphere_3	19	8.98	1.04653
				wt_dome	LRCe108_wt_e2_latesphere	LRCe108_wt_e2_latesphere_3	20	9.097	1.06017
				wt_dome	LRCe108_wt_e2_latesphere	LRCe108_wt_e2_latesphere_3	21	8.821	1.028
				wt_dome	LRCe108_wt_e2_latesphere	LRCe108_wt_e2_latesphere_3	22	11.006	1.28265
				wt_dome	LRCe108_wt_e2_latesphere	LRCe108_wt_e2_latesphere_3	23	10.281	1.19815
				wt_dome	LRCe108_wt_e2_latesphere	LRCe108_wt_e2_latesphere_3	24	10.707	1.2478
				wt_dome	LRCe108_wt_e2_latesphere	LRCe108_wt_e2_latesphere_3	25	10.654	1.24162
				wt_dome	LRCe108_wt_e2_latesphere	LRCe108_wt_e2_latesphere_3	26	10.933	1.27414
				wt_dome	LRCe108_wt_e2_latesphere	LRCe108_wt_e2_latesphere_3	27	10.649	1.24104
				wt_dome	LRCe108_wt_e2_latesphere	LRCe108_wt_e2_latesphere_3	28	9.953	1.15993
				wt_dome	LRCe108_wt_e2_latesphere	LRCe108_wt_e2_latesphere_3	29	10.806	1.25934
				wt_dome	LRCe108_wt_e2_latesphere	LRCe108_wt_e2_latesphere_3	30	10.558	1.23044
				wt_dome	LRCe108_wt_e2_latesphere	LRCe108_wt_e2_latesphere_3	31	10.345	1.20561
				wt_dome	LRCe108_wt_e2_latesphere	LRCe108_wt_e2_latesphere_3	32	10.249	1.19442
				wt_dome	LRCe108_wt_e2_latesphere	LRCe108_wt_e2_latesphere_3	33	11.415	1.33031
				wt_dome	LRCe108_wt_e2_latesphere	LRCe108_wt_e2_latesphere_3	34	10.288	1.19897
				wt_dome	LRCe108_wt_e2_latesphere	LRCe108_wt_e2_latesphere_3	35	10.529	1.22706
				wt_dome	LRCe108_wt_e2_latesphere	LRCe108_wt_e2_latesphere_3	36	10.465	1.2196
				wt_dome	LRCe108_wt_e2_latesphere	LRCe108_wt_e2_latesphere_3	37	10.104	1.17753
				wt_dome	LRCe108_wt_e2_latesphere	LRCe108_wt_e2_latesphere_3	38	9.537	1.11145
				wt_dome	LRCe108_wt_e2_latesphere	LRCe108_wt_e2_latesphere_3	39	9.316	1.08569
				wt_dome	LRCe108_wt_e2_latesphere	LRCe108_wt_e2_latesphere_3	40	8.493	0.989779
				wt_dome	LRCe108_wt_e2_latesphere	LRCe108_wt_e2_latesphere_3	41	8.493	0.989779
				wt_dome	LRCe108_wt_e2_latesphere	LRCe108_wt_e2_latesphere_3	42	9.741	1.13522
				wt_dome	LRCe108_wt_e2_latesphere	LRCe108_wt_e2_latesphere_3	43	7.796	0.908551
				wt_dome	LRCe108_wt_e2_latesphere	LRCe108_wt_e2_latesphere_3	44	7.749	0.903073
				wt_dome	LRCe108_wt_e2_latesphere	LRCe108_wt_e2_latesphere_3	45	7.693	0.896547
				wt_dome	LRCe108_wt_e2_latesphere	LRCe108_wt_e2_latesphere_3	46	6.914	0.805762
				wt_dome	LRCe108_wt_e2_latesphere	LRCe108_wt_e2_latesphere_3	47	7.602	0.885942
				wt_dome	LRCe108_wt_e2_latesphere	LRCe108_wt_e2_latesphere_3	48	7.118	0.829536
				wt_dome	LRCe108_wt_e2_latesphere	LRCe108_wt_e2_latesphere_3	49	6.302	0.734439
				wt_dome	LRCe108_wt_e2_latesphere	LRCe108_wt_e2_latesphere_3	50	7.807	0.909833
				wt_dome	LRCe108_wt_e2_latesphere	LRCe108_wt_e2_latesphere_3	51	7.6	0.885709
				wt_dome	LRCe108_wt_e2_latesphere	LRCe108_wt_e2_latesphere_3	52	7.422	0.864964
				wt_dome	LRCe108_wt_e2_latesphere	LRCe108_wt_e2_latesphere_3	53	8.389	0.977659
				wt_dome	LRCe108_wt_e2_latesphere	LRCe108_wt_e2_latesphere_3	54	9.5	1.10714
				wt_dome	LRCe108_wt_e2_latesphere	LRCe108_wt_e2_latesphere_3	55	8.843	1.03057
				wt_dome	LRCe108_wt_e2_latesphere	LRCe108_wt_e2_latesphere_3	56	6.518	0.759612
				wt_dome	LRCe108_wt_e2_latesphere	LRCe108_wt_e2_latesphere_3	57	6.046	0.704605
				wt_dome	LRCe108_wt_e2_latesphere	LRCe108_wt_e2_latesphere_3	58	6.519	0.759728
				wt_dome	LRCe108_wt_e2_latesphere	LRCe108_wt_e2_latesphere_3	59	7.548	0.879649
				wt_dome	LRCe108_wt_e2_latesphere	LRCe108_wt_e2_latesphere_3	60	8.313	0.968802
				wt_dome	LRCe108_wt_e2_latesphere	LRCe108_wt_e2_latesphere_4	3	9.71	0.990279
				wt_dome	LRCe108_wt_e2_latesphere	LRCe108_wt_e2_latesphere_4	4	9.155	0.933677
				wt_dome	LRCe108_wt_e2_latesphere	LRCe108_wt_e2_latesphere_4	5	9.075	0.925518
				wt_dome	LRCe108_wt_e2_latesphere	LRCe108_wt_e2_latesphere_4	6	9.297	0.948159
				wt_dome	LRCe108_wt_e2_latesphere	LRCe108_wt_e2_latesphere_4	7	9.408	0.959479
				wt_dome	LRCe108_wt_e2_latesphere	LRCe108_wt_e2_latesphere_4	8	7.344	0.748981
				wt_dome	LRCe108_wt_e2_latesphere	LRCe108_wt_e2_latesphere_4	9	6.238	0.636185
				wt_dome	LRCe108_wt_e2_latesphere	LRCe108_wt_e2_latesphere_4	10	6.7	0.683303
				wt_dome	LRCe108_wt_e2_latesphere	LRCe108_wt_e2_latesphere_4	11	8.483	0.865143
				wt_dome	LRCe108_wt_e2_latesphere	LRCe108_wt_e2_latesphere_4	12	10.097	1.02975
				wt_dome	LRCe108_wt_e2_latesphere	LRCe108_wt_e2_latesphere_4	13	9.716	0.990891
				wt_dome	LRCe108_wt_e2_latesphere	LRCe108_wt_e2_latesphere_4	14	10.023	1.0222
				wt_dome	LRCe108_wt_e2_latesphere	LRCe108_wt_e2_latesphere_4	15	9.822	1.0017
				wt_dome	LRCe108_wt_e2_latesphere	LRCe108_wt_e2_latesphere_4	16	9.5	0.968862
				wt_dome	LRCe108_wt_e2_latesphere	LRCe108_wt_e2_latesphere_4	17	10.429	1.06361
				wt_dome	LRCe108_wt_e2_latesphere	LRCe108_wt_e2_latesphere_4	18	10.659	1.08706
				wt_dome	LRCe108_wt_e2_latesphere	LRCe108_wt_e2_latesphere_4	19	11.01	1.12286
				wt_dome	LRCe108_wt_e2_latesphere	LRCe108_wt_e2_latesphere_4	20	9.667	0.985894
				wt_dome	LRCe108_wt_e2_latesphere	LRCe108_wt_e2_latesphere_4	21	9.552	0.974165
				wt_dome	LRCe108_wt_e2_latesphere	LRCe108_wt_e2_latesphere_4	22	9.556	0.974573
				wt_dome	LRCe108_wt_e2_latesphere	LRCe108_wt_e2_latesphere_4	23	10.183	1.03852
				wt_dome	LRCe108_wt_e2_latesphere	LRCe108_wt_e2_latesphere_4	24	9.498	0.968658
				wt_dome	LRCe108_wt_e2_latesphere	LRCe108_wt_e2_latesphere_4	25	10.305	1.05096
				wt_dome	LRCe108_wt_e2_latesphere	LRCe108_wt_e2_latesphere_4	26	9.304	0.948873
				wt_dome	LRCe108_wt_e2_latesphere	LRCe108_wt_e2_latesphere_4	27	10.354	1.05596
				wt_dome	LRCe108_wt_e2_latesphere	LRCe108_wt_e2_latesphere_4	28	9.454	0.964171
				wt_dome	LRCe108_wt_e2_latesphere	LRCe108_wt_e2_latesphere_4	29	9.424	0.961111
				wt_dome	LRCe108_wt_e2_latesphere	LRCe108_wt_e2_latesphere_4	30	9.629	0.982018
				wt_dome	LRCe108_wt_e2_latesphere	LRCe108_wt_e2_latesphere_4	31	9.489	0.96774
				wt_dome	LRCe108_wt_e2_latesphere	LRCe108_wt_e2_latesphere_4	32	9.066	0.9246
				wt_dome	LRCe108_wt_e2_latesphere	LRCe108_wt_e2_latesphere_4	33	10.56	1.07697
				wt_dome	LRCe108_wt_e2_latesphere	LRCe108_wt_e2_latesphere_4	34	10.464	1.06718
				wt_dome	LRCe108_wt_e2_latesphere	LRCe108_wt_e2_latesphere_4	35	10.336	1.05412
				wt_dome	LRCe108_wt_e2_latesphere	LRCe108_wt_e2_latesphere_4	36	10.568	1.07778
				wt_dome	LRCe108_wt_e2_latesphere	LRCe108_wt_e2_latesphere_4	37	10.006	1.02047
				wt_dome	LRCe108_wt_e2_latesphere	LRCe108_wt_e2_latesphere_4	38	11.236	1.14591
				wt_dome	LRCe108_wt_e2_latesphere	LRCe108_wt_e2_latesphere_4	39	10.91	1.11266
				wt_dome	LRCe108_wt_e2_latesphere	LRCe108_wt_e2_latesphere_4	40	10.146	1.03474
				wt_dome	LRCe108_wt_e2_latesphere	LRCe108_wt_e2_latesphere_4	41	9.019	0.919807
				wt_dome	LRCe108_wt_e2_latesphere	LRCe108_wt_e2_latesphere_4	42	11.27	1.14938
				wt_dome	LRCe108_wt_e2_latesphere	LRCe108_wt_e2_latesphere_4	43	10.582	1.07921
				wt_dome	LRCe108_wt_e2_latesphere	LRCe108_wt_e2_latesphere_4	44	10.335	1.05402
				wt_dome	LRCe108_wt_e2_latesphere	LRCe108_wt_e2_latesphere_4	45	10.911	1.11276
				wt_dome	LRCe108_wt_e2_latesphere	LRCe108_wt_e2_latesphere_4	46	11.038	1.12572
				wt_dome	LRCe108_wt_e2_latesphere	LRCe108_wt_e2_latesphere_4	47	10.359	1.05647
				wt_dome	LRCe108_wt_e2_latesphere	LRCe108_wt_e2_latesphere_4	48	8.823	0.899818
				wt_dome	LRCe108_wt_e2_latesphere	LRCe108_wt_e2_latesphere_4	49	8.606	0.877687
				wt_dome	LRCe108_wt_e2_latesphere	LRCe108_wt_e2_latesphere_4	50	9.913	1.01098
				wt_dome	LRCe108_wt_e2_latesphere	LRCe108_wt_e2_latesphere_4	51	10.448	1.06554
				wt_dome	LRCe108_wt_e2_latesphere	LRCe108_wt_e2_latesphere_4	52	9.842	1.00374
				wt_dome	LRCe108_wt_e2_latesphere	LRCe108_wt_e2_latesphere_4	53	10.045	1.02444
				wt_dome	LRCe108_wt_e2_latesphere	LRCe108_wt_e2_latesphere_4	54	11.256	1.14795
				wt_dome	LRCe108_wt_e2_latesphere	LRCe108_wt_e2_latesphere_4	55	10.732	1.09451
				wt_dome	LRCe108_wt_e2_latesphere	LRCe108_wt_e2_latesphere_4	56	10.153	1.03546
				wt_dome	LRCe108_wt_e2_latesphere	LRCe108_wt_e2_latesphere_4	57	9.488	0.967638
				wt_dome	LRCe108_wt_e2_latesphere	LRCe108_wt_e2_latesphere_4	58	8.608	0.877891
				wt_dome	LRCe108_wt_e2_latesphere	LRCe108_wt_e2_latesphere_4	59	9.317	0.950199
				wt_dome	LRCe108_wt_e2_latesphere	LRCe108_wt_e2_latesphere_4	60	9.773	0.996704
				wt_dome	LRCe108_wt_e2_latesphere	LRCe108_wt_e2_latesphere_4	61	10.39	1.05963
				wt_dome	LRCe108_wt_e2_latesphere	LRCe108_wt_e2_latesphere_4	62	11.038	1.12572
				wt_dome	LRCe108_wt_e2_latesphere	LRCe108_wt_e2_latesphere_5	1	11.117	0.973208
				wt_dome	LRCe108_wt_e2_latesphere	LRCe108_wt_e2_latesphere_5	2	10.5	0.919194
				wt_dome	LRCe108_wt_e2_latesphere	LRCe108_wt_e2_latesphere_5	3	10.669	0.933989
				wt_dome	LRCe108_wt_e2_latesphere	LRCe108_wt_e2_latesphere_5	4	11.512	1.00779
				wt_dome	LRCe108_wt_e2_latesphere	LRCe108_wt_e2_latesphere_5	5	12.687	1.11065
				wt_dome	LRCe108_wt_e2_latesphere	LRCe108_wt_e2_latesphere_5	6	12.401	1.08561
				wt_dome	LRCe108_wt_e2_latesphere	LRCe108_wt_e2_latesphere_5	7	11.837	1.03624
				wt_dome	LRCe108_wt_e2_latesphere	LRCe108_wt_e2_latesphere_5	8	12.274	1.07449
				wt_dome	LRCe108_wt_e2_latesphere	LRCe108_wt_e2_latesphere_5	9	11.865	1.03869
				wt_dome	LRCe108_wt_e2_latesphere	LRCe108_wt_e2_latesphere_5	10	12.213	1.06915
				wt_dome	LRCe108_wt_e2_latesphere	LRCe108_wt_e2_latesphere_5	11	11.96	1.04701
				wt_dome	LRCe108_wt_e2_latesphere	LRCe108_wt_e2_latesphere_5	12	12.152	1.06381
				wt_dome	LRCe108_wt_e2_latesphere	LRCe108_wt_e2_latesphere_5	13	12.087	1.05812
				wt_dome	LRCe108_wt_e2_latesphere	LRCe108_wt_e2_latesphere_5	14	12.219	1.06968
				wt_dome	LRCe108_wt_e2_latesphere	LRCe108_wt_e2_latesphere_5	15	13.396	1.17272
				wt_dome	LRCe108_wt_e2_latesphere	LRCe108_wt_e2_latesphere_5	16	11.682	1.02267
				wt_dome	LRCe108_wt_e2_latesphere	LRCe108_wt_e2_latesphere_5	17	12.272	1.07432
				wt_dome	LRCe108_wt_e2_latesphere	LRCe108_wt_e2_latesphere_5	18	12.032	1.05331
				wt_dome	LRCe108_wt_e2_latesphere	LRCe108_wt_e2_latesphere_5	19	11.945	1.04569
				wt_dome	LRCe108_wt_e2_latesphere	LRCe108_wt_e2_latesphere_5	20	12.814	1.12177
				wt_dome	LRCe108_wt_e2_latesphere	LRCe108_wt_e2_latesphere_5	21	13.52	1.18357
				wt_dome	LRCe108_wt_e2_latesphere	LRCe108_wt_e2_latesphere_5	22	12.975	1.13586
				wt_dome	LRCe108_wt_e2_latesphere	LRCe108_wt_e2_latesphere_5	23	13.181	1.15389
				wt_dome	LRCe108_wt_e2_latesphere	LRCe108_wt_e2_latesphere_5	24	12.699	1.1117
				wt_dome	LRCe108_wt_e2_latesphere	LRCe108_wt_e2_latesphere_5	25	12.201	1.0681
				wt_dome	LRCe108_wt_e2_latesphere	LRCe108_wt_e2_latesphere_5	26	12.161	1.0646
				wt_dome	LRCe108_wt_e2_latesphere	LRCe108_wt_e2_latesphere_5	27	12.289	1.07581
				wt_dome	LRCe108_wt_e2_latesphere	LRCe108_wt_e2_latesphere_5	28	11.955	1.04657
				wt_dome	LRCe108_wt_e2_latesphere	LRCe108_wt_e2_latesphere_5	29	11.348	0.99343
				wt_dome	LRCe108_wt_e2_latesphere	LRCe108_wt_e2_latesphere_5	30	11.092	0.971019
				wt_dome	LRCe108_wt_e2_latesphere	LRCe108_wt_e2_latesphere_5	31	11.541	1.01033
				wt_dome	LRCe108_wt_e2_latesphere	LRCe108_wt_e2_latesphere_5	32	13.156	1.15171
				wt_dome	LRCe108_wt_e2_latesphere	LRCe108_wt_e2_latesphere_5	33	11.341	0.992817
				wt_dome	LRCe108_wt_e2_latesphere	LRCe108_wt_e2_latesphere_5	34	10.114	0.885403
				wt_dome	LRCe108_wt_e2_latesphere	LRCe108_wt_e2_latesphere_5	35	11.63	1.01812
				wt_dome	LRCe108_wt_e2_latesphere	LRCe108_wt_e2_latesphere_5	36	11.316	0.990629
				wt_dome	LRCe108_wt_e2_latesphere	LRCe108_wt_e2_latesphere_5	37	10.227	0.895295
				wt_dome	LRCe108_wt_e2_latesphere	LRCe108_wt_e2_latesphere_5	38	11.032	0.965767
				wt_dome	LRCe108_wt_e2_latesphere	LRCe108_wt_e2_latesphere_5	39	11.485	1.00542
				wt_dome	LRCe108_wt_e2_latesphere	LRCe108_wt_e2_latesphere_5	40	10.865	0.951147
				wt_dome	LRCe108_wt_e2_latesphere	LRCe108_wt_e2_latesphere_5	41	10.933	0.9571
				wt_dome	LRCe108_wt_e2_latesphere	LRCe108_wt_e2_latesphere_5	42	10.724	0.938804
				wt_dome	LRCe108_wt_e2_latesphere	LRCe108_wt_e2_latesphere_5	43	11.41	0.998858
				wt_dome	LRCe108_wt_e2_latesphere	LRCe108_wt_e2_latesphere_5	44	11.341	0.992817
				wt_dome	LRCe108_wt_e2_latesphere	LRCe108_wt_e2_latesphere_5	45	9.895	0.866231
				wt_dome	LRCe108_wt_e2_latesphere	LRCe108_wt_e2_latesphere_5	46	9.049	0.79217
				wt_dome	LRCe108_wt_e2_latesphere	LRCe108_wt_e2_latesphere_5	47	9.057	0.792871
				wt_dome	LRCe108_wt_e2_latesphere	LRCe108_wt_e2_latesphere_5	48	10.671	0.934164
				wt_dome	LRCe108_wt_e2_latesphere	LRCe108_wt_e2_latesphere_5	49	10.459	0.915605
				wt_dome	LRCe108_wt_e2_latesphere	LRCe108_wt_e2_latesphere_5	50	10.634	0.930925
				wt_dome	LRCe108_wt_e2_latesphere	LRCe108_wt_e2_latesphere_5	51	9.672	0.846709
				wt_dome	LRCe108_wt_e2_latesphere	LRCe108_wt_e2_latesphere_5	52	10.21	0.893807
				wt_dome	LRCe108_wt_e2_latesphere	LRCe108_wt_e2_latesphere_5	53	9.911	0.867632
				wt_dome	LRCe108_wt_e2_latesphere	LRCe108_wt_e2_latesphere_5	54	10.131	0.886891
				wt_dome	LRCe108_wt_e2_latesphere	LRCe108_wt_e2_latesphere_5	55	10.086	0.882952
				wt_dome	LRCe108_wt_e2_latesphere	LRCe108_wt_e2_latesphere_5	56	10.839	0.948871
				wt_dome	LRCe108_wt_e2_latesphere	LRCe108_wt_e2_latesphere_5	57	10.301	0.901773
				wt_dome	LRCe108_wt_e2_latesphere	LRCe108_wt_e2_latesphere_5	58	11.067	0.968831
				wt_dome	LRCe108_wt_e2_latesphere	LRCe108_wt_e2_latesphere_5	59	11.259	0.985639
				wt_dome	LRCe108_wt_e2_latesphere	LRCe108_wt_e2_latesphere_5	60	11.972	1.04806
				wt_germring	LRCe112_wt_e10_germring	LRCe112_wt_e10_germring_1	1	5.941	0.846473
				wt_germring	LRCe112_wt_e10_germring	LRCe112_wt_e10_germring_1	2	6.29	0.896199
				wt_germring	LRCe112_wt_e10_germring	LRCe112_wt_e10_germring_1	3	7.014	0.999354
				wt_germring	LRCe112_wt_e10_germring	LRCe112_wt_e10_germring_1	4	7.732	1.10165
				wt_germring	LRCe112_wt_e10_germring	LRCe112_wt_e10_germring_1	5	7.503	1.06903
				wt_germring	LRCe112_wt_e10_germring	LRCe112_wt_e10_germring_1	6	7.105	1.01232
				wt_germring	LRCe112_wt_e10_germring	LRCe112_wt_e10_germring_1	7	6.241	0.889217
				wt_germring	LRCe112_wt_e10_germring	LRCe112_wt_e10_germring_1	8	6.617	0.94279
				wt_germring	LRCe112_wt_e10_germring	LRCe112_wt_e10_germring_1	9	7.838	1.11676
				wt_germring	LRCe112_wt_e10_germring	LRCe112_wt_e10_germring_1	10	7.476	1.06518
				wt_germring	LRCe112_wt_e10_germring	LRCe112_wt_e10_germring_1	11	7.113	1.01346
				wt_germring	LRCe112_wt_e10_germring	LRCe112_wt_e10_germring_1	12	6.778	0.965729
				wt_germring	LRCe112_wt_e10_germring	LRCe112_wt_e10_germring_1	13	6.579	0.937375
				wt_germring	LRCe112_wt_e10_germring	LRCe112_wt_e10_germring_1	14	7.059	1.00577
				wt_germring	LRCe112_wt_e10_germring	LRCe112_wt_e10_germring_1	15	7.056	1.00534
				wt_germring	LRCe112_wt_e10_germring	LRCe112_wt_e10_germring_1	16	6.843	0.97499
				wt_germring	LRCe112_wt_e10_germring	LRCe112_wt_e10_germring_1	17	6.679	0.951623
				wt_germring	LRCe112_wt_e10_germring	LRCe112_wt_e10_germring_1	18	7.716	1.09937
				wt_germring	LRCe112_wt_e10_germring	LRCe112_wt_e10_germring_1	19	8.053	1.14739
				wt_germring	LRCe112_wt_e10_germring	LRCe112_wt_e10_germring_1	20	7.477	1.06532
				wt_germring	LRCe112_wt_e10_germring	LRCe112_wt_e10_germring_1	21	6.66	0.948916
				wt_germring	LRCe112_wt_e10_germring	LRCe112_wt_e10_germring_1	22	6.727	0.958462
				wt_germring	LRCe112_wt_e10_germring	LRCe112_wt_e10_germring_1	23	6.053	0.862431
				wt_germring	LRCe112_wt_e10_germring	LRCe112_wt_e10_germring_1	24	5.814	0.828378
				wt_germring	LRCe112_wt_e10_germring	LRCe112_wt_e10_germring_1	25	6.379	0.908879
				wt_germring	LRCe112_wt_e10_germring	LRCe112_wt_e10_germring_1	26	6.304	0.898193
				wt_germring	LRCe112_wt_e10_germring	LRCe112_wt_e10_germring_1	27	6.557	0.934241
				wt_germring	LRCe112_wt_e10_germring	LRCe112_wt_e10_germring_1	28	6.831	0.97328
				wt_germring	LRCe112_wt_e10_germring	LRCe112_wt_e10_germring_1	29	6.511	0.927687
				wt_germring	LRCe112_wt_e10_germring	LRCe112_wt_e10_germring_1	30	4.85	0.691028
				wt_germring	LRCe112_wt_e10_germring	LRCe112_wt_e10_germring_1	31	4.824	0.687323
				wt_germring	LRCe112_wt_e10_germring	LRCe112_wt_e10_germring_1	32	4.677	0.666379
				wt_germring	LRCe112_wt_e10_germring	LRCe112_wt_e10_germring_1	33	5.76	0.820684
				wt_germring	LRCe112_wt_e10_germring	LRCe112_wt_e10_germring_1	34	5.37	0.765117
				wt_germring	LRCe112_wt_e10_germring	LRCe112_wt_e10_germring_1	35	5.57	0.793613
				wt_germring	LRCe112_wt_e10_germring	LRCe112_wt_e10_germring_1	36	5.724	0.815555
				wt_germring	LRCe112_wt_e10_germring	LRCe112_wt_e10_germring_1	37	6.031	0.859296
				wt_germring	LRCe112_wt_e10_germring	LRCe112_wt_e10_germring_1	38	7.597	1.08242
				wt_germring	LRCe112_wt_e10_germring	LRCe112_wt_e10_germring_1	39	8.349	1.18956
				wt_germring	LRCe112_wt_e10_germring	LRCe112_wt_e10_germring_1	40	7.716	1.09937
				wt_germring	LRCe112_wt_e10_germring	LRCe112_wt_e10_germring_1	41	8.047	1.14654
				wt_germring	LRCe112_wt_e10_germring	LRCe112_wt_e10_germring_1	42	7.513	1.07045
				wt_germring	LRCe112_wt_e10_germring	LRCe112_wt_e10_germring_1	43	7.376	1.05093
				wt_germring	LRCe112_wt_e10_germring	LRCe112_wt_e10_germring_1	44	7.063	1.00634
				wt_germring	LRCe112_wt_e10_germring	LRCe112_wt_e10_germring_1	45	6.385	0.909734
				wt_germring	LRCe112_wt_e10_germring	LRCe112_wt_e10_germring_1	46	7.305	1.04082
				wt_germring	LRCe112_wt_e10_germring	LRCe112_wt_e10_germring_1	47	7.168	1.0213
				wt_germring	LRCe112_wt_e10_germring	LRCe112_wt_e10_germring_1	48	6.724	0.958035
				wt_germring	LRCe112_wt_e10_germring	LRCe112_wt_e10_germring_1	49	6.24	0.889075
				wt_germring	LRCe112_wt_e10_germring	LRCe112_wt_e10_germring_1	50	6.839	0.97442
				wt_germring	LRCe112_wt_e10_germring	LRCe112_wt_e10_germring_1	51	6.548	0.932958
				wt_germring	LRCe112_wt_e10_germring	LRCe112_wt_e10_germring_1	52	6.93	0.987386
				wt_germring	LRCe112_wt_e10_germring	LRCe112_wt_e10_germring_1	53	6.673	0.950768
				wt_germring	LRCe112_wt_e10_germring	LRCe112_wt_e10_germring_1	54	9.699	1.38191
				wt_germring	LRCe112_wt_e10_germring	LRCe112_wt_e10_germring_1	55	9.066	1.29172
				wt_germring	LRCe112_wt_e10_germring	LRCe112_wt_e10_germring_1	56	8.636	1.23046
				wt_germring	LRCe112_wt_e10_germring	LRCe112_wt_e10_germring_1	57	9.247	1.31751
				wt_germring	LRCe112_wt_e10_germring	LRCe112_wt_e10_germring_1	58	9.026	1.28602
				wt_germring	LRCe112_wt_e10_germring	LRCe112_wt_e10_germring_1	59	9.335	1.33005
				wt_germring	LRCe112_wt_e10_germring	LRCe112_wt_e10_germring_1	60	9.878	1.40742
				wt_germring	LRCe112_wt_e10_germring	LRCe112_wt_e10_germring_2	1	7.45	1.2998
				wt_germring	LRCe112_wt_e10_germring	LRCe112_wt_e10_germring_2	2	7.771	1.35581
				wt_germring	LRCe112_wt_e10_germring	LRCe112_wt_e10_germring_2	3	7.814	1.36331
				wt_germring	LRCe112_wt_e10_germring	LRCe112_wt_e10_germring_2	4	7.629	1.33103
				wt_germring	LRCe112_wt_e10_germring	LRCe112_wt_e10_germring_2	5	6.384	1.11382
				wt_germring	LRCe112_wt_e10_germring	LRCe112_wt_e10_germring_2	6	6.715	1.17156
				wt_germring	LRCe112_wt_e10_germring	LRCe112_wt_e10_germring_2	7	6.355	1.10876
				wt_germring	LRCe112_wt_e10_germring	LRCe112_wt_e10_germring_2	8	5.739	1.00128
				wt_germring	LRCe112_wt_e10_germring	LRCe112_wt_e10_germring_2	9	5.405	0.943009
				wt_germring	LRCe112_wt_e10_germring	LRCe112_wt_e10_germring_2	10	6.028	1.0517
				wt_germring	LRCe112_wt_e10_germring	LRCe112_wt_e10_germring_2	11	6.874	1.19931
				wt_germring	LRCe112_wt_e10_germring	LRCe112_wt_e10_germring_2	12	5.594	0.975984
				wt_germring	LRCe112_wt_e10_germring	LRCe112_wt_e10_germring_2	13	6.182	1.07857
				wt_germring	LRCe112_wt_e10_germring	LRCe112_wt_e10_germring_2	14	7.318	1.27677
				wt_germring	LRCe112_wt_e10_germring	LRCe112_wt_e10_germring_2	15	7.41	1.29282
				wt_germring	LRCe112_wt_e10_germring	LRCe112_wt_e10_germring_2	16	6.88	1.20035
				wt_germring	LRCe112_wt_e10_germring	LRCe112_wt_e10_germring_2	17	6.661	1.16214
				wt_germring	LRCe112_wt_e10_germring	LRCe112_wt_e10_germring_2	18	6.532	1.13964
				wt_germring	LRCe112_wt_e10_germring	LRCe112_wt_e10_germring_2	19	5.86	1.02239
				wt_germring	LRCe112_wt_e10_germring	LRCe112_wt_e10_germring_2	20	5.67	0.989244
				wt_germring	LRCe112_wt_e10_germring	LRCe112_wt_e10_germring_2	21	5.65	0.985755
				wt_germring	LRCe112_wt_e10_germring	LRCe112_wt_e10_germring_2	22	4.799	0.837281
				wt_germring	LRCe112_wt_e10_germring	LRCe112_wt_e10_germring_2	23	5.71	0.996223
				wt_germring	LRCe112_wt_e10_germring	LRCe112_wt_e10_germring_2	24	5.981	1.0435
				wt_germring	LRCe112_wt_e10_germring	LRCe112_wt_e10_germring_2	25	6.15	1.07299
				wt_germring	LRCe112_wt_e10_germring	LRCe112_wt_e10_germring_2	26	5.96	1.03984
				wt_germring	LRCe112_wt_e10_germring	LRCe112_wt_e10_germring_2	27	5.414	0.94458
				wt_germring	LRCe112_wt_e10_germring	LRCe112_wt_e10_germring_2	28	4.766	0.831523
				wt_germring	LRCe112_wt_e10_germring	LRCe112_wt_e10_germring_2	29	4.62	0.806051
				wt_germring	LRCe112_wt_e10_germring	LRCe112_wt_e10_germring_2	30	5.675	0.990116
				wt_germring	LRCe112_wt_e10_germring	LRCe112_wt_e10_germring_2	31	5.341	0.931843
				wt_germring	LRCe112_wt_e10_germring	LRCe112_wt_e10_germring_2	32	5.671	0.989418
				wt_germring	LRCe112_wt_e10_germring	LRCe112_wt_e10_germring_2	33	6.688	1.16685
				wt_germring	LRCe112_wt_e10_germring	LRCe112_wt_e10_germring_2	34	5.73	0.999712
				wt_germring	LRCe112_wt_e10_germring	LRCe112_wt_e10_germring_2	35	5.595	0.976159
				wt_germring	LRCe112_wt_e10_germring	LRCe112_wt_e10_germring_2	36	6.039	1.05362
				wt_germring	LRCe112_wt_e10_germring	LRCe112_wt_e10_germring_2	37	5.633	0.982789
				wt_germring	LRCe112_wt_e10_germring	LRCe112_wt_e10_germring_2	38	5.768	1.00634
				wt_germring	LRCe112_wt_e10_germring	LRCe112_wt_e10_germring_2	39	5.733	1.00024
				wt_germring	LRCe112_wt_e10_germring	LRCe112_wt_e10_germring_2	40	6.028	1.0517
				wt_germring	LRCe112_wt_e10_germring	LRCe112_wt_e10_germring_2	41	4.748	0.828383
				wt_germring	LRCe112_wt_e10_germring	LRCe112_wt_e10_germring_2	42	5.154	0.899218
				wt_germring	LRCe112_wt_e10_germring	LRCe112_wt_e10_germring_2	43	5.113	0.892064
				wt_germring	LRCe112_wt_e10_germring	LRCe112_wt_e10_germring_2	44	5.11	0.891541
				wt_germring	LRCe112_wt_e10_germring	LRCe112_wt_e10_germring_2	45	5.32	0.928179
				wt_germring	LRCe112_wt_e10_germring	LRCe112_wt_e10_germring_2	46	5.426	0.946673
				wt_germring	LRCe112_wt_e10_germring	LRCe112_wt_e10_germring_2	47	4.762	0.830825
				wt_germring	LRCe112_wt_e10_germring	LRCe112_wt_e10_germring_2	48	5.426	0.946673
				wt_germring	LRCe112_wt_e10_germring	LRCe112_wt_e10_germring_2	49	5.018	0.87549
				wt_germring	LRCe112_wt_e10_germring	LRCe112_wt_e10_germring_2	50	5.42	0.945626
				wt_germring	LRCe112_wt_e10_germring	LRCe112_wt_e10_germring_2	51	4.934	0.860834
				wt_germring	LRCe112_wt_e10_germring	LRCe112_wt_e10_germring_2	52	4.702	0.820357
				wt_germring	LRCe112_wt_e10_germring	LRCe112_wt_e10_germring_2	53	5.144	0.897473
				wt_germring	LRCe112_wt_e10_germring	LRCe112_wt_e10_germring_2	54	4.746	0.828034
				wt_germring	LRCe112_wt_e10_germring	LRCe112_wt_e10_germring_2	55	4.658	0.81268
				wt_germring	LRCe112_wt_e10_germring	LRCe112_wt_e10_germring_2	56	4.271	0.745161
				wt_germring	LRCe112_wt_e10_germring	LRCe112_wt_e10_germring_2	57	4.81	0.8392
				wt_germring	LRCe112_wt_e10_germring	LRCe112_wt_e10_germring_2	58	4.639	0.809366
				wt_germring	LRCe112_wt_e10_germring	LRCe112_wt_e10_germring_2	59	4.76	0.830476
				wt_germring	LRCe112_wt_e10_germring	LRCe112_wt_e10_germring_2	60	4.516	0.787906
				wt_germring	LRCe112_wt_e10_germring	LRCe112_wt_e10_germring_3	1	8.388	0.976767
				wt_germring	LRCe112_wt_e10_germring	LRCe112_wt_e10_germring_3	2	8.536	0.994001
				wt_germring	LRCe112_wt_e10_germring	LRCe112_wt_e10_germring_3	3	8.346	0.971876
				wt_germring	LRCe112_wt_e10_germring	LRCe112_wt_e10_germring_3	4	7.887	0.918426
				wt_germring	LRCe112_wt_e10_germring	LRCe112_wt_e10_germring_3	5	8.602	1.00169
				wt_germring	LRCe112_wt_e10_germring	LRCe112_wt_e10_germring_3	6	8.433	0.982007
				wt_germring	LRCe112_wt_e10_germring	LRCe112_wt_e10_germring_3	7	8.889	1.03511
				wt_germring	LRCe112_wt_e10_germring	LRCe112_wt_e10_germring_3	8	8.524	0.992604
				wt_germring	LRCe112_wt_e10_germring	LRCe112_wt_e10_germring_3	9	8.49	0.988644
				wt_germring	LRCe112_wt_e10_germring	LRCe112_wt_e10_germring_3	10	8.758	1.01985
				wt_germring	LRCe112_wt_e10_germring	LRCe112_wt_e10_germring_3	11	8.479	0.987363
				wt_germring	LRCe112_wt_e10_germring	LRCe112_wt_e10_germring_3	12	8.282	0.964423
				wt_germring	LRCe112_wt_e10_germring	LRCe112_wt_e10_germring_3	13	7.929	0.923317
				wt_germring	LRCe112_wt_e10_germring	LRCe112_wt_e10_germring_3	14	7.632	0.888732
				wt_germring	LRCe112_wt_e10_germring	LRCe112_wt_e10_germring_3	15	7.859	0.915166
				wt_germring	LRCe112_wt_e10_germring	LRCe112_wt_e10_germring_3	16	7.541	0.878135
				wt_germring	LRCe112_wt_e10_germring	LRCe112_wt_e10_germring_3	17	7.656	0.891527
				wt_germring	LRCe112_wt_e10_germring	LRCe112_wt_e10_germring_3	18	8.053	0.937757
				wt_germring	LRCe112_wt_e10_germring	LRCe112_wt_e10_germring_3	19	8.107	0.944045
				wt_germring	LRCe112_wt_e10_germring	LRCe112_wt_e10_germring_3	20	7.923	0.922618
				wt_germring	LRCe112_wt_e10_germring	LRCe112_wt_e10_germring_3	21	7.635	0.889081
				wt_germring	LRCe112_wt_e10_germring	LRCe112_wt_e10_germring_3	22	7.851	0.914234
				wt_germring	LRCe112_wt_e10_germring	LRCe112_wt_e10_germring_3	23	8.445	0.983404
				wt_germring	LRCe112_wt_e10_germring	LRCe112_wt_e10_germring_3	24	7.951	0.925879
				wt_germring	LRCe112_wt_e10_germring	LRCe112_wt_e10_germring_3	25	8.341	0.971294
				wt_germring	LRCe112_wt_e10_germring	LRCe112_wt_e10_germring_3	26	7.433	0.865559
				wt_germring	LRCe112_wt_e10_germring	LRCe112_wt_e10_germring_3	27	8.64	1.00611
				wt_germring	LRCe112_wt_e10_germring	LRCe112_wt_e10_germring_3	28	9.117	1.06166
				wt_germring	LRCe112_wt_e10_germring	LRCe112_wt_e10_germring_3	29	8.736	1.01729
				wt_germring	LRCe112_wt_e10_germring	LRCe112_wt_e10_germring_3	30	9.228	1.07458
				wt_germring	LRCe112_wt_e10_germring	LRCe112_wt_e10_germring_3	31	9.074	1.05665
				wt_germring	LRCe112_wt_e10_germring	LRCe112_wt_e10_germring_3	32	8.81	1.02591
				wt_germring	LRCe112_wt_e10_germring	LRCe112_wt_e10_germring_3	33	8.916	1.03825
				wt_germring	LRCe112_wt_e10_germring	LRCe112_wt_e10_germring_3	34	9.329	1.08634
				wt_germring	LRCe112_wt_e10_germring	LRCe112_wt_e10_germring_3	35	9.631	1.12151
				wt_germring	LRCe112_wt_e10_germring	LRCe112_wt_e10_germring_3	36	8.475	0.986898
				wt_germring	LRCe112_wt_e10_germring	LRCe112_wt_e10_germring_3	37	8.445	0.983404
				wt_germring	LRCe112_wt_e10_germring	LRCe112_wt_e10_germring_3	38	9.038	1.05246
				wt_germring	LRCe112_wt_e10_germring	LRCe112_wt_e10_germring_3	39	9.093	1.05886
				wt_germring	LRCe112_wt_e10_germring	LRCe112_wt_e10_germring_3	40	8.717	1.01508
				wt_germring	LRCe112_wt_e10_germring	LRCe112_wt_e10_germring_3	41	9.001	1.04815
				wt_germring	LRCe112_wt_e10_germring	LRCe112_wt_e10_germring_3	42	8.389	0.976883
				wt_germring	LRCe112_wt_e10_germring	LRCe112_wt_e10_germring_3	43	9.147	1.06515
				wt_germring	LRCe112_wt_e10_germring	LRCe112_wt_e10_germring_3	44	9.386	1.09298
				wt_germring	LRCe112_wt_e10_germring	LRCe112_wt_e10_germring_3	45	9.023	1.05071
				wt_germring	LRCe112_wt_e10_germring	LRCe112_wt_e10_germring_3	46	9.368	1.09089
				wt_germring	LRCe112_wt_e10_germring	LRCe112_wt_e10_germring_3	47	9.55	1.11208
				wt_germring	LRCe112_wt_e10_germring	LRCe112_wt_e10_germring_3	48	9.238	1.07575
				wt_germring	LRCe112_wt_e10_germring	LRCe112_wt_e10_germring_3	49	8.918	1.03848
				wt_germring	LRCe112_wt_e10_germring	LRCe112_wt_e10_germring_3	50	8.915	1.03813
				wt_germring	LRCe112_wt_e10_germring	LRCe112_wt_e10_germring_3	51	9.048	1.05362
				wt_germring	LRCe112_wt_e10_germring	LRCe112_wt_e10_germring_3	52	9.209	1.07237
				wt_germring	LRCe112_wt_e10_germring	LRCe112_wt_e10_germring_3	53	8.709	1.01415
				wt_germring	LRCe112_wt_e10_germring	LRCe112_wt_e10_germring_3	54	9.168	1.0676
				wt_germring	LRCe112_wt_e10_germring	LRCe112_wt_e10_germring_3	55	8.455	0.984569
				wt_germring	LRCe112_wt_e10_germring	LRCe112_wt_e10_germring_3	56	8.845	1.02998
				wt_germring	LRCe112_wt_e10_germring	LRCe112_wt_e10_germring_3	57	8.167	0.951032
				wt_germring	LRCe112_wt_e10_germring	LRCe112_wt_e10_germring_3	58	9.223	1.074
				wt_germring	LRCe112_wt_e10_germring	LRCe112_wt_e10_germring_3	59	8.428	0.981425
				wt_germring	LRCe112_wt_e10_germring	LRCe112_wt_e10_germring_3	60	7.845	0.913535
				wt_germring	LRCe112_wt_e10_germring	LRCe112_wt_e10_germring_4	10	7.05	0.766878
				wt_germring	LRCe112_wt_e10_germring	LRCe112_wt_e10_germring_4	11	7.008	0.762309
				wt_germring	LRCe112_wt_e10_germring	LRCe112_wt_e10_germring_4	12	8.074	0.878266
				wt_germring	LRCe112_wt_e10_germring	LRCe112_wt_e10_germring_4	13	8.12	0.88327
				wt_germring	LRCe112_wt_e10_germring	LRCe112_wt_e10_germring_4	14	8.301	0.902958
				wt_germring	LRCe112_wt_e10_germring	LRCe112_wt_e10_germring_4	15	7.47	0.812564
				wt_germring	LRCe112_wt_e10_germring	LRCe112_wt_e10_germring_4	16	7.749	0.842913
				wt_germring	LRCe112_wt_e10_germring	LRCe112_wt_e10_germring_4	17	7.54	0.820179
				wt_germring	LRCe112_wt_e10_germring	LRCe112_wt_e10_germring_4	18	7.571	0.823551
				wt_germring	LRCe112_wt_e10_germring	LRCe112_wt_e10_germring_4	19	7.776	0.84585
				wt_germring	LRCe112_wt_e10_germring	LRCe112_wt_e10_germring_4	20	8.233	0.895561
				wt_germring	LRCe112_wt_e10_germring	LRCe112_wt_e10_germring_4	21	7.526	0.818656
				wt_germring	LRCe112_wt_e10_germring	LRCe112_wt_e10_germring_4	22	7.935	0.863146
				wt_germring	LRCe112_wt_e10_germring	LRCe112_wt_e10_germring_4	23	7.004	0.761874
				wt_germring	LRCe112_wt_e10_germring	LRCe112_wt_e10_germring_4	24	7.416	0.806691
				wt_germring	LRCe112_wt_e10_germring	LRCe112_wt_e10_germring_4	25	6.783	0.737835
				wt_germring	LRCe112_wt_e10_germring	LRCe112_wt_e10_germring_4	26	7.313	0.795486
[truncated: 8,023 more rows]

## Sheet: Figure_2j
Panel_j
x-axis: alpha				y-axis: cell-cell contact length
condition_stage	embryo_id	alpha		condition_stage	embryo_id_stage	contact_id	frame	Length	length_normalised
explant_epiboly	LRCe117_explant_1	0.830142		wt_high	LRCe107_wt_e3_high	LRCe107_wt_e3_high_1	1	16.181	1.18773
explant_epiboly	LRCe117_explant_1	0.776208		wt_high	LRCe107_wt_e3_high	LRCe107_wt_e3_high_1	2	15.824	1.16152
explant_epiboly	LRCe118_explant_3	0.763006		wt_high	LRCe107_wt_e3_high	LRCe107_wt_e3_high_1	3	16.304	1.19676
explant_epiboly	explant_8	0.821257		wt_high	LRCe107_wt_e3_high	LRCe107_wt_e3_high_1	4	15.033	1.10346
explant_epiboly	explant_9	0.82428		wt_high	LRCe107_wt_e3_high	LRCe107_wt_e3_high_1	5	14.269	1.04738
explant_epiboly	explant_1	0.73328		wt_high	LRCe107_wt_e3_high	LRCe107_wt_e3_high_1	6	11.978	0.879216
pky_epiboly	pky_1	0.884858		wt_high	LRCe107_wt_e3_high	LRCe107_wt_e3_high_1	7	14.373	1.05502
pky_epiboly	pky_2	0.887014		wt_high	LRCe107_wt_e3_high	LRCe107_wt_e3_high_1	8	14.772	1.0843
pky_epiboly	pky_3	0.898832		wt_high	LRCe107_wt_e3_high	LRCe107_wt_e3_high_1	9	13.312	0.977135
pky_epiboly	pky_4	0.875645		wt_high	LRCe107_wt_e3_high	LRCe107_wt_e3_high_1	10	13.464	0.988292
pky_epiboly	pky_5	0.91424		wt_high	LRCe107_wt_e3_high	LRCe107_wt_e3_high_1	11	14.518	1.06566
pky_epiboly	pky_6	0.879822		wt_high	LRCe107_wt_e3_high	LRCe107_wt_e3_high_1	12	15.152	1.1122
wt_dome	wt_LRCe26_1	0.890542		wt_high	LRCe107_wt_e3_high	LRCe107_wt_e3_high_1	13	14.306	1.0501
wt_dome	wt_LRCe26_2	0.884705		wt_high	LRCe107_wt_e3_high	LRCe107_wt_e3_high_1	14	13.417	0.984842
wt_dome	wt_LRCe26_3	0.892531		wt_high	LRCe107_wt_e3_high	LRCe107_wt_e3_high_1	15	14.543	1.06749
wt_dome	wt_1	0.875509		wt_high	LRCe107_wt_e3_high	LRCe107_wt_e3_high_1	16	15.513	1.13869
wt_dome	wt_2	0.90379		wt_high	LRCe107_wt_e3_high	LRCe107_wt_e3_high_1	17	13.968	1.02529
wt_dome	wt_4	0.905343		wt_high	LRCe107_wt_e3_high	LRCe107_wt_e3_high_1	18	12.529	0.919661
wt_dome	wt_5	0.890007		wt_high	LRCe107_wt_e3_high	LRCe107_wt_e3_high_1	19	11.999	0.880758
wt_dome	wt_6	0.900615		wt_high	LRCe107_wt_e3_high	LRCe107_wt_e3_high_1	20	12.182	0.89419
wt_dome	wt_7	0.856475		wt_high	LRCe107_wt_e3_high	LRCe107_wt_e3_high_1	21	13.512	0.991816
wt_dome	wt_8	0.888923		wt_high	LRCe107_wt_e3_high	LRCe107_wt_e3_high_1	22	15.047	1.10449
wt_dome	wt_19	0.905272		wt_high	LRCe107_wt_e3_high	LRCe107_wt_e3_high_1	23	13.464	0.988292
wt_dome	wt_20	0.892437		wt_high	LRCe107_wt_e3_high	LRCe107_wt_e3_high_1	24	13.227	0.970896
wt_dome	wt_21	0.909304		wt_high	LRCe107_wt_e3_high	LRCe107_wt_e3_high_1	25	16.034	1.17694
wt_dome	wt_22	0.904245		wt_high	LRCe107_wt_e3_high	LRCe107_wt_e3_high_1	26	18.308	1.34385
wt_epiboly	wt_1	0.777453		wt_high	LRCe107_wt_e3_high	LRCe107_wt_e3_high_1	27	16.028	1.1765
wt_epiboly	wt_2	0.770803		wt_high	LRCe107_wt_e3_high	LRCe107_wt_e3_high_1	28	14.623	1.07337
wt_epiboly	wt_4	0.832246		wt_high	LRCe107_wt_e3_high	LRCe107_wt_e3_high_1	29	15.767	1.15734
wt_epiboly	wt_5	0.818232		wt_high	LRCe107_wt_e3_high	LRCe107_wt_e3_high_1	30	14.681	1.07762
wt_epiboly	wt_6	0.867575		wt_high	LRCe107_wt_e3_high	LRCe107_wt_e3_high_1	31	15.477	1.13605
wt_epiboly	wt_7	0.83052		wt_high	LRCe107_wt_e3_high	LRCe107_wt_e3_high_1	32	14.795	1.08599
wt_epiboly	wt_8	0.813747		wt_high	LRCe107_wt_e3_high	LRCe107_wt_e3_high_1	33	14.622	1.07329
wt_epiboly	wt_19	0.823814		wt_high	LRCe107_wt_e3_high	LRCe107_wt_e3_high_1	34	15.459	1.13473
wt_epiboly	wt_20	0.79274		wt_high	LRCe107_wt_e3_high	LRCe107_wt_e3_high_1	35	18.203	1.33615
wt_epiboly	wt_21	0.817769		wt_high	LRCe107_wt_e3_high	LRCe107_wt_e3_high_1	36	15.965	1.17187
wt_epiboly	wt_22	0.814147		wt_high	LRCe107_wt_e3_high	LRCe107_wt_e3_high_1	37	13.798	1.01281
wt_germ ring	wt_19	0.800012		wt_high	LRCe107_wt_e3_high	LRCe107_wt_e3_high_1	38	12.881	0.945499
wt_germ ring	wt_20	0.79589		wt_high	LRCe107_wt_e3_high	LRCe107_wt_e3_high_1	39	12.539	0.920395
wt_germ ring	wt_21	0.792098		wt_high	LRCe107_wt_e3_high	LRCe107_wt_e3_high_1	40	14.217	1.04356
wt_germ ring	wt_22	0.798967		wt_high	LRCe107_wt_e3_high	LRCe107_wt_e3_high_1	41	12.968	0.951885
wt_germ ring	wt_LRCe33_1	0.825788		wt_high	LRCe107_wt_e3_high	LRCe107_wt_e3_high_1	42	13.835	1.01552
wt_germ ring	wt_LRCe33_2	0.828873		wt_high	LRCe107_wt_e3_high	LRCe107_wt_e3_high_1	43	18.158	1.33284
wt_high	wt_19	0.792717		wt_high	LRCe107_wt_e3_high	LRCe107_wt_e3_high_1	44	17.379	1.27566
wt_high	wt_20	0.848721		wt_high	LRCe107_wt_e3_high	LRCe107_wt_e3_high_1	45	15.796	1.15947
wt_high	wt_21	0.814369		wt_high	LRCe107_wt_e3_high	LRCe107_wt_e3_high_1	46	12.69	0.931479
wt_high	wt_22	0.789229		wt_high	LRCe107_wt_e3_high	LRCe107_wt_e3_high_1	47	12.628	0.926928
wt_sphere	wt_1	0.838493		wt_high	LRCe107_wt_e3_high	LRCe107_wt_e3_high_1	48	12.465	0.914963
wt_sphere	wt_2	0.865887		wt_high	LRCe107_wt_e3_high	LRCe107_wt_e3_high_1	49	10.754	0.789371
wt_sphere	wt_4	0.865823		wt_high	LRCe107_wt_e3_high	LRCe107_wt_e3_high_1	50	9.974	0.732117
wt_sphere	wt_5	0.86026		wt_high	LRCe107_wt_e3_high	LRCe107_wt_e3_high_1	51	9.938	0.729475
wt_sphere	wt_6	0.875669		wt_high	LRCe107_wt_e3_high	LRCe107_wt_e3_high_1	52	11.536	0.846772
wt_sphere	wt_7	0.858635		wt_high	LRCe107_wt_e3_high	LRCe107_wt_e3_high_1	53	10.066	0.73887
wt_sphere	wt_8	0.866764		wt_high	LRCe107_wt_e3_high	LRCe107_wt_e3_high_1	54	10.816	0.793922
wt_sphere	wt_19	0.827608		wt_high	LRCe107_wt_e3_high	LRCe107_wt_e3_high_1	55	12.136	0.890814
wt_sphere	wt_20	0.839744		wt_high	LRCe107_wt_e3_high	LRCe107_wt_e3_high_1	56	9.648	0.708188
wt_sphere	wt_21	0.830024		wt_high	LRCe107_wt_e3_high	LRCe107_wt_e3_high_1	57	7.222	0.530113
wt_sphere	wt_22	0.837669		wt_high	LRCe107_wt_e3_high	LRCe107_wt_e3_high_1	58	8.883	0.652035
				wt_high	LRCe107_wt_e3_high	LRCe107_wt_e3_high_1	59	8.853	0.649833
				wt_high	LRCe107_wt_e3_high	LRCe107_wt_e3_high_1	60	9.381	0.68859
				wt_high	LRCe107_wt_e3_high	LRCe107_wt_e3_high_2	1	14.045	1.16295
				wt_high	LRCe107_wt_e3_high	LRCe107_wt_e3_high_2	2	14.801	1.22555
				wt_high	LRCe107_wt_e3_high	LRCe107_wt_e3_high_2	3	14.425	1.19442
				wt_high	LRCe107_wt_e3_high	LRCe107_wt_e3_high_2	4	12.912	1.06914
				wt_high	LRCe107_wt_e3_high	LRCe107_wt_e3_high_2	5	14.79	1.22464
				wt_high	LRCe107_wt_e3_high	LRCe107_wt_e3_high_2	6	15.705	1.3004
				wt_high	LRCe107_wt_e3_high	LRCe107_wt_e3_high_2	7	15.495	1.28301
				wt_high	LRCe107_wt_e3_high	LRCe107_wt_e3_high_2	8	15.678	1.29817
				wt_high	LRCe107_wt_e3_high	LRCe107_wt_e3_high_2	9	14.486	1.19947
				wt_high	LRCe107_wt_e3_high	LRCe107_wt_e3_high_2	10	14.791	1.22472
				wt_high	LRCe107_wt_e3_high	LRCe107_wt_e3_high_2	11	12.511	1.03593
				wt_high	LRCe107_wt_e3_high	LRCe107_wt_e3_high_2	12	10.988	0.909826
				wt_high	LRCe107_wt_e3_high	LRCe107_wt_e3_high_2	13	9.885	0.818496
				wt_high	LRCe107_wt_e3_high	LRCe107_wt_e3_high_2	14	11.881	0.983768
				wt_high	LRCe107_wt_e3_high	LRCe107_wt_e3_high_2	15	11.415	0.945182
				wt_high	LRCe107_wt_e3_high	LRCe107_wt_e3_high_2	16	15.348	1.27084
				wt_high	LRCe107_wt_e3_high	LRCe107_wt_e3_high_2	17	14.372	1.19003
				wt_high	LRCe107_wt_e3_high	LRCe107_wt_e3_high_2	18	13.643	1.12966
				wt_high	LRCe107_wt_e3_high	LRCe107_wt_e3_high_2	19	13.814	1.14382
				wt_high	LRCe107_wt_e3_high	LRCe107_wt_e3_high_2	20	12.229	1.01258
				wt_high	LRCe107_wt_e3_high	LRCe107_wt_e3_high_2	21	10.87	0.900055
				wt_high	LRCe107_wt_e3_high	LRCe107_wt_e3_high_2	22	13.082	1.08321
				wt_high	LRCe107_wt_e3_high	LRCe107_wt_e3_high_2	23	13.634	1.12892
				wt_high	LRCe107_wt_e3_high	LRCe107_wt_e3_high_2	24	13.482	1.11633
				wt_high	LRCe107_wt_e3_high	LRCe107_wt_e3_high_2	25	13.033	1.07916
				wt_high	LRCe107_wt_e3_high	LRCe107_wt_e3_high_2	26	10.3	0.852858
				wt_high	LRCe107_wt_e3_high	LRCe107_wt_e3_high_2	27	13.088	1.08371
				wt_high	LRCe107_wt_e3_high	LRCe107_wt_e3_high_2	28	12.614	1.04446
				wt_high	LRCe107_wt_e3_high	LRCe107_wt_e3_high_2	29	13.429	1.11195
				wt_high	LRCe107_wt_e3_high	LRCe107_wt_e3_high_2	30	12.448	1.03072
				wt_high	LRCe107_wt_e3_high	LRCe107_wt_e3_high_2	31	10.035	0.830916
				wt_high	LRCe107_wt_e3_high	LRCe107_wt_e3_high_2	32	9.381	0.776764
				wt_high	LRCe107_wt_e3_high	LRCe107_wt_e3_high_2	33	8.626	0.714248
				wt_high	LRCe107_wt_e3_high	LRCe107_wt_e3_high_2	34	8.065	0.667796
				wt_high	LRCe107_wt_e3_high	LRCe107_wt_e3_high_2	35	9.691	0.802432
				wt_high	LRCe107_wt_e3_high	LRCe107_wt_e3_high_2	36	12.859	1.06475
				wt_high	LRCe107_wt_e3_high	LRCe107_wt_e3_high_2	37	12.356	1.0231
				wt_high	LRCe107_wt_e3_high	LRCe107_wt_e3_high_2	38	14.038	1.16237
				wt_high	LRCe107_wt_e3_high	LRCe107_wt_e3_high_2	39	12.739	1.05481
				wt_high	LRCe107_wt_e3_high	LRCe107_wt_e3_high_2	40	12.077	0.999997
				wt_high	LRCe107_wt_e3_high	LRCe107_wt_e3_high_2	41	12.574	1.04115
				wt_high	LRCe107_wt_e3_high	LRCe107_wt_e3_high_2	42	11.549	0.956278
				wt_high	LRCe107_wt_e3_high	LRCe107_wt_e3_high_2	43	14.697	1.21694
				wt_high	LRCe107_wt_e3_high	LRCe107_wt_e3_high_2	44	13.35	1.1054
				wt_high	LRCe107_wt_e3_high	LRCe107_wt_e3_high_2	45	12.849	1.06392
				wt_high	LRCe107_wt_e3_high	LRCe107_wt_e3_high_2	46	11.417	0.945348
				wt_high	LRCe107_wt_e3_high	LRCe107_wt_e3_high_2	47	10.304	0.85319
				wt_high	LRCe107_wt_e3_high	LRCe107_wt_e3_high_2	48	10.816	0.895584
				wt_high	LRCe107_wt_e3_high	LRCe107_wt_e3_high_2	49	10.281	0.851285
				wt_high	LRCe107_wt_e3_high	LRCe107_wt_e3_high_2	50	12.275	1.01639
				wt_high	LRCe107_wt_e3_high	LRCe107_wt_e3_high_2	51	11.698	0.968615
				wt_high	LRCe107_wt_e3_high	LRCe107_wt_e3_high_2	52	10.061	0.833069
				wt_high	LRCe107_wt_e3_high	LRCe107_wt_e3_high_2	53	9.649	0.798954
				wt_high	LRCe107_wt_e3_high	LRCe107_wt_e3_high_2	54	9.688	0.802184
				wt_high	LRCe107_wt_e3_high	LRCe107_wt_e3_high_2	55	8.375	0.693465
				wt_high	LRCe107_wt_e3_high	LRCe107_wt_e3_high_2	56	9.424	0.780324
				wt_high	LRCe107_wt_e3_high	LRCe107_wt_e3_high_2	57	9.278	0.768235
				wt_high	LRCe107_wt_e3_high	LRCe107_wt_e3_high_2	58	8.776	0.726669
				wt_high	LRCe107_wt_e3_high	LRCe107_wt_e3_high_2	59	9.335	0.772955
				wt_high	LRCe107_wt_e3_high	LRCe107_wt_e3_high_2	60	9.165	0.758878
				wt_high	LRCe107_wt_e3_high	LRCe107_wt_e3_high_3	1	12.054	0.985041
				wt_high	LRCe107_wt_e3_high	LRCe107_wt_e3_high_3	2	10.799	0.882484
				wt_high	LRCe107_wt_e3_high	LRCe107_wt_e3_high_3	3	10.242	0.836966
				wt_high	LRCe107_wt_e3_high	LRCe107_wt_e3_high_3	4	9.414	0.769303
				wt_high	LRCe107_wt_e3_high	LRCe107_wt_e3_high_3	5	10.761	0.879379
				wt_high	LRCe107_wt_e3_high	LRCe107_wt_e3_high_3	6	11.878	0.970659
				wt_high	LRCe107_wt_e3_high	LRCe107_wt_e3_high_3	7	14.61	1.19392
				wt_high	LRCe107_wt_e3_high	LRCe107_wt_e3_high_3	8	14.99	1.22497
				wt_high	LRCe107_wt_e3_high	LRCe107_wt_e3_high_3	9	11.996	0.980302
				wt_high	LRCe107_wt_e3_high	LRCe107_wt_e3_high_3	10	12.792	1.04535
				wt_high	LRCe107_wt_e3_high	LRCe107_wt_e3_high_3	11	11.222	0.917051
				wt_high	LRCe107_wt_e3_high	LRCe107_wt_e3_high_3	12	10.657	0.87088
				wt_high	LRCe107_wt_e3_high	LRCe107_wt_e3_high_3	13	8.754	0.715368
				wt_high	LRCe107_wt_e3_high	LRCe107_wt_e3_high_3	14	13.373	1.09283
				wt_high	LRCe107_wt_e3_high	LRCe107_wt_e3_high_3	15	9.942	0.812451
				wt_high	LRCe107_wt_e3_high	LRCe107_wt_e3_high_3	16	10.502	0.858213
				wt_high	LRCe107_wt_e3_high	LRCe107_wt_e3_high_3	17	9.64	0.787772
				wt_high	LRCe107_wt_e3_high	LRCe107_wt_e3_high_3	18	9.992	0.816537
				wt_high	LRCe107_wt_e3_high	LRCe107_wt_e3_high_3	19	9.799	0.800765
				wt_high	LRCe107_wt_e3_high	LRCe107_wt_e3_high_3	20	9.115	0.744869
				wt_high	LRCe107_wt_e3_high	LRCe107_wt_e3_high_3	21	8.689	0.710057
				wt_high	LRCe107_wt_e3_high	LRCe107_wt_e3_high_3	22	9.383	0.76677
				wt_high	LRCe107_wt_e3_high	LRCe107_wt_e3_high_3	23	8.796	0.718801
				wt_high	LRCe107_wt_e3_high	LRCe107_wt_e3_high_3	24	9.99	0.816373
				wt_high	LRCe107_wt_e3_high	LRCe107_wt_e3_high_3	25	9.935	0.811879
				wt_high	LRCe107_wt_e3_high	LRCe107_wt_e3_high_3	26	10.546	0.861809
				wt_high	LRCe107_wt_e3_high	LRCe107_wt_e3_high_3	27	10.668	0.871779
				wt_high	LRCe107_wt_e3_high	LRCe107_wt_e3_high_3	28	10.599	0.86614
				wt_high	LRCe107_wt_e3_high	LRCe107_wt_e3_high_3	29	9.555	0.780825
				wt_high	LRCe107_wt_e3_high	LRCe107_wt_e3_high_3	30	10.193	0.832962
				wt_high	LRCe107_wt_e3_high	LRCe107_wt_e3_high_3	31	10.68	0.872759
				wt_high	LRCe107_wt_e3_high	LRCe107_wt_e3_high_3	32	10.982	0.897439
				wt_high	LRCe107_wt_e3_high	LRCe107_wt_e3_high_3	33	10.993	0.898337
				wt_high	LRCe107_wt_e3_high	LRCe107_wt_e3_high_3	34	12.27	1.00269
				wt_high	LRCe107_wt_e3_high	LRCe107_wt_e3_high_3	35	13.716	1.12086
				wt_high	LRCe107_wt_e3_high	LRCe107_wt_e3_high_3	36	15.871	1.29696
				wt_high	LRCe107_wt_e3_high	LRCe107_wt_e3_high_3	37	14.99	1.22497
				wt_high	LRCe107_wt_e3_high	LRCe107_wt_e3_high_3	38	14.286	1.16744
				wt_high	LRCe107_wt_e3_high	LRCe107_wt_e3_high_3	39	14.623	1.19498
				wt_high	LRCe107_wt_e3_high	LRCe107_wt_e3_high_3	40	16.618	1.35801
				wt_high	LRCe107_wt_e3_high	LRCe107_wt_e3_high_3	41	15.876	1.29737
				wt_high	LRCe107_wt_e3_high	LRCe107_wt_e3_high_3	42	12.89	1.05336
				wt_high	LRCe107_wt_e3_high	LRCe107_wt_e3_high_3	43	12.884	1.05287
				wt_high	LRCe107_wt_e3_high	LRCe107_wt_e3_high_3	44	13.505	1.10362
				wt_high	LRCe107_wt_e3_high	LRCe107_wt_e3_high_3	45	15.25	1.24622
				wt_high	LRCe107_wt_e3_high	LRCe107_wt_e3_high_3	46	14.624	1.19506
				wt_high	LRCe107_wt_e3_high	LRCe107_wt_e3_high_3	47	15.015	1.22701
				wt_high	LRCe107_wt_e3_high	LRCe107_wt_e3_high_3	48	13.946	1.13965
				wt_high	LRCe107_wt_e3_high	LRCe107_wt_e3_high_3	49	13.352	1.09111
				wt_high	LRCe107_wt_e3_high	LRCe107_wt_e3_high_3	50	15.017	1.22717
				wt_high	LRCe107_wt_e3_high	LRCe107_wt_e3_high_3	51	14.281	1.16703
				wt_high	LRCe107_wt_e3_high	LRCe107_wt_e3_high_3	52	13.412	1.09602
				wt_high	LRCe107_wt_e3_high	LRCe107_wt_e3_high_3	53	12.55	1.02557
				wt_high	LRCe107_wt_e3_high	LRCe107_wt_e3_high_3	54	13.548	1.10713
				wt_high	LRCe107_wt_e3_high	LRCe107_wt_e3_high_3	55	13.101	1.0706
				wt_high	LRCe107_wt_e3_high	LRCe107_wt_e3_high_3	56	13.866	1.13312
				wt_high	LRCe107_wt_e3_high	LRCe107_wt_e3_high_3	57	13.857	1.13238
				wt_high	LRCe107_wt_e3_high	LRCe107_wt_e3_high_3	58	14.013	1.14513
				wt_high	LRCe107_wt_e3_high	LRCe107_wt_e3_high_3	59	14.144	1.15583
				wt_high	LRCe107_wt_e3_high	LRCe107_wt_e3_high_3	60	13.177	1.07681
				wt_high	LRCe107_wt_e3_high	LRCe107_wt_e3_high_4	1	16.148	1.18872
				wt_high	LRCe107_wt_e3_high	LRCe107_wt_e3_high_4	2	15.571	1.14624
				wt_high	LRCe107_wt_e3_high	LRCe107_wt_e3_high_4	3	14.19	1.04458
				wt_high	LRCe107_wt_e3_high	LRCe107_wt_e3_high_4	4	12.212	0.898972
				wt_high	LRCe107_wt_e3_high	LRCe107_wt_e3_high_4	5	11.055	0.813801
				wt_high	LRCe107_wt_e3_high	LRCe107_wt_e3_high_4	6	12.283	0.904199
				wt_high	LRCe107_wt_e3_high	LRCe107_wt_e3_high_4	7	11.207	0.82499
				wt_high	LRCe107_wt_e3_high	LRCe107_wt_e3_high_4	8	10.599	0.780233
				wt_high	LRCe107_wt_e3_high	LRCe107_wt_e3_high_4	9	8.925	0.657004
				wt_high	LRCe107_wt_e3_high	LRCe107_wt_e3_high_4	10	11.423	0.840891
				wt_high	LRCe107_wt_e3_high	LRCe107_wt_e3_high_4	11	15.064	1.10892
				wt_high	LRCe107_wt_e3_high	LRCe107_wt_e3_high_4	12	16.119	1.18658
				wt_high	LRCe107_wt_e3_high	LRCe107_wt_e3_high_4	13	15.075	1.10973
				wt_high	LRCe107_wt_e3_high	LRCe107_wt_e3_high_4	14	15.307	1.12681
				wt_high	LRCe107_wt_e3_high	LRCe107_wt_e3_high_4	15	14.998	1.10406
				wt_high	LRCe107_wt_e3_high	LRCe107_wt_e3_high_4	16	12.611	0.928344
				wt_high	LRCe107_wt_e3_high	LRCe107_wt_e3_high_4	17	12.336	0.9081
				wt_high	LRCe107_wt_e3_high	LRCe107_wt_e3_high_4	18	11.88	0.874533
				wt_high	LRCe107_wt_e3_high	LRCe107_wt_e3_high_4	19	10.958	0.806661
				wt_high	LRCe107_wt_e3_high	LRCe107_wt_e3_high_4	20	12.153	0.894629
				wt_high	LRCe107_wt_e3_high	LRCe107_wt_e3_high_4	21	15.603	1.1486
				wt_high	LRCe107_wt_e3_high	LRCe107_wt_e3_high_4	22	14.22	1.04679
				wt_high	LRCe107_wt_e3_high	LRCe107_wt_e3_high_4	23	11.464	0.843909
				wt_high	LRCe107_wt_e3_high	LRCe107_wt_e3_high_4	24	11.463	0.843836
				wt_high	LRCe107_wt_e3_high	LRCe107_wt_e3_high_4	25	12.094	0.890286
				wt_high	LRCe107_wt_e3_high	LRCe107_wt_e3_high_4	26	14.347	1.05614
				wt_high	LRCe107_wt_e3_high	LRCe107_wt_e3_high_4	27	13.619	1.00255
				wt_high	LRCe107_wt_e3_high	LRCe107_wt_e3_high_4	28	12.644	0.930774
				wt_high	LRCe107_wt_e3_high	LRCe107_wt_e3_high_4	29	13.541	0.996805
				wt_high	LRCe107_wt_e3_high	LRCe107_wt_e3_high_4	30	12.09	0.889991
				wt_high	LRCe107_wt_e3_high	LRCe107_wt_e3_high_4	31	11.064	0.814464
				wt_high	LRCe107_wt_e3_high	LRCe107_wt_e3_high_4	32	11.432	0.841554
				wt_high	LRCe107_wt_e3_high	LRCe107_wt_e3_high_4	33	12.227	0.900077
				wt_high	LRCe107_wt_e3_high	LRCe107_wt_e3_high_4	34	11.206	0.824917
				wt_high	LRCe107_wt_e3_high	LRCe107_wt_e3_high_4	35	10.695	0.7873
				wt_high	LRCe107_wt_e3_high	LRCe107_wt_e3_high_4	36	13.324	0.980831
				wt_high	LRCe107_wt_e3_high	LRCe107_wt_e3_high_4	37	12.758	0.939166
				wt_high	LRCe107_wt_e3_high	LRCe107_wt_e3_high_4	38	11.475	0.844719
				wt_high	LRCe107_wt_e3_high	LRCe107_wt_e3_high_4	39	10.208	0.75145
				wt_high	LRCe107_wt_e3_high	LRCe107_wt_e3_high_4	40	10.914	0.803422
				wt_high	LRCe107_wt_e3_high	LRCe107_wt_e3_high_4	41	10.063	0.740776
				wt_high	LRCe107_wt_e3_high	LRCe107_wt_e3_high_4	42	8.374	0.616442
				wt_high	LRCe107_wt_e3_high	LRCe107_wt_e3_high_4	43	12.052	0.887194
				wt_high	LRCe107_wt_e3_high	LRCe107_wt_e3_high_4	44	12.979	0.955434
				wt_high	LRCe107_wt_e3_high	LRCe107_wt_e3_high_4	45	12.996	0.956686
				wt_high	LRCe107_wt_e3_high	LRCe107_wt_e3_high_4	46	10.782	0.793705
				wt_high	LRCe107_wt_e3_high	LRCe107_wt_e3_high_4	47	18.536	1.36451
				wt_high	LRCe107_wt_e3_high	LRCe107_wt_e3_high_4	48	20.378	1.5001
				wt_high	LRCe107_wt_e3_high	LRCe107_wt_e3_high_4	49	17.918	1.31901
				wt_high	LRCe107_wt_e3_high	LRCe107_wt_e3_high_4	50	20.612	1.51733
				wt_high	LRCe107_wt_e3_high	LRCe107_wt_e3_high_4	51	17.786	1.3093
				wt_high	LRCe107_wt_e3_high	LRCe107_wt_e3_high_4	52	17.875	1.31585
				wt_high	LRCe107_wt_e3_high	LRCe107_wt_e3_high_4	53	16.482	1.2133
				wt_high	LRCe107_wt_e3_high	LRCe107_wt_e3_high_4	54	16.724	1.23112
				wt_high	LRCe107_wt_e3_high	LRCe107_wt_e3_high_4	55	17.46	1.2853
				wt_high	LRCe107_wt_e3_high	LRCe107_wt_e3_high_4	56	15.24	1.12188
				wt_high	LRCe107_wt_e3_high	LRCe107_wt_e3_high_4	57	15.262	1.12349
				wt_high	LRCe107_wt_e3_high	LRCe107_wt_e3_high_4	58	15.097	1.11135
				wt_high	LRCe107_wt_e3_high	LRCe107_wt_e3_high_4	59	15.978	1.1762
				wt_high	LRCe107_wt_e3_high	LRCe107_wt_e3_high_4	60	15.968	1.17547
				wt_high	LRCe107_wt_e3_high	LRCe107_wt_e3_high_5	1	11.978	0.91983
				wt_high	LRCe107_wt_e3_high	LRCe107_wt_e3_high_5	2	10.73	0.823992
				wt_high	LRCe107_wt_e3_high	LRCe107_wt_e3_high_5	3	10.594	0.813548
				wt_high	LRCe107_wt_e3_high	LRCe107_wt_e3_high_5	4	9.678	0.743206
				wt_high	LRCe107_wt_e3_high	LRCe107_wt_e3_high_5	5	9.978	0.766244
				wt_high	LRCe107_wt_e3_high	LRCe107_wt_e3_high_5	6	11.152	0.856399
				wt_high	LRCe107_wt_e3_high	LRCe107_wt_e3_high_5	7	10.028	0.770083
				wt_high	LRCe107_wt_e3_high	LRCe107_wt_e3_high_5	8	9.985	0.766781
				wt_high	LRCe107_wt_e3_high	LRCe107_wt_e3_high_5	9	11.141	0.855554
				wt_high	LRCe107_wt_e3_high	LRCe107_wt_e3_high_5	10	13.206	1.01413
				wt_high	LRCe107_wt_e3_high	LRCe107_wt_e3_high_5	11	13.099	1.00592
				wt_high	LRCe107_wt_e3_high	LRCe107_wt_e3_high_5	12	12.269	0.942177
				wt_high	LRCe107_wt_e3_high	LRCe107_wt_e3_high_5	13	12.456	0.956538
				wt_high	LRCe107_wt_e3_high	LRCe107_wt_e3_high_5	14	11.858	0.910615
				wt_high	LRCe107_wt_e3_high	LRCe107_wt_e3_high_5	15	10.584	0.81278
				wt_high	LRCe107_wt_e3_high	LRCe107_wt_e3_high_5	16	10.15	0.779452
				wt_high	LRCe107_wt_e3_high	LRCe107_wt_e3_high_5	17	9.249	0.710261
				wt_high	LRCe107_wt_e3_high	LRCe107_wt_e3_high_5	18	9.47	0.727233
				wt_high	LRCe107_wt_e3_high	LRCe107_wt_e3_high_5	19	8.932	0.685918
				wt_high	LRCe107_wt_e3_high	LRCe107_wt_e3_high_5	20	10.246	0.786824
				wt_high	LRCe107_wt_e3_high	LRCe107_wt_e3_high_5	21	10.909	0.837738
				wt_high	LRCe107_wt_e3_high	LRCe107_wt_e3_high_5	22	10.061	0.772618
				wt_high	LRCe107_wt_e3_high	LRCe107_wt_e3_high_5	23	10.023	0.769699
				wt_high	LRCe107_wt_e3_high	LRCe107_wt_e3_high_5	24	10.915	0.838199
				wt_high	LRCe107_wt_e3_high	LRCe107_wt_e3_high_5	25	11.009	0.845418
				wt_high	LRCe107_wt_e3_high	LRCe107_wt_e3_high_5	26	11.577	0.889036
				wt_high	LRCe107_wt_e3_high	LRCe107_wt_e3_high_5	27	11.275	0.865845
				wt_high	LRCe107_wt_e3_high	LRCe107_wt_e3_high_5	28	12.448	0.955923
				wt_high	LRCe107_wt_e3_high	LRCe107_wt_e3_high_5	29	12.994	0.997852
				wt_high	LRCe107_wt_e3_high	LRCe107_wt_e3_high_5	30	13.792	1.05913
				wt_high	LRCe107_wt_e3_high	LRCe107_wt_e3_high_5	31	14.803	1.13677
				wt_high	LRCe107_wt_e3_high	LRCe107_wt_e3_high_5	32	14.955	1.14844
				wt_high	LRCe107_wt_e3_high	LRCe107_wt_e3_high_5	33	13.429	1.03126
				wt_high	LRCe107_wt_e3_high	LRCe107_wt_e3_high_5	34	13.623	1.04616
				wt_high	LRCe107_wt_e3_high	LRCe107_wt_e3_high_5	35	14.431	1.1082
				wt_high	LRCe107_wt_e3_high	LRCe107_wt_e3_high_5	36	15.167	1.16472
				wt_high	LRCe107_wt_e3_high	LRCe107_wt_e3_high_5	37	15.578	1.19629
				wt_high	LRCe107_wt_e3_high	LRCe107_wt_e3_high_5	38	17.347	1.33213
				wt_high	LRCe107_wt_e3_high	LRCe107_wt_e3_high_5	39	17.227	1.32292
				wt_high	LRCe107_wt_e3_high	LRCe107_wt_e3_high_5	40	15.663	1.20281
				wt_high	LRCe107_wt_e3_high	LRCe107_wt_e3_high_5	41	14.532	1.11596
				wt_high	LRCe107_wt_e3_high	LRCe107_wt_e3_high_5	42	13.617	1.04569
				wt_high	LRCe107_wt_e3_high	LRCe107_wt_e3_high_5	43	13.569	1.04201
				wt_high	LRCe107_wt_e3_high	LRCe107_wt_e3_high_5	44	13.057	1.00269
				wt_high	LRCe107_wt_e3_high	LRCe107_wt_e3_high_5	45	15.062	1.15666
				wt_high	LRCe107_wt_e3_high	LRCe107_wt_e3_high_5	46	14.546	1.11704
				wt_high	LRCe107_wt_e3_high	LRCe107_wt_e3_high_5	47	20.369	1.5642
				wt_high	LRCe107_wt_e3_high	LRCe107_wt_e3_high_5	48	17.346	1.33206
				wt_high	LRCe107_wt_e3_high	LRCe107_wt_e3_high_5	49	16.369	1.25703
				wt_high	LRCe107_wt_e3_high	LRCe107_wt_e3_high_5	50	15.12	1.16111
				wt_high	LRCe107_wt_e3_high	LRCe107_wt_e3_high_5	51	14.575	1.11926
				wt_high	LRCe107_wt_e3_high	LRCe107_wt_e3_high_5	52	13.697	1.05184
				wt_high	LRCe107_wt_e3_high	LRCe107_wt_e3_high_5	53	13.411	1.02988
				wt_high	LRCe107_wt_e3_high	LRCe107_wt_e3_high_5	54	15.483	1.18899
				wt_high	LRCe107_wt_e3_high	LRCe107_wt_e3_high_5	55	14.264	1.09538
				wt_high	LRCe107_wt_e3_high	LRCe107_wt_e3_high_5	56	15.919	1.22247
				wt_high	LRCe107_wt_e3_high	LRCe107_wt_e3_high_5	57	14.781	1.13508
				wt_high	LRCe107_wt_e3_high	LRCe107_wt_e3_high_5	58	14.796	1.13623
				wt_high	LRCe107_wt_e3_high	LRCe107_wt_e3_high_5	59	13.388	1.02811
				wt_high	LRCe107_wt_e3_high	LRCe107_wt_e3_high_5	60	13.408	1.02964
				wt_sphere	LRCe107_wt_e3_sphere	LRCe107_wt_e3_sphere_1	1	8.085	0.588921
				wt_sphere	LRCe107_wt_e3_sphere	LRCe107_wt_e3_sphere_1	2	10.474	0.762938
				wt_sphere	LRCe107_wt_e3_sphere	LRCe107_wt_e3_sphere_1	3	11.743	0.855374
				wt_sphere	LRCe107_wt_e3_sphere	LRCe107_wt_e3_sphere_1	4	12.862	0.936883
				wt_sphere	LRCe107_wt_e3_sphere	LRCe107_wt_e3_sphere_1	5	12.075	0.879557
				wt_sphere	LRCe107_wt_e3_sphere	LRCe107_wt_e3_sphere_1	6	13.513	0.984303
				wt_sphere	LRCe107_wt_e3_sphere	LRCe107_wt_e3_sphere_1	7	12.666	0.922606
				wt_sphere	LRCe107_wt_e3_sphere	LRCe107_wt_e3_sphere_1	8	12.752	0.928871
				wt_sphere	LRCe107_wt_e3_sphere	LRCe107_wt_e3_sphere_1	9	13.838	1.00798
				wt_sphere	LRCe107_wt_e3_sphere	LRCe107_wt_e3_sphere_1	10	14.955	1.08934
				wt_sphere	LRCe107_wt_e3_sphere	LRCe107_wt_e3_sphere_1	11	13.86	1.00958
				wt_sphere	LRCe107_wt_e3_sphere	LRCe107_wt_e3_sphere_1	12	15.394	1.12132
				wt_sphere	LRCe107_wt_e3_sphere	LRCe107_wt_e3_sphere_1	13	17.378	1.26583
				wt_sphere	LRCe107_wt_e3_sphere	LRCe107_wt_e3_sphere_1	14	17.754	1.29322
				wt_sphere	LRCe107_wt_e3_sphere	LRCe107_wt_e3_sphere_1	15	19.651	1.4314
				wt_sphere	LRCe107_wt_e3_sphere	LRCe107_wt_e3_sphere_1	16	20.029	1.45894
				wt_sphere	LRCe107_wt_e3_sphere	LRCe107_wt_e3_sphere_1	17	20.825	1.51692
				wt_sphere	LRCe107_wt_e3_sphere	LRCe107_wt_e3_sphere_1	18	19.36	1.41021
				wt_sphere	LRCe107_wt_e3_sphere	LRCe107_wt_e3_sphere_1	19	16.966	1.23582
				wt_sphere	LRCe107_wt_e3_sphere	LRCe107_wt_e3_sphere_1	20	18.714	1.36315
				wt_sphere	LRCe107_wt_e3_sphere	LRCe107_wt_e3_sphere_1	21	19.708	1.43555
				wt_sphere	LRCe107_wt_e3_sphere	LRCe107_wt_e3_sphere_1	22	19.891	1.44888
				wt_sphere	LRCe107_wt_e3_sphere	LRCe107_wt_e3_sphere_1	23	18.911	1.3775
				wt_sphere	LRCe107_wt_e3_sphere	LRCe107_wt_e3_sphere_1	24	17.147	1.24901
				wt_sphere	LRCe107_wt_e3_sphere	LRCe107_wt_e3_sphere_1	25	15.838	1.15366
				wt_sphere	LRCe107_wt_e3_sphere	LRCe107_wt_e3_sphere_1	26	16.087	1.1718
				wt_sphere	LRCe107_wt_e3_sphere	LRCe107_wt_e3_sphere_1	27	14.92	1.08679
				wt_sphere	LRCe107_wt_e3_sphere	LRCe107_wt_e3_sphere_1	28	15.259	1.11148
				wt_sphere	LRCe107_wt_e3_sphere	LRCe107_wt_e3_sphere_1	29	15.781	1.14951
				wt_sphere	LRCe107_wt_e3_sphere	LRCe107_wt_e3_sphere_1	30	17.32	1.26161
				wt_sphere	LRCe107_wt_e3_sphere	LRCe107_wt_e3_sphere_1	31	16.048	1.16896
				wt_sphere	LRCe107_wt_e3_sphere	LRCe107_wt_e3_sphere_1	32	16.164	1.1774
				wt_sphere	LRCe107_wt_e3_sphere	LRCe107_wt_e3_sphere_1	33	15.414	1.12277
				wt_sphere	LRCe107_wt_e3_sphere	LRCe107_wt_e3_sphere_1	34	16.514	1.2029
				wt_sphere	LRCe107_wt_e3_sphere	LRCe107_wt_e3_sphere_1	35	14.018	1.02109
				wt_sphere	LRCe107_wt_e3_sphere	LRCe107_wt_e3_sphere_1	36	14.464	1.05357
				wt_sphere	LRCe107_wt_e3_sphere	LRCe107_wt_e3_sphere_1	37	13.177	0.959828
				wt_sphere	LRCe107_wt_e3_sphere	LRCe107_wt_e3_sphere_1	38	11.352	0.826893
				wt_sphere	LRCe107_wt_e3_sphere	LRCe107_wt_e3_sphere_1	39	12.99	0.946207
				wt_sphere	LRCe107_wt_e3_sphere	LRCe107_wt_e3_sphere_1	40	14.096	1.02677
				wt_sphere	LRCe107_wt_e3_sphere	LRCe107_wt_e3_sphere_1	41	12.488	0.909641
				wt_sphere	LRCe107_wt_e3_sphere	LRCe107_wt_e3_sphere_1	42	13.753	1.00178
				wt_sphere	LRCe107_wt_e3_sphere	LRCe107_wt_e3_sphere_1	43	12.704	0.925374
				wt_sphere	LRCe107_wt_e3_sphere	LRCe107_wt_e3_sphere_1	44	12.077	0.879703
				wt_sphere	LRCe107_wt_e3_sphere	LRCe107_wt_e3_sphere_1	45	13.571	0.988528
				wt_sphere	LRCe107_wt_e3_sphere	LRCe107_wt_e3_sphere_1	46	13.212	0.962378
				wt_sphere	LRCe107_wt_e3_sphere	LRCe107_wt_e3_sphere_1	47	13.255	0.96551
				wt_sphere	LRCe107_wt_e3_sphere	LRCe107_wt_e3_sphere_1	48	11.194	0.815384
				wt_sphere	LRCe107_wt_e3_sphere	LRCe107_wt_e3_sphere_1	49	10.689	0.778599
				wt_sphere	LRCe107_wt_e3_sphere	LRCe107_wt_e3_sphere_1	50	10.743	0.782533
				wt_sphere	LRCe107_wt_e3_sphere	LRCe107_wt_e3_sphere_1	51	9.708	0.707142
				wt_sphere	LRCe107_wt_e3_sphere	LRCe107_wt_e3_sphere_1	52	8.32	0.606039
				wt_sphere	LRCe107_wt_e3_sphere	LRCe107_wt_e3_sphere_1	53	8.736	0.63634
				wt_sphere	LRCe107_wt_e3_sphere	LRCe107_wt_e3_sphere_1	54	9.035	0.65812
				wt_sphere	LRCe107_wt_e3_sphere	LRCe107_wt_e3_sphere_1	55	9.24	0.673052
				wt_sphere	LRCe107_wt_e3_sphere	LRCe107_wt_e3_sphere_1	56	8.834	0.643479
				wt_sphere	LRCe107_wt_e3_sphere	LRCe107_wt_e3_sphere_1	57	6.982	0.508577
				wt_sphere	LRCe107_wt_e3_sphere	LRCe107_wt_e3_sphere_1	58	6.884	0.501439
				wt_sphere	LRCe107_wt_e3_sphere	LRCe107_wt_e3_sphere_1	59	7.123	0.518848
				wt_sphere	LRCe107_wt_e3_sphere	LRCe107_wt_e3_sphere_1	60	7.169	0.522198
				wt_sphere	LRCe107_wt_e3_sphere	LRCe107_wt_e3_sphere_2	3	16.626	1.23427
				wt_sphere	LRCe107_wt_e3_sphere	LRCe107_wt_e3_sphere_2	4	16.17	1.20042
				wt_sphere	LRCe107_wt_e3_sphere	LRCe107_wt_e3_sphere_2	5	10.99	0.815869
				wt_sphere	LRCe107_wt_e3_sphere	LRCe107_wt_e3_sphere_2	6	10.153	0.753732
				wt_sphere	LRCe107_wt_e3_sphere	LRCe107_wt_e3_sphere_2	7	9.37	0.695604
				wt_sphere	LRCe107_wt_e3_sphere	LRCe107_wt_e3_sphere_2	8	9.794	0.727081
				wt_sphere	LRCe107_wt_e3_sphere	LRCe107_wt_e3_sphere_2	9	13.502	1.00235
				wt_sphere	LRCe107_wt_e3_sphere	LRCe107_wt_e3_sphere_2	10	12.844	0.953505
				wt_sphere	LRCe107_wt_e3_sphere	LRCe107_wt_e3_sphere_2	11	14.236	1.05684
				wt_sphere	LRCe107_wt_e3_sphere	LRCe107_wt_e3_sphere_2	12	13.262	0.984536
				wt_sphere	LRCe107_wt_e3_sphere	LRCe107_wt_e3_sphere_2	13	13.324	0.989139
				wt_sphere	LRCe107_wt_e3_sphere	LRCe107_wt_e3_sphere_2	14	13.012	0.965977
				wt_sphere	LRCe107_wt_e3_sphere	LRCe107_wt_e3_sphere_2	15	12.027	0.892853
				wt_sphere	LRCe107_wt_e3_sphere	LRCe107_wt_e3_sphere_2	16	9.546	0.70867
				wt_sphere	LRCe107_wt_e3_sphere	LRCe107_wt_e3_sphere_2	17	13.113	0.973475
				wt_sphere	LRCe107_wt_e3_sphere	LRCe107_wt_e3_sphere_2	18	14.559	1.08082
				wt_sphere	LRCe107_wt_e3_sphere	LRCe107_wt_e3_sphere_2	19	14.986	1.11252
				wt_sphere	LRCe107_wt_e3_sphere	LRCe107_wt_e3_sphere_2	20	12.65	0.939103
				wt_sphere	LRCe107_wt_e3_sphere	LRCe107_wt_e3_sphere_2	21	18.884	1.4019
				wt_sphere	LRCe107_wt_e3_sphere	LRCe107_wt_e3_sphere_2	22	17.088	1.26857
				wt_sphere	LRCe107_wt_e3_sphere	LRCe107_wt_e3_sphere_2	23	15.099	1.12091
				wt_sphere	LRCe107_wt_e3_sphere	LRCe107_wt_e3_sphere_2	24	13.44	0.997751
				wt_sphere	LRCe107_wt_e3_sphere	LRCe107_wt_e3_sphere_2	25	17.861	1.32595
				wt_sphere	LRCe107_wt_e3_sphere	LRCe107_wt_e3_sphere_2	26	17.243	1.28008
				wt_sphere	LRCe107_wt_e3_sphere	LRCe107_wt_e3_sphere_2	27	15.05	1.11727
				wt_sphere	LRCe107_wt_e3_sphere	LRCe107_wt_e3_sphere_2	28	14.919	1.10755
				wt_sphere	LRCe107_wt_e3_sphere	LRCe107_wt_e3_sphere_2	29	16.14	1.19819
				wt_sphere	LRCe107_wt_e3_sphere	LRCe107_wt_e3_sphere_2	30	15.118	1.12232
				wt_sphere	LRCe107_wt_e3_sphere	LRCe107_wt_e3_sphere_2	31	15.435	1.14585
				wt_sphere	LRCe107_wt_e3_sphere	LRCe107_wt_e3_sphere_2	32	15.775	1.17109
				wt_sphere	LRCe107_wt_e3_sphere	LRCe107_wt_e3_sphere_2	33	17.217	1.27815
				wt_sphere	LRCe107_wt_e3_sphere	LRCe107_wt_e3_sphere_2	34	18.277	1.35684
				wt_sphere	LRCe107_wt_e3_sphere	LRCe107_wt_e3_sphere_2	35	16.894	1.25417
				wt_sphere	LRCe107_wt_e3_sphere	LRCe107_wt_e3_sphere_2	36	13.633	1.01208
				wt_sphere	LRCe107_wt_e3_sphere	LRCe107_wt_e3_sphere_2	37	12.548	0.931531
				wt_sphere	LRCe107_wt_e3_sphere	LRCe107_wt_e3_sphere_2	38	13.695	1.01668
				wt_sphere	LRCe107_wt_e3_sphere	LRCe107_wt_e3_sphere_2	39	12.016	0.892037
				wt_sphere	LRCe107_wt_e3_sphere	LRCe107_wt_e3_sphere_2	40	14.058	1.04363
				wt_sphere	LRCe107_wt_e3_sphere	LRCe107_wt_e3_sphere_2	41	14.042	1.04244
				wt_sphere	LRCe107_wt_e3_sphere	LRCe107_wt_e3_sphere_2	42	11.894	0.88298
				wt_sphere	LRCe107_wt_e3_sphere	LRCe107_wt_e3_sphere_2	43	10.333	0.767095
				wt_sphere	LRCe107_wt_e3_sphere	LRCe107_wt_e3_sphere_2	44	10.768	0.799388
				wt_sphere	LRCe107_wt_e3_sphere	LRCe107_wt_e3_sphere_2	45	11.598	0.861005
				wt_sphere	LRCe107_wt_e3_sphere	LRCe107_wt_e3_sphere_2	46	9.374	0.695901
				wt_sphere	LRCe107_wt_e3_sphere	LRCe107_wt_e3_sphere_2	47	13.527	1.00421
				wt_sphere	LRCe107_wt_e3_sphere	LRCe107_wt_e3_sphere_2	48	14.014	1.04036
				wt_sphere	LRCe107_wt_e3_sphere	LRCe107_wt_e3_sphere_2	49	13.406	0.995227
				wt_sphere	LRCe107_wt_e3_sphere	LRCe107_wt_e3_sphere_2	50	11.381	0.844896
				wt_sphere	LRCe107_wt_e3_sphere	LRCe107_wt_e3_sphere_2	51	11.57	0.858927
				wt_sphere	LRCe107_wt_e3_sphere	LRCe107_wt_e3_sphere_2	52	12.571	0.933238
				wt_sphere	LRCe107_wt_e3_sphere	LRCe107_wt_e3_sphere_2	53	14.614	1.08491
				wt_sphere	LRCe107_wt_e3_sphere	LRCe107_wt_e3_sphere_2	54	12.368	0.918168
				wt_sphere	LRCe107_wt_e3_sphere	LRCe107_wt_e3_sphere_2	55	14.646	1.08728
				wt_sphere	LRCe107_wt_e3_sphere	LRCe107_wt_e3_sphere_2	56	12.235	0.908295
				wt_sphere	LRCe107_wt_e3_sphere	LRCe107_wt_e3_sphere_2	57	10.689	0.793524
				wt_sphere	LRCe107_wt_e3_sphere	LRCe107_wt_e3_sphere_2	58	10.871	0.807035
				wt_sphere	LRCe107_wt_e3_sphere	LRCe107_wt_e3_sphere_2	59	14.198	1.05402
				wt_sphere	LRCe107_wt_e3_sphere	LRCe107_wt_e3_sphere_2	60	13.38	0.993296
				wt_sphere	LRCe107_wt_e3_sphere	LRCe107_wt_e3_sphere_2	61	11.812	0.876892
				wt_sphere	LRCe107_wt_e3_sphere	LRCe107_wt_e3_sphere_2	62	8.373	0.62159
				wt_high	LRCe107_wt_e5_high	LRCe107_wt_e5_high_1	1	6.018	0.437397
				wt_high	LRCe107_wt_e5_high	LRCe107_wt_e5_high_1	2	6.56	0.47679
				wt_high	LRCe107_wt_e5_high	LRCe107_wt_e5_high_1	3	7.411	0.538642
				wt_high	LRCe107_wt_e5_high	LRCe107_wt_e5_high_1	4	7.602	0.552524
				wt_high	LRCe107_wt_e5_high	LRCe107_wt_e5_high_1	5	8.318	0.604564
				wt_high	LRCe107_wt_e5_high	LRCe107_wt_e5_high_1	6	9.521	0.691999
				wt_high	LRCe107_wt_e5_high	LRCe107_wt_e5_high_1	7	11.45	0.832202
				wt_high	LRCe107_wt_e5_high	LRCe107_wt_e5_high_1	8	10.87	0.790047
				wt_high	LRCe107_wt_e5_high	LRCe107_wt_e5_high_1	9	12.405	0.901612
				wt_high	LRCe107_wt_e5_high	LRCe107_wt_e5_high_1	10	12.448	0.904738
				wt_high	LRCe107_wt_e5_high	LRCe107_wt_e5_high_1	11	11.969	0.869923
				wt_high	LRCe107_wt_e5_high	LRCe107_wt_e5_high_1	12	12.267	0.891582
				wt_high	LRCe107_wt_e5_high	LRCe107_wt_e5_high_1	13	10.937	0.794916
				wt_high	LRCe107_wt_e5_high	LRCe107_wt_e5_high_1	14	10.525	0.764971
				wt_high	LRCe107_wt_e5_high	LRCe107_wt_e5_high_1	15	12.585	0.914695
				wt_high	LRCe107_wt_e5_high	LRCe107_wt_e5_high_1	16	14.444	1.04981
				wt_high	LRCe107_wt_e5_high	LRCe107_wt_e5_high_1	17	14.244	1.03527
				wt_high	LRCe107_wt_e5_high	LRCe107_wt_e5_high_1	18	12.854	0.934246
				wt_high	LRCe107_wt_e5_high	LRCe107_wt_e5_high_1	19	10.777	0.783287
				wt_high	LRCe107_wt_e5_high	LRCe107_wt_e5_high_1	20	11.075	0.804946
				wt_high	LRCe107_wt_e5_high	LRCe107_wt_e5_high_1	21	11.56	0.840197
				wt_high	LRCe107_wt_e5_high	LRCe107_wt_e5_high_1	22	10.253	0.745202
				wt_high	LRCe107_wt_e5_high	LRCe107_wt_e5_high_1	23	11.368	0.826242
				wt_high	LRCe107_wt_e5_high	LRCe107_wt_e5_high_1	24	12.296	0.89369
				wt_high	LRCe107_wt_e5_high	LRCe107_wt_e5_high_1	25	13.049	0.948419
				wt_high	LRCe107_wt_e5_high	LRCe107_wt_e5_high_1	26	13.136	0.954743
				wt_high	LRCe107_wt_e5_high	LRCe107_wt_e5_high_1	27	12.72	0.924507
				wt_high	LRCe107_wt_e5_high	LRCe107_wt_e5_high_1	28	14.514	1.0549
				wt_high	LRCe107_wt_e5_high	LRCe107_wt_e5_high_1	29	15.691	1.14044
				wt_high	LRCe107_wt_e5_high	LRCe107_wt_e5_high_1	30	16.949	1.23188
				wt_high	LRCe107_wt_e5_high	LRCe107_wt_e5_high_1	31	17.173	1.24816
				wt_high	LRCe107_wt_e5_high	LRCe107_wt_e5_high_1	32	17.546	1.27527
				wt_high	LRCe107_wt_e5_high	LRCe107_wt_e5_high_1	33	18.255	1.3268
				wt_high	LRCe107_wt_e5_high	LRCe107_wt_e5_high_1	34	17.269	1.25513
				wt_high	LRCe107_wt_e5_high	LRCe107_wt_e5_high_1	35	17.949	1.30456
				wt_high	LRCe107_wt_e5_high	LRCe107_wt_e5_high_1	36	19.086	1.3872
				wt_high	LRCe107_wt_e5_high	LRCe107_wt_e5_high_1	37	19.108	1.3888
				wt_high	LRCe107_wt_e5_high	LRCe107_wt_e5_high_1	38	17.936	1.30361
				wt_high	LRCe107_wt_e5_high	LRCe107_wt_e5_high_1	39	18.217	1.32404
				wt_high	LRCe107_wt_e5_high	LRCe107_wt_e5_high_1	40	17.46	1.26902
				wt_high	LRCe107_wt_e5_high	LRCe107_wt_e5_high_1	41	17.039	1.23842
				wt_high	LRCe107_wt_e5_high	LRCe107_wt_e5_high_1	42	17.121	1.24438
				wt_high	LRCe107_wt_e5_high	LRCe107_wt_e5_high_1	43	16.699	1.21371
				wt_high	LRCe107_wt_e5_high	LRCe107_wt_e5_high_1	44	16.401	1.19205
				wt_high	LRCe107_wt_e5_high	LRCe107_wt_e5_high_1	45	17.447	1.26807
				wt_high	LRCe107_wt_e5_high	LRCe107_wt_e5_high_1	46	15.963	1.16021
				wt_high	LRCe107_wt_e5_high	LRCe107_wt_e5_high_1	47	16.406	1.19241
				wt_high	LRCe107_wt_e5_high	LRCe107_wt_e5_high_1	48	14.227	1.03404
				wt_high	LRCe107_wt_e5_high	LRCe107_wt_e5_high_1	49	13.822	1.0046
				wt_high	LRCe107_wt_e5_high	LRCe107_wt_e5_high_1	50	14.204	1.03237
				wt_high	LRCe107_wt_e5_high	LRCe107_wt_e5_high_1	51	13.631	0.99072
				wt_high	LRCe107_wt_e5_high	LRCe107_wt_e5_high_1	52	13.18	0.957941
				wt_high	LRCe107_wt_e5_high	LRCe107_wt_e5_high_1	53	11.297	0.821081
				wt_high	LRCe107_wt_e5_high	LRCe107_wt_e5_high_1	54	13.58	0.987013
				wt_high	LRCe107_wt_e5_high	LRCe107_wt_e5_high_1	55	14.607	1.06166
				wt_high	LRCe107_wt_e5_high	LRCe107_wt_e5_high_1	56	14.343	1.04247
				wt_high	LRCe107_wt_e5_high	LRCe107_wt_e5_high_1	57	13.306	0.967098
				wt_high	LRCe107_wt_e5_high	LRCe107_wt_e5_high_1	58	14.354	1.04327
				wt_high	LRCe107_wt_e5_high	LRCe107_wt_e5_high_1	59	15.386	1.11828
				wt_high	LRCe107_wt_e5_high	LRCe107_wt_e5_high_1	60	16.693	1.21327
				wt_high	LRCe107_wt_e5_high	LRCe107_wt_e5_high_2	1	19.368	1.05846
				wt_high	LRCe107_wt_e5_high	LRCe107_wt_e5_high_2	2	18.4	1.00556
				wt_high	LRCe107_wt_e5_high	LRCe107_wt_e5_high_2	3	17.834	0.97463
				wt_high	LRCe107_wt_e5_high	LRCe107_wt_e5_high_2	4	16.858	0.921291
				wt_high	LRCe107_wt_e5_high	LRCe107_wt_e5_high_2	5	17.11	0.935063
				wt_high	LRCe107_wt_e5_high	LRCe107_wt_e5_high_2	6	20.806	1.13705
				wt_high	LRCe107_wt_e5_high	LRCe107_wt_e5_high_2	7	22.568	1.23334
				wt_high	LRCe107_wt_e5_high	LRCe107_wt_e5_high_2	8	21.535	1.17689
				wt_high	LRCe107_wt_e5_high	LRCe107_wt_e5_high_2	9	19.462	1.0636
				wt_high	LRCe107_wt_e5_high	LRCe107_wt_e5_high_2	10	18.833	1.02923
				wt_high	LRCe107_wt_e5_high	LRCe107_wt_e5_high_2	11	18.398	1.00545
				wt_high	LRCe107_wt_e5_high	LRCe107_wt_e5_high_2	12	17.904	0.978455
				wt_high	LRCe107_wt_e5_high	LRCe107_wt_e5_high_2	13	17.482	0.955393
				wt_high	LRCe107_wt_e5_high	LRCe107_wt_e5_high_2	14	17.605	0.962115
				wt_high	LRCe107_wt_e5_high	LRCe107_wt_e5_high_2	15	18.21	0.995178
				wt_high	LRCe107_wt_e5_high	LRCe107_wt_e5_high_2	16	18.28	0.999004
				wt_high	LRCe107_wt_e5_high	LRCe107_wt_e5_high_2	17	19.299	1.05469
				wt_high	LRCe107_wt_e5_high	LRCe107_wt_e5_high_2	18	17.733	0.96911
				wt_high	LRCe107_wt_e5_high	LRCe107_wt_e5_high_2	19	19.693	1.07622
				wt_high	LRCe107_wt_e5_high	LRCe107_wt_e5_high_2	20	20.2	1.10393
				wt_high	LRCe107_wt_e5_high	LRCe107_wt_e5_high_2	21	20.657	1.12891
				wt_high	LRCe107_wt_e5_high	LRCe107_wt_e5_high_2	22	20.79	1.13618
				wt_high	LRCe107_wt_e5_high	LRCe107_wt_e5_high_2	23	20.567	1.12399
				wt_high	LRCe107_wt_e5_high	LRCe107_wt_e5_high_2	24	20.126	1.09989
				wt_high	LRCe107_wt_e5_high	LRCe107_wt_e5_high_2	25	17.863	0.976214
				wt_high	LRCe107_wt_e5_high	LRCe107_wt_e5_high_2	26	18.094	0.988839
				wt_high	LRCe107_wt_e5_high	LRCe107_wt_e5_high_2	27	20.686	1.13049
				wt_high	LRCe107_wt_e5_high	LRCe107_wt_e5_high_2	28	21.08	1.15202
				wt_high	LRCe107_wt_e5_high	LRCe107_wt_e5_high_2	29	21.159	1.15634
				wt_high	LRCe107_wt_e5_high	LRCe107_wt_e5_high_2	30	19.855	1.08508
				wt_high	LRCe107_wt_e5_high	LRCe107_wt_e5_high_2	31	18.07	0.987527
				wt_high	LRCe107_wt_e5_high	LRCe107_wt_e5_high_2	32	18.874	1.03147
				wt_high	LRCe107_wt_e5_high	LRCe107_wt_e5_high_2	33	18.725	1.02332
				wt_high	LRCe107_wt_e5_high	LRCe107_wt_e5_high_2	34	17.422	0.952114
				wt_high	LRCe107_wt_e5_high	LRCe107_wt_e5_high_2	35	17.706	0.967634
				wt_high	LRCe107_wt_e5_high	LRCe107_wt_e5_high_2	36	18.042	0.985997
				wt_high	LRCe107_wt_e5_high	LRCe107_wt_e5_high_2	37	16.902	0.923696
				wt_high	LRCe107_wt_e5_high	LRCe107_wt_e5_high_2	38	17.786	0.972006
				wt_high	LRCe107_wt_e5_high	LRCe107_wt_e5_high_2	39	18.738	1.02403
				wt_high	LRCe107_wt_e5_high	LRCe107_wt_e5_high_2	40	19.038	1.04043
				wt_high	LRCe107_wt_e5_high	LRCe107_wt_e5_high_2	41	18.988	1.0377
				wt_high	LRCe107_wt_e5_high	LRCe107_wt_e5_high_2	42	17.87	0.976597
				wt_high	LRCe107_wt_e5_high	LRCe107_wt_e5_high_2	43	16.758	0.915826
				wt_high	LRCe107_wt_e5_high	LRCe107_wt_e5_high_2	44	16.864	0.921619
				wt_high	LRCe107_wt_e5_high	LRCe107_wt_e5_high_2	45	16.588	0.906536
				wt_high	LRCe107_wt_e5_high	LRCe107_wt_e5_high_2	46	16.233	0.887135
				wt_high	LRCe107_wt_e5_high	LRCe107_wt_e5_high_2	47	17.074	0.933096
				wt_high	LRCe107_wt_e5_high	LRCe107_wt_e5_high_2	48	19.971	1.09142
				wt_high	LRCe107_wt_e5_high	LRCe107_wt_e5_high_2	49	19.435	1.06212
				wt_high	LRCe107_wt_e5_high	LRCe107_wt_e5_high_2	50	18.257	0.997747
				wt_high	LRCe107_wt_e5_high	LRCe107_wt_e5_high_2	51	17.563	0.959819
				wt_high	LRCe107_wt_e5_high	LRCe107_wt_e5_high_2	52	16.17	0.883692
				wt_high	LRCe107_wt_e5_high	LRCe107_wt_e5_high_2	53	16.599	0.907137
				wt_high	LRCe107_wt_e5_high	LRCe107_wt_e5_high_2	54	16.524	0.903038
				wt_high	LRCe107_wt_e5_high	LRCe107_wt_e5_high_2	55	17.361	0.94878
				wt_high	LRCe107_wt_e5_high	LRCe107_wt_e5_high_2	56	16.371	0.894677
				wt_high	LRCe107_wt_e5_high	LRCe107_wt_e5_high_2	57	15.75	0.860739
				wt_high	LRCe107_wt_e5_high	LRCe107_wt_e5_high_2	58	16.258	0.888501
				wt_high	LRCe107_wt_e5_high	LRCe107_wt_e5_high_2	59	14.67	0.801717
				wt_high	LRCe107_wt_e5_high	LRCe107_wt_e5_high_2	60	12.832	0.70127
				wt_high	LRCe107_wt_e5_high	LRCe107_wt_e5_high_3	1	8.386	0.776495
				wt_high	LRCe107_wt_e5_high	LRCe107_wt_e5_high_3	2	8.848	0.819273
				wt_high	LRCe107_wt_e5_high	LRCe107_wt_e5_high_3	3	7.464	0.691123
				wt_high	LRCe107_wt_e5_high	LRCe107_wt_e5_high_3	4	6.618	0.612788
				wt_high	LRCe107_wt_e5_high	LRCe107_wt_e5_high_3	5	7.966	0.737605
				wt_high	LRCe107_wt_e5_high	LRCe107_wt_e5_high_3	6	8.268	0.765569
				wt_high	LRCe107_wt_e5_high	LRCe107_wt_e5_high_3	7	6.586	0.609825
				wt_high	LRCe107_wt_e5_high	LRCe107_wt_e5_high_3	8	6.281	0.581584
				wt_high	LRCe107_wt_e5_high	LRCe107_wt_e5_high_3	9	8.051	0.745476
				wt_high	LRCe107_wt_e5_high	LRCe107_wt_e5_high_3	10	11.355	1.05141
				wt_high	LRCe107_wt_e5_high	LRCe107_wt_e5_high_3	11	12.362	1.14465
				wt_high	LRCe107_wt_e5_high	LRCe107_wt_e5_high_3	12	11.821	1.09456
				wt_high	LRCe107_wt_e5_high	LRCe107_wt_e5_high_3	13	12.17	1.12687
				wt_high	LRCe107_wt_e5_high	LRCe107_wt_e5_high_3	14	11.764	1.08928
				wt_high	LRCe107_wt_e5_high	LRCe107_wt_e5_high_3	15	12.42	1.15002
				wt_high	LRCe107_wt_e5_high	LRCe107_wt_e5_high_3	16	10.245	0.948627
				wt_high	LRCe107_wt_e5_high	LRCe107_wt_e5_high_3	17	11.419	1.05733
				wt_high	LRCe107_wt_e5_high	LRCe107_wt_e5_high_3	18	9.89	0.915756
				wt_high	LRCe107_wt_e5_high	LRCe107_wt_e5_high_3	19	9.628	0.891497
				wt_high	LRCe107_wt_e5_high	LRCe107_wt_e5_high_3	20	10.228	0.947053
				wt_high	LRCe107_wt_e5_high	LRCe107_wt_e5_high_3	21	10.447	0.967331
				wt_high	LRCe107_wt_e5_high	LRCe107_wt_e5_high_3	22	10.746	0.995017
				wt_high	LRCe107_wt_e5_high	LRCe107_wt_e5_high_3	23	10.417	0.964553
				wt_high	LRCe107_wt_e5_high	LRCe107_wt_e5_high_3	24	10.812	1.00113
				wt_high	LRCe107_wt_e5_high	LRCe107_wt_e5_high_3	25	11.286	1.04502
				wt_high	LRCe107_wt_e5_high	LRCe107_wt_e5_high_3	26	11.172	1.03446
				wt_high	LRCe107_wt_e5_high	LRCe107_wt_e5_high_3	27	12.108	1.12113
				wt_high	LRCe107_wt_e5_high	LRCe107_wt_e5_high_3	28	11.438	1.05909
				wt_high	LRCe107_wt_e5_high	LRCe107_wt_e5_high_3	29	9.319	0.862885
				wt_high	LRCe107_wt_e5_high	LRCe107_wt_e5_high_3	30	8.775	0.812514
				wt_high	LRCe107_wt_e5_high	LRCe107_wt_e5_high_3	31	10.286	0.952424
				wt_high	LRCe107_wt_e5_high	LRCe107_wt_e5_high_3	32	10.46	0.968535
				wt_high	LRCe107_wt_e5_high	LRCe107_wt_e5_high_3	33	8.439	0.781402
				wt_high	LRCe107_wt_e5_high	LRCe107_wt_e5_high_3	34	8.163	0.755846
				wt_high	LRCe107_wt_e5_high	LRCe107_wt_e5_high_3	35	10.831	1.00289
				wt_high	LRCe107_wt_e5_high	LRCe107_wt_e5_high_3	36	13.029	1.20641
				wt_high	LRCe107_wt_e5_high	LRCe107_wt_e5_high_3	37	11.041	1.02233
				wt_high	LRCe107_wt_e5_high	LRCe107_wt_e5_high_3	38	9.771	0.904738
				wt_high	LRCe107_wt_e5_high	LRCe107_wt_e5_high_3	39	10.185	0.943072
				wt_high	LRCe107_wt_e5_high	LRCe107_wt_e5_high_3	40	10.721	0.992702
				wt_high	LRCe107_wt_e5_high	LRCe107_wt_e5_high_3	41	12.248	1.13409
				wt_high	LRCe107_wt_e5_high	LRCe107_wt_e5_high_3	42	12.306	1.13946
				wt_high	LRCe107_wt_e5_high	LRCe107_wt_e5_high_3	43	11.738	1.08687
				wt_high	LRCe107_wt_e5_high	LRCe107_wt_e5_high_3	44	10.812	1.00113
				wt_high	LRCe107_wt_e5_high	LRCe107_wt_e5_high_3	45	10.801	1.00011
				wt_high	LRCe107_wt_e5_high	LRCe107_wt_e5_high_3	46	12.966	1.20058
				wt_high	LRCe107_wt_e5_high	LRCe107_wt_e5_high_3	47	12.944	1.19854
				wt_high	LRCe107_wt_e5_high	LRCe107_wt_e5_high_3	48	13.013	1.20493
				wt_high	LRCe107_wt_e5_high	LRCe107_wt_e5_high_3	49	13.938	1.29058
				wt_high	LRCe107_wt_e5_high	LRCe107_wt_e5_high_3	50	13.882	1.28539
				wt_high	LRCe107_wt_e5_high	LRCe107_wt_e5_high_3	51	13.129	1.21567
				wt_high	LRCe107_wt_e5_high	LRCe107_wt_e5_high_3	52	12.413	1.14937
				wt_high	LRCe107_wt_e5_high	LRCe107_wt_e5_high_3	53	12.296	1.13854
				wt_high	LRCe107_wt_e5_high	LRCe107_wt_e5_high_3	54	13.279	1.22956
				wt_high	LRCe107_wt_e5_high	LRCe107_wt_e5_high_3	55	12.29	1.13798
				wt_high	LRCe107_wt_e5_high	LRCe107_wt_e5_high_3	56	13.836	1.28113
				wt_high	LRCe107_wt_e5_high	LRCe107_wt_e5_high_3	57	12.427	1.15067
				wt_high	LRCe107_wt_e5_high	LRCe107_wt_e5_high_3	58	11.714	1.08465
				wt_high	LRCe107_wt_e5_high	LRCe107_wt_e5_high_3	59	10.96	1.01483
				wt_high	LRCe107_wt_e5_high	LRCe107_wt_e5_high_3	60	9.781	0.905664
				wt_dome	LRCe108_wt_e1_dome	LRCe108_wt_e1_dome_1	1	8.711	0.891771
				wt_dome	LRCe108_wt_e1_dome	LRCe108_wt_e1_dome_1	2	9.285	0.950533
				wt_dome	LRCe108_wt_e1_dome	LRCe108_wt_e1_dome_1	3	8.943	0.915522
				wt_dome	LRCe108_wt_e1_dome	LRCe108_wt_e1_dome_1	4	7.519	0.769743
				wt_dome	LRCe108_wt_e1_dome	LRCe108_wt_e1_dome_1	5	8.485	0.868635
				wt_dome	LRCe108_wt_e1_dome	LRCe108_wt_e1_dome_1	6	7.829	0.801478
				wt_dome	LRCe108_wt_e1_dome	LRCe108_wt_e1_dome_1	7	8.785	0.899347
				wt_dome	LRCe108_wt_e1_dome	LRCe108_wt_e1_dome_1	8	6.825	0.698696
				wt_dome	LRCe108_wt_e1_dome	LRCe108_wt_e1_dome_1	9	6.762	0.692246
				wt_dome	LRCe108_wt_e1_dome	LRCe108_wt_e1_dome_1	10	7.161	0.733093
				wt_dome	LRCe108_wt_e1_dome	LRCe108_wt_e1_dome_1	11	7.712	0.789501
				wt_dome	LRCe108_wt_e1_dome	LRCe108_wt_e1_dome_1	12	7.912	0.809975
				wt_dome	LRCe108_wt_e1_dome	LRCe108_wt_e1_dome_1	13	7.463	0.76401
				wt_dome	LRCe108_wt_e1_dome	LRCe108_wt_e1_dome_1	14	9.873	1.01073
				wt_dome	LRCe108_wt_e1_dome	LRCe108_wt_e1_dome_1	15	9.67	0.989947
				wt_dome	LRCe108_wt_e1_dome	LRCe108_wt_e1_dome_1	16	8.332	0.852972
				wt_dome	LRCe108_wt_e1_dome	LRCe108_wt_e1_dome_1	17	6.793	0.69542
				wt_dome	LRCe108_wt_e1_dome	LRCe108_wt_e1_dome_1	18	6.77	0.693065
				wt_dome	LRCe108_wt_e1_dome	LRCe108_wt_e1_dome_1	19	7.308	0.748142
				wt_dome	LRCe108_wt_e1_dome	LRCe108_wt_e1_dome_1	20	7.938	0.812637
				wt_dome	LRCe108_wt_e1_dome	LRCe108_wt_e1_dome_1	21	8.356	0.855429
				wt_dome	LRCe108_wt_e1_dome	LRCe108_wt_e1_dome_1	22	7.52	0.769845
				wt_dome	LRCe108_wt_e1_dome	LRCe108_wt_e1_dome_1	23	8.276	0.847239
				wt_dome	LRCe108_wt_e1_dome	LRCe108_wt_e1_dome_1	24	8.141	0.833419
				wt_dome	LRCe108_wt_e1_dome	LRCe108_wt_e1_dome_1	25	8.753	0.896071
				wt_dome	LRCe108_wt_e1_dome	LRCe108_wt_e1_dome_1	26	9.37	0.959235
				wt_dome	LRCe108_wt_e1_dome	LRCe108_wt_e1_dome_1	27	10.684	1.09375
				wt_dome	LRCe108_wt_e1_dome	LRCe108_wt_e1_dome_1	28	10.224	1.04666
				wt_dome	LRCe108_wt_e1_dome	LRCe108_wt_e1_dome_1	29	10.308	1.05526
				wt_dome	LRCe108_wt_e1_dome	LRCe108_wt_e1_dome_1	30	10.053	1.02916
				wt_dome	LRCe108_wt_e1_dome	LRCe108_wt_e1_dome_1	31	10.663	1.0916
				wt_dome	LRCe108_wt_e1_dome	LRCe108_wt_e1_dome_1	32	11.173	1.14381
				wt_dome	LRCe108_wt_e1_dome	LRCe108_wt_e1_dome_1	33	11.466	1.17381
				wt_dome	LRCe108_wt_e1_dome	LRCe108_wt_e1_dome_1	34	10.341	1.05864
				wt_dome	LRCe108_wt_e1_dome	LRCe108_wt_e1_dome_1	35	10.377	1.06232
				wt_dome	LRCe108_wt_e1_dome	LRCe108_wt_e1_dome_1	36	11.572	1.18466
				wt_dome	LRCe108_wt_e1_dome	LRCe108_wt_e1_dome_1	37	12.167	1.24557
				wt_dome	LRCe108_wt_e1_dome	LRCe108_wt_e1_dome_1	38	11.483	1.17555
				wt_dome	LRCe108_wt_e1_dome	LRCe108_wt_e1_dome_1	39	11.106	1.13695
				wt_dome	LRCe108_wt_e1_dome	LRCe108_wt_e1_dome_1	40	11.25	1.1517
				wt_dome	LRCe108_wt_e1_dome	LRCe108_wt_e1_dome_1	41	11.316	1.15845
				wt_dome	LRCe108_wt_e1_dome	LRCe108_wt_e1_dome_1	42	11.266	1.15333
				wt_dome	LRCe108_wt_e1_dome	LRCe108_wt_e1_dome_1	43	12.011	1.2296
				wt_dome	LRCe108_wt_e1_dome	LRCe108_wt_e1_dome_1	44	11.582	1.18568
				wt_dome	LRCe108_wt_e1_dome	LRCe108_wt_e1_dome_1	45	11.358	1.16275
				wt_dome	LRCe108_wt_e1_dome	LRCe108_wt_e1_dome_1	46	10.976	1.12365
				wt_dome	LRCe108_wt_e1_dome	LRCe108_wt_e1_dome_1	47	11.763	1.20421
				wt_dome	LRCe108_wt_e1_dome	LRCe108_wt_e1_dome_1	48	10.098	1.03376
				wt_dome	LRCe108_wt_e1_dome	LRCe108_wt_e1_dome_1	49	10.511	1.07604
				wt_dome	LRCe108_wt_e1_dome	LRCe108_wt_e1_dome_1	50	10.719	1.09734
				wt_dome	LRCe108_wt_e1_dome	LRCe108_wt_e1_dome_1	51	9.505	0.973055
				wt_dome	LRCe108_wt_e1_dome	LRCe108_wt_e1_dome_1	52	10.656	1.09089
				wt_dome	LRCe108_wt_e1_dome	LRCe108_wt_e1_dome_1	53	10.535	1.0785
				wt_dome	LRCe108_wt_e1_dome	LRCe108_wt_e1_dome_1	54	10.833	1.10901
				wt_dome	LRCe108_wt_e1_dome	LRCe108_wt_e1_dome_1	55	10.608	1.08597
				wt_dome	LRCe108_wt_e1_dome	LRCe108_wt_e1_dome_1	56	10.585	1.08362
				wt_dome	LRCe108_wt_e1_dome	LRCe108_wt_e1_dome_1	57	11.257	1.15241
				wt_dome	LRCe108_wt_e1_dome	LRCe108_wt_e1_dome_1	58	12.318	1.26103
				wt_dome	LRCe108_wt_e1_dome	LRCe108_wt_e1_dome_1	59	12.158	1.24465
				wt_dome	LRCe108_wt_e1_dome	LRCe108_wt_e1_dome_1	60	12.678	1.29788
				wt_dome	LRCe108_wt_e1_dome	LRCe108_wt_e1_dome_2	1	13.312	1.18055
				wt_dome	LRCe108_wt_e1_dome	LRCe108_wt_e1_dome_2	2	13.567	1.20316
				wt_dome	LRCe108_wt_e1_dome	LRCe108_wt_e1_dome_2	3	12.988	1.15182
				wt_dome	LRCe108_wt_e1_dome	LRCe108_wt_e1_dome_2	4	13.243	1.17443
				wt_dome	LRCe108_wt_e1_dome	LRCe108_wt_e1_dome_2	5	11.81	1.04735
				wt_dome	LRCe108_wt_e1_dome	LRCe108_wt_e1_dome_2	6	11.698	1.03742
				wt_dome	LRCe108_wt_e1_dome	LRCe108_wt_e1_dome_2	7	11.665	1.03449
				wt_dome	LRCe108_wt_e1_dome	LRCe108_wt_e1_dome_2	8	11.977	1.06216
				wt_dome	LRCe108_wt_e1_dome	LRCe108_wt_e1_dome_2	9	11.294	1.00159
				wt_dome	LRCe108_wt_e1_dome	LRCe108_wt_e1_dome_2	10	11.551	1.02438
				wt_dome	LRCe108_wt_e1_dome	LRCe108_wt_e1_dome_2	11	11.597	1.02846
				wt_dome	LRCe108_wt_e1_dome	LRCe108_wt_e1_dome_2	12	11.045	0.979505
				wt_dome	LRCe108_wt_e1_dome	LRCe108_wt_e1_dome_2	13	11.88	1.05356
				wt_dome	LRCe108_wt_e1_dome	LRCe108_wt_e1_dome_2	14	10.931	0.969395
				wt_dome	LRCe108_wt_e1_dome	LRCe108_wt_e1_dome_2	15	10.925	0.968863
				wt_dome	LRCe108_wt_e1_dome	LRCe108_wt_e1_dome_2	16	11.563	1.02544
				wt_dome	LRCe108_wt_e1_dome	LRCe108_wt_e1_dome_2	17	11.092	0.983673
				wt_dome	LRCe108_wt_e1_dome	LRCe108_wt_e1_dome_2	18	10.854	0.962567
				wt_dome	LRCe108_wt_e1_dome	LRCe108_wt_e1_dome_2	19	10.728	0.951393
				wt_dome	LRCe108_wt_e1_dome	LRCe108_wt_e1_dome_2	20	10.587	0.938888
				wt_dome	LRCe108_wt_e1_dome	LRCe108_wt_e1_dome_2	21	9.768	0.866257
				wt_dome	LRCe108_wt_e1_dome	LRCe108_wt_e1_dome_2	22	10.946	0.970726
				wt_dome	LRCe108_wt_e1_dome	LRCe108_wt_e1_dome_2	23	9.865	0.874859
				wt_dome	LRCe108_wt_e1_dome	LRCe108_wt_e1_dome_2	24	10.542	0.934898
				wt_dome	LRCe108_wt_e1_dome	LRCe108_wt_e1_dome_2	25	10.418	0.923901
				wt_dome	LRCe108_wt_e1_dome	LRCe108_wt_e1_dome_2	26	10.881	0.964961
				wt_dome	LRCe108_wt_e1_dome	LRCe108_wt_e1_dome_2	27	11.41	1.01187
				wt_dome	LRCe108_wt_e1_dome	LRCe108_wt_e1_dome_2	28	9.289	0.823778
				wt_dome	LRCe108_wt_e1_dome	LRCe108_wt_e1_dome_2	29	11.136	0.987575
				wt_dome	LRCe108_wt_e1_dome	LRCe108_wt_e1_dome_2	30	10.003	0.887097
				wt_dome	LRCe108_wt_e1_dome	LRCe108_wt_e1_dome_2	31	12.186	1.08069
				wt_dome	LRCe108_wt_e1_dome	LRCe108_wt_e1_dome_2	32	9.41	0.834508
				wt_dome	LRCe108_wt_e1_dome	LRCe108_wt_e1_dome_2	33	10.277	0.911397
				wt_dome	LRCe108_wt_e1_dome	LRCe108_wt_e1_dome_2	34	11.296	1.00176
				wt_dome	LRCe108_wt_e1_dome	LRCe108_wt_e1_dome_2	35	9.915	0.879293
				wt_dome	LRCe108_wt_e1_dome	LRCe108_wt_e1_dome_2	36	10.459	0.927537
				wt_dome	LRCe108_wt_e1_dome	LRCe108_wt_e1_dome_2	37	11.61	1.02961
				wt_dome	LRCe108_wt_e1_dome	LRCe108_wt_e1_dome_2	38	11.47	1.0172
				wt_dome	LRCe108_wt_e1_dome	LRCe108_wt_e1_dome_2	39	10.379	0.920442
				wt_dome	LRCe108_wt_e1_dome	LRCe108_wt_e1_dome_2	40	11.227	0.995646
				wt_dome	LRCe108_wt_e1_dome	LRCe108_wt_e1_dome_2	41	11.828	1.04894
				wt_dome	LRCe108_wt_e1_dome	LRCe108_wt_e1_dome_2	42	12.23	1.08459
				wt_dome	LRCe108_wt_e1_dome	LRCe108_wt_e1_dome_2	43	13.207	1.17124
				wt_dome	LRCe108_wt_e1_dome	LRCe108_wt_e1_dome_2	44	12.959	1.14924
				wt_dome	LRCe108_wt_e1_dome	LRCe108_wt_e1_dome_2	45	12.697	1.12601
				wt_dome	LRCe108_wt_e1_dome	LRCe108_wt_e1_dome_2	46	13.846	1.22791
				wt_dome	LRCe108_wt_e1_dome	LRCe108_wt_e1_dome_2	47	13.188	1.16955
				wt_dome	LRCe108_wt_e1_dome	LRCe108_wt_e1_dome_2	48	12.531	1.11129
				wt_dome	LRCe108_wt_e1_dome	LRCe108_wt_e1_dome_2	49	12.031	1.06695
				wt_dome	LRCe108_wt_e1_dome	LRCe108_wt_e1_dome_2	50	10.483	0.929665
				wt_dome	LRCe108_wt_e1_dome	LRCe108_wt_e1_dome_2	51	10.736	0.952102
				wt_dome	LRCe108_wt_e1_dome	LRCe108_wt_e1_dome_2	52	10.823	0.959818
				wt_dome	LRCe108_wt_e1_dome	LRCe108_wt_e1_dome_2	53	11.14	0.98793
				wt_dome	LRCe108_wt_e1_dome	LRCe108_wt_e1_dome_2	54	10.594	0.939509
				wt_dome	LRCe108_wt_e1_dome	LRCe108_wt_e1_dome_2	55	10.423	0.924344
				wt_dome	LRCe108_wt_e1_dome	LRCe108_wt_e1_dome_2	56	9.659	0.85659
				wt_dome	LRCe108_wt_e1_dome	LRCe108_wt_e1_dome_2	57	10.743	0.952723
				wt_dome	LRCe108_wt_e1_dome	LRCe108_wt_e1_dome_2	58	9.844	0.872997
				wt_dome	LRCe108_wt_e1_dome	LRCe108_wt_e1_dome_2	59	9.802	0.869272
				wt_dome	LRCe108_wt_e1_dome	LRCe108_wt_e1_dome_2	60	11.008	0.976224
				wt_dome	LRCe108_wt_e1_dome	LRCe108_wt_e1_dome_3	10	6.192	0.882164
				wt_dome	LRCe108_wt_e1_dome	LRCe108_wt_e1_dome_3	11	5.112	0.728298
				wt_dome	LRCe108_wt_e1_dome	LRCe108_wt_e1_dome_3	12	5.326	0.758787
				wt_dome	LRCe108_wt_e1_dome	LRCe108_wt_e1_dome_3	13	6.946	0.989586
				wt_dome	LRCe108_wt_e1_dome	LRCe108_wt_e1_dome_3	14	7.39	1.05284
				wt_dome	LRCe108_wt_e1_dome	LRCe108_wt_e1_dome_3	15	6.534	0.930889
				wt_dome	LRCe108_wt_e1_dome	LRCe108_wt_e1_dome_3	16	6.488	0.924335
				wt_dome	LRCe108_wt_e1_dome	LRCe108_wt_e1_dome_3	17	6.184	0.881025
				wt_dome	LRCe108_wt_e1_dome	LRCe108_wt_e1_dome_3	18	6.715	0.956675
				wt_dome	LRCe108_wt_e1_dome	LRCe108_wt_e1_dome_3	19	5.98	0.851961
				wt_dome	LRCe108_wt_e1_dome	LRCe108_wt_e1_dome_3	20	5.599	0.797681
				wt_dome	LRCe108_wt_e1_dome	LRCe108_wt_e1_dome_3	21	6.355	0.905387
				wt_dome	LRCe108_wt_e1_dome	LRCe108_wt_e1_dome_3	22	6.843	0.974911
				wt_dome	LRCe108_wt_e1_dome	LRCe108_wt_e1_dome_3	23	6.841	0.974626
				wt_dome	LRCe108_wt_e1_dome	LRCe108_wt_e1_dome_3	24	7.599	1.08262
				wt_dome	LRCe108_wt_e1_dome	LRCe108_wt_e1_dome_3	25	7.365	1.04928
				wt_dome	LRCe108_wt_e1_dome	LRCe108_wt_e1_dome_3	26	5.488	0.781867
				wt_dome	LRCe108_wt_e1_dome	LRCe108_wt_e1_dome_3	27	6.334	0.902395
				wt_dome	LRCe108_wt_e1_dome	LRCe108_wt_e1_dome_3	28	6.648	0.94713
				wt_dome	LRCe108_wt_e1_dome	LRCe108_wt_e1_dome_3	29	6.683	0.952116
				wt_dome	LRCe108_wt_e1_dome	LRCe108_wt_e1_dome_3	30	6.843	0.974911
				wt_dome	LRCe108_wt_e1_dome	LRCe108_wt_e1_dome_3	31	6.918	0.985596
				wt_dome	LRCe108_wt_e1_dome	LRCe108_wt_e1_dome_3	32	7.851	1.11852
				wt_dome	LRCe108_wt_e1_dome	LRCe108_wt_e1_dome_3	33	7.628	1.08675
				wt_dome	LRCe108_wt_e1_dome	LRCe108_wt_e1_dome_3	34	8.363	1.19146
				wt_dome	LRCe108_wt_e1_dome	LRCe108_wt_e1_dome_3	35	7.289	1.03845
				wt_dome	LRCe108_wt_e1_dome	LRCe108_wt_e1_dome_3	36	7.922	1.12863
				wt_dome	LRCe108_wt_e1_dome	LRCe108_wt_e1_dome_3	37	8.025	1.14331
				wt_dome	LRCe108_wt_e1_dome	LRCe108_wt_e1_dome_3	38	8.612	1.22694
				wt_dome	LRCe108_wt_e1_dome	LRCe108_wt_e1_dome_3	39	8.892	1.26683
				wt_dome	LRCe108_wt_e1_dome	LRCe108_wt_e1_dome_3	40	9.132	1.30102
				wt_dome	LRCe108_wt_e1_dome	LRCe108_wt_e1_dome_3	41	9.444	1.34547
				wt_dome	LRCe108_wt_e1_dome	LRCe108_wt_e1_dome_3	42	8.759	1.24788
				wt_dome	LRCe108_wt_e1_dome	LRCe108_wt_e1_dome_3	43	9.101	1.2966
				wt_dome	LRCe108_wt_e1_dome	LRCe108_wt_e1_dome_3	44	9.829	1.40032
				wt_dome	LRCe108_wt_e1_dome	LRCe108_wt_e1_dome_3	45	8.942	1.27395
				wt_dome	LRCe108_wt_e1_dome	LRCe108_wt_e1_dome_3	46	7.751	1.10427
				wt_dome	LRCe108_wt_e1_dome	LRCe108_wt_e1_dome_3	47	7.516	1.07079
				wt_dome	LRCe108_wt_e1_dome	LRCe108_wt_e1_dome_3	48	7.037	1.00255
				wt_dome	LRCe108_wt_e1_dome	LRCe108_wt_e1_dome_3	49	6.888	0.981322
				wt_dome	LRCe108_wt_e1_dome	LRCe108_wt_e1_dome_3	50	6.587	0.938439
				wt_dome	LRCe108_wt_e1_dome	LRCe108_wt_e1_dome_3	51	6.739	0.960095
				wt_dome	LRCe108_wt_e1_dome	LRCe108_wt_e1_dome_3	52	6.384	0.909518
				wt_dome	LRCe108_wt_e1_dome	LRCe108_wt_e1_dome_3	53	6.732	0.959097
				wt_dome	LRCe108_wt_e1_dome	LRCe108_wt_e1_dome_3	54	7.093	1.01053
				wt_dome	LRCe108_wt_e1_dome	LRCe108_wt_e1_dome_3	55	6.683	0.952116
				wt_dome	LRCe108_wt_e1_dome	LRCe108_wt_e1_dome_3	56	6.065	0.864071
				wt_dome	LRCe108_wt_e1_dome	LRCe108_wt_e1_dome_3	57	6.338	0.902965
				wt_dome	LRCe108_wt_e1_dome	LRCe108_wt_e1_dome_3	58	7.012	0.998988
				wt_dome	LRCe108_wt_e1_dome	LRCe108_wt_e1_dome_3	59	6.526	0.929749
				wt_dome	LRCe108_wt_e1_dome	LRCe108_wt_e1_dome_3	60	6.774	0.965081
				wt_dome	LRCe108_wt_e1_dome	LRCe108_wt_e1_dome_3	61	6.143	0.875183
				wt_dome	LRCe108_wt_e1_dome	LRCe108_wt_e1_dome_3	62	6.649	0.947272
				wt_dome	LRCe108_wt_e1_dome	LRCe108_wt_e1_dome_3	63	5.82	0.829166
				wt_dome	LRCe108_wt_e1_dome	LRCe108_wt_e1_dome_3	64	6.452	0.919206
				wt_dome	LRCe108_wt_e1_dome	LRCe108_wt_e1_dome_3	65	7.012	0.998988
				wt_dome	LRCe108_wt_e1_dome	LRCe108_wt_e1_dome_3	66	7.115	1.01366
				wt_dome	LRCe108_wt_e1_dome	LRCe108_wt_e1_dome_3	67	6.595	0.939579
				wt_dome	LRCe108_wt_e1_dome	LRCe108_wt_e1_dome_3	68	5.619	0.80053
				wt_dome	LRCe108_wt_e1_dome	LRCe108_wt_e1_dome_3	69	5.444	0.775598
				wt_dome	LRCe108_wt_e1_dome	LRCe108_wt_e1_dome_4	1	8.208	1.26591
				wt_dome	LRCe108_wt_e1_dome	LRCe108_wt_e1_dome_4	2	8.72	1.34488
				wt_dome	LRCe108_wt_e1_dome	LRCe108_wt_e1_dome_4	3	7.637	1.17785
				wt_dome	LRCe108_wt_e1_dome	LRCe108_wt_e1_dome_4	4	5.992	0.92414
				wt_dome	LRCe108_wt_e1_dome	LRCe108_wt_e1_dome_4	5	6.94	1.07035
				wt_dome	LRCe108_wt_e1_dome	LRCe108_wt_e1_dome_4	6	6.833	1.05385
				wt_dome	LRCe108_wt_e1_dome	LRCe108_wt_e1_dome_4	7	7.425	1.14515
				wt_dome	LRCe108_wt_e1_dome	LRCe108_wt_e1_dome_4	8	6.405	0.987836
				wt_dome	LRCe108_wt_e1_dome	LRCe108_wt_e1_dome_4	9	7.129	1.0995
				wt_dome	LRCe108_wt_e1_dome	LRCe108_wt_e1_dome_4	10	6.131	0.945578
				wt_dome	LRCe108_wt_e1_dome	LRCe108_wt_e1_dome_4	11	7.178	1.10706
				wt_dome	LRCe108_wt_e1_dome	LRCe108_wt_e1_dome_4	12	6.647	1.02516
				wt_dome	LRCe108_wt_e1_dome	LRCe108_wt_e1_dome_4	13	7.334	1.13112
				wt_dome	LRCe108_wt_e1_dome	LRCe108_wt_e1_dome_4	14	7.797	1.20252
				wt_dome	LRCe108_wt_e1_dome	LRCe108_wt_e1_dome_4	15	7.651	1.18001
				wt_dome	LRCe108_wt_e1_dome	LRCe108_wt_e1_dome_4	16	6.907	1.06526
				wt_dome	LRCe108_wt_e1_dome	LRCe108_wt_e1_dome_4	17	7.18	1.10736
				wt_dome	LRCe108_wt_e1_dome	LRCe108_wt_e1_dome_4	18	6.331	0.976424
				wt_dome	LRCe108_wt_e1_dome	LRCe108_wt_e1_dome_4	19	6.198	0.955911
				wt_dome	LRCe108_wt_e1_dome	LRCe108_wt_e1_dome_4	20	5.85	0.902239
				wt_dome	LRCe108_wt_e1_dome	LRCe108_wt_e1_dome_4	21	6.085	0.938483
				wt_dome	LRCe108_wt_e1_dome	LRCe108_wt_e1_dome_4	22	7.376	1.13759
				wt_dome	LRCe108_wt_e1_dome	LRCe108_wt_e1_dome_4	23	6.921	1.06742
				wt_dome	LRCe108_wt_e1_dome	LRCe108_wt_e1_dome_4	24	7.482	1.15394
				wt_dome	LRCe108_wt_e1_dome	LRCe108_wt_e1_dome_4	25	6.721	1.03657
				wt_dome	LRCe108_wt_e1_dome	LRCe108_wt_e1_dome_4	26	6.8	1.04876
				wt_dome	LRCe108_wt_e1_dome	LRCe108_wt_e1_dome_4	27	6.485	1.00017
				wt_dome	LRCe108_wt_e1_dome	LRCe108_wt_e1_dome_4	28	6.236	0.961772
				wt_dome	LRCe108_wt_e1_dome	LRCe108_wt_e1_dome_4	29	7.659	1.18124
				wt_dome	LRCe108_wt_e1_dome	LRCe108_wt_e1_dome_4	30	5.207	0.80307
				wt_dome	LRCe108_wt_e1_dome	LRCe108_wt_e1_dome_4	31	4.531	0.698811
				wt_dome	LRCe108_wt_e1_dome	LRCe108_wt_e1_dome_4	32	5.712	0.880956
				wt_dome	LRCe108_wt_e1_dome	LRCe108_wt_e1_dome_4	33	5.389	0.83114
				wt_dome	LRCe108_wt_e1_dome	LRCe108_wt_e1_dome_4	34	5.1	0.786568
				wt_dome	LRCe108_wt_e1_dome	LRCe108_wt_e1_dome_4	35	5.179	0.798752
				wt_dome	LRCe108_wt_e1_dome	LRCe108_wt_e1_dome_4	36	5.866	0.904707
				wt_dome	LRCe108_wt_e1_dome	LRCe108_wt_e1_dome_4	37	4.39	0.677065
				wt_dome	LRCe108_wt_e1_dome	LRCe108_wt_e1_dome_4	38	4.801	0.740453
				wt_dome	LRCe108_wt_e1_dome	LRCe108_wt_e1_dome_4	39	5.766	0.889284
				wt_dome	LRCe108_wt_e1_dome	LRCe108_wt_e1_dome_4	40	4.811	0.741996
				wt_dome	LRCe108_wt_e1_dome	LRCe108_wt_e1_dome_4	41	4.763	0.734593
				wt_dome	LRCe108_wt_e1_dome	LRCe108_wt_e1_dome_4	42	5.195	0.801219
				wt_dome	LRCe108_wt_e1_dome	LRCe108_wt_e1_dome_4	43	4.846	0.747394
				wt_dome	LRCe108_wt_e1_dome	LRCe108_wt_e1_dome_4	44	5.363	0.82713
				wt_dome	LRCe108_wt_e1_dome	LRCe108_wt_e1_dome_4	45	5.962	0.919513
				wt_dome	LRCe108_wt_e1_dome	LRCe108_wt_e1_dome_4	46	6.651	1.02578
				wt_dome	LRCe108_wt_e1_dome	LRCe108_wt_e1_dome_4	47	7.022	1.083
				wt_dome	LRCe108_wt_e1_dome	LRCe108_wt_e1_dome_4	48	7.943	1.22504
				wt_dome	LRCe108_wt_e1_dome	LRCe108_wt_e1_dome_4	49	7.051	1.08747
				wt_dome	LRCe108_wt_e1_dome	LRCe108_wt_e1_dome_4	50	6.932	1.06912
				wt_dome	LRCe108_wt_e1_dome	LRCe108_wt_e1_dome_4	51	5.95	0.917662
				wt_dome	LRCe108_wt_e1_dome	LRCe108_wt_e1_dome_4	52	7.606	1.17307
				wt_dome	LRCe108_wt_e1_dome	LRCe108_wt_e1_dome_4	53	7.461	1.1507
				wt_dome	LRCe108_wt_e1_dome	LRCe108_wt_e1_dome_4	54	7.355	1.13435
				wt_dome	LRCe108_wt_e1_dome	LRCe108_wt_e1_dome_4	55	7.188	1.1086
				wt_dome	LRCe108_wt_e1_dome	LRCe108_wt_e1_dome_4	56	6.624	1.02161
				wt_dome	LRCe108_wt_e1_dome	LRCe108_wt_e1_dome_4	57	6.943	1.07081
				wt_dome	LRCe108_wt_e1_dome	LRCe108_wt_e1_dome_4	58	6.538	1.00835
				wt_dome	LRCe108_wt_e1_dome	LRCe108_wt_e1_dome_4	59	6.465	0.99709
				wt_dome	LRCe108_wt_e1_dome	LRCe108_wt_e1_dome_4	60	6.164	0.950667
				wt_dome	LRCe108_wt_e1_dome	LRCe108_wt_e1_dome_5	1	9.85	0.896664
				wt_dome	LRCe108_wt_e1_dome	LRCe108_wt_e1_dome_5	2	10.299	0.937537
				wt_dome	LRCe108_wt_e1_dome	LRCe108_wt_e1_dome_5	3	11.064	1.00718
				wt_dome	LRCe108_wt_e1_dome	LRCe108_wt_e1_dome_5	4	13.704	1.2475
				wt_dome	LRCe108_wt_e1_dome	LRCe108_wt_e1_dome_5	5	11.799	1.07408
				wt_dome	LRCe108_wt_e1_dome	LRCe108_wt_e1_dome_5	6	12.416	1.13025
				wt_dome	LRCe108_wt_e1_dome	LRCe108_wt_e1_dome_5	7	10.519	0.957564
				wt_dome	LRCe108_wt_e1_dome	LRCe108_wt_e1_dome_5	8	10.569	0.962116
				wt_dome	LRCe108_wt_e1_dome	LRCe108_wt_e1_dome_5	9	11.322	1.03066
				wt_dome	LRCe108_wt_e1_dome	LRCe108_wt_e1_dome_5	10	10.443	0.950646
				wt_dome	LRCe108_wt_e1_dome	LRCe108_wt_e1_dome_5	11	10.055	0.915325
				wt_dome	LRCe108_wt_e1_dome	LRCe108_wt_e1_dome_5	12	9.151	0.833032
				wt_dome	LRCe108_wt_e1_dome	LRCe108_wt_e1_dome_5	13	10.064	0.916144
				wt_dome	LRCe108_wt_e1_dome	LRCe108_wt_e1_dome_5	14	10.409	0.94755
				wt_dome	LRCe108_wt_e1_dome	LRCe108_wt_e1_dome_5	15	12.29	1.11878
				wt_dome	LRCe108_wt_e1_dome	LRCe108_wt_e1_dome_5	16	11.398	1.03758
				wt_dome	LRCe108_wt_e1_dome	LRCe108_wt_e1_dome_5	17	10.754	0.978956
				wt_dome	LRCe108_wt_e1_dome	LRCe108_wt_e1_dome_5	18	10.212	0.929617
				wt_dome	LRCe108_wt_e1_dome	LRCe108_wt_e1_dome_5	19	9.72	0.88483
				wt_dome	LRCe108_wt_e1_dome	LRCe108_wt_e1_dome_5	20	11.05	1.0059
				wt_dome	LRCe108_wt_e1_dome	LRCe108_wt_e1_dome_5	21	10.397	0.946458
				wt_dome	LRCe108_wt_e1_dome	LRCe108_wt_e1_dome_5	22	11.047	1.00563
				wt_dome	LRCe108_wt_e1_dome	LRCe108_wt_e1_dome_5	23	10.865	0.989061
				wt_dome	LRCe108_wt_e1_dome	LRCe108_wt_e1_dome_5	24	12.158	1.10677
				wt_dome	LRCe108_wt_e1_dome	LRCe108_wt_e1_dome_5	25	11.471	1.04423
				wt_dome	LRCe108_wt_e1_dome	LRCe108_wt_e1_dome_5	26	11.623	1.05806
				wt_dome	LRCe108_wt_e1_dome	LRCe108_wt_e1_dome_5	27	11.484	1.04541
				wt_dome	LRCe108_wt_e1_dome	LRCe108_wt_e1_dome_5	28	12.712	1.1572
				wt_dome	LRCe108_wt_e1_dome	LRCe108_wt_e1_dome_5	29	11.805	1.07463
				wt_dome	LRCe108_wt_e1_dome	LRCe108_wt_e1_dome_5	30	14.09	1.28264
				wt_dome	LRCe108_wt_e1_dome	LRCe108_wt_e1_dome_5	31	13.894	1.2648
				wt_dome	LRCe108_wt_e1_dome	LRCe108_wt_e1_dome_5	32	14.393	1.31022
				wt_dome	LRCe108_wt_e1_dome	LRCe108_wt_e1_dome_5	33	14.572	1.32652
				wt_dome	LRCe108_wt_e1_dome	LRCe108_wt_e1_dome_5	34	14.006	1.27499
				wt_dome	LRCe108_wt_e1_dome	LRCe108_wt_e1_dome_5	35	14.309	1.30257
				wt_dome	LRCe108_wt_e1_dome	LRCe108_wt_e1_dome_5	36	14.023	1.27654
				wt_dome	LRCe108_wt_e1_dome	LRCe108_wt_e1_dome_5	37	13.43	1.22256
				wt_dome	LRCe108_wt_e1_dome	LRCe108_wt_e1_dome_5	38	11.254	1.02447
				wt_dome	LRCe108_wt_e1_dome	LRCe108_wt_e1_dome_5	39	10.999	1.00126
				wt_dome	LRCe108_wt_e1_dome	LRCe108_wt_e1_dome_5	40	10.531	0.958656
				wt_dome	LRCe108_wt_e1_dome	LRCe108_wt_e1_dome_5	41	9.697	0.882736
				wt_dome	LRCe108_wt_e1_dome	LRCe108_wt_e1_dome_5	42	10.162	0.925066
				wt_dome	LRCe108_wt_e1_dome	LRCe108_wt_e1_dome_5	43	10.714	0.975315
				wt_dome	LRCe108_wt_e1_dome	LRCe108_wt_e1_dome_5	44	10.559	0.961205
				wt_dome	LRCe108_wt_e1_dome	LRCe108_wt_e1_dome_5	45	10.594	0.964391
				wt_dome	LRCe108_wt_e1_dome	LRCe108_wt_e1_dome_5	46	11.387	1.03658
				wt_dome	LRCe108_wt_e1_dome	LRCe108_wt_e1_dome_5	47	11.267	1.02566
				wt_dome	LRCe108_wt_e1_dome	LRCe108_wt_e1_dome_5	48	9.761	0.888562
				wt_dome	LRCe108_wt_e1_dome	LRCe108_wt_e1_dome_5	49	9.313	0.84778
				wt_dome	LRCe108_wt_e1_dome	LRCe108_wt_e1_dome_5	50	10.588	0.963845
				wt_dome	LRCe108_wt_e1_dome	LRCe108_wt_e1_dome_5	51	10.404	0.947095
				wt_dome	LRCe108_wt_e1_dome	LRCe108_wt_e1_dome_5	52	10.846	0.987331
				wt_dome	LRCe108_wt_e1_dome	LRCe108_wt_e1_dome_5	53	9.494	0.864256
				wt_dome	LRCe108_wt_e1_dome	LRCe108_wt_e1_dome_5	54	8.984	0.81783
				wt_dome	LRCe108_wt_e1_dome	LRCe108_wt_e1_dome_5	55	9.44	0.859341
				wt_dome	LRCe108_wt_e1_dome	LRCe108_wt_e1_dome_5	56	8.043	0.732169
				wt_dome	LRCe108_wt_e1_dome	LRCe108_wt_e1_dome_5	57	7.277	0.662439
				wt_dome	LRCe108_wt_e1_dome	LRCe108_wt_e1_dome_5	58	8.022	0.730257
				wt_dome	LRCe108_wt_e1_dome	LRCe108_wt_e1_dome_5	59	9.188	0.836401
				wt_dome	LRCe108_wt_e1_dome	LRCe108_wt_e1_dome_5	60	7.219	0.657159
				wt_sphere	LRCe108_wt_e1_sphere	LRCe108_wt_e1_sphere_1	1	11.658	0.90319
				wt_sphere	LRCe108_wt_e1_sphere	LRCe108_wt_e1_sphere_1	2	13.112	1.01584
				wt_sphere	LRCe108_wt_e1_sphere	LRCe108_wt_e1_sphere_1	3	12.813	0.992672
				wt_sphere	LRCe108_wt_e1_sphere	LRCe108_wt_e1_sphere_1	4	12.594	0.975705
				wt_sphere	LRCe108_wt_e1_sphere	LRCe108_wt_e1_sphere_1	5	12.931	1.00181
				wt_sphere	LRCe108_wt_e1_sphere	LRCe108_wt_e1_sphere_1	6	13.898	1.07673
				wt_sphere	LRCe108_wt_e1_sphere	LRCe108_wt_e1_sphere_1	7	13.492	1.04528
				wt_sphere	LRCe108_wt_e1_sphere	LRCe108_wt_e1_sphere_1	8	12.972	1.00499
				wt_sphere	LRCe108_wt_e1_sphere	LRCe108_wt_e1_sphere_1	9	12.789	0.990813
				wt_sphere	LRCe108_wt_e1_sphere	LRCe108_wt_e1_sphere_1	10	10.089	0.781634
				wt_sphere	LRCe108_wt_e1_sphere	LRCe108_wt_e1_sphere_1	11	13.37	1.03583
				wt_sphere	LRCe108_wt_e1_sphere	LRCe108_wt_e1_sphere_1	12	14.96	1.15901
				wt_sphere	LRCe108_wt_e1_sphere	LRCe108_wt_e1_sphere_1	13	14.68	1.13732
				wt_sphere	LRCe108_wt_e1_sphere	LRCe108_wt_e1_sphere_1	14	14.719	1.14034
				wt_sphere	LRCe108_wt_e1_sphere	LRCe108_wt_e1_sphere_1	15	14.383	1.11431
				wt_sphere	LRCe108_wt_e1_sphere	LRCe108_wt_e1_sphere_1	16	13.305	1.03079
				wt_sphere	LRCe108_wt_e1_sphere	LRCe108_wt_e1_sphere_1	17	14.306	1.10834
				wt_sphere	LRCe108_wt_e1_sphere	LRCe108_wt_e1_sphere_1	18	14.468	1.12089
				wt_sphere	LRCe108_wt_e1_sphere	LRCe108_wt_e1_sphere_1	19	13.767	1.06658
				wt_sphere	LRCe108_wt_e1_sphere	LRCe108_wt_e1_sphere_1	20	13.729	1.06364
				wt_sphere	LRCe108_wt_e1_sphere	LRCe108_wt_e1_sphere_1	21	14.251	1.10408
				wt_sphere	LRCe108_wt_e1_sphere	LRCe108_wt_e1_sphere_1	22	13.748	1.06511
				wt_sphere	LRCe108_wt_e1_sphere	LRCe108_wt_e1_sphere_1	23	14.175	1.09819
				wt_sphere	LRCe108_wt_e1_sphere	LRCe108_wt_e1_sphere_1	24	14.61	1.13189
				wt_sphere	LRCe108_wt_e1_sphere	LRCe108_wt_e1_sphere_1	25	14.938	1.1573
				wt_sphere	LRCe108_wt_e1_sphere	LRCe108_wt_e1_sphere_1	26	14.44	1.11872
				wt_sphere	LRCe108_wt_e1_sphere	LRCe108_wt_e1_sphere_1	27	13.338	1.03335
				wt_sphere	LRCe108_wt_e1_sphere	LRCe108_wt_e1_sphere_1	28	13.125	1.01684
				wt_sphere	LRCe108_wt_e1_sphere	LRCe108_wt_e1_sphere_1	29	11.889	0.921086
				wt_sphere	LRCe108_wt_e1_sphere	LRCe108_wt_e1_sphere_1	30	12.54	0.971522
				wt_sphere	LRCe108_wt_e1_sphere	LRCe108_wt_e1_sphere_1	31	10.922	0.846169
				wt_sphere	LRCe108_wt_e1_sphere	LRCe108_wt_e1_sphere_1	32	14.311	1.10873
				wt_sphere	LRCe108_wt_e1_sphere	LRCe108_wt_e1_sphere_1	33	13.455	1.04241
				wt_sphere	LRCe108_wt_e1_sphere	LRCe108_wt_e1_sphere_1	34	12.201	0.945258
				wt_sphere	LRCe108_wt_e1_sphere	LRCe108_wt_e1_sphere_1	35	11.725	0.908381
				wt_sphere	LRCe108_wt_e1_sphere	LRCe108_wt_e1_sphere_1	36	12.035	0.932398
				wt_sphere	LRCe108_wt_e1_sphere	LRCe108_wt_e1_sphere_1	37	9.145	0.708498
				wt_sphere	LRCe108_wt_e1_sphere	LRCe108_wt_e1_sphere_1	38	10.055	0.778999
				wt_sphere	LRCe108_wt_e1_sphere	LRCe108_wt_e1_sphere_1	39	9.857	0.76366
				wt_sphere	LRCe108_wt_e1_sphere	LRCe108_wt_e1_sphere_1	40	9.474	0.733987
				wt_sphere	LRCe108_wt_e1_sphere	LRCe108_wt_e1_sphere_1	41	10.216	0.791473
				wt_sphere	LRCe108_wt_e1_sphere	LRCe108_wt_e1_sphere_1	42	12.062	0.934489
				wt_sphere	LRCe108_wt_e1_sphere	LRCe108_wt_e1_sphere_1	43	13.037	1.01003
				wt_sphere	LRCe108_wt_e1_sphere	LRCe108_wt_e1_sphere_1	44	12.361	0.957654
				wt_sphere	LRCe108_wt_e1_sphere	LRCe108_wt_e1_sphere_1	45	11.495	0.890562
				wt_sphere	LRCe108_wt_e1_sphere	LRCe108_wt_e1_sphere_1	46	12.695	0.98353
				wt_sphere	LRCe108_wt_e1_sphere	LRCe108_wt_e1_sphere_1	47	13.446	1.04171
				wt_sphere	LRCe108_wt_e1_sphere	LRCe108_wt_e1_sphere_1	48	14.405	1.11601
				wt_sphere	LRCe108_wt_e1_sphere	LRCe108_wt_e1_sphere_1	49	14.303	1.10811
				wt_sphere	LRCe108_wt_e1_sphere	LRCe108_wt_e1_sphere_1	50	13.739	1.06441
				wt_sphere	LRCe108_wt_e1_sphere	LRCe108_wt_e1_sphere_1	51	12.403	0.960908
				wt_sphere	LRCe108_wt_e1_sphere	LRCe108_wt_e1_sphere_1	52	11.781	0.912719
				wt_sphere	LRCe108_wt_e1_sphere	LRCe108_wt_e1_sphere_1	53	11.338	0.878398
				wt_sphere	LRCe108_wt_e1_sphere	LRCe108_wt_e1_sphere_1	54	11.637	0.901563
				wt_sphere	LRCe108_wt_e1_sphere	LRCe108_wt_e1_sphere_1	55	12.231	0.947582
				wt_sphere	LRCe108_wt_e1_sphere	LRCe108_wt_e1_sphere_1	56	12.938	1.00236
				wt_sphere	LRCe108_wt_e1_sphere	LRCe108_wt_e1_sphere_1	57	13.943	1.08022
				wt_sphere	LRCe108_wt_e1_sphere	LRCe108_wt_e1_sphere_1	58	14.093	1.09184
				wt_sphere	LRCe108_wt_e1_sphere	LRCe108_wt_e1_sphere_1	59	13.993	1.08409
				wt_sphere	LRCe108_wt_e1_sphere	LRCe108_wt_e1_sphere_1	60	14.07	1.09006
				wt_sphere	LRCe108_wt_e1_sphere	LRCe108_wt_e1_sphere_2	1	11.99	0.817905
				wt_sphere	LRCe108_wt_e1_sphere	LRCe108_wt_e1_sphere_2	2	13.087	0.892738
				wt_sphere	LRCe108_wt_e1_sphere	LRCe108_wt_e1_sphere_2	3	12.93	0.882028
				wt_sphere	LRCe108_wt_e1_sphere	LRCe108_wt_e1_sphere_2	4	13.386	0.913134
				wt_sphere	LRCe108_wt_e1_sphere	LRCe108_wt_e1_sphere_2	5	12.603	0.859721
				wt_sphere	LRCe108_wt_e1_sphere	LRCe108_wt_e1_sphere_2	6	12.71	0.86702
				wt_sphere	LRCe108_wt_e1_sphere	LRCe108_wt_e1_sphere_2	7	12.687	0.865452
				wt_sphere	LRCe108_wt_e1_sphere	LRCe108_wt_e1_sphere_2	8	13.738	0.937146
				wt_sphere	LRCe108_wt_e1_sphere	LRCe108_wt_e1_sphere_2	9	14.092	0.961294
				wt_sphere	LRCe108_wt_e1_sphere	LRCe108_wt_e1_sphere_2	10	13.82	0.94274
				wt_sphere	LRCe108_wt_e1_sphere	LRCe108_wt_e1_sphere_2	11	14.653	0.999563
				wt_sphere	LRCe108_wt_e1_sphere	LRCe108_wt_e1_sphere_2	12	14.933	1.01866
				wt_sphere	LRCe108_wt_e1_sphere	LRCe108_wt_e1_sphere_2	13	15.777	1.07624
				wt_sphere	LRCe108_wt_e1_sphere	LRCe108_wt_e1_sphere_2	14	14.579	0.994515
				wt_sphere	LRCe108_wt_e1_sphere	LRCe108_wt_e1_sphere_2	15	15.945	1.0877
				wt_sphere	LRCe108_wt_e1_sphere	LRCe108_wt_e1_sphere_2	16	14.413	0.983192
				wt_sphere	LRCe108_wt_e1_sphere	LRCe108_wt_e1_sphere_2	17	15.523	1.05891
				wt_sphere	LRCe108_wt_e1_sphere	LRCe108_wt_e1_sphere_2	18	16.963	1.15714
				wt_sphere	LRCe108_wt_e1_sphere	LRCe108_wt_e1_sphere_2	19	17.342	1.183
				wt_sphere	LRCe108_wt_e1_sphere	LRCe108_wt_e1_sphere_2	20	18.088	1.23388
				wt_sphere	LRCe108_wt_e1_sphere	LRCe108_wt_e1_sphere_2	21	18.176	1.23989
				wt_sphere	LRCe108_wt_e1_sphere	LRCe108_wt_e1_sphere_2	22	17.689	1.20667
				wt_sphere	LRCe108_wt_e1_sphere	LRCe108_wt_e1_sphere_2	23	16.742	1.14207
				wt_sphere	LRCe108_wt_e1_sphere	LRCe108_wt_e1_sphere_2	24	17.772	1.21233
				wt_sphere	LRCe108_wt_e1_sphere	LRCe108_wt_e1_sphere_2	25	19.382	1.32216
				wt_sphere	LRCe108_wt_e1_sphere	LRCe108_wt_e1_sphere_2	26	18.642	1.27168
				wt_sphere	LRCe108_wt_e1_sphere	LRCe108_wt_e1_sphere_2	27	20.349	1.38812
				wt_sphere	LRCe108_wt_e1_sphere	LRCe108_wt_e1_sphere_2	28	17.308	1.18068
				wt_sphere	LRCe108_wt_e1_sphere	LRCe108_wt_e1_sphere_2	29	17.55	1.19718
				wt_sphere	LRCe108_wt_e1_sphere	LRCe108_wt_e1_sphere_2	30	16.362	1.11614
				wt_sphere	LRCe108_wt_e1_sphere	LRCe108_wt_e1_sphere_2	31	16.148	1.10155
				wt_sphere	LRCe108_wt_e1_sphere	LRCe108_wt_e1_sphere_2	32	15.499	1.05727
				wt_sphere	LRCe108_wt_e1_sphere	LRCe108_wt_e1_sphere_2	33	15.434	1.05284
				wt_sphere	LRCe108_wt_e1_sphere	LRCe108_wt_e1_sphere_2	34	15.159	1.03408
				wt_sphere	LRCe108_wt_e1_sphere	LRCe108_wt_e1_sphere_2	35	15.375	1.04882
				wt_sphere	LRCe108_wt_e1_sphere	LRCe108_wt_e1_sphere_2	36	15.139	1.03272
				wt_sphere	LRCe108_wt_e1_sphere	LRCe108_wt_e1_sphere_2	38	15.086	1.0291
				wt_sphere	LRCe108_wt_e1_sphere	LRCe108_wt_e1_sphere_2	37	15.28	1.04233
				wt_sphere	LRCe108_wt_e1_sphere	LRCe108_wt_e1_sphere_2	39	14.518	0.990354
				wt_sphere	LRCe108_wt_e1_sphere	LRCe108_wt_e1_sphere_2	40	13.737	0.937078
				wt_sphere	LRCe108_wt_e1_sphere	LRCe108_wt_e1_sphere_2	41	13.378	0.912589
				wt_sphere	LRCe108_wt_e1_sphere	LRCe108_wt_e1_sphere_2	42	13.09	0.892942
				wt_sphere	LRCe108_wt_e1_sphere	LRCe108_wt_e1_sphere_2	43	12.513	0.853582
				wt_sphere	LRCe108_wt_e1_sphere	LRCe108_wt_e1_sphere_2	44	12.203	0.832435
				wt_sphere	LRCe108_wt_e1_sphere	LRCe108_wt_e1_sphere_2	45	13.081	0.892328
				wt_sphere	LRCe108_wt_e1_sphere	LRCe108_wt_e1_sphere_2	46	11.892	0.81122
				wt_sphere	LRCe108_wt_e1_sphere	LRCe108_wt_e1_sphere_2	47	11.533	0.786731
				wt_sphere	LRCe108_wt_e1_sphere	LRCe108_wt_e1_sphere_2	48	11.757	0.802011
				wt_sphere	LRCe108_wt_e1_sphere	LRCe108_wt_e1_sphere_2	49	12.165	0.829843
				wt_sphere	LRCe108_wt_e1_sphere	LRCe108_wt_e1_sphere_2	50	12.247	0.835437
				wt_sphere	LRCe108_wt_e1_sphere	LRCe108_wt_e1_sphere_2	51	12.619	0.860813
				wt_sphere	LRCe108_wt_e1_sphere	LRCe108_wt_e1_sphere_2	52	12.588	0.858698
				wt_sphere	LRCe108_wt_e1_sphere	LRCe108_wt_e1_sphere_2	53	13.301	0.907336
				wt_sphere	LRCe108_wt_e1_sphere	LRCe108_wt_e1_sphere_2	54	13.58	0.926368
				wt_sphere	LRCe108_wt_e1_sphere	LRCe108_wt_e1_sphere_2	55	14.399	0.982237
				wt_sphere	LRCe108_wt_e1_sphere	LRCe108_wt_e1_sphere_2	56	12.748	0.869613
				wt_sphere	LRCe108_wt_e1_sphere	LRCe108_wt_e1_sphere_2	57	13.966	0.952699
				wt_sphere	LRCe108_wt_e1_sphere	LRCe108_wt_e1_sphere_2	58	14.437	0.984829
				wt_sphere	LRCe108_wt_e1_sphere	LRCe108_wt_e1_sphere_2	59	14.047	0.958225
				wt_sphere	LRCe108_wt_e1_sphere	LRCe108_wt_e1_sphere_2	60	13.414	0.915044
				wt_sphere	LRCe108_wt_e1_sphere	LRCe108_wt_e1_sphere_3	1	12.686	0.852864
				wt_sphere	LRCe108_wt_e1_sphere	LRCe108_wt_e1_sphere_3	2	12.472	0.838477
				wt_sphere	LRCe108_wt_e1_sphere	LRCe108_wt_e1_sphere_3	3	12.18	0.818846
				wt_sphere	LRCe108_wt_e1_sphere	LRCe108_wt_e1_sphere_3	4	12.27	0.824897
				wt_sphere	LRCe108_wt_e1_sphere	LRCe108_wt_e1_sphere_3	5	13.728	0.922917
				wt_sphere	LRCe108_wt_e1_sphere	LRCe108_wt_e1_sphere_3	6	17.361	1.16716
				wt_sphere	LRCe108_wt_e1_sphere	LRCe108_wt_e1_sphere_3	7	16.631	1.11808
				wt_sphere	LRCe108_wt_e1_sphere	LRCe108_wt_e1_sphere_3	8	17.112	1.15042
				wt_sphere	LRCe108_wt_e1_sphere	LRCe108_wt_e1_sphere_3	9	15.834	1.0645
				wt_sphere	LRCe108_wt_e1_sphere	LRCe108_wt_e1_sphere_3	10	16.013	1.07653
				wt_sphere	LRCe108_wt_e1_sphere	LRCe108_wt_e1_sphere_3	11	17.265	1.1607
				wt_sphere	LRCe108_wt_e1_sphere	LRCe108_wt_e1_sphere_3	12	19.558	1.31486
				wt_sphere	LRCe108_wt_e1_sphere	LRCe108_wt_e1_sphere_3	13	19.047	1.28051
				wt_sphere	LRCe108_wt_e1_sphere	LRCe108_wt_e1_sphere_3	14	14.352	0.964867
				wt_sphere	LRCe108_wt_e1_sphere	LRCe108_wt_e1_sphere_3	15	13.277	0.892596
				wt_sphere	LRCe108_wt_e1_sphere	LRCe108_wt_e1_sphere_3	16	14.863	0.999221
				wt_sphere	LRCe108_wt_e1_sphere	LRCe108_wt_e1_sphere_3	17	14.595	0.981204
				wt_sphere	LRCe108_wt_e1_sphere	LRCe108_wt_e1_sphere_3	18	13.998	0.941068
				wt_sphere	LRCe108_wt_e1_sphere	LRCe108_wt_e1_sphere_3	19	13.779	0.926345
				wt_sphere	LRCe108_wt_e1_sphere	LRCe108_wt_e1_sphere_3	20	13.799	0.92769
				wt_sphere	LRCe108_wt_e1_sphere	LRCe108_wt_e1_sphere_3	21	12.872	0.865369
				wt_sphere	LRCe108_wt_e1_sphere	LRCe108_wt_e1_sphere_3	22	13.961	0.938581
				wt_sphere	LRCe108_wt_e1_sphere	LRCe108_wt_e1_sphere_3	23	14.24	0.957338
				wt_sphere	LRCe108_wt_e1_sphere	LRCe108_wt_e1_sphere_3	24	14.628	0.983423
				wt_sphere	LRCe108_wt_e1_sphere	LRCe108_wt_e1_sphere_3	25	13.574	0.912563
				wt_sphere	LRCe108_wt_e1_sphere	LRCe108_wt_e1_sphere_3	26	13.399	0.900798
				wt_sphere	LRCe108_wt_e1_sphere	LRCe108_wt_e1_sphere_3	27	13.211	0.888159
				wt_sphere	LRCe108_wt_e1_sphere	LRCe108_wt_e1_sphere_3	28	17.096	1.14934
				wt_sphere	LRCe108_wt_e1_sphere	LRCe108_wt_e1_sphere_3	29	17.386	1.16884
				wt_sphere	LRCe108_wt_e1_sphere	LRCe108_wt_e1_sphere_3	30	17.019	1.14417
				wt_sphere	LRCe108_wt_e1_sphere	LRCe108_wt_e1_sphere_3	31	17.186	1.15539
				wt_sphere	LRCe108_wt_e1_sphere	LRCe108_wt_e1_sphere_3	32	16.707	1.12319
				wt_sphere	LRCe108_wt_e1_sphere	LRCe108_wt_e1_sphere_3	33	14.808	0.995524
				wt_sphere	LRCe108_wt_e1_sphere	LRCe108_wt_e1_sphere_3	34	15.968	1.07351
				wt_sphere	LRCe108_wt_e1_sphere	LRCe108_wt_e1_sphere_3	35	15.48	1.0407
				wt_sphere	LRCe108_wt_e1_sphere	LRCe108_wt_e1_sphere_3	36	16.539	1.1119
				wt_sphere	LRCe108_wt_e1_sphere	LRCe108_wt_e1_sphere_3	37	17.225	1.15802
				wt_sphere	LRCe108_wt_e1_sphere	LRCe108_wt_e1_sphere_3	38	15.833	1.06443
				wt_sphere	LRCe108_wt_e1_sphere	LRCe108_wt_e1_sphere_3	39	15.051	1.01186
				wt_sphere	LRCe108_wt_e1_sphere	LRCe108_wt_e1_sphere_3	40	15.341	1.03136
				wt_sphere	LRCe108_wt_e1_sphere	LRCe108_wt_e1_sphere_3	41	15.769	1.06013
				wt_sphere	LRCe108_wt_e1_sphere	LRCe108_wt_e1_sphere_3	42	14.748	0.99149
				wt_sphere	LRCe108_wt_e1_sphere	LRCe108_wt_e1_sphere_3	43	13.788	0.92695
				wt_sphere	LRCe108_wt_e1_sphere	LRCe108_wt_e1_sphere_3	44	13.865	0.932127
				wt_sphere	LRCe108_wt_e1_sphere	LRCe108_wt_e1_sphere_3	45	15.462	1.03949
				wt_sphere	LRCe108_wt_e1_sphere	LRCe108_wt_e1_sphere_3	46	15.704	1.05576
				wt_sphere	LRCe108_wt_e1_sphere	LRCe108_wt_e1_sphere_3	47	16.19	1.08843
				wt_sphere	LRCe108_wt_e1_sphere	LRCe108_wt_e1_sphere_3	48	15.942	1.07176
				wt_sphere	LRCe108_wt_e1_sphere	LRCe108_wt_e1_sphere_3	49	15.81	1.06289
				wt_sphere	LRCe108_wt_e1_sphere	LRCe108_wt_e1_sphere_3	50	15.83	1.06423
				wt_sphere	LRCe108_wt_e1_sphere	LRCe108_wt_e1_sphere_3	51	15.055	1.01213
				wt_sphere	LRCe108_wt_e1_sphere	LRCe108_wt_e1_sphere_3	52	13.708	0.921572
				wt_sphere	LRCe108_wt_e1_sphere	LRCe108_wt_e1_sphere_3	53	13.857	0.931589
				wt_sphere	LRCe108_wt_e1_sphere	LRCe108_wt_e1_sphere_3	54	12.93	0.869268
				wt_sphere	LRCe108_wt_e1_sphere	LRCe108_wt_e1_sphere_3	55	13.138	0.883252
				wt_sphere	LRCe108_wt_e1_sphere	LRCe108_wt_e1_sphere_3	56	12.023	0.808292
				wt_sphere	LRCe108_wt_e1_sphere	LRCe108_wt_e1_sphere_3	57	12.811	0.861268
				wt_sphere	LRCe108_wt_e1_sphere	LRCe108_wt_e1_sphere_3	58	12.017	0.807888
				wt_sphere	LRCe108_wt_e1_sphere	LRCe108_wt_e1_sphere_3	59	12.185	0.819183
				wt_sphere	LRCe108_wt_e1_sphere	LRCe108_wt_e1_sphere_3	60	13.299	0.894075
				wt_sphere	LRCe108_wt_e1_sphere	LRCe108_wt_e1_sphere_4	1	13.019	1.134
				wt_sphere	LRCe108_wt_e1_sphere	LRCe108_wt_e1_sphere_4	2	13.261	1.15508
				wt_sphere	LRCe108_wt_e1_sphere	LRCe108_wt_e1_sphere_4	3	14.166	1.23391
				wt_sphere	LRCe108_wt_e1_sphere	LRCe108_wt_e1_sphere_4	4	13.597	1.18435
				wt_sphere	LRCe108_wt_e1_sphere	LRCe108_wt_e1_sphere_4	5	13.929	1.21327
				wt_sphere	LRCe108_wt_e1_sphere	LRCe108_wt_e1_sphere_4	6	12.697	1.10596
				wt_sphere	LRCe108_wt_e1_sphere	LRCe108_wt_e1_sphere_4	7	13.283	1.157
				wt_sphere	LRCe108_wt_e1_sphere	LRCe108_wt_e1_sphere_4	8	12.979	1.13052
				wt_sphere	LRCe108_wt_e1_sphere	LRCe108_wt_e1_sphere_4	9	11.963	1.04202
				wt_sphere	LRCe108_wt_e1_sphere	LRCe108_wt_e1_sphere_4	10	12.074	1.05169
				wt_sphere	LRCe108_wt_e1_sphere	LRCe108_wt_e1_sphere_4	11	11.472	0.999254
				wt_sphere	LRCe108_wt_e1_sphere	LRCe108_wt_e1_sphere_4	12	12.755	1.11101
				wt_sphere	LRCe108_wt_e1_sphere	LRCe108_wt_e1_sphere_4	13	11.86	1.03305
				wt_sphere	LRCe108_wt_e1_sphere	LRCe108_wt_e1_sphere_4	14	12.283	1.06989
				wt_sphere	LRCe108_wt_e1_sphere	LRCe108_wt_e1_sphere_4	15	14.029	1.22198
				wt_sphere	LRCe108_wt_e1_sphere	LRCe108_wt_e1_sphere_4	16	13.144	1.14489
				wt_sphere	LRCe108_wt_e1_sphere	LRCe108_wt_e1_sphere_4	17	14.005	1.21989
				wt_sphere	LRCe108_wt_e1_sphere	LRCe108_wt_e1_sphere_4	18	13.032	1.13514
				wt_sphere	LRCe108_wt_e1_sphere	LRCe108_wt_e1_sphere_4	19	13.235	1.15282
				wt_sphere	LRCe108_wt_e1_sphere	LRCe108_wt_e1_sphere_4	20	13.379	1.16536
				wt_sphere	LRCe108_wt_e1_sphere	LRCe108_wt_e1_sphere_4	21	10.553	0.919205
				wt_sphere	LRCe108_wt_e1_sphere	LRCe108_wt_e1_sphere_4	22	9.456	0.823653
				wt_sphere	LRCe108_wt_e1_sphere	LRCe108_wt_e1_sphere_4	23	10.775	0.938543
				wt_sphere	LRCe108_wt_e1_sphere	LRCe108_wt_e1_sphere_4	24	9.354	0.814768
				wt_sphere	LRCe108_wt_e1_sphere	LRCe108_wt_e1_sphere_4	25	11.64	1.01389
				wt_sphere	LRCe108_wt_e1_sphere	LRCe108_wt_e1_sphere_4	26	10.265	0.89412
				wt_sphere	LRCe108_wt_e1_sphere	LRCe108_wt_e1_sphere_4	27	12.795	1.11449
				wt_sphere	LRCe108_wt_e1_sphere	LRCe108_wt_e1_sphere_4	28	10.623	0.925303
				wt_sphere	LRCe108_wt_e1_sphere	LRCe108_wt_e1_sphere_4	29	12.934	1.1266
				wt_sphere	LRCe108_wt_e1_sphere	LRCe108_wt_e1_sphere_4	30	14.922	1.29976
				wt_sphere	LRCe108_wt_e1_sphere	LRCe108_wt_e1_sphere_4	31	14.157	1.23313
				wt_sphere	LRCe108_wt_e1_sphere	LRCe108_wt_e1_sphere_4	32	12.769	1.11223
				wt_sphere	LRCe108_wt_e1_sphere	LRCe108_wt_e1_sphere_4	33	11.77	1.02521
				wt_sphere	LRCe108_wt_e1_sphere	LRCe108_wt_e1_sphere_4	34	11.633	1.01328
				wt_sphere	LRCe108_wt_e1_sphere	LRCe108_wt_e1_sphere_4	35	10.45	0.910234
				wt_sphere	LRCe108_wt_e1_sphere	LRCe108_wt_e1_sphere_4	36	11.309	0.985056
				wt_sphere	LRCe108_wt_e1_sphere	LRCe108_wt_e1_sphere_4	37	11.577	1.0084
				wt_sphere	LRCe108_wt_e1_sphere	LRCe108_wt_e1_sphere_4	38	11.978	1.04333
				wt_sphere	LRCe108_wt_e1_sphere	LRCe108_wt_e1_sphere_4	39	12.607	1.09812
				wt_sphere	LRCe108_wt_e1_sphere	LRCe108_wt_e1_sphere_4	40	11.047	0.962235
				wt_sphere	LRCe108_wt_e1_sphere	LRCe108_wt_e1_sphere_4	41	10.15	0.884103
				wt_sphere	LRCe108_wt_e1_sphere	LRCe108_wt_e1_sphere_4	42	9.467	0.824611
				wt_sphere	LRCe108_wt_e1_sphere	LRCe108_wt_e1_sphere_4	43	10.36	0.902394
				wt_sphere	LRCe108_wt_e1_sphere	LRCe108_wt_e1_sphere_4	44	9.691	0.844122
				wt_sphere	LRCe108_wt_e1_sphere	LRCe108_wt_e1_sphere_4	45	9.714	0.846125
				wt_sphere	LRCe108_wt_e1_sphere	LRCe108_wt_e1_sphere_4	46	10.381	0.904224
				wt_sphere	LRCe108_wt_e1_sphere	LRCe108_wt_e1_sphere_4	47	10.322	0.899085
				wt_sphere	LRCe108_wt_e1_sphere	LRCe108_wt_e1_sphere_4	48	12.85	1.11928
				wt_sphere	LRCe108_wt_e1_sphere	LRCe108_wt_e1_sphere_4	49	10.049	0.875305
				wt_sphere	LRCe108_wt_e1_sphere	LRCe108_wt_e1_sphere_4	50	9.783	0.852136
				wt_sphere	LRCe108_wt_e1_sphere	LRCe108_wt_e1_sphere_4	51	10.918	0.950998
				wt_sphere	LRCe108_wt_e1_sphere	LRCe108_wt_e1_sphere_4	52	9.374	0.81651
				wt_sphere	LRCe108_wt_e1_sphere	LRCe108_wt_e1_sphere_4	53	8.514	0.741601
				wt_sphere	LRCe108_wt_e1_sphere	LRCe108_wt_e1_sphere_4	54	9.984	0.869643
				wt_sphere	LRCe108_wt_e1_sphere	LRCe108_wt_e1_sphere_4	55	8.359	0.7281
				wt_sphere	LRCe108_wt_e1_sphere	LRCe108_wt_e1_sphere_4	56	9.223	0.803358
				wt_sphere	LRCe108_wt_e1_sphere	LRCe108_wt_e1_sphere_4	57	8.906	0.775746
				wt_sphere	LRCe108_wt_e1_sphere	LRCe108_wt_e1_sphere_4	58	9.246	0.805361
				wt_sphere	LRCe108_wt_e1_sphere	LRCe108_wt_e1_sphere_4	59	9.36	0.815291
				wt_sphere	LRCe108_wt_e1_sphere	LRCe108_wt_e1_sphere_4	60	9.407	0.819385
				wt_sphere	LRCe108_wt_e1_sphere	LRCe108_wt_e1_sphere_5	11	10.377	0.733792
				wt_sphere	LRCe108_wt_e1_sphere	LRCe108_wt_e1_sphere_5	12	10.206	0.7217
				wt_sphere	LRCe108_wt_e1_sphere	LRCe108_wt_e1_sphere_5	13	9.337	0.66025
				wt_sphere	LRCe108_wt_e1_sphere	LRCe108_wt_e1_sphere_5	14	12.618	0.89226
				wt_sphere	LRCe108_wt_e1_sphere	LRCe108_wt_e1_sphere_5	15	13.165	0.93094
				wt_sphere	LRCe108_wt_e1_sphere	LRCe108_wt_e1_sphere_5	16	12.727	0.899968
				wt_sphere	LRCe108_wt_e1_sphere	LRCe108_wt_e1_sphere_5	17	13.369	0.945366
				wt_sphere	LRCe108_wt_e1_sphere	LRCe108_wt_e1_sphere_5	18	12.879	0.910716
				wt_sphere	LRCe108_wt_e1_sphere	LRCe108_wt_e1_sphere_5	19	12.473	0.882007
				wt_sphere	LRCe108_wt_e1_sphere	LRCe108_wt_e1_sphere_5	20	11.825	0.836184
				wt_sphere	LRCe108_wt_e1_sphere	LRCe108_wt_e1_sphere_5	21	11.702	0.827487
				wt_sphere	LRCe108_wt_e1_sphere	LRCe108_wt_e1_sphere_5	22	12.169	0.86051
				wt_sphere	LRCe108_wt_e1_sphere	LRCe108_wt_e1_sphere_5	23	11.547	0.816526
				wt_sphere	LRCe108_wt_e1_sphere	LRCe108_wt_e1_sphere_5	24	12.921	0.913686
				wt_sphere	LRCe108_wt_e1_sphere	LRCe108_wt_e1_sphere_5	25	14.724	1.04118
				wt_sphere	LRCe108_wt_e1_sphere	LRCe108_wt_e1_sphere_5	26	13.072	0.924364
				wt_sphere	LRCe108_wt_e1_sphere	LRCe108_wt_e1_sphere_5	27	13.209	0.934052
				wt_sphere	LRCe108_wt_e1_sphere	LRCe108_wt_e1_sphere_5	28	13.377	0.945931
				wt_sphere	LRCe108_wt_e1_sphere	LRCe108_wt_e1_sphere_5	29	12.981	0.917929
				wt_sphere	LRCe108_wt_e1_sphere	LRCe108_wt_e1_sphere_5	30	13.297	0.940274
				wt_sphere	LRCe108_wt_e1_sphere	LRCe108_wt_e1_sphere_5	31	14.047	0.993309
				wt_sphere	LRCe108_wt_e1_sphere	LRCe108_wt_e1_sphere_5	32	14.308	1.01177
				wt_sphere	LRCe108_wt_e1_sphere	LRCe108_wt_e1_sphere_5	33	15.742	1.11317
				wt_sphere	LRCe108_wt_e1_sphere	LRCe108_wt_e1_sphere_5	34	15.053	1.06445
				wt_sphere	LRCe108_wt_e1_sphere	LRCe108_wt_e1_sphere_5	35	14.437	1.02089
				wt_sphere	LRCe108_wt_e1_sphere	LRCe108_wt_e1_sphere_5	36	13.173	0.931506
				wt_sphere	LRCe108_wt_e1_sphere	LRCe108_wt_e1_sphere_5	37	13.866	0.98051
				wt_sphere	LRCe108_wt_e1_sphere	LRCe108_wt_e1_sphere_5	38	13.092	0.925778
				wt_sphere	LRCe108_wt_e1_sphere	LRCe108_wt_e1_sphere_5	39	13.896	0.982632
				wt_sphere	LRCe108_wt_e1_sphere	LRCe108_wt_e1_sphere_5	40	13.439	0.950316
				wt_sphere	LRCe108_wt_e1_sphere	LRCe108_wt_e1_sphere_5	41	14.666	1.03708
				wt_sphere	LRCe108_wt_e1_sphere	LRCe108_wt_e1_sphere_5	42	14.292	1.01063
				wt_sphere	LRCe108_wt_e1_sphere	LRCe108_wt_e1_sphere_5	43	16.258	1.14966
				wt_sphere	LRCe108_wt_e1_sphere	LRCe108_wt_e1_sphere_5	44	15.364	1.08644
				wt_sphere	LRCe108_wt_e1_sphere	LRCe108_wt_e1_sphere_5	45	13.914	0.983904
				wt_sphere	LRCe108_wt_e1_sphere	LRCe108_wt_e1_sphere_5	46	14.661	1.03673
				wt_sphere	LRCe108_wt_e1_sphere	LRCe108_wt_e1_sphere_5	47	15.122	1.06933
				wt_sphere	LRCe108_wt_e1_sphere	LRCe108_wt_e1_sphere_5	48	15.934	1.12675
				wt_sphere	LRCe108_wt_e1_sphere	LRCe108_wt_e1_sphere_5	49	16.752	1.18459
				wt_sphere	LRCe108_wt_e1_sphere	LRCe108_wt_e1_sphere_5	50	15.934	1.12675
				wt_sphere	LRCe108_wt_e1_sphere	LRCe108_wt_e1_sphere_5	51	16.207	1.14605
				wt_sphere	LRCe108_wt_e1_sphere	LRCe108_wt_e1_sphere_5	52	15.078	1.06621
				wt_sphere	LRCe108_wt_e1_sphere	LRCe108_wt_e1_sphere_5	53	15.341	1.08481
				wt_sphere	LRCe108_wt_e1_sphere	LRCe108_wt_e1_sphere_5	54	15.78	1.11586
				wt_sphere	LRCe108_wt_e1_sphere	LRCe108_wt_e1_sphere_5	55	14.018	0.991259
				wt_sphere	LRCe108_wt_e1_sphere	LRCe108_wt_e1_sphere_5	56	14.923	1.05525
				wt_sphere	LRCe108_wt_e1_sphere	LRCe108_wt_e1_sphere_5	57	15.684	1.10907
				wt_sphere	LRCe108_wt_e1_sphere	LRCe108_wt_e1_sphere_5	58	15.475	1.09429
				wt_sphere	LRCe108_wt_e1_sphere	LRCe108_wt_e1_sphere_5	59	15.426	1.09082
				wt_sphere	LRCe108_wt_e1_sphere	LRCe108_wt_e1_sphere_5	60	15.526	1.09789
				wt_sphere	LRCe108_wt_e1_sphere	LRCe108_wt_e1_sphere_5	61	15.69	1.10949
				wt_sphere	LRCe108_wt_e1_sphere	LRCe108_wt_e1_sphere_5	62	15.502	1.0962
				wt_sphere	LRCe108_wt_e1_sphere	LRCe108_wt_e1_sphere_5	63	15.574	1.10129
				wt_sphere	LRCe108_wt_e1_sphere	LRCe108_wt_e1_sphere_5	64	15.859	1.12144
				wt_sphere	LRCe108_wt_e1_sphere	LRCe108_wt_e1_sphere_5	65	14.13	0.999179
				wt_sphere	LRCe108_wt_e1_sphere	LRCe108_wt_e1_sphere_5	66	14.97	1.05858
				wt_sphere	LRCe108_wt_e1_sphere	LRCe108_wt_e1_sphere_5	67	15.045	1.06388
				wt_sphere	LRCe108_wt_e1_sphere	LRCe108_wt_e1_sphere_5	68	16.216	1.14669
				wt_sphere	LRCe108_wt_e1_sphere	LRCe108_wt_e1_sphere_5	69	15.601	1.1032
				wt_sphere	LRCe108_wt_e1_sphere	LRCe108_wt_e1_sphere_5	70	14.527	1.02725
				wt_germring	LRCe108_wt_e2_germring	LRCe108_wt_e2_germring_1	1	13.11	1.04231
				wt_germring	LRCe108_wt_e2_germring	LRCe108_wt_e2_germring_1	2	12.987	1.03253
				wt_germring	LRCe108_wt_e2_germring	LRCe108_wt_e2_germring_1	3	12.584	1.00049
				wt_germring	LRCe108_wt_e2_germring	LRCe108_wt_e2_germring_1	4	12.583	1.00041
				wt_germring	LRCe108_wt_e2_germring	LRCe108_wt_e2_germring_1	5	12.97	1.03118
				wt_germring	LRCe108_wt_e2_germring	LRCe108_wt_e2_germring_1	6	13.166	1.04677
				wt_germring	LRCe108_wt_e2_germring	LRCe108_wt_e2_germring_1	7	13.435	1.06815
				wt_germring	LRCe108_wt_e2_germring	LRCe108_wt_e2_germring_1	8	12.812	1.01862
				wt_germring	LRCe108_wt_e2_germring	LRCe108_wt_e2_germring_1	9	12.14	0.965194
				wt_germring	LRCe108_wt_e2_germring	LRCe108_wt_e2_germring_1	10	12.388	0.984911
				wt_germring	LRCe108_wt_e2_germring	LRCe108_wt_e2_germring_1	11	11.509	0.915026
				wt_germring	LRCe108_wt_e2_germring	LRCe108_wt_e2_germring_1	12	12.095	0.961616
				wt_germring	LRCe108_wt_e2_germring	LRCe108_wt_e2_germring_1	13	11.812	0.939116
				wt_germring	LRCe108_wt_e2_germring	LRCe108_wt_e2_germring_1	14	12.443	0.989284
				wt_germring	LRCe108_wt_e2_germring	LRCe108_wt_e2_germring_1	15	11.569	0.919796
				wt_germring	LRCe108_wt_e2_germring	LRCe108_wt_e2_germring_1	16	11.882	0.944682
				wt_germring	LRCe108_wt_e2_germring	LRCe108_wt_e2_germring_1	17	11.662	0.92719
				wt_germring	LRCe108_wt_e2_germring	LRCe108_wt_e2_germring_1	18	11.742	0.933551
				wt_germring	LRCe108_wt_e2_germring	LRCe108_wt_e2_germring_1	19	11.771	0.935856
				wt_germring	LRCe108_wt_e2_germring	LRCe108_wt_e2_germring_1	20	12.678	1.00797
				wt_germring	LRCe108_wt_e2_germring	LRCe108_wt_e2_germring_1	21	12.8	1.01767
				wt_germring	LRCe108_wt_e2_germring	LRCe108_wt_e2_germring_1	22	11.904	0.946431
				wt_germring	LRCe108_wt_e2_germring	LRCe108_wt_e2_germring_1	23	12.233	0.972588
				wt_germring	LRCe108_wt_e2_germring	LRCe108_wt_e2_germring_1	24	12.793	1.01711
				wt_germring	LRCe108_wt_e2_germring	LRCe108_wt_e2_germring_1	25	12.711	1.01059
				wt_germring	LRCe108_wt_e2_germring	LRCe108_wt_e2_germring_1	26	13.389	1.0645
				wt_germring	LRCe108_wt_e2_germring	LRCe108_wt_e2_germring_1	27	12.979	1.0319
				wt_germring	LRCe108_wt_e2_germring	LRCe108_wt_e2_germring_1	28	11.964	0.951201
				wt_germring	LRCe108_wt_e2_germring	LRCe108_wt_e2_germring_1	29	12.293	0.977358
				wt_germring	LRCe108_wt_e2_germring	LRCe108_wt_e2_germring_1	30	13.549	1.07722
				wt_germring	LRCe108_wt_e2_germring	LRCe108_wt_e2_germring_1	31	11.935	0.948895
				wt_germring	LRCe108_wt_e2_germring	LRCe108_wt_e2_germring_1	32	11.24	0.893639
				wt_germring	LRCe108_wt_e2_germring	LRCe108_wt_e2_germring_1	33	11.018	0.875989
				wt_germring	LRCe108_wt_e2_germring	LRCe108_wt_e2_germring_1	34	12.007	0.95462
				wt_germring	LRCe108_wt_e2_germring	LRCe108_wt_e2_germring_1	35	11.842	0.941501
				wt_germring	LRCe108_wt_e2_germring	LRCe108_wt_e2_germring_1	36	12.553	0.99803
				wt_germring	LRCe108_wt_e2_germring	LRCe108_wt_e2_germring_1	37	12.818	1.0191
				wt_germring	LRCe108_wt_e2_germring	LRCe108_wt_e2_germring_1	38	11.905	0.94651
				wt_germring	LRCe108_wt_e2_germring	LRCe108_wt_e2_germring_1	39	11.419	0.907871
				wt_germring	LRCe108_wt_e2_germring	LRCe108_wt_e2_germring_1	40	12.521	0.995485
				wt_germring	LRCe108_wt_e2_germring	LRCe108_wt_e2_germring_1	41	13.081	1.04001
				wt_germring	LRCe108_wt_e2_germring	LRCe108_wt_e2_germring_1	42	13.043	1.03699
				wt_germring	LRCe108_wt_e2_germring	LRCe108_wt_e2_germring_1	43	13.375	1.06338
				wt_germring	LRCe108_wt_e2_germring	LRCe108_wt_e2_germring_1	44	11.747	0.933948
				wt_germring	LRCe108_wt_e2_germring	LRCe108_wt_e2_germring_1	45	12.38	0.984275
				wt_germring	LRCe108_wt_e2_germring	LRCe108_wt_e2_germring_1	46	13.203	1.04971
				wt_germring	LRCe108_wt_e2_germring	LRCe108_wt_e2_germring_1	47	13.14	1.0447
				wt_germring	LRCe108_wt_e2_germring	LRCe108_wt_e2_germring_1	48	13.473	1.07117
				wt_germring	LRCe108_wt_e2_germring	LRCe108_wt_e2_germring_1	49	13.666	1.08652
				wt_germring	LRCe108_wt_e2_germring	LRCe108_wt_e2_germring_1	50	13.209	1.05019
				wt_germring	LRCe108_wt_e2_germring	LRCe108_wt_e2_germring_1	51	12.766	1.01496
				wt_germring	LRCe108_wt_e2_germring	LRCe108_wt_e2_germring_1	52	13.803	1.09741
				wt_germring	LRCe108_wt_e2_germring	LRCe108_wt_e2_germring_1	53	13.049	1.03746
				wt_germring	LRCe108_wt_e2_germring	LRCe108_wt_e2_germring_1	54	12.775	1.01568
				wt_germring	LRCe108_wt_e2_germring	LRCe108_wt_e2_germring_1	55	12.797	1.01743
				wt_germring	LRCe108_wt_e2_germring	LRCe108_wt_e2_germring_1	56	13.67	1.08684
				wt_germring	LRCe108_wt_e2_germring	LRCe108_wt_e2_germring_1	57	12.881	1.02411
				wt_germring	LRCe108_wt_e2_germring	LRCe108_wt_e2_germring_1	58	12.271	0.975609
				wt_germring	LRCe108_wt_e2_germring	LRCe108_wt_e2_germring_1	59	13.317	1.05877
				wt_germring	LRCe108_wt_e2_germring	LRCe108_wt_e2_germring_1	60	13.81	1.09797
				wt_germring	LRCe108_wt_e2_germring	LRCe108_wt_e2_germring_2	1	10.918	0.936128
				wt_germring	LRCe108_wt_e2_germring	LRCe108_wt_e2_germring_2	2	10.608	0.909548
				wt_germring	LRCe108_wt_e2_germring	LRCe108_wt_e2_germring_2	3	11.3	0.968881
				wt_germring	LRCe108_wt_e2_germring	LRCe108_wt_e2_germring_2	4	10.736	0.920523
				wt_germring	LRCe108_wt_e2_germring	LRCe108_wt_e2_germring_2	5	11.269	0.966223
				wt_germring	LRCe108_wt_e2_germring	LRCe108_wt_e2_germring_2	6	11.03	0.945731
				wt_germring	LRCe108_wt_e2_germring	LRCe108_wt_e2_germring_2	7	12.293	1.05402
				wt_germring	LRCe108_wt_e2_germring	LRCe108_wt_e2_germring_2	8	12.534	1.07469
				wt_germring	LRCe108_wt_e2_germring	LRCe108_wt_e2_germring_2	9	13.385	1.14765
				wt_germring	LRCe108_wt_e2_germring	LRCe108_wt_e2_germring_2	10	13.361	1.1456
				wt_germring	LRCe108_wt_e2_germring	LRCe108_wt_e2_germring_2	11	13.244	1.13556
				wt_germring	LRCe108_wt_e2_germring	LRCe108_wt_e2_germring_2	12	12.739	1.09226
				wt_germring	LRCe108_wt_e2_germring	LRCe108_wt_e2_germring_2	13	12.952	1.11053
				wt_germring	LRCe108_wt_e2_germring	LRCe108_wt_e2_germring_2	14	12.948	1.11018
				wt_germring	LRCe108_wt_e2_germring	LRCe108_wt_e2_germring_2	15	11.966	1.02599
				wt_germring	LRCe108_wt_e2_germring	LRCe108_wt_e2_germring_2	16	11.426	0.979685
				wt_germring	LRCe108_wt_e2_germring	LRCe108_wt_e2_germring_2	17	11.554	0.99066
				wt_germring	LRCe108_wt_e2_germring	LRCe108_wt_e2_germring_2	18	11.113	0.952848
				wt_germring	LRCe108_wt_e2_germring	LRCe108_wt_e2_germring_2	19	11.63	0.997176
				wt_germring	LRCe108_wt_e2_germring	LRCe108_wt_e2_germring_2	20	12.198	1.04588
				wt_germring	LRCe108_wt_e2_germring	LRCe108_wt_e2_germring_2	21	11.13	0.954305
				wt_germring	LRCe108_wt_e2_germring	LRCe108_wt_e2_germring_2	22	11.85	1.01604
				wt_germring	LRCe108_wt_e2_germring	LRCe108_wt_e2_germring_2	23	12.578	1.07846
				wt_germring	LRCe108_wt_e2_germring	LRCe108_wt_e2_germring_2	24	11.806	1.01227
				wt_germring	LRCe108_wt_e2_germring	LRCe108_wt_e2_germring_2	25	11.291	0.96811
				wt_germring	LRCe108_wt_e2_germring	LRCe108_wt_e2_germring_2	26	11.356	0.973683
				wt_germring	LRCe108_wt_e2_germring	LRCe108_wt_e2_germring_2	27	11.968	1.02616
				wt_germring	LRCe108_wt_e2_germring	LRCe108_wt_e2_germring_2	28	11.211	0.96125
				wt_germring	LRCe108_wt_e2_germring	LRCe108_wt_e2_germring_2	29	12.214	1.04725
				wt_germring	LRCe108_wt_e2_germring	LRCe108_wt_e2_germring_2	30	11.952	1.02479
				wt_germring	LRCe108_wt_e2_germring	LRCe108_wt_e2_germring_2	31	11.92	1.02204
				wt_germring	LRCe108_wt_e2_germring	LRCe108_wt_e2_germring_2	32	11.698	1.00301
				wt_germring	LRCe108_wt_e2_germring	LRCe108_wt_e2_germring_2	33	12.264	1.05154
				wt_germring	LRCe108_wt_e2_germring	LRCe108_wt_e2_germring_2	34	12.014	1.0301
				wt_germring	LRCe108_wt_e2_germring	LRCe108_wt_e2_germring_2	35	11.327	0.971196
				wt_germring	LRCe108_wt_e2_germring	LRCe108_wt_e2_germring_2	36	11.727	1.00549
				wt_germring	LRCe108_wt_e2_germring	LRCe108_wt_e2_germring_2	37	11.923	1.0223
				wt_germring	LRCe108_wt_e2_germring	LRCe108_wt_e2_germring_2	38	11.478	0.984143
				wt_germring	LRCe108_wt_e2_germring	LRCe108_wt_e2_germring_2	39	10.947	0.938615
				wt_germring	LRCe108_wt_e2_germring	LRCe108_wt_e2_germring_2	40	11.005	0.943588
				wt_germring	LRCe108_wt_e2_germring	LRCe108_wt_e2_germring_2	41	10.378	0.889828
				wt_germring	LRCe108_wt_e2_germring	LRCe108_wt_e2_germring_2	42	9.948	0.852959
				wt_germring	LRCe108_wt_e2_germring	LRCe108_wt_e2_germring_2	43	10.686	0.916236
				wt_germring	LRCe108_wt_e2_germring	LRCe108_wt_e2_germring_2	44	10.769	0.923353
				wt_germring	LRCe108_wt_e2_germring	LRCe108_wt_e2_germring_2	45	11.16	0.956878
				wt_germring	LRCe108_wt_e2_germring	LRCe108_wt_e2_germring_2	46	10.307	0.88374
				wt_germring	LRCe108_wt_e2_germring	LRCe108_wt_e2_germring_2	47	11.807	1.01235
				wt_germring	LRCe108_wt_e2_germring	LRCe108_wt_e2_germring_2	48	12.01	1.02976
				wt_germring	LRCe108_wt_e2_germring	LRCe108_wt_e2_germring_2	49	11.26	0.965452
				wt_germring	LRCe108_wt_e2_germring	LRCe108_wt_e2_germring_2	50	11.558	0.991003
				wt_germring	LRCe108_wt_e2_germring	LRCe108_wt_e2_germring_2	51	11.476	0.983972
				wt_germring	LRCe108_wt_e2_germring	LRCe108_wt_e2_germring_2	52	11.54	0.989459
				wt_germring	LRCe108_wt_e2_germring	LRCe108_wt_e2_germring_2	53	11.793	1.01115
				wt_germring	LRCe108_wt_e2_germring	LRCe108_wt_e2_germring_2	54	11.916	1.0217
				wt_germring	LRCe108_wt_e2_germring	LRCe108_wt_e2_germring_2	55	11.646	0.998548
				wt_germring	LRCe108_wt_e2_germring	LRCe108_wt_e2_germring_2	56	11.957	1.02521
				wt_germring	LRCe108_wt_e2_germring	LRCe108_wt_e2_germring_2	57	11.834	1.01467
				wt_germring	LRCe108_wt_e2_germring	LRCe108_wt_e2_germring_2	58	11.707	1.00378
				wt_germring	LRCe108_wt_e2_germring	LRCe108_wt_e2_germring_2	59	11.276	0.966824
				wt_germring	LRCe108_wt_e2_germring	LRCe108_wt_e2_germring_2	60	11.885	1.01904
				wt_germring	LRCe108_wt_e2_germring	LRCe108_wt_e2_germring_3	1	9.83	0.912729
				wt_germring	LRCe108_wt_e2_germring	LRCe108_wt_e2_germring_3	2	10.305	0.956833
				wt_germring	LRCe108_wt_e2_germring	LRCe108_wt_e2_germring_3	3	9.505	0.882552
				wt_germring	LRCe108_wt_e2_germring	LRCe108_wt_e2_germring_3	4	9.787	0.908736
				wt_germring	LRCe108_wt_e2_germring	LRCe108_wt_e2_germring_3	5	9.519	0.883852
				wt_germring	LRCe108_wt_e2_germring	LRCe108_wt_e2_germring_3	6	9.718	0.90233
				wt_germring	LRCe108_wt_e2_germring	LRCe108_wt_e2_germring_3	7	9.783	0.908365
				wt_germring	LRCe108_wt_e2_germring	LRCe108_wt_e2_germring_3	8	9.311	0.864539
				wt_germring	LRCe108_wt_e2_germring	LRCe108_wt_e2_germring_3	9	9.725	0.90298
				wt_germring	LRCe108_wt_e2_germring	LRCe108_wt_e2_germring_3	10	9.727	0.903165
				wt_germring	LRCe108_wt_e2_germring	LRCe108_wt_e2_germring_3	11	9.525	0.884409
				wt_germring	LRCe108_wt_e2_germring	LRCe108_wt_e2_germring_3	12	9.902	0.919414
				wt_germring	LRCe108_wt_e2_germring	LRCe108_wt_e2_germring_3	13	9.659	0.896851
				wt_germring	LRCe108_wt_e2_germring	LRCe108_wt_e2_germring_3	14	10.35	0.961012
				wt_germring	LRCe108_wt_e2_germring	LRCe108_wt_e2_germring_3	15	10.435	0.968904
				wt_germring	LRCe108_wt_e2_germring	LRCe108_wt_e2_germring_3	16	10.114	0.939099
				wt_germring	LRCe108_wt_e2_germring	LRCe108_wt_e2_germring_3	17	9.933	0.922293
				wt_germring	LRCe108_wt_e2_germring	LRCe108_wt_e2_germring_3	18	9.831	0.912822
				wt_germring	LRCe108_wt_e2_germring	LRCe108_wt_e2_germring_3	19	9.922	0.921271
				wt_germring	LRCe108_wt_e2_germring	LRCe108_wt_e2_germring_3	20	10.432	0.968626
				wt_germring	LRCe108_wt_e2_germring	LRCe108_wt_e2_germring_3	21	11.176	1.03771
				wt_germring	LRCe108_wt_e2_germring	LRCe108_wt_e2_germring_3	22	10.625	0.986546
				wt_germring	LRCe108_wt_e2_germring	LRCe108_wt_e2_germring_3	23	10.681	0.991746
				wt_germring	LRCe108_wt_e2_germring	LRCe108_wt_e2_germring_3	24	10.555	0.980046
				wt_germring	LRCe108_wt_e2_germring	LRCe108_wt_e2_germring_3	25	10.843	1.00679
				wt_germring	LRCe108_wt_e2_germring	LRCe108_wt_e2_germring_3	26	11.41	1.05943
				wt_germring	LRCe108_wt_e2_germring	LRCe108_wt_e2_germring_3	27	10.876	1.00985
				wt_germring	LRCe108_wt_e2_germring	LRCe108_wt_e2_germring_3	28	11.793	1.095
				wt_germring	LRCe108_wt_e2_germring	LRCe108_wt_e2_germring_3	29	11.82	1.0975
				wt_germring	LRCe108_wt_e2_germring	LRCe108_wt_e2_germring_3	30	11.338	1.05275
				wt_germring	LRCe108_wt_e2_germring	LRCe108_wt_e2_germring_3	31	12.488	1.15953
				wt_germring	LRCe108_wt_e2_germring	LRCe108_wt_e2_germring_3	32	11.861	1.10131
				wt_germring	LRCe108_wt_e2_germring	LRCe108_wt_e2_germring_3	33	11.749	1.09091
				wt_germring	LRCe108_wt_e2_germring	LRCe108_wt_e2_germring_3	34	11.829	1.09834
				wt_germring	LRCe108_wt_e2_germring	LRCe108_wt_e2_germring_3	35	11.663	1.08293
				wt_germring	LRCe108_wt_e2_germring	LRCe108_wt_e2_germring_3	36	11.939	1.10855
				wt_germring	LRCe108_wt_e2_germring	LRCe108_wt_e2_germring_3	37	11.723	1.0885
				wt_germring	LRCe108_wt_e2_germring	LRCe108_wt_e2_germring_3	38	11.145	1.03483
				wt_germring	LRCe108_wt_e2_germring	LRCe108_wt_e2_germring_3	39	11.906	1.10549
				wt_germring	LRCe108_wt_e2_germring	LRCe108_wt_e2_germring_3	40	12.505	1.16111
				wt_germring	LRCe108_wt_e2_germring	LRCe108_wt_e2_germring_3	41	12.309	1.14291
				wt_germring	LRCe108_wt_e2_germring	LRCe108_wt_e2_germring_3	42	11.631	1.07995
				wt_germring	LRCe108_wt_e2_germring	LRCe108_wt_e2_germring_3	43	11.492	1.06705
				wt_germring	LRCe108_wt_e2_germring	LRCe108_wt_e2_germring_3	44	11.298	1.04903
				wt_germring	LRCe108_wt_e2_germring	LRCe108_wt_e2_germring_3	45	10.737	0.996945
				wt_germring	LRCe108_wt_e2_germring	LRCe108_wt_e2_germring_3	46	11.25	1.04458
				wt_germring	LRCe108_wt_e2_germring	LRCe108_wt_e2_germring_3	47	11.795	1.09518
				wt_germring	LRCe108_wt_e2_germring	LRCe108_wt_e2_germring_3	48	11.309	1.05006
				wt_germring	LRCe108_wt_e2_germring	LRCe108_wt_e2_germring_3	49	10.836	1.00614
				wt_germring	LRCe108_wt_e2_germring	LRCe108_wt_e2_germring_3	50	11.056	1.02656
				wt_germring	LRCe108_wt_e2_germring	LRCe108_wt_e2_germring_3	51	10.825	1.00512
				wt_germring	LRCe108_wt_e2_germring	LRCe108_wt_e2_germring_3	52	10.359	0.961847
				wt_germring	LRCe108_wt_e2_germring	LRCe108_wt_e2_germring_3	53	11.2	1.03994
				wt_germring	LRCe108_wt_e2_germring	LRCe108_wt_e2_germring_3	54	10.45	0.970297
				wt_germring	LRCe108_wt_e2_germring	LRCe108_wt_e2_germring_3	55	11.43	1.06129
				wt_germring	LRCe108_wt_e2_germring	LRCe108_wt_e2_germring_3	56	10.348	0.960826
				wt_germring	LRCe108_wt_e2_germring	LRCe108_wt_e2_germring_3	57	10.446	0.969925
				wt_germring	LRCe108_wt_e2_germring	LRCe108_wt_e2_germring_3	58	8.97	0.832877
				wt_germring	LRCe108_wt_e2_germring	LRCe108_wt_e2_germring_3	59	10.096	0.937427
				wt_germring	LRCe108_wt_e2_germring	LRCe108_wt_e2_germring_3	60	11.119	1.03241
				wt_germring	LRCe108_wt_e2_germring	LRCe108_wt_e2_germring_4	1	10.289	0.989363
				wt_germring	LRCe108_wt_e2_germring	LRCe108_wt_e2_germring_4	2	10.406	1.00061
				wt_germring	LRCe108_wt_e2_germring	LRCe108_wt_e2_germring_4	3	9.573	0.920515
				wt_germring	LRCe108_wt_e2_germring	LRCe108_wt_e2_germring_4	4	9.757	0.938208
				wt_germring	LRCe108_wt_e2_germring	LRCe108_wt_e2_germring_4	5	10.055	0.966863
				wt_germring	LRCe108_wt_e2_germring	LRCe108_wt_e2_germring_4	6	9.485	0.912053
				wt_germring	LRCe108_wt_e2_germring	LRCe108_wt_e2_germring_4	7	10.35	0.995229
				wt_germring	LRCe108_wt_e2_germring	LRCe108_wt_e2_germring_4	8	9.784	0.940804
				wt_germring	LRCe108_wt_e2_germring	LRCe108_wt_e2_germring_4	9	9.526	0.915995
				wt_germring	LRCe108_wt_e2_germring	LRCe108_wt_e2_germring_4	10	9.785	0.9409
				wt_germring	LRCe108_wt_e2_germring	LRCe108_wt_e2_germring_4	11	10.837	1.04206
				wt_germring	LRCe108_wt_e2_germring	LRCe108_wt_e2_germring_4	12	10.333	0.993594
				wt_germring	LRCe108_wt_e2_germring	LRCe108_wt_e2_germring_4	13	10.419	1.00186
				wt_germring	LRCe108_wt_e2_germring	LRCe108_wt_e2_germring_4	14	11.637	1.11898
				wt_germring	LRCe108_wt_e2_germring	LRCe108_wt_e2_germring_4	15	10.583	1.01763
				wt_germring	LRCe108_wt_e2_germring	LRCe108_wt_e2_germring_4	16	10.646	1.02369
				wt_germring	LRCe108_wt_e2_germring	LRCe108_wt_e2_germring_4	17	10.25	0.985613
				wt_germring	LRCe108_wt_e2_germring	LRCe108_wt_e2_germring_4	18	10.314	0.991767
				wt_germring	LRCe108_wt_e2_germring	LRCe108_wt_e2_germring_4	19	10.891	1.04725
				wt_germring	LRCe108_wt_e2_germring	LRCe108_wt_e2_germring_4	20	10.783	1.03687
				wt_germring	LRCe108_wt_e2_germring	LRCe108_wt_e2_germring_4	21	10.655	1.02456
				wt_germring	LRCe108_wt_e2_germring	LRCe108_wt_e2_germring_4	22	9.789	0.941285
				wt_germring	LRCe108_wt_e2_germring	LRCe108_wt_e2_germring_4	23	10.419	1.00186
				wt_germring	LRCe108_wt_e2_germring	LRCe108_wt_e2_germring_4	24	11.117	1.06898
				wt_germring	LRCe108_wt_e2_germring	LRCe108_wt_e2_germring_4	25	11.531	1.10879
				wt_germring	LRCe108_wt_e2_germring	LRCe108_wt_e2_germring_4	26	11.471	1.10302
				wt_germring	LRCe108_wt_e2_germring	LRCe108_wt_e2_germring_4	27	10.463	1.00609
				wt_germring	LRCe108_wt_e2_germring	LRCe108_wt_e2_germring_4	28	10.52	1.01158
				wt_germring	LRCe108_wt_e2_germring	LRCe108_wt_e2_germring_4	29	11.352	1.09158
				wt_germring	LRCe108_wt_e2_germring	LRCe108_wt_e2_germring_4	30	11.161	1.07321
				wt_germring	LRCe108_wt_e2_germring	LRCe108_wt_e2_germring_4	31	11.97	1.151
				wt_germring	LRCe108_wt_e2_germring	LRCe108_wt_e2_germring_4	32	10.902	1.04831
				wt_germring	LRCe108_wt_e2_germring	LRCe108_wt_e2_germring_4	33	11.216	1.0785
				wt_germring	LRCe108_wt_e2_germring	LRCe108_wt_e2_germring_4	34	10.388	0.998883
				wt_germring	LRCe108_wt_e2_germring	LRCe108_wt_e2_germring_4	35	10.519	1.01148
				wt_germring	LRCe108_wt_e2_germring	LRCe108_wt_e2_germring_4	36	11.507	1.10648
				wt_germring	LRCe108_wt_e2_germring	LRCe108_wt_e2_germring_4	37	11.076	1.06504
				wt_germring	LRCe108_wt_e2_germring	LRCe108_wt_e2_germring_4	38	10.373	0.997441
				wt_germring	LRCe108_wt_e2_germring	LRCe108_wt_e2_germring_4	39	9.613	0.924361
				wt_germring	LRCe108_wt_e2_germring	LRCe108_wt_e2_germring_4	40	11.177	1.07475
				wt_germring	LRCe108_wt_e2_germring	LRCe108_wt_e2_germring_4	41	10.273	0.987825
				wt_germring	LRCe108_wt_e2_germring	LRCe108_wt_e2_germring_4	42	10.573	1.01667
				wt_germring	LRCe108_wt_e2_germring	LRCe108_wt_e2_germring_4	43	10.156	0.976574
				wt_germring	LRCe108_wt_e2_germring	LRCe108_wt_e2_germring_4	44	11.042	1.06177
				wt_germring	LRCe108_wt_e2_germring	LRCe108_wt_e2_germring_4	45	9.68	0.930804
				wt_germring	LRCe108_wt_e2_germring	LRCe108_wt_e2_germring_4	46	9.415	0.905322
				wt_germring	LRCe108_wt_e2_germring	LRCe108_wt_e2_germring_4	47	9.033	0.86859
				wt_germring	LRCe108_wt_e2_germring	LRCe108_wt_e2_germring_4	48	9.893	0.951285
				wt_germring	LRCe108_wt_e2_germring	LRCe108_wt_e2_germring_4	49	10.257	0.986286
				wt_germring	LRCe108_wt_e2_germring	LRCe108_wt_e2_germring_4	50	10.39	0.999075
				wt_germring	LRCe108_wt_e2_germring	LRCe108_wt_e2_germring_4	51	11.055	1.06302
				wt_germring	LRCe108_wt_e2_germring	LRCe108_wt_e2_germring_4	52	9.926	0.954458
				wt_germring	LRCe108_wt_e2_germring	LRCe108_wt_e2_germring_4	53	9.889	0.9509
				wt_germring	LRCe108_wt_e2_germring	LRCe108_wt_e2_germring_4	54	10.168	0.977728
				wt_germring	LRCe108_wt_e2_germring	LRCe108_wt_e2_germring_4	55	10.581	1.01744
				wt_germring	LRCe108_wt_e2_germring	LRCe108_wt_e2_germring_4	56	9.536	0.916957
				wt_germring	LRCe108_wt_e2_germring	LRCe108_wt_e2_germring_4	57	9.89	0.950997
				wt_germring	LRCe108_wt_e2_germring	LRCe108_wt_e2_germring_4	58	10.297	0.990133
				wt_germring	LRCe108_wt_e2_germring	LRCe108_wt_e2_germring_4	59	9.767	0.939169
				wt_germring	LRCe108_wt_e2_germring	LRCe108_wt_e2_germring_4	60	9.234	0.887917
				wt_germring	LRCe108_wt_e2_germring	LRCe108_wt_e2_germring_5	1	12.907	1.07318
				wt_germring	LRCe108_wt_e2_germring	LRCe108_wt_e2_germring_5	2	11.612	0.965508
				wt_germring	LRCe108_wt_e2_germring	LRCe108_wt_e2_germring_5	3	11.966	0.994942
				wt_germring	LRCe108_wt_e2_germring	LRCe108_wt_e2_germring_5	4	11.89	0.988623
				wt_germring	LRCe108_wt_e2_germring	LRCe108_wt_e2_germring_5	5	12.915	1.07385
				wt_germring	LRCe108_wt_e2_germring	LRCe108_wt_e2_germring_5	6	12.177	1.01249
				wt_germring	LRCe108_wt_e2_germring	LRCe108_wt_e2_germring_5	7	12.375	1.02895
				wt_germring	LRCe108_wt_e2_germring	LRCe108_wt_e2_germring_5	8	11.937	0.992531
				wt_germring	LRCe108_wt_e2_germring	LRCe108_wt_e2_germring_5	9	12.567	1.04491
				wt_germring	LRCe108_wt_e2_germring	LRCe108_wt_e2_germring_5	10	12.457	1.03577
				wt_germring	LRCe108_wt_e2_germring	LRCe108_wt_e2_germring_5	11	12.807	1.06487
				wt_germring	LRCe108_wt_e2_germring	LRCe108_wt_e2_germring_5	12	12.698	1.05581
				wt_germring	LRCe108_wt_e2_germring	LRCe108_wt_e2_germring_5	13	11.919	0.991034
				wt_germring	LRCe108_wt_e2_germring	LRCe108_wt_e2_germring_5	14	12.213	1.01548
				wt_germring	LRCe108_wt_e2_germring	LRCe108_wt_e2_germring_5	15	12.747	1.05988
				wt_germring	LRCe108_wt_e2_germring	LRCe108_wt_e2_germring_5	16	12.309	1.02346
				wt_germring	LRCe108_wt_e2_germring	LRCe108_wt_e2_germring_5	17	11.922	0.991283
				wt_germring	LRCe108_wt_e2_germring	LRCe108_wt_e2_germring_5	18	11.824	0.983135
				wt_germring	LRCe108_wt_e2_germring	LRCe108_wt_e2_germring_5	19	11.175	0.929172
				wt_germring	LRCe108_wt_e2_germring	LRCe108_wt_e2_germring_5	20	11.317	0.940979
				wt_germring	LRCe108_wt_e2_germring	LRCe108_wt_e2_germring_5	21	12.039	1.00101
				wt_germring	LRCe108_wt_e2_germring	LRCe108_wt_e2_germring_5	22	11.887	0.988373
				wt_germring	LRCe108_wt_e2_germring	LRCe108_wt_e2_germring_5	23	12.716	1.0573
				wt_germring	LRCe108_wt_e2_germring	LRCe108_wt_e2_germring_5	24	11.585	0.963263
				wt_germring	LRCe108_wt_e2_germring	LRCe108_wt_e2_germring_5	25	10.654	0.885852
				wt_germring	LRCe108_wt_e2_germring	LRCe108_wt_e2_germring_5	26	11.527	0.95844
				wt_germring	LRCe108_wt_e2_germring	LRCe108_wt_e2_germring_5	27	10.459	0.869639
				wt_germring	LRCe108_wt_e2_germring	LRCe108_wt_e2_germring_5	28	11.524	0.958191
				wt_germring	LRCe108_wt_e2_germring	LRCe108_wt_e2_germring_5	29	12.414	1.03219
				wt_germring	LRCe108_wt_e2_germring	LRCe108_wt_e2_germring_5	30	12.207	1.01498
				wt_germring	LRCe108_wt_e2_germring	LRCe108_wt_e2_germring_5	31	11.352	0.943889
				wt_germring	LRCe108_wt_e2_germring	LRCe108_wt_e2_germring_5	32	11.655	0.969083
				wt_germring	LRCe108_wt_e2_germring	LRCe108_wt_e2_germring_5	33	11.048	0.918613
				wt_germring	LRCe108_wt_e2_germring	LRCe108_wt_e2_germring_5	34	11.692	0.972159
				wt_germring	LRCe108_wt_e2_germring	LRCe108_wt_e2_germring_5	35	11.679	0.971079
				wt_germring	LRCe108_wt_e2_germring	LRCe108_wt_e2_germring_5	36	11.777	0.979227
				wt_germring	LRCe108_wt_e2_germring	LRCe108_wt_e2_germring_5	37	11.601	0.964593
				wt_germring	LRCe108_wt_e2_germring	LRCe108_wt_e2_germring_5	38	11.175	0.929172
				wt_germring	LRCe108_wt_e2_germring	LRCe108_wt_e2_germring_5	39	11.52	0.957858
				wt_germring	LRCe108_wt_e2_germring	LRCe108_wt_e2_germring_5	40	11.192	0.930586
				wt_germring	LRCe108_wt_e2_germring	LRCe108_wt_e2_germring_5	41	11.268	0.936905
				wt_germring	LRCe108_wt_e2_germring	LRCe108_wt_e2_germring_5	42	10.158	0.844611
				wt_germring	LRCe108_wt_e2_germring	LRCe108_wt_e2_germring_5	43	11.072	0.920608
				wt_germring	LRCe108_wt_e2_germring	LRCe108_wt_e2_germring_5	44	10.724	0.891673
				wt_germring	LRCe108_wt_e2_germring	LRCe108_wt_e2_germring_5	45	11.185	0.930004
				wt_germring	LRCe108_wt_e2_germring	LRCe108_wt_e2_germring_5	46	10.549	0.877122
				wt_germring	LRCe108_wt_e2_germring	LRCe108_wt_e2_germring_5	47	10.326	0.85858
				wt_germring	LRCe108_wt_e2_germring	LRCe108_wt_e2_germring_5	48	11.358	0.944388
				wt_germring	LRCe108_wt_e2_germring	LRCe108_wt_e2_germring_5	49	13.258	1.10237
				wt_germring	LRCe108_wt_e2_germring	LRCe108_wt_e2_germring_5	50	12.98	1.07925
				wt_germring	LRCe108_wt_e2_germring	LRCe108_wt_e2_germring_5	51	13.555	1.12706
				wt_germring	LRCe108_wt_e2_germring	LRCe108_wt_e2_germring_5	52	13.554	1.12698
				wt_germring	LRCe108_wt_e2_germring	LRCe108_wt_e2_germring_5	53	13.338	1.10902
				wt_germring	LRCe108_wt_e2_germring	LRCe108_wt_e2_germring_5	54	13.819	1.14901
				wt_germring	LRCe108_wt_e2_germring	LRCe108_wt_e2_germring_5	55	14.485	1.20439
				wt_germring	LRCe108_wt_e2_germring	LRCe108_wt_e2_germring_5	56	12.669	1.05339
				wt_germring	LRCe108_wt_e2_germring	LRCe108_wt_e2_germring_5	57	13.172	1.09522
				wt_germring	LRCe108_wt_e2_germring	LRCe108_wt_e2_germring_5	58	12.949	1.07668
				wt_germring	LRCe108_wt_e2_germring	LRCe108_wt_e2_germring_5	59	12.581	1.04608
				wt_germring	LRCe108_wt_e2_germring	LRCe108_wt_e2_germring_5	60	13.173	1.0953
				wt_dome	LRCe108_wt_e2_latesphere	LRCe108_wt_e2_latesphere_1	1	13.982	1.16835
				wt_dome	LRCe108_wt_e2_latesphere	LRCe108_wt_e2_latesphere_1	2	15.421	1.28859
				wt_dome	LRCe108_wt_e2_latesphere	LRCe108_wt_e2_latesphere_1	3	15.295	1.27806
				wt_dome	LRCe108_wt_e2_latesphere	LRCe108_wt_e2_latesphere_1	4	14.179	1.18481
				wt_dome	LRCe108_wt_e2_latesphere	LRCe108_wt_e2_latesphere_1	5	14.579	1.21823
				wt_dome	LRCe108_wt_e2_latesphere	LRCe108_wt_e2_latesphere_1	6	13.784	1.1518
				wt_dome	LRCe108_wt_e2_latesphere	LRCe108_wt_e2_latesphere_1	7	13.696	1.14445
				wt_dome	LRCe108_wt_e2_latesphere	LRCe108_wt_e2_latesphere_1	8	13.644	1.14011
				wt_dome	LRCe108_wt_e2_latesphere	LRCe108_wt_e2_latesphere_1	9	13.719	1.14637
				wt_dome	LRCe108_wt_e2_latesphere	LRCe108_wt_e2_latesphere_1	10	13.679	1.14303
				wt_dome	LRCe108_wt_e2_latesphere	LRCe108_wt_e2_latesphere_1	11	11.452	0.95694
				wt_dome	LRCe108_wt_e2_latesphere	LRCe108_wt_e2_latesphere_1	12	11.578	0.967468
				wt_dome	LRCe108_wt_e2_latesphere	LRCe108_wt_e2_latesphere_1	13	11.184	0.934545
				wt_dome	LRCe108_wt_e2_latesphere	LRCe108_wt_e2_latesphere_1	14	11.267	0.941481
				wt_dome	LRCe108_wt_e2_latesphere	LRCe108_wt_e2_latesphere_1	15	11.056	0.92385
				wt_dome	LRCe108_wt_e2_latesphere	LRCe108_wt_e2_latesphere_1	16	10.001	0.835693
				wt_dome	LRCe108_wt_e2_latesphere	LRCe108_wt_e2_latesphere_1	17	9.492	0.79316
				wt_dome	LRCe108_wt_e2_latesphere	LRCe108_wt_e2_latesphere_1	18	10.677	0.89218
				wt_dome	LRCe108_wt_e2_latesphere	LRCe108_wt_e2_latesphere_1	19	11.252	0.940227
				wt_dome	LRCe108_wt_e2_latesphere	LRCe108_wt_e2_latesphere_1	20	12.403	1.03641
				wt_dome	LRCe108_wt_e2_latesphere	LRCe108_wt_e2_latesphere_1	21	12.037	1.00582
				wt_dome	LRCe108_wt_e2_latesphere	LRCe108_wt_e2_latesphere_1	22	10.818	0.903962
				wt_dome	LRCe108_wt_e2_latesphere	LRCe108_wt_e2_latesphere_1	23	9.936	0.830261
				wt_dome	LRCe108_wt_e2_latesphere	LRCe108_wt_e2_latesphere_1	24	10.128	0.846305
				wt_dome	LRCe108_wt_e2_latesphere	LRCe108_wt_e2_latesphere_1	31	13.598	1.13626
				wt_dome	LRCe108_wt_e2_latesphere	LRCe108_wt_e2_latesphere_1	32	12.08	1.00942
				wt_dome	LRCe108_wt_e2_latesphere	LRCe108_wt_e2_latesphere_1	33	11.929	0.996798
				wt_dome	LRCe108_wt_e2_latesphere	LRCe108_wt_e2_latesphere_1	34	12.502	1.04468
				wt_dome	LRCe108_wt_e2_latesphere	LRCe108_wt_e2_latesphere_1	35	12.684	1.05989
				wt_dome	LRCe108_wt_e2_latesphere	LRCe108_wt_e2_latesphere_1	36	12.84	1.07292
				wt_dome	LRCe108_wt_e2_latesphere	LRCe108_wt_e2_latesphere_1	37	12.75	1.0654
				wt_dome	LRCe108_wt_e2_latesphere	LRCe108_wt_e2_latesphere_1	38	13.756	1.14946
				wt_dome	LRCe108_wt_e2_latesphere	LRCe108_wt_e2_latesphere_1	39	13.919	1.16308
				wt_dome	LRCe108_wt_e2_latesphere	LRCe108_wt_e2_latesphere_1	46	13.051	1.09055
				wt_dome	LRCe108_wt_e2_latesphere	LRCe108_wt_e2_latesphere_1	47	12.849	1.07367
				wt_dome	LRCe108_wt_e2_latesphere	LRCe108_wt_e2_latesphere_1	48	13.466	1.12523
				wt_dome	LRCe108_wt_e2_latesphere	LRCe108_wt_e2_latesphere_1	49	11.258	0.940729
				wt_dome	LRCe108_wt_e2_latesphere	LRCe108_wt_e2_latesphere_1	50	9.378	0.783634
				wt_dome	LRCe108_wt_e2_latesphere	LRCe108_wt_e2_latesphere_1	51	11.262	0.941063
				wt_dome	LRCe108_wt_e2_latesphere	LRCe108_wt_e2_latesphere_1	52	11.539	0.964209
				wt_dome	LRCe108_wt_e2_latesphere	LRCe108_wt_e2_latesphere_1	53	10.945	0.914574
				wt_dome	LRCe108_wt_e2_latesphere	LRCe108_wt_e2_latesphere_1	54	11.773	0.983763
				wt_dome	LRCe108_wt_e2_latesphere	LRCe108_wt_e2_latesphere_1	55	10.689	0.893183
				wt_dome	LRCe108_wt_e2_latesphere	LRCe108_wt_e2_latesphere_1	56	9.617	0.803605
				wt_dome	LRCe108_wt_e2_latesphere	LRCe108_wt_e2_latesphere_1	57	12.435	1.03908
				wt_dome	LRCe108_wt_e2_latesphere	LRCe108_wt_e2_latesphere_1	58	11.97	1.00022
				wt_dome	LRCe108_wt_e2_latesphere	LRCe108_wt_e2_latesphere_1	59	12.189	1.01852
				wt_dome	LRCe108_wt_e2_latesphere	LRCe108_wt_e2_latesphere_1	60	11.564	0.966298
				wt_dome	LRCe108_wt_e2_latesphere	LRCe108_wt_e2_latesphere_1	40	11.847	0.989946
				wt_dome	LRCe108_wt_e2_latesphere	LRCe108_wt_e2_latesphere_1	41	12.041	1.00616
				wt_dome	LRCe108_wt_e2_latesphere	LRCe108_wt_e2_latesphere_1	42	12.152	1.01543
				wt_dome	LRCe108_wt_e2_latesphere	LRCe108_wt_e2_latesphere_1	43	10.674	0.891929
				wt_dome	LRCe108_wt_e2_latesphere	LRCe108_wt_e2_latesphere_1	44	10.618	0.88725
				wt_dome	LRCe108_wt_e2_latesphere	LRCe108_wt_e2_latesphere_1	45	11.307	0.944823
				wt_dome	LRCe108_wt_e2_latesphere	LRCe108_wt_e2_latesphere_1	25	10.157	0.848728
				wt_dome	LRCe108_wt_e2_latesphere	LRCe108_wt_e2_latesphere_1	26	11.098	0.927359
				wt_dome	LRCe108_wt_e2_latesphere	LRCe108_wt_e2_latesphere_1	27	10.314	0.861847
				wt_dome	LRCe108_wt_e2_latesphere	LRCe108_wt_e2_latesphere_1	28	10.979	0.917415
				wt_dome	LRCe108_wt_e2_latesphere	LRCe108_wt_e2_latesphere_1	29	10.981	0.917582
				wt_dome	LRCe108_wt_e2_latesphere	LRCe108_wt_e2_latesphere_1	30	10.569	0.883155
				wt_dome	LRCe108_wt_e2_latesphere	LRCe108_wt_e2_latesphere_2	1	8.866	1.11033
				wt_dome	LRCe108_wt_e2_latesphere	LRCe108_wt_e2_latesphere_2	2	7.864	0.984845
				wt_dome	LRCe108_wt_e2_latesphere	LRCe108_wt_e2_latesphere_2	3	8.685	1.08766
				wt_dome	LRCe108_wt_e2_latesphere	LRCe108_wt_e2_latesphere_2	4	6.056	0.75842
				wt_dome	LRCe108_wt_e2_latesphere	LRCe108_wt_e2_latesphere_2	5	6.004	0.751908
				wt_dome	LRCe108_wt_e2_latesphere	LRCe108_wt_e2_latesphere_2	6	7.821	0.979459
				wt_dome	LRCe108_wt_e2_latesphere	LRCe108_wt_e2_latesphere_2	7	8.589	1.07564
				wt_dome	LRCe108_wt_e2_latesphere	LRCe108_wt_e2_latesphere_2	8	11	1.37758
				wt_dome	LRCe108_wt_e2_latesphere	LRCe108_wt_e2_latesphere_2	9	8.979	1.12448
				wt_dome	LRCe108_wt_e2_latesphere	LRCe108_wt_e2_latesphere_2	10	11.333	1.41928
				wt_dome	LRCe108_wt_e2_latesphere	LRCe108_wt_e2_latesphere_2	11	12.307	1.54126
				wt_dome	LRCe108_wt_e2_latesphere	LRCe108_wt_e2_latesphere_2	12	10.403	1.30282
				wt_dome	LRCe108_wt_e2_latesphere	LRCe108_wt_e2_latesphere_2	13	8.551	1.07088
				wt_dome	LRCe108_wt_e2_latesphere	LRCe108_wt_e2_latesphere_2	14	11.435	1.43206
				wt_dome	LRCe108_wt_e2_latesphere	LRCe108_wt_e2_latesphere_2	15	8.439	1.05685
				wt_dome	LRCe108_wt_e2_latesphere	LRCe108_wt_e2_latesphere_2	16	8.132	1.01841
				wt_dome	LRCe108_wt_e2_latesphere	LRCe108_wt_e2_latesphere_2	17	8.714	1.09129
				wt_dome	LRCe108_wt_e2_latesphere	LRCe108_wt_e2_latesphere_2	18	6.286	0.787224
				wt_dome	LRCe108_wt_e2_latesphere	LRCe108_wt_e2_latesphere_2	19	6.899	0.863993
				wt_dome	LRCe108_wt_e2_latesphere	LRCe108_wt_e2_latesphere_2	20	10.33	1.29367
				wt_dome	LRCe108_wt_e2_latesphere	LRCe108_wt_e2_latesphere_2	21	10.402	1.30269
				wt_dome	LRCe108_wt_e2_latesphere	LRCe108_wt_e2_latesphere_2	22	9.526	1.19298
				wt_dome	LRCe108_wt_e2_latesphere	LRCe108_wt_e2_latesphere_2	23	9.614	1.20401
				wt_dome	LRCe108_wt_e2_latesphere	LRCe108_wt_e2_latesphere_2	24	8.92	1.11709
				wt_dome	LRCe108_wt_e2_latesphere	LRCe108_wt_e2_latesphere_2	25	10.324	1.29292
				wt_dome	LRCe108_wt_e2_latesphere	LRCe108_wt_e2_latesphere_2	26	10.619	1.32987
				wt_dome	LRCe108_wt_e2_latesphere	LRCe108_wt_e2_latesphere_2	27	11.088	1.3886
				wt_dome	LRCe108_wt_e2_latesphere	LRCe108_wt_e2_latesphere_2	28	9.966	1.24809
				wt_dome	LRCe108_wt_e2_latesphere	LRCe108_wt_e2_latesphere_2	29	8.909	1.11571
				wt_dome	LRCe108_wt_e2_latesphere	LRCe108_wt_e2_latesphere_2	30	8.903	1.11496
				wt_dome	LRCe108_wt_e2_latesphere	LRCe108_wt_e2_latesphere_2	31	8.683	1.08741
				wt_dome	LRCe108_wt_e2_latesphere	LRCe108_wt_e2_latesphere_2	32	8.108	1.0154
				wt_dome	LRCe108_wt_e2_latesphere	LRCe108_wt_e2_latesphere_2	33	7.949	0.995489
				wt_dome	LRCe108_wt_e2_latesphere	LRCe108_wt_e2_latesphere_2	34	5.801	0.726486
				wt_dome	LRCe108_wt_e2_latesphere	LRCe108_wt_e2_latesphere_2	35	6.96	0.871632
				wt_dome	LRCe108_wt_e2_latesphere	LRCe108_wt_e2_latesphere_2	36	8.046	1.00764
				wt_dome	LRCe108_wt_e2_latesphere	LRCe108_wt_e2_latesphere_2	37	7.448	0.932747
				wt_dome	LRCe108_wt_e2_latesphere	LRCe108_wt_e2_latesphere_2	38	7.809	0.977957
				wt_dome	LRCe108_wt_e2_latesphere	LRCe108_wt_e2_latesphere_2	39	7.603	0.952158
				wt_dome	LRCe108_wt_e2_latesphere	LRCe108_wt_e2_latesphere_2	40	7.828	0.980336
				wt_dome	LRCe108_wt_e2_latesphere	LRCe108_wt_e2_latesphere_2	41	6.47	0.810268
				wt_dome	LRCe108_wt_e2_latesphere	LRCe108_wt_e2_latesphere_2	42	6.305	0.789604
				wt_dome	LRCe108_wt_e2_latesphere	LRCe108_wt_e2_latesphere_2	49	9.183	1.15003
				wt_dome	LRCe108_wt_e2_latesphere	LRCe108_wt_e2_latesphere_2	50	6.78	0.84909
				wt_dome	LRCe108_wt_e2_latesphere	LRCe108_wt_e2_latesphere_2	51	5.971	0.747776
				wt_dome	LRCe108_wt_e2_latesphere	LRCe108_wt_e2_latesphere_2	52	5.487	0.687162
				wt_dome	LRCe108_wt_e2_latesphere	LRCe108_wt_e2_latesphere_2	53	4.689	0.587225
				wt_dome	LRCe108_wt_e2_latesphere	LRCe108_wt_e2_latesphere_2	48	7.759	0.971695
				wt_dome	LRCe108_wt_e2_latesphere	LRCe108_wt_e2_latesphere_2	43	6.221	0.779084
				wt_dome	LRCe108_wt_e2_latesphere	LRCe108_wt_e2_latesphere_2	44	6.815	0.853473
				wt_dome	LRCe108_wt_e2_latesphere	LRCe108_wt_e2_latesphere_2	45	6.669	0.835189
				wt_dome	LRCe108_wt_e2_latesphere	LRCe108_wt_e2_latesphere_2	46	7.407	0.927612
				wt_dome	LRCe108_wt_e2_latesphere	LRCe108_wt_e2_latesphere_2	47	8.528	1.068
				wt_dome	LRCe108_wt_e2_latesphere	LRCe108_wt_e2_latesphere_2	54	4.789	0.599748
				wt_dome	LRCe108_wt_e2_latesphere	LRCe108_wt_e2_latesphere_2	55	5.811	0.727738
				wt_dome	LRCe108_wt_e2_latesphere	LRCe108_wt_e2_latesphere_2	56	4.718	0.590857
				wt_dome	LRCe108_wt_e2_latesphere	LRCe108_wt_e2_latesphere_2	57	6.13	0.767688
				wt_dome	LRCe108_wt_e2_latesphere	LRCe108_wt_e2_latesphere_2	58	6.024	0.754413
				wt_dome	LRCe108_wt_e2_latesphere	LRCe108_wt_e2_latesphere_2	59	6.205	0.77708
				wt_dome	LRCe108_wt_e2_latesphere	LRCe108_wt_e2_latesphere_2	60	5.941	0.744018
				wt_dome	LRCe108_wt_e2_latesphere	LRCe108_wt_e2_latesphere_3	1	9.271	1.08045
				wt_dome	LRCe108_wt_e2_latesphere	LRCe108_wt_e2_latesphere_3	2	8.38	0.97661
				wt_dome	LRCe108_wt_e2_latesphere	LRCe108_wt_e2_latesphere_3	3	8.247	0.96111
				wt_dome	LRCe108_wt_e2_latesphere	LRCe108_wt_e2_latesphere_3	4	7.445	0.867645
				wt_dome	LRCe108_wt_e2_latesphere	LRCe108_wt_e2_latesphere_3	5	7.457	0.869043
				wt_dome	LRCe108_wt_e2_latesphere	LRCe108_wt_e2_latesphere_3	6	7.259	0.845968
				wt_dome	LRCe108_wt_e2_latesphere	LRCe108_wt_e2_latesphere_3	7	6.78	0.790145
				wt_dome	LRCe108_wt_e2_latesphere	LRCe108_wt_e2_latesphere_3	8	7.848	0.914611
				wt_dome	LRCe108_wt_e2_latesphere	LRCe108_wt_e2_latesphere_3	9	7.292	0.849814
				wt_dome	LRCe108_wt_e2_latesphere	LRCe108_wt_e2_latesphere_3	10	8.168	0.951904
				wt_dome	LRCe108_wt_e2_latesphere	LRCe108_wt_e2_latesphere_3	11	8.68	1.01157
				wt_dome	LRCe108_wt_e2_latesphere	LRCe108_wt_e2_latesphere_3	12	8.269	0.963674
				wt_dome	LRCe108_wt_e2_latesphere	LRCe108_wt_e2_latesphere_3	13	7.867	0.916825
				wt_dome	LRCe108_wt_e2_latesphere	LRCe108_wt_e2_latesphere_3	14	7.348	0.85634
				wt_dome	LRCe108_wt_e2_latesphere	LRCe108_wt_e2_latesphere_3	15	6.657	0.775811
				wt_dome	LRCe108_wt_e2_latesphere	LRCe108_wt_e2_latesphere_3	16	6.302	0.734439
				wt_dome	LRCe108_wt_e2_latesphere	LRCe108_wt_e2_latesphere_3	17	6.882	0.802032
				wt_dome	LRCe108_wt_e2_latesphere	LRCe108_wt_e2_latesphere_3	18	7.591	0.88466
				wt_dome	LRCe108_wt_e2_latesphere	LRCe108_wt_e2_latesphere_3	19	8.98	1.04653
				wt_dome	LRCe108_wt_e2_latesphere	LRCe108_wt_e2_latesphere_3	20	9.097	1.06017
				wt_dome	LRCe108_wt_e2_latesphere	LRCe108_wt_e2_latesphere_3	21	8.821	1.028
				wt_dome	LRCe108_wt_e2_latesphere	LRCe108_wt_e2_latesphere_3	22	11.006	1.28265
				wt_dome	LRCe108_wt_e2_latesphere	LRCe108_wt_e2_latesphere_3	23	10.281	1.19815
				wt_dome	LRCe108_wt_e2_latesphere	LRCe108_wt_e2_latesphere_3	24	10.707	1.2478
				wt_dome	LRCe108_wt_e2_latesphere	LRCe108_wt_e2_latesphere_3	25	10.654	1.24162
				wt_dome	LRCe108_wt_e2_latesphere	LRCe108_wt_e2_latesphere_3	26	10.933	1.27414
				wt_dome	LRCe108_wt_e2_latesphere	LRCe108_wt_e2_latesphere_3	27	10.649	1.24104
				wt_dome	LRCe108_wt_e2_latesphere	LRCe108_wt_e2_latesphere_3	28	9.953	1.15993
				wt_dome	LRCe108_wt_e2_latesphere	LRCe108_wt_e2_latesphere_3	29	10.806	1.25934
				wt_dome	LRCe108_wt_e2_latesphere	LRCe108_wt_e2_latesphere_3	30	10.558	1.23044
				wt_dome	LRCe108_wt_e2_latesphere	LRCe108_wt_e2_latesphere_3	31	10.345	1.20561
				wt_dome	LRCe108_wt_e2_latesphere	LRCe108_wt_e2_latesphere_3	32	10.249	1.19442
				wt_dome	LRCe108_wt_e2_latesphere	LRCe108_wt_e2_latesphere_3	33	11.415	1.33031
				wt_dome	LRCe108_wt_e2_latesphere	LRCe108_wt_e2_latesphere_3	34	10.288	1.19897
				wt_dome	LRCe108_wt_e2_latesphere	LRCe108_wt_e2_latesphere_3	35	10.529	1.22706
				wt_dome	LRCe108_wt_e2_latesphere	LRCe108_wt_e2_latesphere_3	36	10.465	1.2196
				wt_dome	LRCe108_wt_e2_latesphere	LRCe108_wt_e2_latesphere_3	37	10.104	1.17753
				wt_dome	LRCe108_wt_e2_latesphere	LRCe108_wt_e2_latesphere_3	38	9.537	1.11145
				wt_dome	LRCe108_wt_e2_latesphere	LRCe108_wt_e2_latesphere_3	39	9.316	1.08569
				wt_dome	LRCe108_wt_e2_latesphere	LRCe108_wt_e2_latesphere_3	40	8.493	0.989779
				wt_dome	LRCe108_wt_e2_latesphere	LRCe108_wt_e2_latesphere_3	41	8.493	0.989779
				wt_dome	LRCe108_wt_e2_latesphere	LRCe108_wt_e2_latesphere_3	42	9.741	1.13522
				wt_dome	LRCe108_wt_e2_latesphere	LRCe108_wt_e2_latesphere_3	43	7.796	0.908551
				wt_dome	LRCe108_wt_e2_latesphere	LRCe108_wt_e2_latesphere_3	44	7.749	0.903073
				wt_dome	LRCe108_wt_e2_latesphere	LRCe108_wt_e2_latesphere_3	45	7.693	0.896547
				wt_dome	LRCe108_wt_e2_latesphere	LRCe108_wt_e2_latesphere_3	46	6.914	0.805762
				wt_dome	LRCe108_wt_e2_latesphere	LRCe108_wt_e2_latesphere_3	47	7.602	0.885942
				wt_dome	LRCe108_wt_e2_latesphere	LRCe108_wt_e2_latesphere_3	48	7.118	0.829536
				wt_dome	LRCe108_wt_e2_latesphere	LRCe108_wt_e2_latesphere_3	49	6.302	0.734439
				wt_dome	LRCe108_wt_e2_latesphere	LRCe108_wt_e2_latesphere_3	50	7.807	0.909833
				wt_dome	LRCe108_wt_e2_latesphere	LRCe108_wt_e2_latesphere_3	51	7.6	0.885709
				wt_dome	LRCe108_wt_e2_latesphere	LRCe108_wt_e2_latesphere_3	52	7.422	0.864964
				wt_dome	LRCe108_wt_e2_latesphere	LRCe108_wt_e2_latesphere_3	53	8.389	0.977659
				wt_dome	LRCe108_wt_e2_latesphere	LRCe108_wt_e2_latesphere_3	54	9.5	1.10714
				wt_dome	LRCe108_wt_e2_latesphere	LRCe108_wt_e2_latesphere_3	55	8.843	1.03057
				wt_dome	LRCe108_wt_e2_latesphere	LRCe108_wt_e2_latesphere_3	56	6.518	0.759612
				wt_dome	LRCe108_wt_e2_latesphere	LRCe108_wt_e2_latesphere_3	57	6.046	0.704605
				wt_dome	LRCe108_wt_e2_latesphere	LRCe108_wt_e2_latesphere_3	58	6.519	0.759728
				wt_dome	LRCe108_wt_e2_latesphere	LRCe108_wt_e2_latesphere_3	59	7.548	0.879649
				wt_dome	LRCe108_wt_e2_latesphere	LRCe108_wt_e2_latesphere_3	60	8.313	0.968802
				wt_dome	LRCe108_wt_e2_latesphere	LRCe108_wt_e2_latesphere_4	3	9.71	0.990279
				wt_dome	LRCe108_wt_e2_latesphere	LRCe108_wt_e2_latesphere_4	4	9.155	0.933677
				wt_dome	LRCe108_wt_e2_latesphere	LRCe108_wt_e2_latesphere_4	5	9.075	0.925518
				wt_dome	LRCe108_wt_e2_latesphere	LRCe108_wt_e2_latesphere_4	6	9.297	0.948159
				wt_dome	LRCe108_wt_e2_latesphere	LRCe108_wt_e2_latesphere_4	7	9.408	0.959479
				wt_dome	LRCe108_wt_e2_latesphere	LRCe108_wt_e2_latesphere_4	8	7.344	0.748981
				wt_dome	LRCe108_wt_e2_latesphere	LRCe108_wt_e2_latesphere_4	9	6.238	0.636185
				wt_dome	LRCe108_wt_e2_latesphere	LRCe108_wt_e2_latesphere_4	10	6.7	0.683303
				wt_dome	LRCe108_wt_e2_latesphere	LRCe108_wt_e2_latesphere_4	11	8.483	0.865143
				wt_dome	LRCe108_wt_e2_latesphere	LRCe108_wt_e2_latesphere_4	12	10.097	1.02975
				wt_dome	LRCe108_wt_e2_latesphere	LRCe108_wt_e2_latesphere_4	13	9.716	0.990891
				wt_dome	LRCe108_wt_e2_latesphere	LRCe108_wt_e2_latesphere_4	14	10.023	1.0222
				wt_dome	LRCe108_wt_e2_latesphere	LRCe108_wt_e2_latesphere_4	15	9.822	1.0017
				wt_dome	LRCe108_wt_e2_latesphere	LRCe108_wt_e2_latesphere_4	16	9.5	0.968862
				wt_dome	LRCe108_wt_e2_latesphere	LRCe108_wt_e2_latesphere_4	17	10.429	1.06361
				wt_dome	LRCe108_wt_e2_latesphere	LRCe108_wt_e2_latesphere_4	18	10.659	1.08706
				wt_dome	LRCe108_wt_e2_latesphere	LRCe108_wt_e2_latesphere_4	19	11.01	1.12286
				wt_dome	LRCe108_wt_e2_latesphere	LRCe108_wt_e2_latesphere_4	20	9.667	0.985894
				wt_dome	LRCe108_wt_e2_latesphere	LRCe108_wt_e2_latesphere_4	21	9.552	0.974165
				wt_dome	LRCe108_wt_e2_latesphere	LRCe108_wt_e2_latesphere_4	22	9.556	0.974573
				wt_dome	LRCe108_wt_e2_latesphere	LRCe108_wt_e2_latesphere_4	23	10.183	1.03852
				wt_dome	LRCe108_wt_e2_latesphere	LRCe108_wt_e2_latesphere_4	24	9.498	0.968658
				wt_dome	LRCe108_wt_e2_latesphere	LRCe108_wt_e2_latesphere_4	25	10.305	1.05096
				wt_dome	LRCe108_wt_e2_latesphere	LRCe108_wt_e2_latesphere_4	26	9.304	0.948873
				wt_dome	LRCe108_wt_e2_latesphere	LRCe108_wt_e2_latesphere_4	27	10.354	1.05596
				wt_dome	LRCe108_wt_e2_latesphere	LRCe108_wt_e2_latesphere_4	28	9.454	0.964171
				wt_dome	LRCe108_wt_e2_latesphere	LRCe108_wt_e2_latesphere_4	29	9.424	0.961111
				wt_dome	LRCe108_wt_e2_latesphere	LRCe108_wt_e2_latesphere_4	30	9.629	0.982018
				wt_dome	LRCe108_wt_e2_latesphere	LRCe108_wt_e2_latesphere_4	31	9.489	0.96774
				wt_dome	LRCe108_wt_e2_latesphere	LRCe108_wt_e2_latesphere_4	32	9.066	0.9246
				wt_dome	LRCe108_wt_e2_latesphere	LRCe108_wt_e2_latesphere_4	33	10.56	1.07697
				wt_dome	LRCe108_wt_e2_latesphere	LRCe108_wt_e2_latesphere_4	34	10.464	1.06718
				wt_dome	LRCe108_wt_e2_latesphere	LRCe108_wt_e2_latesphere_4	35	10.336	1.05412
				wt_dome	LRCe108_wt_e2_latesphere	LRCe108_wt_e2_latesphere_4	36	10.568	1.07778
				wt_dome	LRCe108_wt_e2_latesphere	LRCe108_wt_e2_latesphere_4	37	10.006	1.02047
				wt_dome	LRCe108_wt_e2_latesphere	LRCe108_wt_e2_latesphere_4	38	11.236	1.14591
				wt_dome	LRCe108_wt_e2_latesphere	LRCe108_wt_e2_latesphere_4	39	10.91	1.11266
				wt_dome	LRCe108_wt_e2_latesphere	LRCe108_wt_e2_latesphere_4	40	10.146	1.03474
				wt_dome	LRCe108_wt_e2_latesphere	LRCe108_wt_e2_latesphere_4	41	9.019	0.919807
				wt_dome	LRCe108_wt_e2_latesphere	LRCe108_wt_e2_latesphere_4	42	11.27	1.14938
				wt_dome	LRCe108_wt_e2_latesphere	LRCe108_wt_e2_latesphere_4	43	10.582	1.07921
				wt_dome	LRCe108_wt_e2_latesphere	LRCe108_wt_e2_latesphere_4	44	10.335	1.05402
				wt_dome	LRCe108_wt_e2_latesphere	LRCe108_wt_e2_latesphere_4	45	10.911	1.11276
				wt_dome	LRCe108_wt_e2_latesphere	LRCe108_wt_e2_latesphere_4	46	11.038	1.12572
				wt_dome	LRCe108_wt_e2_latesphere	LRCe108_wt_e2_latesphere_4	47	10.359	1.05647
				wt_dome	LRCe108_wt_e2_latesphere	LRCe108_wt_e2_latesphere_4	48	8.823	0.899818
				wt_dome	LRCe108_wt_e2_latesphere	LRCe108_wt_e2_latesphere_4	49	8.606	0.877687
				wt_dome	LRCe108_wt_e2_latesphere	LRCe108_wt_e2_latesphere_4	50	9.913	1.01098
				wt_dome	LRCe108_wt_e2_latesphere	LRCe108_wt_e2_latesphere_4	51	10.448	1.06554
				wt_dome	LRCe108_wt_e2_latesphere	LRCe108_wt_e2_latesphere_4	52	9.842	1.00374
				wt_dome	LRCe108_wt_e2_latesphere	LRCe108_wt_e2_latesphere_4	53	10.045	1.02444
				wt_dome	LRCe108_wt_e2_latesphere	LRCe108_wt_e2_latesphere_4	54	11.256	1.14795
				wt_dome	LRCe108_wt_e2_latesphere	LRCe108_wt_e2_latesphere_4	55	10.732	1.09451
				wt_dome	LRCe108_wt_e2_latesphere	LRCe108_wt_e2_latesphere_4	56	10.153	1.03546
				wt_dome	LRCe108_wt_e2_latesphere	LRCe108_wt_e2_latesphere_4	57	9.488	0.967638
				wt_dome	LRCe108_wt_e2_latesphere	LRCe108_wt_e2_latesphere_4	58	8.608	0.877891
				wt_dome	LRCe108_wt_e2_latesphere	LRCe108_wt_e2_latesphere_4	59	9.317	0.950199
				wt_dome	LRCe108_wt_e2_latesphere	LRCe108_wt_e2_latesphere_4	60	9.773	0.996704
				wt_dome	LRCe108_wt_e2_latesphere	LRCe108_wt_e2_latesphere_4	61	10.39	1.05963
				wt_dome	LRCe108_wt_e2_latesphere	LRCe108_wt_e2_latesphere_4	62	11.038	1.12572
				wt_dome	LRCe108_wt_e2_latesphere	LRCe108_wt_e2_latesphere_5	1	11.117	0.973208
				wt_dome	LRCe108_wt_e2_latesphere	LRCe108_wt_e2_latesphere_5	2	10.5	0.919194
				wt_dome	LRCe108_wt_e2_latesphere	LRCe108_wt_e2_latesphere_5	3	10.669	0.933989
				wt_dome	LRCe108_wt_e2_latesphere	LRCe108_wt_e2_latesphere_5	4	11.512	1.00779
				wt_dome	LRCe108_wt_e2_latesphere	LRCe108_wt_e2_latesphere_5	5	12.687	1.11065
				wt_dome	LRCe108_wt_e2_latesphere	LRCe108_wt_e2_latesphere_5	6	12.401	1.08561
				wt_dome	LRCe108_wt_e2_latesphere	LRCe108_wt_e2_latesphere_5	7	11.837	1.03624
				wt_dome	LRCe108_wt_e2_latesphere	LRCe108_wt_e2_latesphere_5	8	12.274	1.07449
				wt_dome	LRCe108_wt_e2_latesphere	LRCe108_wt_e2_latesphere_5	9	11.865	1.03869
				wt_dome	LRCe108_wt_e2_latesphere	LRCe108_wt_e2_latesphere_5	10	12.213	1.06915
				wt_dome	LRCe108_wt_e2_latesphere	LRCe108_wt_e2_latesphere_5	11	11.96	1.04701
				wt_dome	LRCe108_wt_e2_latesphere	LRCe108_wt_e2_latesphere_5	12	12.152	1.06381
				wt_dome	LRCe108_wt_e2_latesphere	LRCe108_wt_e2_latesphere_5	13	12.087	1.05812
				wt_dome	LRCe108_wt_e2_latesphere	LRCe108_wt_e2_latesphere_5	14	12.219	1.06968
				wt_dome	LRCe108_wt_e2_latesphere	LRCe108_wt_e2_latesphere_5	15	13.396	1.17272
				wt_dome	LRCe108_wt_e2_latesphere	LRCe108_wt_e2_latesphere_5	16	11.682	1.02267
				wt_dome	LRCe108_wt_e2_latesphere	LRCe108_wt_e2_latesphere_5	17	12.272	1.07432
				wt_dome	LRCe108_wt_e2_latesphere	LRCe108_wt_e2_latesphere_5	18	12.032	1.05331
				wt_dome	LRCe108_wt_e2_latesphere	LRCe108_wt_e2_latesphere_5	19	11.945	1.04569
				wt_dome	LRCe108_wt_e2_latesphere	LRCe108_wt_e2_latesphere_5	20	12.814	1.12177
				wt_dome	LRCe108_wt_e2_latesphere	LRCe108_wt_e2_latesphere_5	21	13.52	1.18357
				wt_dome	LRCe108_wt_e2_latesphere	LRCe108_wt_e2_latesphere_5	22	12.975	1.13586
				wt_dome	LRCe108_wt_e2_latesphere	LRCe108_wt_e2_latesphere_5	23	13.181	1.15389
				wt_dome	LRCe108_wt_e2_latesphere	LRCe108_wt_e2_latesphere_5	24	12.699	1.1117
				wt_dome	LRCe108_wt_e2_latesphere	LRCe108_wt_e2_latesphere_5	25	12.201	1.0681
				wt_dome	LRCe108_wt_e2_latesphere	LRCe108_wt_e2_latesphere_5	26	12.161	1.0646
				wt_dome	LRCe108_wt_e2_latesphere	LRCe108_wt_e2_latesphere_5	27	12.289	1.07581
				wt_dome	LRCe108_wt_e2_latesphere	LRCe108_wt_e2_latesphere_5	28	11.955	1.04657
				wt_dome	LRCe108_wt_e2_latesphere	LRCe108_wt_e2_latesphere_5	29	11.348	0.99343
				wt_dome	LRCe108_wt_e2_latesphere	LRCe108_wt_e2_latesphere_5	30	11.092	0.971019
				wt_dome	LRCe108_wt_e2_latesphere	LRCe108_wt_e2_latesphere_5	31	11.541	1.01033
				wt_dome	LRCe108_wt_e2_latesphere	LRCe108_wt_e2_latesphere_5	32	13.156	1.15171
				wt_dome	LRCe108_wt_e2_latesphere	LRCe108_wt_e2_latesphere_5	33	11.341	0.992817
				wt_dome	LRCe108_wt_e2_latesphere	LRCe108_wt_e2_latesphere_5	34	10.114	0.885403
				wt_dome	LRCe108_wt_e2_latesphere	LRCe108_wt_e2_latesphere_5	35	11.63	1.01812
				wt_dome	LRCe108_wt_e2_latesphere	LRCe108_wt_e2_latesphere_5	36	11.316	0.990629
				wt_dome	LRCe108_wt_e2_latesphere	LRCe108_wt_e2_latesphere_5	37	10.227	0.895295
				wt_dome	LRCe108_wt_e2_latesphere	LRCe108_wt_e2_latesphere_5	38	11.032	0.965767
				wt_dome	LRCe108_wt_e2_latesphere	LRCe108_wt_e2_latesphere_5	39	11.485	1.00542
				wt_dome	LRCe108_wt_e2_latesphere	LRCe108_wt_e2_latesphere_5	40	10.865	0.951147
				wt_dome	LRCe108_wt_e2_latesphere	LRCe108_wt_e2_latesphere_5	41	10.933	0.9571
				wt_dome	LRCe108_wt_e2_latesphere	LRCe108_wt_e2_latesphere_5	42	10.724	0.938804
				wt_dome	LRCe108_wt_e2_latesphere	LRCe108_wt_e2_latesphere_5	43	11.41	0.998858
				wt_dome	LRCe108_wt_e2_latesphere	LRCe108_wt_e2_latesphere_5	44	11.341	0.992817
				wt_dome	LRCe108_wt_e2_latesphere	LRCe108_wt_e2_latesphere_5	45	9.895	0.866231
				wt_dome	LRCe108_wt_e2_latesphere	LRCe108_wt_e2_latesphere_5	46	9.049	0.79217
				wt_dome	LRCe108_wt_e2_latesphere	LRCe108_wt_e2_latesphere_5	47	9.057	0.792871
				wt_dome	LRCe108_wt_e2_latesphere	LRCe108_wt_e2_latesphere_5	48	10.671	0.934164
				wt_dome	LRCe108_wt_e2_latesphere	LRCe108_wt_e2_latesphere_5	49	10.459	0.915605
				wt_dome	LRCe108_wt_e2_latesphere	LRCe108_wt_e2_latesphere_5	50	10.634	0.930925
				wt_dome	LRCe108_wt_e2_latesphere	LRCe108_wt_e2_latesphere_5	51	9.672	0.846709
				wt_dome	LRCe108_wt_e2_latesphere	LRCe108_wt_e2_latesphere_5	52	10.21	0.893807
				wt_dome	LRCe108_wt_e2_latesphere	LRCe108_wt_e2_latesphere_5	53	9.911	0.867632
				wt_dome	LRCe108_wt_e2_latesphere	LRCe108_wt_e2_latesphere_5	54	10.131	0.886891
				wt_dome	LRCe108_wt_e2_latesphere	LRCe108_wt_e2_latesphere_5	55	10.086	0.882952
				wt_dome	LRCe108_wt_e2_latesphere	LRCe108_wt_e2_latesphere_5	56	10.839	0.948871
				wt_dome	LRCe108_wt_e2_latesphere	LRCe108_wt_e2_latesphere_5	57	10.301	0.901773
				wt_dome	LRCe108_wt_e2_latesphere	LRCe108_wt_e2_latesphere_5	58	11.067	0.968831
				wt_dome	LRCe108_wt_e2_latesphere	LRCe108_wt_e2_latesphere_5	59	11.259	0.985639
				wt_dome	LRCe108_wt_e2_latesphere	LRCe108_wt_e2_latesphere_5	60	11.972	1.04806
				wt_germring	LRCe112_wt_e10_germring	LRCe112_wt_e10_germring_1	1	5.941	0.846473
				wt_germring	LRCe112_wt_e10_germring	LRCe112_wt_e10_germring_1	2	6.29	0.896199
				wt_germring	LRCe112_wt_e10_germring	LRCe112_wt_e10_germring_1	3	7.014	0.999354
				wt_germring	LRCe112_wt_e10_germring	LRCe112_wt_e10_germring_1	4	7.732	1.10165
				wt_germring	LRCe112_wt_e10_germring	LRCe112_wt_e10_germring_1	5	7.503	1.06903
				wt_germring	LRCe112_wt_e10_germring	LRCe112_wt_e10_germring_1	6	7.105	1.01232
				wt_germring	LRCe112_wt_e10_germring	LRCe112_wt_e10_germring_1	7	6.241	0.889217
				wt_germring	LRCe112_wt_e10_germring	LRCe112_wt_e10_germring_1	8	6.617	0.94279
				wt_germring	LRCe112_wt_e10_germring	LRCe112_wt_e10_germring_1	9	7.838	1.11676
				wt_germring	LRCe112_wt_e10_germring	LRCe112_wt_e10_germring_1	10	7.476	1.06518
				wt_germring	LRCe112_wt_e10_germring	LRCe112_wt_e10_germring_1	11	7.113	1.01346
				wt_germring	LRCe112_wt_e10_germring	LRCe112_wt_e10_germring_1	12	6.778	0.965729
				wt_germring	LRCe112_wt_e10_germring	LRCe112_wt_e10_germring_1	13	6.579	0.937375
				wt_germring	LRCe112_wt_e10_germring	LRCe112_wt_e10_germring_1	14	7.059	1.00577
				wt_germring	LRCe112_wt_e10_germring	LRCe112_wt_e10_germring_1	15	7.056	1.00534
				wt_germring	LRCe112_wt_e10_germring	LRCe112_wt_e10_germring_1	16	6.843	0.97499
				wt_germring	LRCe112_wt_e10_germring	LRCe112_wt_e10_germring_1	17	6.679	0.951623
				wt_germring	LRCe112_wt_e10_germring	LRCe112_wt_e10_germring_1	18	7.716	1.09937
				wt_germring	LRCe112_wt_e10_germring	LRCe112_wt_e10_germring_1	19	8.053	1.14739
				wt_germring	LRCe112_wt_e10_germring	LRCe112_wt_e10_germring_1	20	7.477	1.06532
				wt_germring	LRCe112_wt_e10_germring	LRCe112_wt_e10_germring_1	21	6.66	0.948916
				wt_germring	LRCe112_wt_e10_germring	LRCe112_wt_e10_germring_1	22	6.727	0.958462
				wt_germring	LRCe112_wt_e10_germring	LRCe112_wt_e10_germring_1	23	6.053	0.862431
				wt_germring	LRCe112_wt_e10_germring	LRCe112_wt_e10_germring_1	24	5.814	0.828378
				wt_germring	LRCe112_wt_e10_germring	LRCe112_wt_e10_germring_1	25	6.379	0.908879
				wt_germring	LRCe112_wt_e10_germring	LRCe112_wt_e10_germring_1	26	6.304	0.898193
				wt_germring	LRCe112_wt_e10_germring	LRCe112_wt_e10_germring_1	27	6.557	0.934241
				wt_germring	LRCe112_wt_e10_germring	LRCe112_wt_e10_germring_1	28	6.831	0.97328
				wt_germring	LRCe112_wt_e10_germring	LRCe112_wt_e10_germring_1	29	6.511	0.927687
				wt_germring	LRCe112_wt_e10_germring	LRCe112_wt_e10_germring_1	30	4.85	0.691028
				wt_germring	LRCe112_wt_e10_germring	LRCe112_wt_e10_germring_1	31	4.824	0.687323
				wt_germring	LRCe112_wt_e10_germring	LRCe112_wt_e10_germring_1	32	4.677	0.666379
				wt_germring	LRCe112_wt_e10_germring	LRCe112_wt_e10_germring_1	33	5.76	0.820684
				wt_germring	LRCe112_wt_e10_germring	LRCe112_wt_e10_germring_1	34	5.37	0.765117
				wt_germring	LRCe112_wt_e10_germring	LRCe112_wt_e10_germring_1	35	5.57	0.793613
				wt_germring	LRCe112_wt_e10_germring	LRCe112_wt_e10_germring_1	36	5.724	0.815555
				wt_germring	LRCe112_wt_e10_germring	LRCe112_wt_e10_germring_1	37	6.031	0.859296
				wt_germring	LRCe112_wt_e10_germring	LRCe112_wt_e10_germring_1	38	7.597	1.08242
				wt_germring	LRCe112_wt_e10_germring	LRCe112_wt_e10_germring_1	39	8.349	1.18956
				wt_germring	LRCe112_wt_e10_germring	LRCe112_wt_e10_germring_1	40	7.716	1.09937
				wt_germring	LRCe112_wt_e10_germring	LRCe112_wt_e10_germring_1	41	8.047	1.14654
				wt_germring	LRCe112_wt_e10_germring	LRCe112_wt_e10_germring_1	42	7.513	1.07045
				wt_germring	LRCe112_wt_e10_germring	LRCe112_wt_e10_germring_1	43	7.376	1.05093
				wt_germring	LRCe112_wt_e10_germring	LRCe112_wt_e10_germring_1	44	7.063	1.00634
				wt_germring	LRCe112_wt_e10_germring	LRCe112_wt_e10_germring_1	45	6.385	0.909734
				wt_germring	LRCe112_wt_e10_germring	LRCe112_wt_e10_germring_1	46	7.305	1.04082
				wt_germring	LRCe112_wt_e10_germring	LRCe112_wt_e10_germring_1	47	7.168	1.0213
				wt_germring	LRCe112_wt_e10_germring	LRCe112_wt_e10_germring_1	48	6.724	0.958035
				wt_germring	LRCe112_wt_e10_germring	LRCe112_wt_e10_germring_1	49	6.24	0.889075
				wt_germring	LRCe112_wt_e10_germring	LRCe112_wt_e10_germring_1	50	6.839	0.97442
				wt_germring	LRCe112_wt_e10_germring	LRCe112_wt_e10_germring_1	51	6.548	0.932958
				wt_germring	LRCe112_wt_e10_germring	LRCe112_wt_e10_germring_1	52	6.93	0.987386
				wt_germring	LRCe112_wt_e10_germring	LRCe112_wt_e10_germring_1	53	6.673	0.950768
				wt_germring	LRCe112_wt_e10_germring	LRCe112_wt_e10_germring_1	54	9.699	1.38191
				wt_germring	LRCe112_wt_e10_germring	LRCe112_wt_e10_germring_1	55	9.066	1.29172
				wt_germring	LRCe112_wt_e10_germring	LRCe112_wt_e10_germring_1	56	8.636	1.23046
				wt_germring	LRCe112_wt_e10_germring	LRCe112_wt_e10_germring_1	57	9.247	1.31751
				wt_germring	LRCe112_wt_e10_germring	LRCe112_wt_e10_germring_1	58	9.026	1.28602
				wt_germring	LRCe112_wt_e10_germring	LRCe112_wt_e10_germring_1	59	9.335	1.33005
				wt_germring	LRCe112_wt_e10_germring	LRCe112_wt_e10_germring_1	60	9.878	1.40742
				wt_germring	LRCe112_wt_e10_germring	LRCe112_wt_e10_germring_2	1	7.45	1.2998
				wt_germring	LRCe112_wt_e10_germring	LRCe112_wt_e10_germring_2	2	7.771	1.35581
				wt_germring	LRCe112_wt_e10_germring	LRCe112_wt_e10_germring_2	3	7.814	1.36331
				wt_germring	LRCe112_wt_e10_germring	LRCe112_wt_e10_germring_2	4	7.629	1.33103
				wt_germring	LRCe112_wt_e10_germring	LRCe112_wt_e10_germring_2	5	6.384	1.11382
				wt_germring	LRCe112_wt_e10_germring	LRCe112_wt_e10_germring_2	6	6.715	1.17156
				wt_germring	LRCe112_wt_e10_germring	LRCe112_wt_e10_germring_2	7	6.355	1.10876
				wt_germring	LRCe112_wt_e10_germring	LRCe112_wt_e10_germring_2	8	5.739	1.00128
				wt_germring	LRCe112_wt_e10_germring	LRCe112_wt_e10_germring_2	9	5.405	0.943009
				wt_germring	LRCe112_wt_e10_germring	LRCe112_wt_e10_germring_2	10	6.028	1.0517
				wt_germring	LRCe112_wt_e10_germring	LRCe112_wt_e10_germring_2	11	6.874	1.19931
				wt_germring	LRCe112_wt_e10_germring	LRCe112_wt_e10_germring_2	12	5.594	0.975984
				wt_germring	LRCe112_wt_e10_germring	LRCe112_wt_e10_germring_2	13	6.182	1.07857
				wt_germring	LRCe112_wt_e10_germring	LRCe112_wt_e10_germring_2	14	7.318	1.27677
				wt_germring	LRCe112_wt_e10_germring	LRCe112_wt_e10_germring_2	15	7.41	1.29282
				wt_germring	LRCe112_wt_e10_germring	LRCe112_wt_e10_germring_2	16	6.88	1.20035
				wt_germring	LRCe112_wt_e10_germring	LRCe112_wt_e10_germring_2	17	6.661	1.16214
				wt_germring	LRCe112_wt_e10_germring	LRCe112_wt_e10_germring_2	18	6.532	1.13964
				wt_germring	LRCe112_wt_e10_germring	LRCe112_wt_e10_germring_2	19	5.86	1.02239
				wt_germring	LRCe112_wt_e10_germring	LRCe112_wt_e10_germring_2	20	5.67	0.989244
				wt_germring	LRCe112_wt_e10_germring	LRCe112_wt_e10_germring_2	21	5.65	0.985755
				wt_germring	LRCe112_wt_e10_germring	LRCe112_wt_e10_germring_2	22	4.799	0.837281
				wt_germring	LRCe112_wt_e10_germring	LRCe112_wt_e10_germring_2	23	5.71	0.996223
				wt_germring	LRCe112_wt_e10_germring	LRCe112_wt_e10_germring_2	24	5.981	1.0435
				wt_germring	LRCe112_wt_e10_germring	LRCe112_wt_e10_germring_2	25	6.15	1.07299
				wt_germring	LRCe112_wt_e10_germring	LRCe112_wt_e10_germring_2	26	5.96	1.03984
				wt_germring	LRCe112_wt_e10_germring	LRCe112_wt_e10_germring_2	27	5.414	0.94458
				wt_germring	LRCe112_wt_e10_germring	LRCe112_wt_e10_germring_2	28	4.766	0.831523
				wt_germring	LRCe112_wt_e10_germring	LRCe112_wt_e10_germring_2	29	4.62	0.806051
				wt_germring	LRCe112_wt_e10_germring	LRCe112_wt_e10_germring_2	30	5.675	0.990116
				wt_germring	LRCe112_wt_e10_germring	LRCe112_wt_e10_germring_2	31	5.341	0.931843
				wt_germring	LRCe112_wt_e10_germring	LRCe112_wt_e10_germring_2	32	5.671	0.989418
				wt_germring	LRCe112_wt_e10_germring	LRCe112_wt_e10_germring_2	33	6.688	1.16685
				wt_germring	LRCe112_wt_e10_germring	LRCe112_wt_e10_germring_2	34	5.73	0.999712
				wt_germring	LRCe112_wt_e10_germring	LRCe112_wt_e10_germring_2	35	5.595	0.976159
				wt_germring	LRCe112_wt_e10_germring	LRCe112_wt_e10_germring_2	36	6.039	1.05362
				wt_germring	LRCe112_wt_e10_germring	LRCe112_wt_e10_germring_2	37	5.633	0.982789
				wt_germring	LRCe112_wt_e10_germring	LRCe112_wt_e10_germring_2	38	5.768	1.00634
				wt_germring	LRCe112_wt_e10_germring	LRCe112_wt_e10_germring_2	39	5.733	1.00024
				wt_germring	LRCe112_wt_e10_germring	LRCe112_wt_e10_germring_2	40	6.028	1.0517
				wt_germring	LRCe112_wt_e10_germring	LRCe112_wt_e10_germring_2	41	4.748	0.828383
				wt_germring	LRCe112_wt_e10_germring	LRCe112_wt_e10_germring_2	42	5.154	0.899218
				wt_germring	LRCe112_wt_e10_germring	LRCe112_wt_e10_germring_2	43	5.113	0.892064
				wt_germring	LRCe112_wt_e10_germring	LRCe112_wt_e10_germring_2	44	5.11	0.891541
				wt_germring	LRCe112_wt_e10_germring	LRCe112_wt_e10_germring_2	45	5.32	0.928179
				wt_germring	LRCe112_wt_e10_germring	LRCe112_wt_e10_germring_2	46	5.426	0.946673
				wt_germring	LRCe112_wt_e10_germring	LRCe112_wt_e10_germring_2	47	4.762	0.830825
				wt_germring	LRCe112_wt_e10_germring	LRCe112_wt_e10_germring_2	48	5.426	0.946673
				wt_germring	LRCe112_wt_e10_germring	LRCe112_wt_e10_germring_2	49	5.018	0.87549
				wt_germring	LRCe112_wt_e10_germring	LRCe112_wt_e10_germring_2	50	5.42	0.945626
				wt_germring	LRCe112_wt_e10_germring	LRCe112_wt_e10_germring_2	51	4.934	0.860834
				wt_germring	LRCe112_wt_e10_germring	LRCe112_wt_e10_germring_2	52	4.702	0.820357
				wt_germring	LRCe112_wt_e10_germring	LRCe112_wt_e10_germring_2	53	5.144	0.897473
				wt_germring	LRCe112_wt_e10_germring	LRCe112_wt_e10_germring_2	54	4.746	0.828034
				wt_germring	LRCe112_wt_e10_germring	LRCe112_wt_e10_germring_2	55	4.658	0.81268
				wt_germring	LRCe112_wt_e10_germring	LRCe112_wt_e10_germring_2	56	4.271	0.745161
				wt_germring	LRCe112_wt_e10_germring	LRCe112_wt_e10_germring_2	57	4.81	0.8392
				wt_germring	LRCe112_wt_e10_germring	LRCe112_wt_e10_germring_2	58	4.639	0.809366
				wt_germring	LRCe112_wt_e10_germring	LRCe112_wt_e10_germring_2	59	4.76	0.830476
				wt_germring	LRCe112_wt_e10_germring	LRCe112_wt_e10_germring_2	60	4.516	0.787906
				wt_germring	LRCe112_wt_e10_germring	LRCe112_wt_e10_germring_3	1	8.388	0.976767
				wt_germring	LRCe112_wt_e10_germring	LRCe112_wt_e10_germring_3	2	8.536	0.994001
				wt_germring	LRCe112_wt_e10_germring	LRCe112_wt_e10_germring_3	3	8.346	0.971876
				wt_germring	LRCe112_wt_e10_germring	LRCe112_wt_e10_germring_3	4	7.887	0.918426
				wt_germring	LRCe112_wt_e10_germring	LRCe112_wt_e10_germring_3	5	8.602	1.00169
				wt_germring	LRCe112_wt_e10_germring	LRCe112_wt_e10_germring_3	6	8.433	0.982007
				wt_germring	LRCe112_wt_e10_germring	LRCe112_wt_e10_germring_3	7	8.889	1.03511
				wt_germring	LRCe112_wt_e10_germring	LRCe112_wt_e10_germring_3	8	8.524	0.992604
				wt_germring	LRCe112_wt_e10_germring	LRCe112_wt_e10_germring_3	9	8.49	0.988644
				wt_germring	LRCe112_wt_e10_germring	LRCe112_wt_e10_germring_3	10	8.758	1.01985
				wt_germring	LRCe112_wt_e10_germring	LRCe112_wt_e10_germring_3	11	8.479	0.987363
				wt_germring	LRCe112_wt_e10_germring	LRCe112_wt_e10_germring_3	12	8.282	0.964423
				wt_germring	LRCe112_wt_e10_germring	LRCe112_wt_e10_germring_3	13	7.929	0.923317
				wt_germring	LRCe112_wt_e10_germring	LRCe112_wt_e10_germring_3	14	7.632	0.888732
				wt_germring	LRCe112_wt_e10_germring	LRCe112_wt_e10_germring_3	15	7.859	0.915166
				wt_germring	LRCe112_wt_e10_germring	LRCe112_wt_e10_germring_3	16	7.541	0.878135
				wt_germring	LRCe112_wt_e10_germring	LRCe112_wt_e10_germring_3	17	7.656	0.891527
				wt_germring	LRCe112_wt_e10_germring	LRCe112_wt_e10_germring_3	18	8.053	0.937757
				wt_germring	LRCe112_wt_e10_germring	LRCe112_wt_e10_germring_3	19	8.107	0.944045
				wt_germring	LRCe112_wt_e10_germring	LRCe112_wt_e10_germring_3	20	7.923	0.922618
				wt_germring	LRCe112_wt_e10_germring	LRCe112_wt_e10_germring_3	21	7.635	0.889081
				wt_germring	LRCe112_wt_e10_germring	LRCe112_wt_e10_germring_3	22	7.851	0.914234
				wt_germring	LRCe112_wt_e10_germring	LRCe112_wt_e10_germring_3	23	8.445	0.983404
				wt_germring	LRCe112_wt_e10_germring	LRCe112_wt_e10_germring_3	24	7.951	0.925879
				wt_germring	LRCe112_wt_e10_germring	LRCe112_wt_e10_germring_3	25	8.341	0.971294
				wt_germring	LRCe112_wt_e10_germring	LRCe112_wt_e10_germring_3	26	7.433	0.865559
				wt_germring	LRCe112_wt_e10_germring	LRCe112_wt_e10_germring_3	27	8.64	1.00611
				wt_germring	LRCe112_wt_e10_germring	LRCe112_wt_e10_germring_3	28	9.117	1.06166
				wt_germring	LRCe112_wt_e10_germring	LRCe112_wt_e10_germring_3	29	8.736	1.01729
				wt_germring	LRCe112_wt_e10_germring	LRCe112_wt_e10_germring_3	30	9.228	1.07458
				wt_germring	LRCe112_wt_e10_germring	LRCe112_wt_e10_germring_3	31	9.074	1.05665
				wt_germring	LRCe112_wt_e10_germring	LRCe112_wt_e10_germring_3	32	8.81	1.02591
				wt_germring	LRCe112_wt_e10_germring	LRCe112_wt_e10_germring_3	33	8.916	1.03825
				wt_germring	LRCe112_wt_e10_germring	LRCe112_wt_e10_germring_3	34	9.329	1.08634
				wt_germring	LRCe112_wt_e10_germring	LRCe112_wt_e10_germring_3	35	9.631	1.12151
				wt_germring	LRCe112_wt_e10_germring	LRCe112_wt_e10_germring_3	36	8.475	0.986898
				wt_germring	LRCe112_wt_e10_germring	LRCe112_wt_e10_germring_3	37	8.445	0.983404
				wt_germring	LRCe112_wt_e10_germring	LRCe112_wt_e10_germring_3	38	9.038	1.05246
				wt_germring	LRCe112_wt_e10_germring	LRCe112_wt_e10_germring_3	39	9.093	1.05886
				wt_germring	LRCe112_wt_e10_germring	LRCe112_wt_e10_germring_3	40	8.717	1.01508
				wt_germring	LRCe112_wt_e10_germring	LRCe112_wt_e10_germring_3	41	9.001	1.04815
				wt_germring	LRCe112_wt_e10_germring	LRCe112_wt_e10_germring_3	42	8.389	0.976883
				wt_germring	LRCe112_wt_e10_germring	LRCe112_wt_e10_germring_3	43	9.147	1.06515
				wt_germring	LRCe112_wt_e10_germring	LRCe112_wt_e10_germring_3	44	9.386	1.09298
				wt_germring	LRCe112_wt_e10_germring	LRCe112_wt_e10_germring_3	45	9.023	1.05071
				wt_germring	LRCe112_wt_e10_germring	LRCe112_wt_e10_germring_3	46	9.368	1.09089
				wt_germring	LRCe112_wt_e10_germring	LRCe112_wt_e10_germring_3	47	9.55	1.11208
				wt_germring	LRCe112_wt_e10_germring	LRCe112_wt_e10_germring_3	48	9.238	1.07575
				wt_germring	LRCe112_wt_e10_germring	LRCe112_wt_e10_germring_3	49	8.918	1.03848
				wt_germring	LRCe112_wt_e10_germring	LRCe112_wt_e10_germring_3	50	8.915	1.03813
				wt_germring	LRCe112_wt_e10_germring	LRCe112_wt_e10_germring_3	51	9.048	1.05362
				wt_germring	LRCe112_wt_e10_germring	LRCe112_wt_e10_germring_3	52	9.209	1.07237
				wt_germring	LRCe112_wt_e10_germring	LRCe112_wt_e10_germring_3	53	8.709	1.01415
				wt_germring	LRCe112_wt_e10_germring	LRCe112_wt_e10_germring_3	54	9.168	1.0676
				wt_germring	LRCe112_wt_e10_germring	LRCe112_wt_e10_germring_3	55	8.455	0.984569
				wt_germring	LRCe112_wt_e10_germring	LRCe112_wt_e10_germring_3	56	8.845	1.02998
				wt_germring	LRCe112_wt_e10_germring	LRCe112_wt_e10_germring_3	57	8.167	0.951032
				wt_germring	LRCe112_wt_e10_germring	LRCe112_wt_e10_germring_3	58	9.223	1.074
				wt_germring	LRCe112_wt_e10_germring	LRCe112_wt_e10_germring_3	59	8.428	0.981425
				wt_germring	LRCe112_wt_e10_germring	LRCe112_wt_e10_germring_3	60	7.845	0.913535
				wt_germring	LRCe112_wt_e10_germring	LRCe112_wt_e10_germring_4	10	7.05	0.766878
				wt_germring	LRCe112_wt_e10_germring	LRCe112_wt_e10_germring_4	11	7.008	0.762309
				wt_germring	LRCe112_wt_e10_germring	LRCe112_wt_e10_germring_4	12	8.074	0.878266
				wt_germring	LRCe112_wt_e10_germring	LRCe112_wt_e10_germring_4	13	8.12	0.88327
				wt_germring	LRCe112_wt_e10_germring	LRCe112_wt_e10_germring_4	14	8.301	0.902958
				wt_germring	LRCe112_wt_e10_germring	LRCe112_wt_e10_germring_4	15	7.47	0.812564
				wt_germring	LRCe112_wt_e10_germring	LRCe112_wt_e10_germring_4	16	7.749	0.842913
				wt_germring	LRCe112_wt_e10_germring	LRCe112_wt_e10_germring_4	17	7.54	0.820179
				wt_germring	LRCe112_wt_e10_germring	LRCe112_wt_e10_germring_4	18	7.571	0.823551
				wt_germring	LRCe112_wt_e10_germring	LRCe112_wt_e10_germring_4	19	7.776	0.84585
				wt_germring	LRCe112_wt_e10_germring	LRCe112_wt_e10_germring_4	20	8.233	0.895561
				wt_germring	LRCe112_wt_e10_germring	LRCe112_wt_e10_germring_4	21	7.526	0.818656
				wt_germring	LRCe112_wt_e10_germring	LRCe112_wt_e10_germring_4	22	7.935	0.863146
				wt_germring	LRCe112_wt_e10_germring	LRCe112_wt_e10_germring_4	23	7.004	0.761874
				wt_germring	LRCe112_wt_e10_germring	LRCe112_wt_e10_germring_4	24	7.416	0.806691
				wt_germring	LRCe112_wt_e10_germring	LRCe112_wt_e10_germring_4	25	6.783	0.737835
				wt_germring	LRCe112_wt_e10_germring	LRCe112_wt_e10_germring_4	26	7.313	0.795486
[truncated: 8,023 more rows]
