# Supplementary material for: Adhesion-driven rigidity transition decoupled from density-driven jamming triggers epithelial organization in embryonic tissues
Source: Nat Phys. 2026 Jun 2;22(6):941–53. doi: 10.1038/s41567-026-03276-6 (PMC13271890; doi:10.1038/s41567-026-03276-6)
Supplement: Supplementary file 17 — Statistical source data. [file 41567_2026_3276_MOESM17_ESM.xlsx]

## Sheet: Figure_4b
Panel_b
condition_stage	embryo_id	mcj_per_cell	per_triangles_closed	ccc_mean	cellsincontactwithfluidthresholded	circularity_mean	norm_pocket_size_max	pockets_per_cell	cell_aspect_ratio	PC1	PC2
explant_epiboly	LRCe117_explant_1	0.33557	0.515464	0.655421	0.456376	0.576619	0.714855	0.852349	1.33012	1.06868	1.21452
explant_epiboly	LRCe117_explant_1	0.617834	0.651007	0.761164	0.280255	0.550073	0.779682	0.745223	1.39757	3.18025	1.09141
explant_epiboly	LRCe118_explant_3	1.05983	0.873239	0.767691	0.299145	0.518585	0.392114	0.632479	1.524	4.97335	-0.124595
explant_epiboly	explant_8	0.898438	0.727848	0.839294	0.125	0.54087	0.876095	0.8125	1.4207	4.48372	0.887896
explant_epiboly	explant_9	0.711538	0.627119	0.805989	0.134615	0.54192	0.927251	0.788462	1.44356	4.16487	1.07564
explant_epiboly	explant_1	0.914729	0.830986	0.803445	0.209302	0.550401	0.3279	0.418605	1.36643	3.55537	0.547809
mannitol_dome	mannitol_1	0	0	0.420106	0.971429	0.608486	0.183162	0.809524	1.29531	-2.84312	0.659213
mannitol_dome	mannitol_2	0.0229885	0.117647	0.41858	0.931034	0.606101	0.427483	0.712644	1.2318	-2.59079	1.73496
mannitol_dome	mannitol_3	0.020202	0.0526316	0.47834	0.79798	0.604966	0.247657	0.858586	1.24751	-2.47846	0.58815
mannitol_dome	LRCe123_mannitol_5	0.0447761	0.230769	0.417945	0.895522	0.605039	0.493796	0.641791	1.21034	-2.34839	2.14713
mannitol_m_epiboly	mannitol_m_1	0.93	0.877436	0.83067	0.23	0.548834	0.52038	0.31	1.37343	4.02098	1.32876
mannitol_m_epiboly	mannitol_m_LRCe129_2	0.854369	0.93617	0.817305	0.213592	0.547629	0.658369	0.563107	1.3626	3.95626	1.17962
mannitol_m_epiboly	mannitol_m_LRCe129_3	0.792079	0.655738	0.7834	0.217822	0.535917	0.634896	0.673267	1.3984	3.71939	0.674425
mannitol_m_epiboly	mannitol_m_12	1.08046	0.885714	0.8647	0.16092	0.551888	0.502348	0.275862	1.31256	4.04202	1.39592
orho_dome	oRhoGEF_11	0.317647	0.6	0.646293	0.552941	0.587321	0.164314	0.647059	1.24542	-0.171175	0.449538
orho_dome	oRhoGEF_13	0.42069	0.677778	0.636151	0.558621	0.592344	0.127857	0.696552	1.24984	-0.0966182	0.298895
orho_dome	oRhoGEF_12	0.431034	0.555556	0.733439	0.327586	0.55331	0.093884	0.793103	1.36217	1.61539	-0.889071
orho_dome	LRCe134_orho_4	0.392857	0.628571	0.646236	0.495575	0.586525	0.190448	0.776786	1.28055	0.224547	0.107674
orho_mannitol_epiboly	orho_mannitol_7	0.609244	0.732323	0.683209	0.445378	0.550711	0.615328	0.705882	1.38264	2.55172	1.03835
orho_mannitol_epiboly	orho_mannitol_8	0.685185	0.895161	0.663326	0.487654	0.585901	0.535422	0.388889	1.27772	1.62314	2.1011
orho_mannitol_epiboly	orho_mannitol_9	0.511278	0.871795	0.678857	0.466165	0.561425	0.285633	0.503759	1.34475	1.9064	0.757762
orho_mannitol_epiboly	LRCe142_orho_mannitol_1	0.891304	0.784689	0.776301	0.262032	0.546112	0.549972	0.472826	1.34715	3.48697	1.16141
ouabain_dome	ouabain_1	0.304054	0.28481	0.70922	0.405405	0.559693	0.0620048	1.51351	1.36138	0.348045	-2.63288
ouabain_dome	ouabain_2	0.59322	0.460526	0.755696	0.288136	0.561748	0.0781606	1.24576	1.34617	1.3278	-2.01623
ouabain_dome	ouabain_3	0.553719	0.387283	0.853815	0.0661157	0.552246	0.0702479	1.33058	1.3455	1.902	-2.67317
ouabain_dome	LRCe137_ouabain_5	0.0175439	0.0294118	0.62377	0.526316	0.584091	0.122772	1.22807	1.29416	-1.39499	-1.35204
ozgrad_epiboly	ozgrad_LRCe122_1	0.0246914	0.0740741	0.466521	0.919753	0.595718	0.120411	1.03704	1.28512	-2.52419	-0.208805
ozgrad_epiboly	ozgrad_1	0.0494505	0.113924	0.473937	0.89011	0.614943	0.113714	0.923077	1.2318	-2.95729	0.2391
ozgrad_epiboly	ozgrad_2	0.0813008	0.30303	0.404467	0.926829	0.624253	0.572855	0.585366	1.19711	-2.58717	2.72375
ozgrad_epiboly	ozgrad_4	0.016	0.0740741	0.351038	0.928	0.602963	0.277901	0.592	1.23613	-2.86235	1.656
ozgrad_m_epiboly	ozgrad_m_10	0.03125	0.105263	0.372724	0.953125	0.594651	0.200894	0.765625	1.21454	-2.92921	1.01407
ozgrad_m_epiboly	ozgrad_m_11	0.025974	0.153846	0.367091	0.948052	0.596274	0.275608	0.662338	1.2144	-2.77134	1.50766
ozgrad_m_epiboly	ozgrad_m_12	0	0	0.425975	0.965116	0.593288	0.109183	1.11628	1.27912	-2.88598	-0.346804
ozgrad_m_epiboly	LRCe145_ozgrad_m_1	0.039604	0.125	0.45157	0.883495	0.621356	0.307617	0.841584	1.23553	-2.84561	1.06451
ozgrad_ouabain_epiboly	ozgrad_ouabain_1	0.409836	0.362319	0.76761	0.202186	0.576733	0.0705188	1.20219	1.29027	0.547439	-1.86573
ozgrad_ouabain_epiboly	ozgrad_ouabain_2	0.343373	0.351852	0.744514	0.259036	0.582834	0.147742	1.11446	1.23991	0.0333604	-1.2108
ozgrad_ouabain_epiboly	ozgrad_ouabain_3	0.212121	0.21875	0.700676	0.4	0.591726	0.0655523	1.31515	1.26848	-0.858967	-1.79308
ozgrad_ouabain_epiboly	LRCe138_ozgrad_ouabain_1	0.00645161	0.00884956	0.614739	0.696774	0.599597	0.0524101	1.42581	1.26838	-2.32785	-1.73357
pky_epiboly	pky_1	0.283654	0.296482	0.713807	0.317308	0.583579	0.253054	1.16346	1.27891	-0.00345115	-1.01613
pky_epiboly	pky_2	0.0984848	0.185714	0.577575	0.712121	0.603821	0.140022	0.962121	1.25409	-1.90111	-0.188131
pky_epiboly	pky_3	0.0454545	0.0853659	0.540164	0.779221	0.598071	0.115633	1.06494	1.32462	-1.90032	-0.599529
pky_epiboly	pky_4	0.179856	0.215517	0.661722	0.446043	0.590653	0.147259	1.10072	1.29352	-0.721145	-1.00408
pky_epiboly	pky_5	0.0921053	0.153846	0.567124	0.743421	0.595665	0.141506	1.13158	1.26719	-1.90189	-0.623829
pky_epiboly	pky_6	0.160584	0.23913	0.609726	0.627737	0.596843	0.0866897	1.06569	1.24431	-1.57202	-0.711707
wt_dome	wt_LRCe26_1	0.101124	0.310345	0.427518	0.865169	0.608516	0.233094	0.707865	1.2489	-2.26057	1.15375
wt_dome	wt_LRCe26_2	0.0206186	0.1	0.396241	0.917526	0.611445	0.270134	0.680412	1.18339	-3.181	1.5055
wt_dome	wt_LRCe26_3	0.00952381	0.0714286	0.410166	0.914286	0.606346	0.251194	0.552381	1.22402	-2.82206	1.599
wt_dome	wt_1	0.201923	0.488372	0.51475	0.778846	0.591298	0.300968	1.04808	1.25241	-1.2945	0.286875
wt_dome	wt_2	0.194175	0.571429	0.422956	0.805825	0.603838	0.459777	0.951456	1.23054	-1.61444	1.30891
wt_dome	wt_4	0.180952	0.475	0.487978	0.838095	0.583867	0.36727	1.3619	1.24228	-1.53034	-0.188269
wt_dome	wt_5	0.168421	0.410256	0.509353	0.821053	0.593174	0.129497	1.77895	1.27401	-2.02425	-1.95593
wt_dome	wt_6	0.283582	0.506667	0.546818	0.664179	0.596516	0.224414	1.09701	1.23514	-1.19431	-0.126969
wt_dome	wt_7	0.25	0.360825	0.584646	0.671429	0.592675	0.138931	1.25	1.24052	-1.41667	-0.882772
wt_dome	wt_8	0.183673	0.545455	0.446743	0.857143	0.607449	0.157019	0.94898	1.21474	-2.15686	0.472857
wt_dome	wt_19	0.132812	0.303571	0.457438	0.835938	0.575978	0.175995	1.07812	1.33428	-1.30527	-0.328221
wt_dome	wt_20	0.08	0.222222	0.436654	0.91	0.577388	0.10775	1.21	1.34761	-1.75416	-0.791743
wt_dome	wt_21	0.214876	0.433333	0.50281	0.826446	0.578978	0.109502	0.991736	1.32706	-0.997545	-0.327267
wt_dome	wt_22	0.234234	0.356164	0.50085	0.738739	0.594844	0.11611	1.36937	1.24772	-1.87258	-1.03289
wt_epiboly	wt_1	0.269841	0.586207	0.521319	0.785714	0.586624	0.189633	0.84127	1.24431	-1.03449	0.469189
wt_epiboly	wt_2	0.684211	0.737589	0.683972	0.440789	0.563184	0.146163	0.953947	1.28529	1.25299	-0.642268
wt_epiboly	wt_4	0.466165	0.673913	0.569597	0.676692	0.58203	0.225415	1.57143	1.28742	-0.386176	-1.3991
wt_epiboly	wt_5	0.375	0.625	0.555133	0.691667	0.595945	0.140909	1.59167	1.25484	-1.17294	-1.5294
wt_epiboly	wt_6	0.294798	0.435897	0.529227	0.67052	0.586605	0.212917	1.20231	1.23134	-1.24749	-0.443783
wt_epiboly	wt_7	0.568047	0.75	0.611772	0.550296	0.576157	0.18302	0.822485	1.27876	0.585334	0.0785354
wt_epiboly	wt_8	0.758865	0.829457	0.708504	0.361702	0.565631	0.25674	1.02128	1.3147	1.87156	-0.599199
wt_epiboly	wt_19	0.503185	0.658333	0.608253	0.585987	0.580838	0.166679	0.917197	1.28828	0.211121	-0.184907
wt_epiboly	wt_20	0.383929	0.544304	0.549632	0.705357	0.569876	0.296459	1.10714	1.34724	0.113262	-0.282354
wt_epiboly	wt_21	0.666667	0.820513	0.661025	0.5	0.556992	0.333092	0.760417	1.30609	1.72196	0.398142
wt_epiboly	wt_22	0.47619	0.724638	0.629586	0.552381	0.562219	0.083456	0.847619	1.33995	0.941766	-0.523447
wt_germ ring	wt_LRCe33_1	0.535714	0.652174	0.667762	0.482143	0.577955	0.266887	0.758929	1.24067	0.554767	0.375393
wt_germ ring	wt_LRCe33_2	0.517241	0.560748	0.666697	0.465517	0.593364	0.167891	0.75	1.2317	0.0021809	0.168914
wt_m_epiboly	wt_m_13	0.651163	0.589474	0.738917	0.325581	0.566729	0.464352	0.965116	1.37179	2.10517	-0.144004
wt_m_epiboly	wt_m_14	0.197802	0.28125	0.55815	0.747253	0.600651	0.104442	1.18681	1.25736	-1.8346	-0.746277
wt_m_epiboly	wt_m_16	0.526786	0.572816	0.745226	0.330357	0.54787	0.274295	1	1.37252	2.03696	-0.909185
wt_m_epiboly	LRCe136_wt_m_5	0.736842	0.646154	0.830121	0.165217	0.560432	0.112235	0.763158	1.33875	2.45122	-0.933915
wt_shield	wt_19	0.704225	0.8	0.678013	0.5	0.558993	0.128895	0.767606	1.33142	1.67252	-0.294504
wt_shield	wt_20	0.825175	0.808219	0.738752	0.370629	0.560051	0.144327	0.811189	1.34206	2.25038	-0.573545
wt_shield	wt_21	0.756944	0.79562	0.695504	0.388889	0.55814	0.147454	0.875	1.30545	1.78806	-0.56366
wt_shield	wt_22	1.08148	0.895706	0.804597	0.259259	0.534239	0.351781	0.651852	1.42014	4.28271	-0.0685304

## Sheet: Figure_4c
Panel_c
condition_stage	embryo_id	alpha	mcj_per_cell	per_triangles_closed	ccc_mean	cellsincontactwithfluidthresholded	circularity_mean	norm_pocket_size_max	pockets_per_cell	cell_aspect_ratio	PC1	PC2
explant_epiboly	LRCe117_explant_1	0.830142	0.33557	0.515464	0.655421	0.456376	0.576619	0.714855	0.852349	1.33012	1.06868	1.21452
explant_epiboly	LRCe117_explant_1	0.776208	0.617834	0.651007	0.761164	0.280255	0.550073	0.779682	0.745223	1.39757	3.18025	1.09141
explant_epiboly	LRCe118_explant_3	0.763006	1.05983	0.873239	0.767691	0.299145	0.518585	0.392114	0.632479	1.524	4.97335	-0.124595
explant_epiboly	explant_8	0.821257	0.898438	0.727848	0.839294	0.125	0.54087	0.876095	0.8125	1.4207	4.48372	0.887896
explant_epiboly	explant_9	0.82428	0.711538	0.627119	0.805989	0.134615	0.54192	0.927251	0.788462	1.44356	4.16487	1.07564
explant_epiboly	explant_1	0.73328	0.914729	0.830986	0.803445	0.209302	0.550401	0.3279	0.418605	1.36643	3.55537	0.547809
mannitol_dome	mannitol_1	0.915407	0	0	0.420106	0.971429	0.608486	0.183162	0.809524	1.29531	-2.84312	0.659213
mannitol_dome	mannitol_2	0.912677	0.0229885	0.117647	0.41858	0.931034	0.606101	0.427483	0.712644	1.2318	-2.59079	1.73496
mannitol_dome	mannitol_3	0.909859	0.020202	0.0526316	0.47834	0.79798	0.604966	0.247657	0.858586	1.24751	-2.47846	0.58815
mannitol_dome	LRCe123_mannitol_5	0.911406	0.0447761	0.230769	0.417945	0.895522	0.605039	0.493796	0.641791	1.21034	-2.34839	2.14713
mannitol_m_epiboly	mannitol_m_1	0.653363	0.93	0.877436	0.83067	0.23	0.548834	0.52038	0.31	1.37343	4.02098	1.32876
mannitol_m_epiboly	mannitol_m_LRCe129_2	0.781103	0.854369	0.93617	0.817305	0.213592	0.547629	0.658369	0.563107	1.3626	3.95626	1.17962
mannitol_m_epiboly	mannitol_m_LRCe129_3	0.773743	0.792079	0.655738	0.7834	0.217822	0.535917	0.634896	0.673267	1.3984	3.71939	0.674425
mannitol_m_epiboly	mannitol_m_12	0.5505	1.08046	0.885714	0.8647	0.16092	0.551888	0.502348	0.275862	1.31256	4.04202	1.39592
orho_dome	oRhoGEF_11	0.807833	0.317647	0.6	0.646293	0.552941	0.587321	0.164314	0.647059	1.24542	-0.171175	0.449538
orho_dome	oRhoGEF_13	0.799669	0.42069	0.677778	0.636151	0.558621	0.592344	0.127857	0.696552	1.24984	-0.0966182	0.298895
orho_dome	oRhoGEF_12	0.747604	0.431034	0.555556	0.733439	0.327586	0.55331	0.093884	0.793103	1.36217	1.61539	-0.889071
orho_dome	LRCe134_orho_4	0.816752	0.392857	0.628571	0.646236	0.495575	0.586525	0.190448	0.776786	1.28055	0.224547	0.107674
orho_mannitol_epiboly	orho_mannitol_7	0.719807	0.609244	0.732323	0.683209	0.445378	0.550711	0.615328	0.705882	1.38264	2.55172	1.03835
orho_mannitol_epiboly	orho_mannitol_8	0.703451	0.685185	0.895161	0.663326	0.487654	0.585901	0.535422	0.388889	1.27772	1.62314	2.1011
orho_mannitol_epiboly	orho_mannitol_9	0.714821	0.511278	0.871795	0.678857	0.466165	0.561425	0.285633	0.503759	1.34475	1.9064	0.757762
orho_mannitol_epiboly	LRCe142_orho_mannitol_1	0.751259	0.891304	0.784689	0.776301	0.262032	0.546112	0.549972	0.472826	1.34715	3.48697	1.16141
ouabain_dome	ouabain_1	0.87	0.304054	0.28481	0.70922	0.405405	0.559693	0.0620048	1.51351	1.36138	0.348045	-2.63288
ouabain_dome	ouabain_2	0.88	0.59322	0.460526	0.755696	0.288136	0.561748	0.0781606	1.24576	1.34617	1.3278	-2.01623
ouabain_dome	ouabain_3	0.88	0.553719	0.387283	0.853815	0.0661157	0.552246	0.0702479	1.33058	1.3455	1.902	-2.67317
ouabain_dome	LRCe137_ouabain_5	0.901807	0.0175439	0.0294118	0.62377	0.526316	0.584091	0.122772	1.22807	1.29416	-1.39499	-1.35204
ozgrad_epiboly	ozgrad_LRCe122_1	0.921339	0.0246914	0.0740741	0.466521	0.919753	0.595718	0.120411	1.03704	1.28512	-2.52419	-0.208805
ozgrad_epiboly	ozgrad_1	0.918754	0.0494505	0.113924	0.473937	0.89011	0.614943	0.113714	0.923077	1.2318	-2.95729	0.2391
ozgrad_epiboly	ozgrad_2	0.896282	0.0813008	0.30303	0.404467	0.926829	0.624253	0.572855	0.585366	1.19711	-2.58717	2.72375
ozgrad_epiboly	ozgrad_4	0.89867	0.016	0.0740741	0.351038	0.928	0.602963	0.277901	0.592	1.23613	-2.86235	1.656
ozgrad_m_epiboly	ozgrad_m_10	0.916096	0.03125	0.105263	0.372724	0.953125	0.594651	0.200894	0.765625	1.21454	-2.92921	1.01407
ozgrad_m_epiboly	ozgrad_m_11	0.903122	0.025974	0.153846	0.367091	0.948052	0.596274	0.275608	0.662338	1.2144	-2.77134	1.50766
ozgrad_m_epiboly	ozgrad_m_12	0.897595	0	0	0.425975	0.965116	0.593288	0.109183	1.11628	1.27912	-2.88598	-0.346804
ozgrad_m_epiboly	LRCe145_ozgrad_m_1	0.893272	0.039604	0.125	0.45157	0.883495	0.621356	0.307617	0.841584	1.23553	-2.84561	1.06451
ozgrad_ouabain_epiboly	ozgrad_ouabain_1	0.905748	0.409836	0.362319	0.76761	0.202186	0.576733	0.0705188	1.20219	1.29027	0.547439	-1.86573
ozgrad_ouabain_epiboly	ozgrad_ouabain_2	0.89803	0.343373	0.351852	0.744514	0.259036	0.582834	0.147742	1.11446	1.23991	0.0333604	-1.2108
ozgrad_ouabain_epiboly	ozgrad_ouabain_3	0.908602	0.212121	0.21875	0.700676	0.4	0.591726	0.0655523	1.31515	1.26848	-0.858967	-1.79308
ozgrad_ouabain_epiboly	LRCe138_ozgrad_ouabain_1	0.919235	0.00645161	0.00884956	0.614739	0.696774	0.599597	0.0524101	1.42581	1.26838	-2.32785	-1.73357
pky_epiboly	pky_1	0.884858	0.283654	0.296482	0.713807	0.317308	0.583579	0.253054	1.16346	1.27891	-0.00345115	-1.01613
pky_epiboly	pky_2	0.887014	0.0984848	0.185714	0.577575	0.712121	0.603821	0.140022	0.962121	1.25409	-1.90111	-0.188131
pky_epiboly	pky_3	0.898832	0.0454545	0.0853659	0.540164	0.779221	0.598071	0.115633	1.06494	1.32462	-1.90032	-0.599529
pky_epiboly	pky_4	0.875645	0.179856	0.215517	0.661722	0.446043	0.590653	0.147259	1.10072	1.29352	-0.721145	-1.00408
pky_epiboly	pky_5	0.91424	0.0921053	0.153846	0.567124	0.743421	0.595665	0.141506	1.13158	1.26719	-1.90189	-0.623829
pky_epiboly	pky_6	0.879822	0.160584	0.23913	0.609726	0.627737	0.596843	0.0866897	1.06569	1.24431	-1.57202	-0.711707
wt_dome	wt_LRCe26_1	0.890542	0.101124	0.310345	0.427518	0.865169	0.608516	0.233094	0.707865	1.2489	-2.26057	1.15375
wt_dome	wt_LRCe26_2	0.884705	0.0206186	0.1	0.396241	0.917526	0.611445	0.270134	0.680412	1.18339	-3.181	1.5055
wt_dome	wt_LRCe26_3	0.892531	0.00952381	0.0714286	0.410166	0.914286	0.606346	0.251194	0.552381	1.22402	-2.82206	1.599
wt_dome	wt_1	0.875509	0.201923	0.488372	0.51475	0.778846	0.591298	0.300968	1.04808	1.25241	-1.2945	0.286875
wt_dome	wt_2	0.90379	0.194175	0.571429	0.422956	0.805825	0.603838	0.459777	0.951456	1.23054	-1.61444	1.30891
wt_dome	wt_4	0.905343	0.180952	0.475	0.487978	0.838095	0.583867	0.36727	1.3619	1.24228	-1.53034	-0.188269
wt_dome	wt_5	0.890007	0.168421	0.410256	0.509353	0.821053	0.593174	0.129497	1.77895	1.27401	-2.02425	-1.95593
wt_dome	wt_6	0.900615	0.283582	0.506667	0.546818	0.664179	0.596516	0.224414	1.09701	1.23514	-1.19431	-0.126969
wt_dome	wt_7	0.856475	0.25	0.360825	0.584646	0.671429	0.592675	0.138931	1.25	1.24052	-1.41667	-0.882772
wt_dome	wt_8	0.888923	0.183673	0.545455	0.446743	0.857143	0.607449	0.157019	0.94898	1.21474	-2.15686	0.472857
wt_dome	wt_19	0.905272	0.132812	0.303571	0.457438	0.835938	0.575978	0.175995	1.07812	1.33428	-1.30527	-0.328221
wt_dome	wt_20	0.892437	0.08	0.222222	0.436654	0.91	0.577388	0.10775	1.21	1.34761	-1.75416	-0.791743
wt_dome	wt_21	0.909304	0.214876	0.433333	0.50281	0.826446	0.578978	0.109502	0.991736	1.32706	-0.997545	-0.327267
wt_dome	wt_22	0.904245	0.234234	0.356164	0.50085	0.738739	0.594844	0.11611	1.36937	1.24772	-1.87258	-1.03289
wt_epiboly	wt_1	0.777453	0.269841	0.586207	0.521319	0.785714	0.586624	0.189633	0.84127	1.24431	-1.03449	0.469189
wt_epiboly	wt_2	0.770803	0.684211	0.737589	0.683972	0.440789	0.563184	0.146163	0.953947	1.28529	1.25299	-0.642268
wt_epiboly	wt_4	0.832246	0.466165	0.673913	0.569597	0.676692	0.58203	0.225415	1.57143	1.28742	-0.386176	-1.3991
wt_epiboly	wt_5	0.818232	0.375	0.625	0.555133	0.691667	0.595945	0.140909	1.59167	1.25484	-1.17294	-1.5294
wt_epiboly	wt_6	0.867575	0.294798	0.435897	0.529227	0.67052	0.586605	0.212917	1.20231	1.23134	-1.24749	-0.443783
wt_epiboly	wt_7	0.83052	0.568047	0.75	0.611772	0.550296	0.576157	0.18302	0.822485	1.27876	0.585334	0.0785354
wt_epiboly	wt_8	0.813747	0.758865	0.829457	0.708504	0.361702	0.565631	0.25674	1.02128	1.3147	1.87156	-0.599199
wt_epiboly	wt_19	0.823814	0.503185	0.658333	0.608253	0.585987	0.580838	0.166679	0.917197	1.28828	0.211121	-0.184907
wt_epiboly	wt_20	0.79274	0.383929	0.544304	0.549632	0.705357	0.569876	0.296459	1.10714	1.34724	0.113262	-0.282354
wt_epiboly	wt_21	0.817769	0.666667	0.820513	0.661025	0.5	0.556992	0.333092	0.760417	1.30609	1.72196	0.398142
wt_epiboly	wt_22	0.814147	0.47619	0.724638	0.629586	0.552381	0.562219	0.083456	0.847619	1.33995	0.941766	-0.523447
wt_germ ring	wt_LRCe33_1	0.825788	0.535714	0.652174	0.667762	0.482143	0.577955	0.266887	0.758929	1.24067	0.554767	0.375393
wt_germ ring	wt_LRCe33_2	0.828873	0.517241	0.560748	0.666697	0.465517	0.593364	0.167891	0.75	1.2317	0.0021809	0.168914
wt_m_epiboly	wt_m_13	0.774319	0.651163	0.589474	0.738917	0.325581	0.566729	0.464352	0.965116	1.37179	2.10517	-0.144004
wt_m_epiboly	wt_m_14	0.782365	0.197802	0.28125	0.55815	0.747253	0.600651	0.104442	1.18681	1.25736	-1.8346	-0.746277
wt_m_epiboly	wt_m_16	0.739272	0.526786	0.572816	0.745226	0.330357	0.54787	0.274295	1	1.37252	2.03696	-0.909185
wt_m_epiboly	LRCe136_wt_m_5	0.796009	0.736842	0.646154	0.830121	0.165217	0.560432	0.112235	0.763158	1.33875	2.45122	-0.933915
wt_shield	wt_19	0.800012	0.704225	0.8	0.678013	0.5	0.558993	0.128895	0.767606	1.33142	1.67252	-0.294504
wt_shield	wt_20	0.79589	0.825175	0.808219	0.738752	0.370629	0.560051	0.144327	0.811189	1.34206	2.25038	-0.573545
wt_shield	wt_21	0.792098	0.756944	0.79562	0.695504	0.388889	0.55814	0.147454	0.875	1.30545	1.78806	-0.56366
wt_shield	wt_22	0.798967	1.08148	0.895706	0.804597	0.259259	0.534239	0.351781	0.651852	1.42014	4.28271	-0.0685304

## Sheet: Figure_4d
Panel_d
condition_stage	embryo_id	mcj_per_cell	per_triangles_closed	ccc_mean	cellsincontactwithfluidthresholded	circularity_mean	norm_pocket_size_max	pockets_per_cell	cell_aspect_ratio	UMAP1	UMAP2	cluster
explant_epiboly	LRCe117_explant_1	0.33557	0.515464	0.655421	0.456376	0.576619	0.714855	0.852349	1.33012	3.19064	4.63867	3
explant_epiboly	LRCe117_explant_1	0.617834	0.651007	0.761164	0.280255	0.550073	0.779682	0.745223	1.39757	3.27695	5.48256	3
explant_epiboly	LRCe118_explant_3	1.05983	0.873239	0.767691	0.299145	0.518585	0.392114	0.632479	1.524	3.23956	6.31764	3
explant_epiboly	explant_8	0.898438	0.727848	0.839294	0.125	0.54087	0.876095	0.8125	1.4207	3.23543	5.73837	3
explant_epiboly	explant_9	0.711538	0.627119	0.805989	0.134615	0.54192	0.927251	0.788462	1.44356	3.21576	5.55336	3
explant_epiboly	explant_1	0.914729	0.830986	0.803445	0.209302	0.550401	0.3279	0.418605	1.36643	3.2258	6.86386	3
mannitol_dome	mannitol_1	0	0	0.420106	0.971429	0.608486	0.183162	0.809524	1.29531	-4.01824	-2.39451	1
mannitol_dome	mannitol_2	0.0229885	0.117647	0.41858	0.931034	0.606101	0.427483	0.712644	1.2318	-5.2043	-2.65433	1
mannitol_dome	mannitol_3	0.020202	0.0526316	0.47834	0.79798	0.604966	0.247657	0.858586	1.24751	-4.28322	-2.47839	1
mannitol_dome	LRCe123_mannitol_5	0.0447761	0.230769	0.417945	0.895522	0.605039	0.493796	0.641791	1.21034	-5.39776	-2.24692	1
mannitol_m_epiboly	mannitol_m_1	0.93	0.877436	0.83067	0.23	0.548834	0.52038	0.31	1.37343	3.17727	6.75522	3
mannitol_m_epiboly	mannitol_m_LRCe129_2	0.854369	0.93617	0.817305	0.213592	0.547629	0.658369	0.563107	1.3626	3.48881	6.52867	3
mannitol_m_epiboly	mannitol_m_LRCe129_3	0.792079	0.655738	0.7834	0.217822	0.535917	0.634896	0.673267	1.3984	3.42148	5.99562	3
mannitol_m_epiboly	mannitol_m_12	1.08046	0.885714	0.8647	0.16092	0.551888	0.502348	0.275862	1.31256	3.43548	6.69382	3
orho_dome	oRhoGEF_11	0.317647	0.6	0.646293	0.552941	0.587321	0.164314	0.647059	1.24542	5.11554	2.36785	2
orho_dome	oRhoGEF_13	0.42069	0.677778	0.636151	0.558621	0.592344	0.127857	0.696552	1.24984	4.72429	2.12495	2
orho_dome	oRhoGEF_12	0.431034	0.555556	0.733439	0.327586	0.55331	0.093884	0.793103	1.36217	3.10649	2.42981	2
orho_dome	LRCe134_orho_4	0.392857	0.628571	0.646236	0.495575	0.586525	0.190448	0.776786	1.28055	4.83647	2.46859	2
orho_mannitol_epiboly	orho_mannitol_7	0.609244	0.732323	0.683209	0.445378	0.550711	0.615328	0.705882	1.38264	3.25584	5.16626	3
orho_mannitol_epiboly	orho_mannitol_8	0.685185	0.895161	0.663326	0.487654	0.585901	0.535422	0.388889	1.27772	3.342	3.10397	2
orho_mannitol_epiboly	orho_mannitol_9	0.511278	0.871795	0.678857	0.466165	0.561425	0.285633	0.503759	1.34475	3.03363	2.94386	2
orho_mannitol_epiboly	LRCe142_orho_mannitol_1	0.891304	0.784689	0.776301	0.262032	0.546112	0.549972	0.472826	1.34715	3.08635	6.53964	3
ouabain_dome	ouabain_1	0.304054	0.28481	0.70922	0.405405	0.559693	0.0620048	1.51351	1.36138	0.376516	-1.36829	4
ouabain_dome	ouabain_2	0.59322	0.460526	0.755696	0.288136	0.561748	0.0781606	1.24576	1.34617	0.538855	-1.25288	4
ouabain_dome	ouabain_3	0.553719	0.387283	0.853815	0.0661157	0.552246	0.0702479	1.33058	1.3455	0.663656	-1.11669	4
ouabain_dome	LRCe137_ouabain_5	0.0175439	0.0294118	0.62377	0.526316	0.584091	0.122772	1.22807	1.29416	-0.926948	-2.31559	4
ozgrad_epiboly	ozgrad_LRCe122_1	0.0246914	0.0740741	0.466521	0.919753	0.595718	0.120411	1.03704	1.28512	-3.36167	-2.4383	1
ozgrad_epiboly	ozgrad_1	0.0494505	0.113924	0.473937	0.89011	0.614943	0.113714	0.923077	1.2318	-4.25848	-2.45596	1
ozgrad_epiboly	ozgrad_2	0.0813008	0.30303	0.404467	0.926829	0.624253	0.572855	0.585366	1.19711	-5.508	-2.26389	1
ozgrad_epiboly	ozgrad_4	0.016	0.0740741	0.351038	0.928	0.602963	0.277901	0.592	1.23613	-5.18894	-2.68162	1
ozgrad_m_epiboly	ozgrad_m_10	0.03125	0.105263	0.372724	0.953125	0.594651	0.200894	0.765625	1.21454	-5.08697	-2.6454	1
ozgrad_m_epiboly	ozgrad_m_11	0.025974	0.153846	0.367091	0.948052	0.596274	0.275608	0.662338	1.2144	-5.13766	-2.20489	1
ozgrad_m_epiboly	ozgrad_m_12	0	0	0.425975	0.965116	0.593288	0.109183	1.11628	1.27912	-3.49739	-2.32165	1
ozgrad_m_epiboly	LRCe145_ozgrad_m_1	0.039604	0.125	0.45157	0.883495	0.621356	0.307617	0.841584	1.23553	-4.50718	-2.63257	1
ozgrad_ouabain_epiboly	ozgrad_ouabain_1	0.409836	0.362319	0.76761	0.202186	0.576733	0.0705188	1.20219	1.29027	0.172745	-1.55463	4
ozgrad_ouabain_epiboly	ozgrad_ouabain_2	0.343373	0.351852	0.744514	0.259036	0.582834	0.147742	1.11446	1.23991	0.0337812	-1.479	4
ozgrad_ouabain_epiboly	ozgrad_ouabain_3	0.212121	0.21875	0.700676	0.4	0.591726	0.0655523	1.31515	1.26848	-0.301909	-1.77363	4
ozgrad_ouabain_epiboly	LRCe138_ozgrad_ouabain_1	0.00645161	0.00884956	0.614739	0.696774	0.599597	0.0524101	1.42581	1.26838	-1.61995	-2.93913	1
pky_epiboly	pky_1	0.283654	0.296482	0.713807	0.317308	0.583579	0.253054	1.16346	1.27891	-0.059433	-1.61332	4
pky_epiboly	pky_2	0.0984848	0.185714	0.577575	0.712121	0.603821	0.140022	0.962121	1.25409	-2.27148	-3.25427	1
pky_epiboly	pky_3	0.0454545	0.0853659	0.540164	0.779221	0.598071	0.115633	1.06494	1.32462	-2.64915	-2.60497	1
pky_epiboly	pky_4	0.179856	0.215517	0.661722	0.446043	0.590653	0.147259	1.10072	1.29352	-0.371662	-1.73689	4
pky_epiboly	pky_5	0.0921053	0.153846	0.567124	0.743421	0.595665	0.141506	1.13158	1.26719	-1.96785	-3.05684	1
pky_epiboly	pky_6	0.160584	0.23913	0.609726	0.627737	0.596843	0.0866897	1.06569	1.24431	-1.79028	-3.38947	1
wt_dome	wt_LRCe26_1	0.101124	0.310345	0.427518	0.865169	0.608516	0.233094	0.707865	1.2489	-4.70624	-2.98657	1
wt_dome	wt_LRCe26_2	0.0206186	0.1	0.396241	0.917526	0.611445	0.270134	0.680412	1.18339	-5.45645	-2.39465	1
wt_dome	wt_LRCe26_3	0.00952381	0.0714286	0.410166	0.914286	0.606346	0.251194	0.552381	1.22402	-5.05032	-2.44567	1
wt_dome	wt_1	0.201923	0.488372	0.51475	0.778846	0.591298	0.300968	1.04808	1.25241	-1.43635	-4.73448	1
wt_dome	wt_2	0.194175	0.571429	0.422956	0.805825	0.603838	0.459777	0.951456	1.23054	-1.45737	-4.73002	1
wt_dome	wt_4	0.180952	0.475	0.487978	0.838095	0.583867	0.36727	1.3619	1.24228	-1.65377	-4.63687	1
wt_dome	wt_5	0.168421	0.410256	0.509353	0.821053	0.593174	0.129497	1.77895	1.27401	-2.35056	-4.5214	1
wt_dome	wt_6	0.283582	0.506667	0.546818	0.664179	0.596516	0.224414	1.09701	1.23514	-1.85505	-4.46107	1
wt_dome	wt_7	0.25	0.360825	0.584646	0.671429	0.592675	0.138931	1.25	1.24052	-1.94663	-3.99302	1
wt_dome	wt_8	0.183673	0.545455	0.446743	0.857143	0.607449	0.157019	0.94898	1.21474	-1.03611	-4.92904	1
wt_dome	wt_19	0.132812	0.303571	0.457438	0.835938	0.575978	0.175995	1.07812	1.33428	-2.64782	-2.09036	1
wt_dome	wt_20	0.08	0.222222	0.436654	0.91	0.577388	0.10775	1.21	1.34761	-2.83408	-2.2578	1
wt_dome	wt_21	0.214876	0.433333	0.50281	0.826446	0.578978	0.109502	0.991736	1.32706	-2.43242	-2.00731	1
wt_dome	wt_22	0.234234	0.356164	0.50085	0.738739	0.594844	0.11611	1.36937	1.24772	-2.13609	-4.29387	1
wt_epiboly	wt_1	0.269841	0.586207	0.521319	0.785714	0.586624	0.189633	0.84127	1.24431	-1.16241	-4.75409	1
wt_epiboly	wt_2	0.684211	0.737589	0.683972	0.440789	0.563184	0.146163	0.953947	1.28529	3.31142	2.74106	2
wt_epiboly	wt_4	0.466165	0.673913	0.569597	0.676692	0.58203	0.225415	1.57143	1.28742	-2.29377	-4.83113	1
wt_epiboly	wt_5	0.375	0.625	0.555133	0.691667	0.595945	0.140909	1.59167	1.25484	-2.33702	-4.64913	1
wt_epiboly	wt_6	0.294798	0.435897	0.529227	0.67052	0.586605	0.212917	1.20231	1.23134	-1.95749	-4.66262	1
wt_epiboly	wt_7	0.568047	0.75	0.611772	0.550296	0.576157	0.18302	0.822485	1.27876	4.4121	2.62313	2
wt_epiboly	wt_8	0.758865	0.829457	0.708504	0.361702	0.565631	0.25674	1.02128	1.3147	2.66089	2.76744	2
wt_epiboly	wt_19	0.503185	0.658333	0.608253	0.585987	0.580838	0.166679	0.917197	1.28828	4.34342	2.44687	2
wt_epiboly	wt_20	0.383929	0.544304	0.549632	0.705357	0.569876	0.296459	1.10714	1.34724	-2.54762	-1.68294	1
wt_epiboly	wt_21	0.666667	0.820513	0.661025	0.5	0.556992	0.333092	0.760417	1.30609	2.94211	3.08679	2
wt_epiboly	wt_22	0.47619	0.724638	0.629586	0.552381	0.562219	0.083456	0.847619	1.33995	3.51724	2.57835	2
wt_germ ring	wt_LRCe33_1	0.535714	0.652174	0.667762	0.482143	0.577955	0.266887	0.758929	1.24067	5.01874	2.40384	2
wt_germ ring	wt_LRCe33_2	0.517241	0.560748	0.666697	0.465517	0.593364	0.167891	0.75	1.2317	5.08094	2.34334	2
wt_m_epiboly	wt_m_13	0.651163	0.589474	0.738917	0.325581	0.566729	0.464352	0.965116	1.37179	3.12101	4.18795	2
wt_m_epiboly	wt_m_14	0.197802	0.28125	0.55815	0.747253	0.600651	0.104442	1.18681	1.25736	-1.92373	-3.66612	1
wt_m_epiboly	wt_m_16	0.526786	0.572816	0.745226	0.330357	0.54787	0.274295	1	1.37252	3.02775	3.56006	2
wt_m_epiboly	LRCe136_wt_m_5	0.736842	0.646154	0.830121	0.165217	0.560432	0.112235	0.763158	1.33875	2.76918	2.34464	2
wt_shield	wt_19	0.704225	0.8	0.678013	0.5	0.558993	0.128895	0.767606	1.33142	2.92972	2.81324	2
wt_shield	wt_20	0.825175	0.808219	0.738752	0.370629	0.560051	0.144327	0.811189	1.34206	2.68241	2.46123	2
wt_shield	wt_21	0.756944	0.79562	0.695504	0.388889	0.55814	0.147454	0.875	1.30545	2.47466	2.83123	2
wt_shield	wt_22	1.08148	0.895706	0.804597	0.259259	0.534239	0.351781	0.651852	1.42014	3.14484	6.70032	3

## Sheet: Figure_4f
Panel_f
Experiments					Theory
condition_stage	embryo_id	alpha	normalised_TCCs		alpha	TCCs_mean	TCCs_SEM
explant_epiboly	LRCe117_explant_1	0.830142	0.515464		0.7	0.986928	0.0144679
explant_epiboly	LRCe117_explant_1	0.776208	0.651007		0.725	0.968301	0.0204894
explant_epiboly	LRCe118_explant_3	0.763006	0.873239		0.75	0.939542	0.0282543
explant_epiboly	explant_8	0.821257	0.727848		0.775	0.897059	0.0399108
explant_epiboly	explant_9	0.82428	0.627119		0.8	0.837908	0.0513644
explant_epiboly	explant_1	0.73328	0.830986		0.825	0.759804	0.0667139
mannitol_dome	mannitol_1	0.915407	0		0.85	0.662745	0.0760083
mannitol_dome	mannitol_2	0.912677	0.117647		0.86	0.531699	0.076061
mannitol_dome	mannitol_3	0.909859	0.0526316		0.864	0.367647	0.0833141
mannitol_dome	LRCe123_mannitol_5	0.911406	0.230769		0.868	0.153922	0.0687821
mannitol_m_epiboly	mannitol_m_1	0.653363	0.877436		0.872	0	0
mannitol_m_epiboly	mannitol_m_LRCe129_2	0.781103	0.93617		0.88	0	0
mannitol_m_epiboly	mannitol_m_LRCe129_3	0.773743	0.655738		0.89	0	0
mannitol_m_epiboly	mannitol_m_12	0.5505	0.885714		0.905	0	0
orho_dome	oRhoGEF_11	0.807833	0.6		0.92	0	0
orho_dome	oRhoGEF_13	0.799669	0.677778		0.935	0	0
orho_dome	oRhoGEF_12	0.747604	0.555556		0.95	0	0
orho_dome	LRCe134_orho_4	0.816752	0.628571		0.975	0	0
orho_mannitol_epiboly	orho_mannitol_7	0.719807	0.732323
orho_mannitol_epiboly	orho_mannitol_8	0.703451	0.895161
orho_mannitol_epiboly	orho_mannitol_9	0.714821	0.871795
orho_mannitol_epiboly	LRCe142_orho_mannitol_1	0.751259	0.784689
ouabain_dome	ouabain_1	0.87	0.28481
ouabain_dome	ouabain_2	0.88	0.460526
ouabain_dome	ouabain_3	0.88	0.387283
ouabain_dome	LRCe137_ouabain_5	0.901807	0.0294118
ozgrad_epiboly	ozgrad_LRCe122_1	0.921339	0.0740741
ozgrad_epiboly	ozgrad_1	0.918754	0.113924
ozgrad_epiboly	ozgrad_2	0.896282	0.30303
ozgrad_epiboly	ozgrad_4	0.89867	0.0740741
ozgrad_m_epiboly	ozgrad_m_10	0.916096	0.105263
ozgrad_m_epiboly	ozgrad_m_11	0.903122	0.153846
ozgrad_m_epiboly	ozgrad_m_12	0.897595	0
ozgrad_m_epiboly	LRCe145_ozgrad_m_1	0.893272	0.125
ozgrad_ouabain_epiboly	ozgrad_ouabain_1	0.905748	0.362319
ozgrad_ouabain_epiboly	ozgrad_ouabain_2	0.89803	0.351852
ozgrad_ouabain_epiboly	ozgrad_ouabain_3	0.908602	0.21875
ozgrad_ouabain_epiboly	LRCe138_ozgrad_ouabain_1	0.919235	0.00884956
pky_epiboly	pky_1	0.884858	0.296482
pky_epiboly	pky_2	0.887014	0.185714
pky_epiboly	pky_3	0.898832	0.0853659
pky_epiboly	pky_4	0.875645	0.215517
pky_epiboly	pky_5	0.91424	0.153846
pky_epiboly	pky_6	0.879822	0.23913
wt_dome	wt_LRCe26_1	0.890542	0.310345
wt_dome	wt_LRCe26_2	0.884705	0.1
wt_dome	wt_LRCe26_3	0.892531	0.0714286
wt_dome	wt_1	0.875509	0.488372
wt_dome	wt_2	0.90379	0.571429
wt_dome	wt_4	0.905343	0.475
wt_dome	wt_5	0.890007	0.410256
wt_dome	wt_6	0.900615	0.506667
wt_dome	wt_7	0.856475	0.360825
wt_dome	wt_8	0.888923	0.545455
wt_dome	wt_19	0.905272	0.303571
wt_dome	wt_20	0.892437	0.222222
wt_dome	wt_21	0.909304	0.433333
wt_dome	wt_22	0.904245	0.356164
wt_epiboly	wt_1	0.777453	0.586207
wt_epiboly	wt_2	0.770803	0.737589
wt_epiboly	wt_4	0.832246	0.673913
wt_epiboly	wt_5	0.818232	0.625
wt_epiboly	wt_6	0.867575	0.435897
wt_epiboly	wt_7	0.83052	0.75
wt_epiboly	wt_8	0.813747	0.829457
wt_epiboly	wt_19	0.823814	0.658333
wt_epiboly	wt_20	0.79274	0.544304
wt_epiboly	wt_21	0.817769	0.820513
wt_epiboly	wt_22	0.814147	0.724638
wt_germ ring	wt_LRCe33_1	0.825788	0.652174
wt_germ ring	wt_LRCe33_2	0.828873	0.560748
wt_m_epiboly	wt_m_13	0.774319	0.589474
wt_m_epiboly	wt_m_14	0.782365	0.28125
wt_m_epiboly	wt_m_16	0.739272	0.572816
wt_m_epiboly	LRCe136_wt_m_5	0.796009	0.646154
wt_shield	wt_19	0.800012	0.8
wt_shield	wt_20	0.79589	0.808219
wt_shield	wt_21	0.792098	0.79562
wt_shield	wt_22	0.798967	0.895706

## Sheet: Figure_4i
Panel_i
condition_stage	embryo_id	normalised_TCCs	alpha
explant_epiboly	LRCe117_explant_1	0.515464	0.830142
explant_epiboly	LRCe117_explant_1	0.651007	0.776208
explant_epiboly	LRCe118_explant_3	0.873239	0.763006
explant_epiboly	explant_8	0.727848	0.821257
explant_epiboly	explant_9	0.627119	0.82428
explant_epiboly	explant_1	0.830986	0.73328
mannitol_dome	mannitol_1	0	0.915407
mannitol_dome	mannitol_2	0.117647	0.912677
mannitol_dome	mannitol_3	0.0526316	0.909859
mannitol_dome	LRCe123_mannitol_5	0.230769	0.911406
mannitol_m_epiboly	mannitol_m_1	0.877436	0.653363
mannitol_m_epiboly	mannitol_m_LRCe129_2	0.93617	0.781103
mannitol_m_epiboly	mannitol_m_LRCe129_3	0.655738	0.773743
mannitol_m_epiboly	mannitol_m_12	0.885714	0.5505
lsr-MO15	lsr-MO15_1	0.460526	0.839304
lsr-MO15	lsr-MO15_2	0.544444	0.865853
lsr-MO15	lsr-MO15_3	0.453988	0.86119
lsr-MO16	lsr-MO16_3	0.342697	0.859606
lsr-MO16	lsr-MO16_4	0.235294	0.868926
lsr-MO16	lsr-MO16_5	0.401163	0.868327
marvel-MO	marvel-MO_3	0.308219	0.8566
marvel-MO	marvel-MO_2	0.345588	0.846396
marvel-MO	marvel-MO_1	0.303797	0.845648
ctrl-MO	ctrl-MO_6	0.405797	0.822985
ctrl-MO	ctrl-MO_7	0.763948	0.812764
ctrl-MO	ctrl-MO_8	0.731544	0.80801
orho_dome	oRhoGEF_11	0.6	0.807833
orho_dome	oRhoGEF_13	0.677778	0.799669
orho_dome	oRhoGEF_12	0.555556	0.747604
orho_dome	LRCe134_orho_4	0.628571	0.816752
orho_mannitol_epiboly	orho_mannitol_7	0.732323	0.719807
orho_mannitol_epiboly	orho_mannitol_8	0.895161	0.703451
orho_mannitol_epiboly	orho_mannitol_9	0.871795	0.714821
orho_mannitol_epiboly	LRCe142_orho_mannitol_1	0.784689	0.751259
ouabain_dome	ouabain_1	0.28481	0.87
ouabain_dome	ouabain_2	0.460526	0.88
ouabain_dome	ouabain_3	0.387283	0.88
ouabain_dome	LRCe137_ouabain_5	0.0294118	0.901807
ozgrad_epiboly	ozgrad_LRCe122_1	0.0740741	0.921339
ozgrad_epiboly	ozgrad_1	0.113924	0.918754
ozgrad_epiboly	ozgrad_2	0.30303	0.896282
ozgrad_epiboly	ozgrad_4	0.0740741	0.89867
ozgrad_m_epiboly	ozgrad_m_10	0.105263	0.916096
ozgrad_m_epiboly	ozgrad_m_11	0.153846	0.903122
ozgrad_m_epiboly	ozgrad_m_12	0	0.897595
ozgrad_m_epiboly	LRCe145_ozgrad_m_1	0.125	0.893272
ozgrad_ouabain_epiboly	ozgrad_ouabain_1	0.362319	0.905748
ozgrad_ouabain_epiboly	ozgrad_ouabain_2	0.351852	0.89803
ozgrad_ouabain_epiboly	ozgrad_ouabain_3	0.21875	0.908602
ozgrad_ouabain_epiboly	LRCe138_ozgrad_ouabain_1	0.00884956	0.919235
pky_epiboly	pky_1	0.296482	0.884858
pky_epiboly	pky_2	0.185714	0.887014
pky_epiboly	pky_3	0.0853659	0.898832
pky_epiboly	pky_4	0.215517	0.875645
pky_epiboly	pky_5	0.153846	0.91424
pky_epiboly	pky_6	0.23913	0.879822
wt_dome	wt_LRCe26_1	0.310345	0.890542
wt_dome	wt_LRCe26_2	0.1	0.884705
wt_dome	wt_LRCe26_3	0.0714286	0.892531
wt_dome	wt_1	0.488372	0.875509
wt_epiboly	wt_1	0.586207	0.777453
wt_dome	wt_2	0.571429	0.90379
wt_epiboly	wt_2	0.737589	0.770803
wt_dome	wt_4	0.475	0.905343
wt_epiboly	wt_4	0.673913	0.832246
wt_epiboly	wt_5	0.625	0.818232
wt_dome	wt_5	0.410256	0.890007
wt_epiboly	wt_6	0.435897	0.867575
wt_dome	wt_6	0.506667	0.900615
wt_dome	wt_7	0.360825	0.856475
wt_epiboly	wt_7	0.75	0.83052
wt_dome	wt_8	0.545455	0.888923
wt_epiboly	wt_8	0.829457	0.813747
wt_dome	wt_19	0.303571	0.905272
wt_epiboly	wt_19	0.658333	0.823814
wt_shield	wt_19	0.8	0.800012
wt_dome	wt_20	0.222222	0.892437
wt_epiboly	wt_20	0.544304	0.79274
wt_shield	wt_20	0.808219	0.79589
wt_dome	wt_21	0.433333	0.909304
wt_epiboly	wt_21	0.820513	0.817769
wt_shield	wt_21	0.79562	0.792098
wt_dome	wt_22	0.356164	0.904245
wt_epiboly	wt_22	0.724638	0.814147
wt_shield	wt_22	0.895706	0.798967
wt_germ ring	wt_LRCe33_1	0.652174	0.825788
wt_germ ring	wt_LRCe33_2	0.560748	0.828873
wt_m_epiboly	wt_m_13	0.589474	0.774319
wt_m_epiboly	wt_m_14	0.28125	0.782365
wt_m_epiboly	wt_m_16	0.572816	0.739272
wt_m_epiboly	LRCe136_wt_m_5	0.646154	0.796009

## Sheet: Figure_4j
Panel_j
condition_stage	embryo_id	mcj_per_cell	per_triangles_closed	ccc_mean	cellsincontactwithfluidthresholded	circularity_mean	norm_pocket_size_max	pockets_per_cell	cell_aspect_ratio	UMAP1	UMAP2	cluster
explant_epiboly	LRCe117_explant_1	0.33557	0.515464	0.655421	0.456376	0.576619	0.714855	0.852349	1.33012	3.04776	-3.0321	4
explant_epiboly	LRCe117_explant_1	0.617834	0.651007	0.761164	0.280255	0.550073	0.779682	0.745223	1.39757	3.61251	-3.20942	4
explant_epiboly	LRCe118_explant_3	1.05983	0.873239	0.767691	0.299145	0.518585	0.392114	0.632479	1.524	4.20999	-3.83985	4
explant_epiboly	explant_8	0.898438	0.727848	0.839294	0.125	0.54087	0.876095	0.8125	1.4207	3.73448	-3.56151	4
explant_epiboly	explant_9	0.711538	0.627119	0.805989	0.134615	0.54192	0.927251	0.788462	1.44356	3.80013	-3.43603	4
explant_epiboly	explant_1	0.914729	0.830986	0.803445	0.209302	0.550401	0.3279	0.418605	1.36643	4.27261	-4.15333	4
mannitol_dome	mannitol_1	0	0	0.420106	0.971429	0.608486	0.183162	0.809524	1.29531	-1.20316	3.83307	3
mannitol_dome	mannitol_2	0.0229885	0.117647	0.41858	0.931034	0.606101	0.427483	0.712644	1.2318	-1.2203	4.74329	3
mannitol_dome	mannitol_3	0.020202	0.0526316	0.47834	0.79798	0.604966	0.247657	0.858586	1.24751	-1.43224	4.208	3
mannitol_dome	LRCe123_mannitol_5	0.0447761	0.230769	0.417945	0.895522	0.605039	0.493796	0.641791	1.21034	-1.03894	4.90828	3
mannitol_m_epiboly	mannitol_m_1	0.93	0.877436	0.83067	0.23	0.548834	0.52038	0.31	1.37343	4.34838	-4.32997	4
mannitol_m_epiboly	mannitol_m_LRCe129_2	0.854369	0.93617	0.817305	0.213592	0.547629	0.658369	0.563107	1.3626	3.99414	-3.70297	4
mannitol_m_epiboly	mannitol_m_LRCe129_3	0.792079	0.655738	0.7834	0.217822	0.535917	0.634896	0.673267	1.3984	3.9367	-3.22592	4
mannitol_m_epiboly	mannitol_m_12	1.08046	0.885714	0.8647	0.16092	0.551888	0.502348	0.275862	1.31256	4.19484	-4.18051	4
lsr-MO15	lsr-MO15_1	0.362694	0.460526	0.677871	0.458763	0.57805	0.206262	0.906736	1.30496	-0.27428	-1.23737	2
lsr-MO15	lsr-MO15_2	0.541436	0.544444	0.73628	0.307692	0.565624	0.563703	0.823204	1.33386	2.88517	-2.94944	4
lsr-MO15	lsr-MO15_3	0.397849	0.453988	0.684635	0.397849	0.581649	0.125983	0.88172	1.27106	-0.431911	-0.754485	2
lsr-MO16	lsr-MO16_3	0.297561	0.342697	0.679503	0.463415	0.579769	0.109237	1.07317	1.25887	-0.652218	0.0598664	2
lsr-MO16	lsr-MO16_4	0.169312	0.235294	0.588057	0.638743	0.592859	0.0751087	1.04233	1.25787	-1.49755	1.46306	2
lsr-MO16	lsr-MO16_5	0.357513	0.401163	0.705003	0.357513	0.582575	0.18587	0.979275	1.25153	-0.426924	-0.338015	2
marvel-MO	marvel-MO_3	0.235602	0.308219	0.630987	0.583333	0.591886	0.0885852	1.03665	1.25584	-1.36739	0.840326	2
marvel-MO	marvel-MO_2	0.268571	0.345588	0.605219	0.610169	0.58792	0.102847	0.971429	1.22892	-1.65008	0.911595	2
marvel-MO	marvel-MO_1	0.151899	0.303797	0.588131	0.647799	0.60145	0.143436	0.85443	1.20909	-1.75774	1.00682	2
ctrl-MO	ctrl-MO_6	0.388889	0.405797	0.740725	0.271889	0.583946	0.0753915	1.05093	1.27259	-0.193114	-0.314301	2
ctrl-MO	ctrl-MO_7	0.908163	0.763948	0.812328	0.182741	0.566249	0.144063	0.734694	1.34226	1.4532	-3.60919	1
ctrl-MO	ctrl-MO_8	0.698718	0.731544	0.783181	0.230769	0.577179	0.170577	0.74359	1.31785	1.55154	-3.70305	1
orho_dome	oRhoGEF_11	0.317647	0.6	0.646293	0.552941	0.587321	0.164314	0.647059	1.24542	-0.138438	-1.93847	1
orho_dome	oRhoGEF_13	0.42069	0.677778	0.636151	0.558621	0.592344	0.127857	0.696552	1.24984	-0.178129	-2.0016	1
orho_dome	oRhoGEF_12	0.431034	0.555556	0.733439	0.327586	0.55331	0.093884	0.793103	1.36217	1.56336	-3.08336	1
orho_dome	LRCe134_orho_4	0.392857	0.628571	0.646236	0.495575	0.586525	0.190448	0.776786	1.28055	-0.0734729	-1.97886	1
orho_mannitol_epiboly	orho_mannitol_7	0.609244	0.732323	0.683209	0.445378	0.550711	0.615328	0.705882	1.38264	3.45517	-3.08928	4
orho_mannitol_epiboly	orho_mannitol_8	0.685185	0.895161	0.663326	0.487654	0.585901	0.535422	0.388889	1.27772	0.702872	-2.69126	1
orho_mannitol_epiboly	orho_mannitol_9	0.511278	0.871795	0.678857	0.466165	0.561425	0.285633	0.503759	1.34475	0.902719	-2.95117	1
orho_mannitol_epiboly	LRCe142_orho_mannitol_1	0.891304	0.784689	0.776301	0.262032	0.546112	0.549972	0.472826	1.34715	3.87173	-3.99432	4
ouabain_dome	ouabain_1	0.304054	0.28481	0.70922	0.405405	0.559693	0.0620048	1.51351	1.36138	0.384698	-0.512864	2
ouabain_dome	ouabain_2	0.59322	0.460526	0.755696	0.288136	0.561748	0.0781606	1.24576	1.34617	0.695421	-0.721331	2
ouabain_dome	ouabain_3	0.553719	0.387283	0.853815	0.0661157	0.552246	0.0702479	1.33058	1.3455	0.691845	-0.695428	2
ouabain_dome	LRCe137_ouabain_5	0.0175439	0.0294118	0.62377	0.526316	0.584091	0.122772	1.22807	1.29416	-0.805046	1.04404	2
ozgrad_epiboly	ozgrad_LRCe122_1	0.0246914	0.0740741	0.466521	0.919753	0.595718	0.120411	1.03704	1.28512	-1.14324	3.39916	3
ozgrad_epiboly	ozgrad_1	0.0494505	0.113924	0.473937	0.89011	0.614943	0.113714	0.923077	1.2318	-1.31738	4.02246	3
ozgrad_epiboly	ozgrad_2	0.0813008	0.30303	0.404467	0.926829	0.624253	0.572855	0.585366	1.19711	-1.07313	5.08782	3
ozgrad_epiboly	ozgrad_4	0.016	0.0740741	0.351038	0.928	0.602963	0.277901	0.592	1.23613	-1.71595	4.90892	3
ozgrad_m_epiboly	ozgrad_m_10	0.03125	0.105263	0.372724	0.953125	0.594651	0.200894	0.765625	1.21454	-1.46379	4.67753	3
ozgrad_m_epiboly	ozgrad_m_11	0.025974	0.153846	0.367091	0.948052	0.596274	0.275608	0.662338	1.2144	-1.48451	4.75952	3
ozgrad_m_epiboly	ozgrad_m_12	0	0	0.425975	0.965116	0.593288	0.109183	1.11628	1.27912	-1.1932	3.42665	3
ozgrad_m_epiboly	LRCe145_ozgrad_m_1	0.039604	0.125	0.45157	0.883495	0.621356	0.307617	0.841584	1.23553	-1.47275	4.34809	3
ozgrad_ouabain_epiboly	ozgrad_ouabain_1	0.409836	0.362319	0.76761	0.202186	0.576733	0.0705188	1.20219	1.29027	0.210357	-0.386788	2
ozgrad_ouabain_epiboly	ozgrad_ouabain_2	0.343373	0.351852	0.744514	0.259036	0.582834	0.147742	1.11446	1.23991	-0.189043	-0.0457591	2
ozgrad_ouabain_epiboly	ozgrad_ouabain_3	0.212121	0.21875	0.700676	0.4	0.591726	0.0655523	1.31515	1.26848	-0.661741	0.500204	2
ozgrad_ouabain_epiboly	LRCe138_ozgrad_ouabain_1	0.00645161	0.00884956	0.614739	0.696774	0.599597	0.0524101	1.42581	1.26838	-1.01934	1.46729	2
pky_epiboly	pky_1	0.283654	0.296482	0.713807	0.317308	0.583579	0.253054	1.16346	1.27891	-0.285298	0.210337	2
pky_epiboly	pky_2	0.0984848	0.185714	0.577575	0.712121	0.603821	0.140022	0.962121	1.25409	-1.27066	1.63508	2
pky_epiboly	pky_3	0.0454545	0.0853659	0.540164	0.779221	0.598071	0.115633	1.06494	1.32462	-1.26564	2.95929	3
pky_epiboly	pky_4	0.179856	0.215517	0.661722	0.446043	0.590653	0.147259	1.10072	1.29352	-0.761748	0.714798	2
pky_epiboly	pky_5	0.0921053	0.153846	0.567124	0.743421	0.595665	0.141506	1.13158	1.26719	-0.948102	1.82884	2
pky_epiboly	pky_6	0.160584	0.23913	0.609726	0.627737	0.596843	0.0866897	1.06569	1.24431	-1.48744	1.18326	2
wt_dome	wt_LRCe26_1	0.101124	0.310345	0.427518	0.865169	0.608516	0.233094	0.707865	1.2489	-1.92341	4.55031	3
wt_dome	wt_LRCe26_2	0.0206186	0.1	0.396241	0.917526	0.611445	0.270134	0.680412	1.18339	-1.52049	5.05984	3
wt_dome	wt_LRCe26_3	0.00952381	0.0714286	0.410166	0.914286	0.606346	0.251194	0.552381	1.22402	-1.57281	4.83881	3
wt_dome	wt_1	0.201923	0.488372	0.51475	0.778846	0.591298	0.300968	1.04808	1.25241	-2.93042	2.22774	3
wt_epiboly	wt_1	0.269841	0.586207	0.521319	0.785714	0.586624	0.189633	0.84127	1.24431	-3.16029	2.26234	3
wt_dome	wt_2	0.194175	0.571429	0.422956	0.805825	0.603838	0.459777	0.951456	1.23054	-2.72416	2.64348	3
wt_epiboly	wt_2	0.684211	0.737589	0.683972	0.440789	0.563184	0.146163	0.953947	1.28529	0.738733	-3.42074	1
wt_dome	wt_4	0.180952	0.475	0.487978	0.838095	0.583867	0.36727	1.3619	1.24228	-2.5905	2.06551	3
wt_epiboly	wt_4	0.466165	0.673913	0.569597	0.676692	0.58203	0.225415	1.57143	1.28742	-2.33788	1.97441	3
wt_epiboly	wt_5	0.375	0.625	0.555133	0.691667	0.595945	0.140909	1.59167	1.25484	-2.25874	1.78587	3
wt_dome	wt_5	0.168421	0.410256	0.509353	0.821053	0.593174	0.129497	1.77895	1.27401	-2.02805	1.98391	3
wt_epiboly	wt_6	0.294798	0.435897	0.529227	0.67052	0.586605	0.212917	1.20231	1.23134	-2.54312	1.86298	3
wt_dome	wt_6	0.283582	0.506667	0.546818	0.664179	0.596516	0.224414	1.09701	1.23514	-2.88084	1.95724	3
wt_dome	wt_7	0.25	0.360825	0.584646	0.671429	0.592675	0.138931	1.25	1.24052	-2.12231	1.72724	3
wt_epiboly	wt_7	0.568047	0.75	0.611772	0.550296	0.576157	0.18302	0.822485	1.27876	0.334736	-2.57697	1
wt_dome	wt_8	0.183673	0.545455	0.446743	0.857143	0.607449	0.157019	0.94898	1.21474	-3.0012	2.58204	3
wt_epiboly	wt_8	0.758865	0.829457	0.708504	0.361702	0.565631	0.25674	1.02128	1.3147	0.953746	-3.57712	1
wt_dome	wt_19	0.132812	0.303571	0.457438	0.835938	0.575978	0.175995	1.07812	1.33428	-1.06048	2.88659	3
wt_epiboly	wt_19	0.503185	0.658333	0.608253	0.585987	0.580838	0.166679	0.917197	1.28828	0.241666	-2.1513	1
wt_shield	wt_19	0.704225	0.8	0.678013	0.5	0.558993	0.128895	0.767606	1.33142	1.05272	-3.1887	1
wt_dome	wt_20	0.08	0.222222	0.436654	0.91	0.577388	0.10775	1.21	1.34761	-1.03616	3.065	3
wt_epiboly	wt_20	0.383929	0.544304	0.549632	0.705357	0.569876	0.296459	1.10714	1.34724	-1.08616	2.52943	3
wt_shield	wt_20	0.825175	0.808219	0.738752	0.370629	0.560051	0.144327	0.811189	1.34206	1.08834	-3.44834	1
wt_dome	wt_21	0.214876	0.433333	0.50281	0.826446	0.578978	0.109502	0.991736	1.32706	-1.1479	2.76101	3
wt_epiboly	wt_21	0.666667	0.820513	0.661025	0.5	0.556992	0.333092	0.760417	1.30609	0.888805	-3.32731	1
wt_shield	wt_21	0.756944	0.79562	0.695504	0.388889	0.55814	0.147454	0.875	1.30545	1.1471	-3.57805	1
wt_dome	wt_22	0.234234	0.356164	0.50085	0.738739	0.594844	0.11611	1.36937	1.24772	-2.37778	1.64601	3
wt_epiboly	wt_22	0.47619	0.724638	0.629586	0.552381	0.562219	0.083456	0.847619	1.33995	0.721581	-3.15564	1
wt_shield	wt_22	1.08148	0.895706	0.804597	0.259259	0.534239	0.351781	0.651852	1.42014	4.42647	-4.32038	4
wt_germ ring	wt_LRCe33_1	0.535714	0.652174	0.667762	0.482143	0.577955	0.266887	0.758929	1.24067	-0.0160986	-2.28017	1
wt_germ ring	wt_LRCe33_2	0.517241	0.560748	0.666697	0.465517	0.593364	0.167891	0.75	1.2317	-0.316481	-2.14425	1
wt_m_epiboly	wt_m_13	0.651163	0.589474	0.738917	0.325581	0.566729	0.464352	0.965116	1.37179	2.88301	-3.14312	4
wt_m_epiboly	wt_m_14	0.197802	0.28125	0.55815	0.747253	0.600651	0.104442	1.18681	1.25736	-1.72568	1.92882	3
wt_m_epiboly	wt_m_16	0.526786	0.572816	0.745226	0.330357	0.54787	0.274295	1	1.37252	1.87134	-3.01846	1
wt_m_epiboly	LRCe136_wt_m_5	0.736842	0.646154	0.830121	0.165217	0.560432	0.112235	0.763158	1.33875	1.58698	-3.48769	1
