# Supplementary material for: Adhesion-driven rigidity transition decoupled from density-driven jamming triggers epithelial organization in embryonic tissues
Source: Nat Phys. 2026 Jun 2;22(6):941–53. doi: 10.1038/s41567-026-03276-6 (PMC13271890; doi:10.1038/s41567-026-03276-6)
Supplement: Supplementary file 18 — Statistical source data. [file 41567_2026_3276_MOESM18_ESM.xlsx]

## Sheet: Figure_1c
Panel_c
condition	MO_target	lumen
explant_MOctrl_1	control	good
explant_MOctrl_2	control	good
explant_MOctrl_3	control	good
explant_MOctrl_4	control	no
explant_MOctrl_5	control	abnormal
explant_MOctrl_6	control	no
explant_MOctrl_7	control	good
explant_MOctrl_8	control	abnormal
explant_MOctrl_9	control	good
explant_MOctrl_10	control	good
explant_MOctrl_11	control	good
explant_MOctrl_12	control	good
explant_MOctrl_13	control	no
explant_MOctrl_14	control	good
explant_MOctrl_15	control	abnormal
explant_MOctrl_16	control	good
explant_MOctrl_17	control	no
explant_MOctrl_18	control	no
explant_MOctrl_19	control	abnormal
explant_lsrMO_1	lsr	abnormal
explant_lsrMO_2	lsr	no
explant_lsrMO_3	lsr	abnormal
explant_lsrMO_4	lsr	good
explant_lsrMO_5	lsr	no
explant_lsrMO_6	lsr	no
explant_lsrMO_7	lsr	no
explant_lsrMO_8	lsr	no
explant_lsrMO_9	lsr	abnormal
explant_lsrMO_10	lsr	no
explant_lsrMO_11	lsr	no
explant_lsrMO_12	lsr	no
explant_lsrMO_13	lsr	no
explant_lsrMO_14	lsr	no
explant_lsrMO_15	lsr	no
explant_lsrMO_16	lsr	no
explant_lsrMO_17	lsr	abnormal
explant_lsrMO_18	lsr	good
explant_lsrMO_19	lsr	abnormal
explant_lsrMO_20	lsr	no
explant_lsrMO_21	lsr	no
explant_lsrMO_22	lsr	no
explant_lsrMO_23	lsr	no
explant_lsrMO_24	lsr	no
explant_lsrMO_25	lsr	good
explant_MOmarvel_1	marvel	abnormal
explant_MOmarvel_2	marvel	abnormal
explant_MOmarvel_3	marvel	abnormal
explant_MOmarvel_4	marvel	abnormal
explant_MOmarvel_5	marvel	good
explant_MOmarvel_6	marvel	no
explant_MOmarvel_7	marvel	abnormal
explant_MOmarvel_8	marvel	good
explant_MOmarvel_9	marvel	abnormal
explant_MOmarvel_10	marvel	no
explant_MOmarvel_11	marvel	abnormal
explant_MOmarvel_12	marvel	good
explant_MOmarvel_13	marvel	good
explant_MOmarvel_14	marvel	good
explant_MOmarvel_15	marvel	no
explant_MOmarvel_16	marvel	abnormal
explant_MOmarvel_17	marvel	good
explant_wt_1	NA	good
explant_wt_2	NA	good
explant_wt_3	NA	good
explant_wt_4	NA	good
explant_wt_5	NA	good
explant_wt_6	NA	no

## Sheet: Figure_1d
Panel_d
ZO-1, coupled solidification (wt shield & wt shield margin)
condition_stage	sample_id	cell_id_persample	cell_axis_bin	normalized_intensity
wt_shield	wt_01-Block1-2	1	1	0.934026
wt_shield	wt_01-Block1-2	1	2	0.747746
wt_shield	wt_01-Block1-2	1	3	0.378822
wt_shield	wt_01-Block1-2	1	4	0.191974
wt_shield	wt_01-Block1-2	1	5	0.14448
wt_shield	wt_01-Block1-2	1	6	0.0349529
wt_shield	wt_01-Block1-2	1	7	0.0298497
wt_shield	wt_01-Block1-2	1	8	0.041406
wt_shield	wt_01-Block1-2	1	9	0.130173
wt_shield	wt_01-Block1-2	1	10	0.291293
wt_shield	wt_01-Block1-2	1	11	0.75782
wt_shield	wt_01-Block1-2	1	12	1
wt_shield	wt_01-Block1-2	1	13	0.977105
wt_shield	wt_01-Block1-2	1	14	0.617108
wt_shield	wt_01-Block1-2	1	15	0.430415
wt_shield	wt_01-Block1-2	1	16	0.319129
wt_shield	wt_01-Block1-2	1	17	0.213956
wt_shield	wt_01-Block1-2	1	18	0.21923
wt_shield	wt_01-Block1-2	1	19	0.126048
wt_shield	wt_01-Block1-2	1	20	0.0928345
wt_shield	wt_01-Block1-2	1	21	0.0128408
wt_shield	wt_01-Block1-2	1	22	0
wt_shield	wt_01-Block1-2	1	23	0.11732
wt_shield	wt_01-Block1-2	1	24	0.102558
wt_shield	wt_01-Block1-2	1	25	0.109072
wt_shield	wt_01-Block1-2	1	26	0.204463
wt_shield	wt_01-Block1-2	1	27	0.222846
wt_shield	wt_01-Block1-2	1	28	0.219803
wt_shield	wt_01-Block1-2	1	29	0.286808
wt_shield	wt_01-Block1-2	1	30	0.428517
wt_shield	wt_01-Block1-2	1	31	0.373704
wt_shield	wt_01-Block1-2	1	32	0.505211
wt_shield	wt_01-Block1-2	1	33	0.491918
wt_shield	wt_01-Block1-2	1	34	0.537788
wt_shield	wt_01-Block1-2	1	35	0.527545
wt_shield	wt_01-Block1-2	1	36	0.313635
wt_shield	wt_01-Block1-2	1	37	0.383923
wt_shield	wt_01-Block1-2	1	38	0.521356
wt_shield	wt_01-Block1-2	1	39	0.700907
wt_shield	wt_01-Block1-2	1	40	0.850241
wt_shield	wt_01-Block1-2	1	41	0.659913
wt_shield	wt_01-Block1-2	1	42	0.479408
wt_shield	wt_01-Block1-2	1	43	0.318184
wt_shield	wt_01-Block1-2	1	44	0.276281
wt_shield	wt_01-Block1-2	1	45	0.534388
wt_shield	wt_01-Block1-2	1	46	0.743515
wt_shield	wt_01-Block1-2	1	47	0.612779
wt_shield	wt_01-Block1-2	1	48	0.507125
wt_shield	wt_01-Block1-2	1	49	0.567872
wt_shield	wt_01-Block1-2	1	50	0.468128
wt_shield	wt_01-Block1-2	2	1	0.954666
wt_shield	wt_01-Block1-2	2	2	0.74256
wt_shield	wt_01-Block1-2	2	3	0.411578
wt_shield	wt_01-Block1-2	2	4	0.379724
wt_shield	wt_01-Block1-2	2	5	0.309962
wt_shield	wt_01-Block1-2	2	6	0.188461
wt_shield	wt_01-Block1-2	2	7	0.1596
wt_shield	wt_01-Block1-2	2	8	0.191497
wt_shield	wt_01-Block1-2	2	9	0.255994
wt_shield	wt_01-Block1-2	2	10	0.188587
wt_shield	wt_01-Block1-2	2	11	0.162862
wt_shield	wt_01-Block1-2	2	12	0.135027
wt_shield	wt_01-Block1-2	2	13	0.106535
wt_shield	wt_01-Block1-2	2	14	0.0767101
wt_shield	wt_01-Block1-2	2	15	0.0234135
wt_shield	wt_01-Block1-2	2	16	0.0293029
wt_shield	wt_01-Block1-2	2	17	0.0426953
wt_shield	wt_01-Block1-2	2	18	0.0724708
wt_shield	wt_01-Block1-2	2	19	0.0770802
wt_shield	wt_01-Block1-2	2	20	0.0916527
wt_shield	wt_01-Block1-2	2	21	0.0846445
wt_shield	wt_01-Block1-2	2	22	0.0910085
wt_shield	wt_01-Block1-2	2	23	0.128092
wt_shield	wt_01-Block1-2	2	24	0.1639
wt_shield	wt_01-Block1-2	2	25	0.206151
wt_shield	wt_01-Block1-2	2	26	0.270417
wt_shield	wt_01-Block1-2	2	27	0.313406
wt_shield	wt_01-Block1-2	2	28	0.255488
wt_shield	wt_01-Block1-2	2	29	0.291571
wt_shield	wt_01-Block1-2	2	30	0.259256
wt_shield	wt_01-Block1-2	2	31	0.137139
wt_shield	wt_01-Block1-2	2	32	0.0733323
wt_shield	wt_01-Block1-2	2	33	0.0389866
wt_shield	wt_01-Block1-2	2	34	0
wt_shield	wt_01-Block1-2	2	35	0.0357152
wt_shield	wt_01-Block1-2	2	36	0.0527484
wt_shield	wt_01-Block1-2	2	37	0.0558325
wt_shield	wt_01-Block1-2	2	38	0.0229709
wt_shield	wt_01-Block1-2	2	39	0.0204991
wt_shield	wt_01-Block1-2	2	40	0.0295248
wt_shield	wt_01-Block1-2	2	41	0.0837242
wt_shield	wt_01-Block1-2	2	42	0.182342
wt_shield	wt_01-Block1-2	2	43	0.247928
wt_shield	wt_01-Block1-2	2	44	0.357186
wt_shield	wt_01-Block1-2	2	45	0.561007
wt_shield	wt_01-Block1-2	2	46	0.716072
wt_shield	wt_01-Block1-2	2	47	1
wt_shield	wt_01-Block1-2	2	48	0.867127
wt_shield	wt_01-Block1-2	2	49	0.909368
wt_shield	wt_01-Block1-2	2	50	0.809299
wt_shield	wt_01-Block1-2	3	1	0.94582
wt_shield	wt_01-Block1-2	3	2	0.467469
wt_shield	wt_01-Block1-2	3	3	0.239155
wt_shield	wt_01-Block1-2	3	4	0.193586
wt_shield	wt_01-Block1-2	3	5	0.0672416
wt_shield	wt_01-Block1-2	3	6	0.101199
wt_shield	wt_01-Block1-2	3	7	0.0864937
wt_shield	wt_01-Block1-2	3	8	0.119081
wt_shield	wt_01-Block1-2	3	9	0.20675
wt_shield	wt_01-Block1-2	3	10	0.271289
wt_shield	wt_01-Block1-2	3	11	0.385704
wt_shield	wt_01-Block1-2	3	12	0.609787
wt_shield	wt_01-Block1-2	3	13	0.409451
wt_shield	wt_01-Block1-2	3	14	0.269111
wt_shield	wt_01-Block1-2	3	15	0.251591
wt_shield	wt_01-Block1-2	3	16	0.165886
wt_shield	wt_01-Block1-2	3	17	0.116436
wt_shield	wt_01-Block1-2	3	18	0.136198
wt_shield	wt_01-Block1-2	3	19	0.0832222
wt_shield	wt_01-Block1-2	3	20	0
wt_shield	wt_01-Block1-2	3	21	0.00298784
wt_shield	wt_01-Block1-2	3	22	0.0264705
wt_shield	wt_01-Block1-2	3	23	0.0204055
wt_shield	wt_01-Block1-2	3	24	0.0150128
wt_shield	wt_01-Block1-2	3	25	0.00905229
wt_shield	wt_01-Block1-2	3	26	0.0575852
wt_shield	wt_01-Block1-2	3	27	0.136908
wt_shield	wt_01-Block1-2	3	28	0.101876
wt_shield	wt_01-Block1-2	3	29	0.129274
wt_shield	wt_01-Block1-2	3	30	0.186129
wt_shield	wt_01-Block1-2	3	31	0.220128
wt_shield	wt_01-Block1-2	3	32	0.215871
wt_shield	wt_01-Block1-2	3	33	0.144997
wt_shield	wt_01-Block1-2	3	34	0.10643
wt_shield	wt_01-Block1-2	3	35	0.101034
wt_shield	wt_01-Block1-2	3	36	0.110756
wt_shield	wt_01-Block1-2	3	37	0.148979
wt_shield	wt_01-Block1-2	3	38	0.471401
wt_shield	wt_01-Block1-2	3	39	0.417734
wt_shield	wt_01-Block1-2	3	40	0.357207
wt_shield	wt_01-Block1-2	3	41	0.233861
wt_shield	wt_01-Block1-2	3	42	0.217435
wt_shield	wt_01-Block1-2	3	43	0.256928
wt_shield	wt_01-Block1-2	3	44	0.243044
wt_shield	wt_01-Block1-2	3	45	0.262529
wt_shield	wt_01-Block1-2	3	46	0.295937
wt_shield	wt_01-Block1-2	3	47	0.433003
wt_shield	wt_01-Block1-2	3	48	0.656234
wt_shield	wt_01-Block1-2	3	49	0.924325
wt_shield	wt_01-Block1-2	3	50	1
wt_shield	wt_01-Block1-2	4	1	1
wt_shield	wt_01-Block1-2	4	2	0.791964
wt_shield	wt_01-Block1-2	4	3	0.416468
wt_shield	wt_01-Block1-2	4	4	0.388506
wt_shield	wt_01-Block1-2	4	5	0.416757
wt_shield	wt_01-Block1-2	4	6	0.560408
wt_shield	wt_01-Block1-2	4	7	0.621792
wt_shield	wt_01-Block1-2	4	8	0.521613
wt_shield	wt_01-Block1-2	4	9	0.565254
wt_shield	wt_01-Block1-2	4	10	0.314006
wt_shield	wt_01-Block1-2	4	11	0.222832
wt_shield	wt_01-Block1-2	4	12	0.333891
wt_shield	wt_01-Block1-2	4	13	0.291287
wt_shield	wt_01-Block1-2	4	14	0.338055
wt_shield	wt_01-Block1-2	4	15	0.257744
wt_shield	wt_01-Block1-2	4	16	0.246175
wt_shield	wt_01-Block1-2	4	17	0.128102
wt_shield	wt_01-Block1-2	4	18	0.0375938
wt_shield	wt_01-Block1-2	4	19	0.0147064
wt_shield	wt_01-Block1-2	4	20	0.0480062
wt_shield	wt_01-Block1-2	4	21	0.147959
wt_shield	wt_01-Block1-2	4	22	0.0499859
wt_shield	wt_01-Block1-2	4	23	0.066712
wt_shield	wt_01-Block1-2	4	24	0.101549
wt_shield	wt_01-Block1-2	4	25	0.0291537
wt_shield	wt_01-Block1-2	4	26	0.0749448
wt_shield	wt_01-Block1-2	4	27	0
wt_shield	wt_01-Block1-2	4	28	0.0222985
wt_shield	wt_01-Block1-2	4	29	0.13959
wt_shield	wt_01-Block1-2	4	30	0.337478
wt_shield	wt_01-Block1-2	4	31	0.443993
wt_shield	wt_01-Block1-2	4	32	0.546512
wt_shield	wt_01-Block1-2	4	33	0.587233
wt_shield	wt_01-Block1-2	4	34	0.609472
wt_shield	wt_01-Block1-2	4	35	0.671418
wt_shield	wt_01-Block1-2	4	36	0.498396
wt_shield	wt_01-Block1-2	4	37	0.474466
wt_shield	wt_01-Block1-2	4	38	0.352597
wt_shield	wt_01-Block1-2	4	39	0.287234
wt_shield	wt_01-Block1-2	4	40	0.106883
wt_shield	wt_01-Block1-2	4	41	0.134468
wt_shield	wt_01-Block1-2	4	42	0.0917687
wt_shield	wt_01-Block1-2	4	43	0.10981
wt_shield	wt_01-Block1-2	4	44	0.19165
wt_shield	wt_01-Block1-2	4	45	0.375096
wt_shield	wt_01-Block1-2	4	46	0.522673
wt_shield	wt_01-Block1-2	4	47	0.46473
wt_shield	wt_01-Block1-2	4	48	0.529554
wt_shield	wt_01-Block1-2	4	49	0.793373
wt_shield	wt_01-Block1-2	4	50	0.891749
wt_shield	wt_01-Block1-2	5	1	0.422744
wt_shield	wt_01-Block1-2	5	2	0.343766
wt_shield	wt_01-Block1-2	5	3	0.257716
wt_shield	wt_01-Block1-2	5	4	0.188771
wt_shield	wt_01-Block1-2	5	5	0.161923
wt_shield	wt_01-Block1-2	5	6	0.162033
wt_shield	wt_01-Block1-2	5	7	0.142478
wt_shield	wt_01-Block1-2	5	8	0.0986801
wt_shield	wt_01-Block1-2	5	9	0.170422
wt_shield	wt_01-Block1-2	5	10	0.142015
wt_shield	wt_01-Block1-2	5	11	0.11331
wt_shield	wt_01-Block1-2	5	12	0.162357
wt_shield	wt_01-Block1-2	5	13	0.124178
wt_shield	wt_01-Block1-2	5	14	0.172626
wt_shield	wt_01-Block1-2	5	15	0.181207
wt_shield	wt_01-Block1-2	5	16	0.153651
wt_shield	wt_01-Block1-2	5	17	0.156003
wt_shield	wt_01-Block1-2	5	18	0.118479
wt_shield	wt_01-Block1-2	5	19	0.0587487
wt_shield	wt_01-Block1-2	5	20	0.0237775
wt_shield	wt_01-Block1-2	5	21	0.0105766
wt_shield	wt_01-Block1-2	5	22	0.0170494
wt_shield	wt_01-Block1-2	5	23	0.0539059
wt_shield	wt_01-Block1-2	5	24	0.0772315
wt_shield	wt_01-Block1-2	5	25	0.0859665
wt_shield	wt_01-Block1-2	5	26	0.101145
wt_shield	wt_01-Block1-2	5	27	0.0822118
wt_shield	wt_01-Block1-2	5	28	0.0393586
wt_shield	wt_01-Block1-2	5	29	0.0208319
wt_shield	wt_01-Block1-2	5	30	0
wt_shield	wt_01-Block1-2	5	31	0.0148816
wt_shield	wt_01-Block1-2	5	32	0.0174723
wt_shield	wt_01-Block1-2	5	33	0.0254029
wt_shield	wt_01-Block1-2	5	34	0.0451772
wt_shield	wt_01-Block1-2	5	35	0.0578231
wt_shield	wt_01-Block1-2	5	36	0.0579078
wt_shield	wt_01-Block1-2	5	37	0.0695255
wt_shield	wt_01-Block1-2	5	38	0.130412
wt_shield	wt_01-Block1-2	5	39	0.159865
wt_shield	wt_01-Block1-2	5	40	0.166801
wt_shield	wt_01-Block1-2	5	41	0.211459
wt_shield	wt_01-Block1-2	5	42	0.188251
wt_shield	wt_01-Block1-2	5	43	0.0993221
wt_shield	wt_01-Block1-2	5	44	0.0794022
wt_shield	wt_01-Block1-2	5	45	0.117693
wt_shield	wt_01-Block1-2	5	46	0.162073
wt_shield	wt_01-Block1-2	5	47	0.273244
wt_shield	wt_01-Block1-2	5	48	0.494521
wt_shield	wt_01-Block1-2	5	49	0.860986
wt_shield	wt_01-Block1-2	5	50	1
wt_shield	wt_01-Block1-2	6	1	1
wt_shield	wt_01-Block1-2	6	2	0.79042
wt_shield	wt_01-Block1-2	6	3	0.506984
wt_shield	wt_01-Block1-2	6	4	0.198997
wt_shield	wt_01-Block1-2	6	5	0.0958998
wt_shield	wt_01-Block1-2	6	6	0.117829
wt_shield	wt_01-Block1-2	6	7	0.171501
wt_shield	wt_01-Block1-2	6	8	0.0970266
wt_shield	wt_01-Block1-2	6	9	0.0275659
wt_shield	wt_01-Block1-2	6	10	0.124679
wt_shield	wt_01-Block1-2	6	11	0.147998
wt_shield	wt_01-Block1-2	6	12	0.105624
wt_shield	wt_01-Block1-2	6	13	0.104817
wt_shield	wt_01-Block1-2	6	14	0.163881
wt_shield	wt_01-Block1-2	6	15	0.184294
wt_shield	wt_01-Block1-2	6	16	0.121965
wt_shield	wt_01-Block1-2	6	17	0.0298919
wt_shield	wt_01-Block1-2	6	18	0.0409219
wt_shield	wt_01-Block1-2	6	19	0.0861548
wt_shield	wt_01-Block1-2	6	20	0.149906
wt_shield	wt_01-Block1-2	6	21	0.146183
wt_shield	wt_01-Block1-2	6	22	0.200288
wt_shield	wt_01-Block1-2	6	23	0.119227
wt_shield	wt_01-Block1-2	6	24	0.0390228
wt_shield	wt_01-Block1-2	6	25	0.00473964
wt_shield	wt_01-Block1-2	6	26	0.0287677
wt_shield	wt_01-Block1-2	6	27	0
wt_shield	wt_01-Block1-2	6	28	0.048291
wt_shield	wt_01-Block1-2	6	29	0.0490457
wt_shield	wt_01-Block1-2	6	30	0.0571327
wt_shield	wt_01-Block1-2	6	31	0.0345049
wt_shield	wt_01-Block1-2	6	32	0.0518077
wt_shield	wt_01-Block1-2	6	33	0.0479616
wt_shield	wt_01-Block1-2	6	34	0.131232
wt_shield	wt_01-Block1-2	6	35	0.201493
wt_shield	wt_01-Block1-2	6	36	0.211055
wt_shield	wt_01-Block1-2	6	37	0.114019
wt_shield	wt_01-Block1-2	6	38	0.0399781
wt_shield	wt_01-Block1-2	6	39	0.0457206
wt_shield	wt_01-Block1-2	6	40	0.169731
wt_shield	wt_01-Block1-2	6	41	0.219052
wt_shield	wt_01-Block1-2	6	42	0.302897
wt_shield	wt_01-Block1-2	6	43	0.173105
wt_shield	wt_01-Block1-2	6	44	0.195746
wt_shield	wt_01-Block1-2	6	45	0.202511
wt_shield	wt_01-Block1-2	6	46	0.277719
wt_shield	wt_01-Block1-2	6	47	0.267504
wt_shield	wt_01-Block1-2	6	48	0.363666
wt_shield	wt_01-Block1-2	6	49	0.687068
wt_shield	wt_01-Block1-2	6	50	0.84062
wt_shield	wt_01-Block1-2	7	1	0.99801
wt_shield	wt_01-Block1-2	7	2	1
wt_shield	wt_01-Block1-2	7	3	0.617336
wt_shield	wt_01-Block1-2	7	4	0.421556
wt_shield	wt_01-Block1-2	7	5	0.440843
wt_shield	wt_01-Block1-2	7	6	0.367562
wt_shield	wt_01-Block1-2	7	7	0.36362
wt_shield	wt_01-Block1-2	7	8	0.255238
wt_shield	wt_01-Block1-2	7	9	0.137483
wt_shield	wt_01-Block1-2	7	10	0.142193
wt_shield	wt_01-Block1-2	7	11	0.119404
wt_shield	wt_01-Block1-2	7	12	0.166117
wt_shield	wt_01-Block1-2	7	13	0.24504
wt_shield	wt_01-Block1-2	7	14	0.183558
wt_shield	wt_01-Block1-2	7	15	0.184158
wt_shield	wt_01-Block1-2	7	16	0.121966
wt_shield	wt_01-Block1-2	7	17	0.0670593
wt_shield	wt_01-Block1-2	7	18	0.0388717
wt_shield	wt_01-Block1-2	7	19	0.0106695
wt_shield	wt_01-Block1-2	7	20	0.168676
wt_shield	wt_01-Block1-2	7	21	0.170694
wt_shield	wt_01-Block1-2	7	22	0.153307
wt_shield	wt_01-Block1-2	7	23	0.154956
wt_shield	wt_01-Block1-2	7	24	0.1696
wt_shield	wt_01-Block1-2	7	25	0.0970953
wt_shield	wt_01-Block1-2	7	26	0
wt_shield	wt_01-Block1-2	7	27	0.011489
wt_shield	wt_01-Block1-2	7	28	0.0322626
wt_shield	wt_01-Block1-2	7	29	0.0402887
wt_shield	wt_01-Block1-2	7	30	0.0964763
wt_shield	wt_01-Block1-2	7	31	0.0975609
wt_shield	wt_01-Block1-2	7	32	0.210846
wt_shield	wt_01-Block1-2	7	33	0.177377
wt_shield	wt_01-Block1-2	7	34	0.166392
wt_shield	wt_01-Block1-2	7	35	0.123546
wt_shield	wt_01-Block1-2	7	36	0.256785
wt_shield	wt_01-Block1-2	7	37	0.443744
wt_shield	wt_01-Block1-2	7	38	0.563988
wt_shield	wt_01-Block1-2	7	39	0.716944
wt_shield	wt_01-Block1-2	7	40	0.823424
wt_shield	wt_01-Block1-2	7	41	0.644503
wt_shield	wt_01-Block1-2	7	42	0.682808
wt_shield	wt_01-Block1-2	7	43	0.611751
wt_shield	wt_01-Block1-2	7	44	0.5196
wt_shield	wt_01-Block1-2	7	45	0.581908
wt_shield	wt_01-Block1-2	7	46	0.459999
wt_shield	wt_01-Block1-2	7	47	0.522068
wt_shield	wt_01-Block1-2	7	48	0.669291
wt_shield	wt_01-Block1-2	7	49	0.792345
wt_shield	wt_01-Block1-2	7	50	0.864755
wt_shield	wt_01-Block2-2	1	1	1
wt_shield	wt_01-Block2-2	1	2	0.790477
wt_shield	wt_01-Block2-2	1	3	0.746713
wt_shield	wt_01-Block2-2	1	4	0.939922
wt_shield	wt_01-Block2-2	1	5	0.594115
wt_shield	wt_01-Block2-2	1	6	0.348619
wt_shield	wt_01-Block2-2	1	7	0.252913
wt_shield	wt_01-Block2-2	1	8	0.178624
wt_shield	wt_01-Block2-2	1	9	0.199356
wt_shield	wt_01-Block2-2	1	10	0.239351
wt_shield	wt_01-Block2-2	1	11	0.196345
wt_shield	wt_01-Block2-2	1	12	0.20778
wt_shield	wt_01-Block2-2	1	13	0.183482
wt_shield	wt_01-Block2-2	1	14	0.149989
wt_shield	wt_01-Block2-2	1	15	0.106293
wt_shield	wt_01-Block2-2	1	16	0.0718934
wt_shield	wt_01-Block2-2	1	17	0.0833356
wt_shield	wt_01-Block2-2	1	18	0.0649529
wt_shield	wt_01-Block2-2	1	19	0.0510623
wt_shield	wt_01-Block2-2	1	20	0.0624218
wt_shield	wt_01-Block2-2	1	21	0.0355617
wt_shield	wt_01-Block2-2	1	22	0.0908948
wt_shield	wt_01-Block2-2	1	23	0.0483361
wt_shield	wt_01-Block2-2	1	24	0.0121822
wt_shield	wt_01-Block2-2	1	25	0.032708
wt_shield	wt_01-Block2-2	1	26	0.0158717
wt_shield	wt_01-Block2-2	1	27	0
wt_shield	wt_01-Block2-2	1	28	0.164412
wt_shield	wt_01-Block2-2	1	29	0.14422
wt_shield	wt_01-Block2-2	1	30	0.124944
wt_shield	wt_01-Block2-2	1	31	0.144139
wt_shield	wt_01-Block2-2	1	32	0.265284
wt_shield	wt_01-Block2-2	1	33	0.374023
wt_shield	wt_01-Block2-2	1	34	0.269124
wt_shield	wt_01-Block2-2	1	35	0.281604
wt_shield	wt_01-Block2-2	1	36	0.275746
wt_shield	wt_01-Block2-2	1	37	0.285081
wt_shield	wt_01-Block2-2	1	38	0.214967
wt_shield	wt_01-Block2-2	1	39	0.199291
wt_shield	wt_01-Block2-2	1	40	0.0827774
wt_shield	wt_01-Block2-2	1	41	0.146171
wt_shield	wt_01-Block2-2	1	42	0.0633105
wt_shield	wt_01-Block2-2	1	43	0.11018
wt_shield	wt_01-Block2-2	1	44	0.194689
wt_shield	wt_01-Block2-2	1	45	0.25918
wt_shield	wt_01-Block2-2	1	46	0.445027
wt_shield	wt_01-Block2-2	1	47	0.585481
wt_shield	wt_01-Block2-2	1	48	0.81436
wt_shield	wt_01-Block2-2	1	49	0.9329
wt_shield	wt_01-Block2-2	1	50	0.976814
wt_shield	wt_01-Block2-2	2	1	1
wt_shield	wt_01-Block2-2	2	2	0.451109
wt_shield	wt_01-Block2-2	2	3	0.278627
wt_shield	wt_01-Block2-2	2	4	0.283003
wt_shield	wt_01-Block2-2	2	5	0.303767
wt_shield	wt_01-Block2-2	2	6	0.292707
wt_shield	wt_01-Block2-2	2	7	0.232341
wt_shield	wt_01-Block2-2	2	8	0.167069
wt_shield	wt_01-Block2-2	2	9	0.162014
wt_shield	wt_01-Block2-2	2	10	0.264793
wt_shield	wt_01-Block2-2	2	11	0.421466
wt_shield	wt_01-Block2-2	2	12	0.499444
wt_shield	wt_01-Block2-2	2	13	0.340929
wt_shield	wt_01-Block2-2	2	14	0.166517
wt_shield	wt_01-Block2-2	2	15	0.0833843
wt_shield	wt_01-Block2-2	2	16	0.0223802
wt_shield	wt_01-Block2-2	2	17	0.0249125
wt_shield	wt_01-Block2-2	2	18	0
wt_shield	wt_01-Block2-2	2	19	0.0661768
wt_shield	wt_01-Block2-2	2	20	0.0761533
wt_shield	wt_01-Block2-2	2	21	0.0795413
wt_shield	wt_01-Block2-2	2	22	0.0589108
wt_shield	wt_01-Block2-2	2	23	0.0579596
wt_shield	wt_01-Block2-2	2	24	0.0605237
wt_shield	wt_01-Block2-2	2	25	0.0943056
wt_shield	wt_01-Block2-2	2	26	0.21227
wt_shield	wt_01-Block2-2	2	27	0.292779
wt_shield	wt_01-Block2-2	2	28	0.294737
wt_shield	wt_01-Block2-2	2	29	0.379813
wt_shield	wt_01-Block2-2	2	30	0.333065
wt_shield	wt_01-Block2-2	2	31	0.355731
wt_shield	wt_01-Block2-2	2	32	0.438102
wt_shield	wt_01-Block2-2	2	33	0.283842
wt_shield	wt_01-Block2-2	2	34	0.118331
wt_shield	wt_01-Block2-2	2	35	0.0573058
wt_shield	wt_01-Block2-2	2	36	0.074965
wt_shield	wt_01-Block2-2	2	37	0.046095
wt_shield	wt_01-Block2-2	2	38	0.0395034
wt_shield	wt_01-Block2-2	2	39	0.0263791
wt_shield	wt_01-Block2-2	2	40	0.0566123
wt_shield	wt_01-Block2-2	2	41	0.0234857
wt_shield	wt_01-Block2-2	2	42	0.0267354
wt_shield	wt_01-Block2-2	2	43	0.0506283
wt_shield	wt_01-Block2-2	2	44	0.0764873
wt_shield	wt_01-Block2-2	2	45	0.0506251
wt_shield	wt_01-Block2-2	2	46	0.106044
wt_shield	wt_01-Block2-2	2	47	0.241692
wt_shield	wt_01-Block2-2	2	48	0.360505
wt_shield	wt_01-Block2-2	2	49	0.555254
wt_shield	wt_01-Block2-2	2	50	0.729275
wt_shield	wt_01-Block2-2	3	1	0.94036
wt_shield	wt_01-Block2-2	3	2	1
wt_shield	wt_01-Block2-2	3	3	0.690986
wt_shield	wt_01-Block2-2	3	4	0.447649
wt_shield	wt_01-Block2-2	3	5	0.334054
wt_shield	wt_01-Block2-2	3	6	0.250628
wt_shield	wt_01-Block2-2	3	7	0.126965
wt_shield	wt_01-Block2-2	3	8	0.0710011
wt_shield	wt_01-Block2-2	3	9	0.0369953
wt_shield	wt_01-Block2-2	3	10	0.037192
wt_shield	wt_01-Block2-2	3	11	0.0920223
wt_shield	wt_01-Block2-2	3	12	0.198749
wt_shield	wt_01-Block2-2	3	13	0.259121
wt_shield	wt_01-Block2-2	3	14	0.213225
wt_shield	wt_01-Block2-2	3	15	0.192729
wt_shield	wt_01-Block2-2	3	16	0.163186
wt_shield	wt_01-Block2-2	3	17	0.141299
wt_shield	wt_01-Block2-2	3	18	0.149296
wt_shield	wt_01-Block2-2	3	19	0.0450086
wt_shield	wt_01-Block2-2	3	20	0.033556
wt_shield	wt_01-Block2-2	3	21	0.0256486
wt_shield	wt_01-Block2-2	3	22	0.0649112
wt_shield	wt_01-Block2-2	3	23	0.0191406
wt_shield	wt_01-Block2-2	3	24	0.0373357
wt_shield	wt_01-Block2-2	3	25	0.0142736
wt_shield	wt_01-Block2-2	3	26	0.0246576
wt_shield	wt_01-Block2-2	3	27	0.0156332
wt_shield	wt_01-Block2-2	3	28	0
wt_shield	wt_01-Block2-2	3	29	0.0560053
wt_shield	wt_01-Block2-2	3	30	0.0479184
wt_shield	wt_01-Block2-2	3	31	0.0860458
wt_shield	wt_01-Block2-2	3	32	0.0717666
wt_shield	wt_01-Block2-2	3	33	0.0985055
wt_shield	wt_01-Block2-2	3	34	0.113762
wt_shield	wt_01-Block2-2	3	35	0.0571521
wt_shield	wt_01-Block2-2	3	36	0.0320572
wt_shield	wt_01-Block2-2	3	37	0.082541
wt_shield	wt_01-Block2-2	3	38	0.171199
wt_shield	wt_01-Block2-2	3	39	0.238477
wt_shield	wt_01-Block2-2	3	40	0.19809
wt_shield	wt_01-Block2-2	3	41	0.227108
wt_shield	wt_01-Block2-2	3	42	0.155324
wt_shield	wt_01-Block2-2	3	43	0.130171
wt_shield	wt_01-Block2-2	3	44	0.113321
wt_shield	wt_01-Block2-2	3	45	0.189724
wt_shield	wt_01-Block2-2	3	46	0.244577
wt_shield	wt_01-Block2-2	3	47	0.413095
wt_shield	wt_01-Block2-2	3	48	0.683445
wt_shield	wt_01-Block2-2	3	49	0.906836
wt_shield	wt_01-Block2-2	3	50	0.93519
wt_shield	wt_01-Block2-2	4	1	1
wt_shield	wt_01-Block2-2	4	2	0.991786
wt_shield	wt_01-Block2-2	4	3	0.790003
wt_shield	wt_01-Block2-2	4	4	0.367116
wt_shield	wt_01-Block2-2	4	5	0.22037
wt_shield	wt_01-Block2-2	4	6	0.216211
wt_shield	wt_01-Block2-2	4	7	0.311274
wt_shield	wt_01-Block2-2	4	8	0.289557
wt_shield	wt_01-Block2-2	4	9	0.246579
wt_shield	wt_01-Block2-2	4	10	0.43788
wt_shield	wt_01-Block2-2	4	11	0.678979
wt_shield	wt_01-Block2-2	4	12	0.486105
wt_shield	wt_01-Block2-2	4	13	0.378155
wt_shield	wt_01-Block2-2	4	14	0.364605
wt_shield	wt_01-Block2-2	4	15	0.309105
wt_shield	wt_01-Block2-2	4	16	0.311528
wt_shield	wt_01-Block2-2	4	17	0.336039
wt_shield	wt_01-Block2-2	4	18	0.162029
wt_shield	wt_01-Block2-2	4	19	0.0960378
wt_shield	wt_01-Block2-2	4	20	0.108731
wt_shield	wt_01-Block2-2	4	21	0.124689
wt_shield	wt_01-Block2-2	4	22	0.0670733
wt_shield	wt_01-Block2-2	4	23	0.00184115
wt_shield	wt_01-Block2-2	4	24	0.0717607
wt_shield	wt_01-Block2-2	4	25	0.0120996
wt_shield	wt_01-Block2-2	4	26	0
wt_shield	wt_01-Block2-2	4	27	0.000867464
wt_shield	wt_01-Block2-2	4	28	0.0804408
wt_shield	wt_01-Block2-2	4	29	0.129218
wt_shield	wt_01-Block2-2	4	30	0.109794
wt_shield	wt_01-Block2-2	4	31	0.204233
wt_shield	wt_01-Block2-2	4	32	0.365642
wt_shield	wt_01-Block2-2	4	33	0.358025
wt_shield	wt_01-Block2-2	4	34	0.296346
wt_shield	wt_01-Block2-2	4	35	0.424308
wt_shield	wt_01-Block2-2	4	36	0.605183
wt_shield	wt_01-Block2-2	4	37	0.642793
wt_shield	wt_01-Block2-2	4	38	0.430391
wt_shield	wt_01-Block2-2	4	39	0.327672
wt_shield	wt_01-Block2-2	4	40	0.289627
wt_shield	wt_01-Block2-2	4	41	0.361622
wt_shield	wt_01-Block2-2	4	42	0.468101
wt_shield	wt_01-Block2-2	4	43	0.535065
wt_shield	wt_01-Block2-2	4	44	0.638015
wt_shield	wt_01-Block2-2	4	45	0.735414
wt_shield	wt_01-Block2-2	4	46	0.794947
wt_shield	wt_01-Block2-2	4	47	0.671697
wt_shield	wt_01-Block2-2	4	48	0.52129
wt_shield	wt_01-Block2-2	4	49	0.623143
wt_shield	wt_01-Block2-2	4	50	0.544834
wt_shield	wt_01-Block2-2	5	1	0.845046
wt_shield	wt_01-Block2-2	5	2	0.671308
wt_shield	wt_01-Block2-2	5	3	0.361602
wt_shield	wt_01-Block2-2	5	4	0.146058
wt_shield	wt_01-Block2-2	5	5	0.153776
wt_shield	wt_01-Block2-2	5	6	0.154397
wt_shield	wt_01-Block2-2	5	7	0.0996481
wt_shield	wt_01-Block2-2	5	8	0.0834323
wt_shield	wt_01-Block2-2	5	9	0.111513
wt_shield	wt_01-Block2-2	5	10	0.118197
wt_shield	wt_01-Block2-2	5	11	0.150388
wt_shield	wt_01-Block2-2	5	12	0.149187
wt_shield	wt_01-Block2-2	5	13	0.172216
wt_shield	wt_01-Block2-2	5	14	0.202504
wt_shield	wt_01-Block2-2	5	15	0.194885
wt_shield	wt_01-Block2-2	5	16	0.164291
wt_shield	wt_01-Block2-2	5	17	0.117056
wt_shield	wt_01-Block2-2	5	18	0.105921
wt_shield	wt_01-Block2-2	5	19	0.140454
wt_shield	wt_01-Block2-2	5	20	0.0997959
wt_shield	wt_01-Block2-2	5	21	0.0464941
wt_shield	wt_01-Block2-2	5	22	0
wt_shield	wt_01-Block2-2	5	23	0.0288403
wt_shield	wt_01-Block2-2	5	24	0.0680051
wt_shield	wt_01-Block2-2	5	25	0.0528326
wt_shield	wt_01-Block2-2	5	26	0.0774346
wt_shield	wt_01-Block2-2	5	27	0.0215642
wt_shield	wt_01-Block2-2	5	28	0.0622367
wt_shield	wt_01-Block2-2	5	29	0.244262
wt_shield	wt_01-Block2-2	5	30	0.303862
wt_shield	wt_01-Block2-2	5	31	0.0967042
wt_shield	wt_01-Block2-2	5	32	0.0159792
wt_shield	wt_01-Block2-2	5	33	0.0415224
wt_shield	wt_01-Block2-2	5	34	0.110295
wt_shield	wt_01-Block2-2	5	35	0.184194
wt_shield	wt_01-Block2-2	5	36	0.256738
wt_shield	wt_01-Block2-2	5	37	0.223041
wt_shield	wt_01-Block2-2	5	38	0.220497
wt_shield	wt_01-Block2-2	5	39	0.218226
wt_shield	wt_01-Block2-2	5	40	0.201774
wt_shield	wt_01-Block2-2	5	41	0.209118
wt_shield	wt_01-Block2-2	5	42	0.219094
wt_shield	wt_01-Block2-2	5	43	0.160935
wt_shield	wt_01-Block2-2	5	44	0.132966
wt_shield	wt_01-Block2-2	5	45	0.122108
wt_shield	wt_01-Block2-2	5	46	0.125356
wt_shield	wt_01-Block2-2	5	47	0.203449
wt_shield	wt_01-Block2-2	5	48	0.316718
wt_shield	wt_01-Block2-2	5	49	0.57186
wt_shield	wt_01-Block2-2	5	50	1
wt_shield	wt_01-Block2-2	6	1	1
wt_shield	wt_01-Block2-2	6	2	0.568181
wt_shield	wt_01-Block2-2	6	3	0.248095
wt_shield	wt_01-Block2-2	6	4	0.124246
wt_shield	wt_01-Block2-2	6	5	0.0865567
wt_shield	wt_01-Block2-2	6	6	0.0892815
wt_shield	wt_01-Block2-2	6	7	0.100749
wt_shield	wt_01-Block2-2	6	8	0.133594
wt_shield	wt_01-Block2-2	6	9	0.0926341
wt_shield	wt_01-Block2-2	6	10	0.112674
wt_shield	wt_01-Block2-2	6	11	0.104896
wt_shield	wt_01-Block2-2	6	12	0.0640106
wt_shield	wt_01-Block2-2	6	13	0.0596374
wt_shield	wt_01-Block2-2	6	14	0.010509
wt_shield	wt_01-Block2-2	6	15	0
wt_shield	wt_01-Block2-2	6	16	0.0202168
wt_shield	wt_01-Block2-2	6	17	0.0594106
wt_shield	wt_01-Block2-2	6	18	0.0535835
wt_shield	wt_01-Block2-2	6	19	0.0552994
wt_shield	wt_01-Block2-2	6	20	0.0843158
wt_shield	wt_01-Block2-2	6	21	0.0568167
wt_shield	wt_01-Block2-2	6	22	0.0685316
wt_shield	wt_01-Block2-2	6	23	0.0205746
wt_shield	wt_01-Block2-2	6	24	0.10105
wt_shield	wt_01-Block2-2	6	25	0.242652
wt_shield	wt_01-Block2-2	6	26	0.228428
wt_shield	wt_01-Block2-2	6	27	0.237654
wt_shield	wt_01-Block2-2	6	28	0.206368
wt_shield	wt_01-Block2-2	6	29	0.306102
wt_shield	wt_01-Block2-2	6	30	0.366938
wt_shield	wt_01-Block2-2	6	31	0.322704
wt_shield	wt_01-Block2-2	6	32	0.279797
wt_shield	wt_01-Block2-2	6	33	0.215397
wt_shield	wt_01-Block2-2	6	34	0.17531
wt_shield	wt_01-Block2-2	6	35	0.137359
wt_shield	wt_01-Block2-2	6	36	0.135302
wt_shield	wt_01-Block2-2	6	37	0.108477
wt_shield	wt_01-Block2-2	6	38	0.0604967
wt_shield	wt_01-Block2-2	6	39	0.0903213
wt_shield	wt_01-Block2-2	6	40	0.0578821
wt_shield	wt_01-Block2-2	6	41	0.103727
wt_shield	wt_01-Block2-2	6	42	0.127977
wt_shield	wt_01-Block2-2	6	43	0.171774
wt_shield	wt_01-Block2-2	6	44	0.171483
wt_shield	wt_01-Block2-2	6	45	0.187518
wt_shield	wt_01-Block2-2	6	46	0.196167
wt_shield	wt_01-Block2-2	6	47	0.285303
wt_shield	wt_01-Block2-2	6	48	0.393281
wt_shield	wt_01-Block2-2	6	49	0.522188
wt_shield	wt_01-Block2-2	6	50	0.561011
wt_shield	wt_01-Block2-2	7	1	1
wt_shield	wt_01-Block2-2	7	2	0.652511
wt_shield	wt_01-Block2-2	7	3	0.460604
wt_shield	wt_01-Block2-2	7	4	0.420458
wt_shield	wt_01-Block2-2	7	5	0.480471
wt_shield	wt_01-Block2-2	7	6	0.514177
wt_shield	wt_01-Block2-2	7	7	0.354664
wt_shield	wt_01-Block2-2	7	8	0.349985
wt_shield	wt_01-Block2-2	7	9	0.346733
wt_shield	wt_01-Block2-2	7	10	0.361272
wt_shield	wt_01-Block2-2	7	11	0.335799
wt_shield	wt_01-Block2-2	7	12	0.254117
wt_shield	wt_01-Block2-2	7	13	0.215488
wt_shield	wt_01-Block2-2	7	14	0.208093
wt_shield	wt_01-Block2-2	7	15	0.127682
wt_shield	wt_01-Block2-2	7	16	0.140568
wt_shield	wt_01-Block2-2	7	17	0.175747
wt_shield	wt_01-Block2-2	7	18	0.164875
wt_shield	wt_01-Block2-2	7	19	0.176276
wt_shield	wt_01-Block2-2	7	20	0.0707751
wt_shield	wt_01-Block2-2	7	21	0.0308033
wt_shield	wt_01-Block2-2	7	22	0.0117849
wt_shield	wt_01-Block2-2	7	23	0.0278764
wt_shield	wt_01-Block2-2	7	24	0.0152634
wt_shield	wt_01-Block2-2	7	25	0.0160877
wt_shield	wt_01-Block2-2	7	26	0.047629
wt_shield	wt_01-Block2-2	7	27	0
wt_shield	wt_01-Block2-2	7	28	0.04499
wt_shield	wt_01-Block2-2	7	29	0.0908516
wt_shield	wt_01-Block2-2	7	30	0.104354
wt_shield	wt_01-Block2-2	7	31	0.0547798
wt_shield	wt_01-Block2-2	7	32	0.108973
wt_shield	wt_01-Block2-2	7	33	0.0937748
wt_shield	wt_01-Block2-2	7	34	0.151822
wt_shield	wt_01-Block2-2	7	35	0.15252
wt_shield	wt_01-Block2-2	7	36	0.255499
wt_shield	wt_01-Block2-2	7	37	0.405102
wt_shield	wt_01-Block2-2	7	38	0.394872
wt_shield	wt_01-Block2-2	7	39	0.412211
wt_shield	wt_01-Block2-2	7	40	0.289329
wt_shield	wt_01-Block2-2	7	41	0.270254
wt_shield	wt_01-Block2-2	7	42	0.238559
wt_shield	wt_01-Block2-2	7	43	0.280448
wt_shield	wt_01-Block2-2	7	44	0.284997
wt_shield	wt_01-Block2-2	7	45	0.323386
wt_shield	wt_01-Block2-2	7	46	0.439105
wt_shield	wt_01-Block2-2	7	47	0.472792
wt_shield	wt_01-Block2-2	7	48	0.460317
wt_shield	wt_01-Block2-2	7	49	0.519667
wt_shield	wt_01-Block2-2	7	50	0.430475
wt_shield	wt_01-Block3-2	1	1	1
wt_shield	wt_01-Block3-2	1	2	0.550415
wt_shield	wt_01-Block3-2	1	3	0.334801
wt_shield	wt_01-Block3-2	1	4	0.256054
wt_shield	wt_01-Block3-2	1	5	0.222186
wt_shield	wt_01-Block3-2	1	6	0.235556
wt_shield	wt_01-Block3-2	1	7	0.283499
wt_shield	wt_01-Block3-2	1	8	0.246318
wt_shield	wt_01-Block3-2	1	9	0.220938
wt_shield	wt_01-Block3-2	1	10	0.35237
wt_shield	wt_01-Block3-2	1	11	0.320819
wt_shield	wt_01-Block3-2	1	12	0.270323
wt_shield	wt_01-Block3-2	1	13	0.259794
wt_shield	wt_01-Block3-2	1	14	0.299459
wt_shield	wt_01-Block3-2	1	15	0.29794
wt_shield	wt_01-Block3-2	1	16	0.313924
wt_shield	wt_01-Block3-2	1	17	0.277033
wt_shield	wt_01-Block3-2	1	18	0.318195
wt_shield	wt_01-Block3-2	1	19	0.132105
wt_shield	wt_01-Block3-2	1	20	0.109375
wt_shield	wt_01-Block3-2	1	21	0.0715518
wt_shield	wt_01-Block3-2	1	22	0.075904
wt_shield	wt_01-Block3-2	1	23	0.0798695
wt_shield	wt_01-Block3-2	1	24	0.0913486
wt_shield	wt_01-Block3-2	1	25	0.0482071
wt_shield	wt_01-Block3-2	1	26	0.0246634
wt_shield	wt_01-Block3-2	1	27	0
wt_shield	wt_01-Block3-2	1	28	0.013547
wt_shield	wt_01-Block3-2	1	29	0.0326275
wt_shield	wt_01-Block3-2	1	30	0.00998561
wt_shield	wt_01-Block3-2	1	31	0.0302248
wt_shield	wt_01-Block3-2	1	32	0.0418996
wt_shield	wt_01-Block3-2	1	33	0.0947126
wt_shield	wt_01-Block3-2	1	34	0.199784
wt_shield	wt_01-Block3-2	1	35	0.233294
wt_shield	wt_01-Block3-2	1	36	0.28674
wt_shield	wt_01-Block3-2	1	37	0.237685
wt_shield	wt_01-Block3-2	1	38	0.137849
wt_shield	wt_01-Block3-2	1	39	0.0588521
wt_shield	wt_01-Block3-2	1	40	0.0819284
wt_shield	wt_01-Block3-2	1	41	0.21054
wt_shield	wt_01-Block3-2	1	42	0.23688
wt_shield	wt_01-Block3-2	1	43	0.26449
wt_shield	wt_01-Block3-2	1	44	0.221021
wt_shield	wt_01-Block3-2	1	45	0.214223
wt_shield	wt_01-Block3-2	1	46	0.193746
wt_shield	wt_01-Block3-2	1	47	0.271689
wt_shield	wt_01-Block3-2	1	48	0.516143
wt_shield	wt_01-Block3-2	1	49	0.688884
wt_shield	wt_01-Block3-2	1	50	0.94803
wt_shield	wt_01-Block3-2	2	1	1
wt_shield	wt_01-Block3-2	2	2	0.764969
wt_shield	wt_01-Block3-2	2	3	0.550593
wt_shield	wt_01-Block3-2	2	4	0.599167
wt_shield	wt_01-Block3-2	2	5	0.472369
wt_shield	wt_01-Block3-2	2	6	0.452755
wt_shield	wt_01-Block3-2	2	7	0.496475
wt_shield	wt_01-Block3-2	2	8	0.379866
wt_shield	wt_01-Block3-2	2	9	0.392114
wt_shield	wt_01-Block3-2	2	10	0.377482
wt_shield	wt_01-Block3-2	2	11	0.331758
wt_shield	wt_01-Block3-2	2	12	0.301009
wt_shield	wt_01-Block3-2	2	13	0.200999
wt_shield	wt_01-Block3-2	2	14	0.189873
wt_shield	wt_01-Block3-2	2	15	0.11501
wt_shield	wt_01-Block3-2	2	16	0.158011
wt_shield	wt_01-Block3-2	2	17	0.0692716
wt_shield	wt_01-Block3-2	2	18	0
wt_shield	wt_01-Block3-2	2	19	0.0325519
wt_shield	wt_01-Block3-2	2	20	0.0488367
wt_shield	wt_01-Block3-2	2	21	0.0907104
wt_shield	wt_01-Block3-2	2	22	0.192041
wt_shield	wt_01-Block3-2	2	23	0.286923
wt_shield	wt_01-Block3-2	2	24	0.316204
wt_shield	wt_01-Block3-2	2	25	0.270783
wt_shield	wt_01-Block3-2	2	26	0.338466
wt_shield	wt_01-Block3-2	2	27	0.223453
wt_shield	wt_01-Block3-2	2	28	0.175934
wt_shield	wt_01-Block3-2	2	29	0.174929
wt_shield	wt_01-Block3-2	2	30	0.128846
wt_shield	wt_01-Block3-2	2	31	0.162528
wt_shield	wt_01-Block3-2	2	32	0.123528
wt_shield	wt_01-Block3-2	2	33	0.139707
wt_shield	wt_01-Block3-2	2	34	0.257179
wt_shield	wt_01-Block3-2	2	35	0.246132
wt_shield	wt_01-Block3-2	2	36	0.217352
wt_shield	wt_01-Block3-2	2	37	0.348037
wt_shield	wt_01-Block3-2	2	38	0.341762
wt_shield	wt_01-Block3-2	2	39	0.33211
wt_shield	wt_01-Block3-2	2	40	0.367171
wt_shield	wt_01-Block3-2	2	41	0.446944
wt_shield	wt_01-Block3-2	2	42	0.513389
wt_shield	wt_01-Block3-2	2	43	0.506894
wt_shield	wt_01-Block3-2	2	44	0.544693
wt_shield	wt_01-Block3-2	2	45	0.687197
wt_shield	wt_01-Block3-2	2	46	0.681323
wt_shield	wt_01-Block3-2	2	47	0.666335
wt_shield	wt_01-Block3-2	2	48	0.660949
wt_shield	wt_01-Block3-2	2	49	0.779972
wt_shield	wt_01-Block3-2	2	50	0.826071
wt_shield	wt_01-Block3-2	3	1	1
wt_shield	wt_01-Block3-2	3	2	0.774892
wt_shield	wt_01-Block3-2	3	3	0.431389
wt_shield	wt_01-Block3-2	3	4	0.267713
wt_shield	wt_01-Block3-2	3	5	0.205488
wt_shield	wt_01-Block3-2	3	6	0.167714
wt_shield	wt_01-Block3-2	3	7	0.162108
wt_shield	wt_01-Block3-2	3	8	0.0946709
wt_shield	wt_01-Block3-2	3	9	0.0759914
wt_shield	wt_01-Block3-2	3	10	0.0192345
wt_shield	wt_01-Block3-2	3	11	0.0174452
wt_shield	wt_01-Block3-2	3	12	0
wt_shield	wt_01-Block3-2	3	13	0.0207921
wt_shield	wt_01-Block3-2	3	14	0.169319
wt_shield	wt_01-Block3-2	3	15	0.281431
wt_shield	wt_01-Block3-2	3	16	0.137998
wt_shield	wt_01-Block3-2	3	17	0.045068
wt_shield	wt_01-Block3-2	3	18	0.0277938
wt_shield	wt_01-Block3-2	3	19	0.0115249
wt_shield	wt_01-Block3-2	3	20	0.0276861
wt_shield	wt_01-Block3-2	3	21	0.0311916
wt_shield	wt_01-Block3-2	3	22	0.021815
wt_shield	wt_01-Block3-2	3	23	0.0158424
wt_shield	wt_01-Block3-2	3	24	0.0381837
wt_shield	wt_01-Block3-2	3	25	0.0402194
wt_shield	wt_01-Block3-2	3	26	0.0631129
wt_shield	wt_01-Block3-2	3	27	0.0839517
wt_shield	wt_01-Block3-2	3	28	0.11596
wt_shield	wt_01-Block3-2	3	29	0.110635
wt_shield	wt_01-Block3-2	3	30	0.0876103
wt_shield	wt_01-Block3-2	3	31	0.085847
wt_shield	wt_01-Block3-2	3	32	0.126019
wt_shield	wt_01-Block3-2	3	33	0.113725
wt_shield	wt_01-Block3-2	3	34	0.0891329
wt_shield	wt_01-Block3-2	3	35	0.0887052
wt_shield	wt_01-Block3-2	3	36	0.0806426
wt_shield	wt_01-Block3-2	3	37	0.10183
wt_shield	wt_01-Block3-2	3	38	0.112575
wt_shield	wt_01-Block3-2	3	39	0.148026
wt_shield	wt_01-Block3-2	3	40	0.14894
wt_shield	wt_01-Block3-2	3	41	0.179235
wt_shield	wt_01-Block3-2	3	42	0.198139
wt_shield	wt_01-Block3-2	3	43	0.178804
wt_shield	wt_01-Block3-2	3	44	0.157007
wt_shield	wt_01-Block3-2	3	45	0.175891
wt_shield	wt_01-Block3-2	3	46	0.232208
wt_shield	wt_01-Block3-2	3	47	0.250358
wt_shield	wt_01-Block3-2	3	48	0.226339
wt_shield	wt_01-Block3-2	3	49	0.17594
wt_shield	wt_01-Block3-2	3	50	0.203181
wt_shield	wt_01-Block3-2	4	1	1
wt_shield	wt_01-Block3-2	4	2	0.6546
wt_shield	wt_01-Block3-2	4	3	0.36329
wt_shield	wt_01-Block3-2	4	4	0.27586
wt_shield	wt_01-Block3-2	4	5	0.218389
wt_shield	wt_01-Block3-2	4	6	0.216523
wt_shield	wt_01-Block3-2	4	7	0.220599
wt_shield	wt_01-Block3-2	4	8	0.190598
wt_shield	wt_01-Block3-2	4	9	0.204445
wt_shield	wt_01-Block3-2	4	10	0.155442
wt_shield	wt_01-Block3-2	4	11	0.114039
wt_shield	wt_01-Block3-2	4	12	0.0545557
wt_shield	wt_01-Block3-2	4	13	0.0374104
wt_shield	wt_01-Block3-2	4	14	0.0586823
wt_shield	wt_01-Block3-2	4	15	0.121778
wt_shield	wt_01-Block3-2	4	16	0.178206
wt_shield	wt_01-Block3-2	4	17	0.130487
wt_shield	wt_01-Block3-2	4	18	0.103502
wt_shield	wt_01-Block3-2	4	19	0.0686081
wt_shield	wt_01-Block3-2	4	20	0.0568626
wt_shield	wt_01-Block3-2	4	21	0.0475735
wt_shield	wt_01-Block3-2	4	22	0.0822981
wt_shield	wt_01-Block3-2	4	23	0.159947
wt_shield	wt_01-Block3-2	4	24	0.178099
wt_shield	wt_01-Block3-2	4	25	0.021036
wt_shield	wt_01-Block3-2	4	26	0.0354387
wt_shield	wt_01-Block3-2	4	27	0.00973864
wt_shield	wt_01-Block3-2	4	28	0
wt_shield	wt_01-Block3-2	4	29	0.022149
wt_shield	wt_01-Block3-2	4	30	0.028596
wt_shield	wt_01-Block3-2	4	31	0.0508462
wt_shield	wt_01-Block3-2	4	32	0.0314736
wt_shield	wt_01-Block3-2	4	33	0.0514115
wt_shield	wt_01-Block3-2	4	34	0.0980794
wt_shield	wt_01-Block3-2	4	35	0.206272
wt_shield	wt_01-Block3-2	4	36	0.27825
wt_shield	wt_01-Block3-2	4	37	0.214256
wt_shield	wt_01-Block3-2	4	38	0.112979
wt_shield	wt_01-Block3-2	4	39	0.0905786
wt_shield	wt_01-Block3-2	4	40	0.074347
wt_shield	wt_01-Block3-2	4	41	0.0683863
wt_shield	wt_01-Block3-2	4	42	0.0913332
wt_shield	wt_01-Block3-2	4	43	0.152042
wt_shield	wt_01-Block3-2	4	44	0.140916
wt_shield	wt_01-Block3-2	4	45	0.124641
wt_shield	wt_01-Block3-2	4	46	0.182999
wt_shield	wt_01-Block3-2	4	47	0.316285
wt_shield	wt_01-Block3-2	4	48	0.45103
wt_shield	wt_01-Block3-2	4	49	0.611995
wt_shield	wt_01-Block3-2	4	50	0.628815
wt_shield	wt_01-Block3-2	5	1	0.930579
wt_shield	wt_01-Block3-2	5	2	1
wt_shield	wt_01-Block3-2	5	3	0.965173
wt_shield	wt_01-Block3-2	5	4	0.803357
wt_shield	wt_01-Block3-2	5	5	0.660225
wt_shield	wt_01-Block3-2	5	6	0.454426
wt_shield	wt_01-Block3-2	5	7	0.228286
wt_shield	wt_01-Block3-2	5	8	0.209862
wt_shield	wt_01-Block3-2	5	9	0.288309
wt_shield	wt_01-Block3-2	5	10	0.274027
wt_shield	wt_01-Block3-2	5	11	0.317499
wt_shield	wt_01-Block3-2	5	12	0.302287
wt_shield	wt_01-Block3-2	5	13	0.214367
wt_shield	wt_01-Block3-2	5	14	0.181978
wt_shield	wt_01-Block3-2	5	15	0.143686
wt_shield	wt_01-Block3-2	5	16	0.101102
wt_shield	wt_01-Block3-2	5	17	0.0609785
wt_shield	wt_01-Block3-2	5	18	0.076253
wt_shield	wt_01-Block3-2	5	19	0.0309285
wt_shield	wt_01-Block3-2	5	20	0.0402749
wt_shield	wt_01-Block3-2	5	21	0.0481755
wt_shield	wt_01-Block3-2	5	22	0.0117368
wt_shield	wt_01-Block3-2	5	23	0
wt_shield	wt_01-Block3-2	5	24	0.00892842
wt_shield	wt_01-Block3-2	5	25	0.0458171
wt_shield	wt_01-Block3-2	5	26	0.119552
wt_shield	wt_01-Block3-2	5	27	0.127167
wt_shield	wt_01-Block3-2	5	28	0.178022
wt_shield	wt_01-Block3-2	5	29	0.153909
wt_shield	wt_01-Block3-2	5	30	0.071974
wt_shield	wt_01-Block3-2	5	31	0.0301865
wt_shield	wt_01-Block3-2	5	32	0.0945918
wt_shield	wt_01-Block3-2	5	33	0.0837783
wt_shield	wt_01-Block3-2	5	34	0.0604859
wt_shield	wt_01-Block3-2	5	35	0.140825
wt_shield	wt_01-Block3-2	5	36	0.195525
wt_shield	wt_01-Block3-2	5	37	0.171342
wt_shield	wt_01-Block3-2	5	38	0.292034
wt_shield	wt_01-Block3-2	5	39	0.320265
wt_shield	wt_01-Block3-2	5	40	0.298945
wt_shield	wt_01-Block3-2	5	41	0.270795
wt_shield	wt_01-Block3-2	5	42	0.114071
wt_shield	wt_01-Block3-2	5	43	0.108145
wt_shield	wt_01-Block3-2	5	44	0.190056
wt_shield	wt_01-Block3-2	5	45	0.164816
wt_shield	wt_01-Block3-2	5	46	0.193352
wt_shield	wt_01-Block3-2	5	47	0.26675
wt_shield	wt_01-Block3-2	5	48	0.353305
wt_shield	wt_01-Block3-2	5	49	0.569809
wt_shield	wt_01-Block3-2	5	50	0.843611
wt_shield	wt_01-Block3-2	6	1	1
wt_shield	wt_01-Block3-2	6	2	0.601393
wt_shield	wt_01-Block3-2	6	3	0.446603
wt_shield	wt_01-Block3-2	6	4	0.465232
wt_shield	wt_01-Block3-2	6	5	0.292891
wt_shield	wt_01-Block3-2	6	6	0.252395
wt_shield	wt_01-Block3-2	6	7	0.268162
wt_shield	wt_01-Block3-2	6	8	0.247665
wt_shield	wt_01-Block3-2	6	9	0.202096
wt_shield	wt_01-Block3-2	6	10	0.291626
wt_shield	wt_01-Block3-2	6	11	0.369453
wt_shield	wt_01-Block3-2	6	12	0.286313
wt_shield	wt_01-Block3-2	6	13	0.241924
wt_shield	wt_01-Block3-2	6	14	0.173189
wt_shield	wt_01-Block3-2	6	15	0.134133
wt_shield	wt_01-Block3-2	6	16	0.126044
wt_shield	wt_01-Block3-2	6	17	0.160973
wt_shield	wt_01-Block3-2	6	18	0.0848767
wt_shield	wt_01-Block3-2	6	19	0.0717203
wt_shield	wt_01-Block3-2	6	20	0.165832
wt_shield	wt_01-Block3-2	6	21	0.028052
wt_shield	wt_01-Block3-2	6	22	0
wt_shield	wt_01-Block3-2	6	23	0.0168727
wt_shield	wt_01-Block3-2	6	24	0.0409041
wt_shield	wt_01-Block3-2	6	25	0.055021
wt_shield	wt_01-Block3-2	6	26	0.0705541
wt_shield	wt_01-Block3-2	6	27	0.0699336
wt_shield	wt_01-Block3-2	6	28	0.0785153
wt_shield	wt_01-Block3-2	6	29	0.0627741
wt_shield	wt_01-Block3-2	6	30	0.0605529
wt_shield	wt_01-Block3-2	6	31	0.142597
wt_shield	wt_01-Block3-2	6	32	0.138728
wt_shield	wt_01-Block3-2	6	33	0.0922752
wt_shield	wt_01-Block3-2	6	34	0.0685889
wt_shield	wt_01-Block3-2	6	35	0.0863149
wt_shield	wt_01-Block3-2	6	36	0.0843535
wt_shield	wt_01-Block3-2	6	37	0.162012
wt_shield	wt_01-Block3-2	6	38	0.436036
wt_shield	wt_01-Block3-2	6	39	0.404896
wt_shield	wt_01-Block3-2	6	40	0.321526
wt_shield	wt_01-Block3-2	6	41	0.287881
wt_shield	wt_01-Block3-2	6	42	0.286437
wt_shield	wt_01-Block3-2	6	43	0.267361
wt_shield	wt_01-Block3-2	6	44	0.209275
wt_shield	wt_01-Block3-2	6	45	0.219146
wt_shield	wt_01-Block3-2	6	46	0.256374
wt_shield	wt_01-Block3-2	6	47	0.343453
wt_shield	wt_01-Block3-2	6	48	0.564764
wt_shield	wt_01-Block3-2	6	49	0.715154
wt_shield	wt_01-Block3-2	6	50	0.626568
wt_shield	wt_01-Block3-2	7	1	1
wt_shield	wt_01-Block3-2	7	2	0.478144
wt_shield	wt_01-Block3-2	7	3	0.354026
wt_shield	wt_01-Block3-2	7	4	0.438468
wt_shield	wt_01-Block3-2	7	5	0.471268
wt_shield	wt_01-Block3-2	7	6	0.500464
wt_shield	wt_01-Block3-2	7	7	0.387423
wt_shield	wt_01-Block3-2	7	8	0.186291
wt_shield	wt_01-Block3-2	7	9	0.117443
wt_shield	wt_01-Block3-2	7	10	0.102364
wt_shield	wt_01-Block3-2	7	11	0.127768
wt_shield	wt_01-Block3-2	7	12	0.129832
wt_shield	wt_01-Block3-2	7	13	0.193644
wt_shield	wt_01-Block3-2	7	14	0.158535
wt_shield	wt_01-Block3-2	7	15	0.117469
wt_shield	wt_01-Block3-2	7	16	0.0932825
wt_shield	wt_01-Block3-2	7	17	0
wt_shield	wt_01-Block3-2	7	18	0.0393175
wt_shield	wt_01-Block3-2	7	19	0.0108755
wt_shield	wt_01-Block3-2	7	20	0.0317735
wt_shield	wt_01-Block3-2	7	21	0.0690555
wt_shield	wt_01-Block3-2	7	22	0.0526214
wt_shield	wt_01-Block3-2	7	23	0.105405
wt_shield	wt_01-Block3-2	7	24	0.123958
wt_shield	wt_01-Block3-2	7	25	0.184934
wt_shield	wt_01-Block3-2	7	26	0.147516
wt_shield	wt_01-Block3-2	7	27	0.123454
wt_shield	wt_01-Block3-2	7	28	0.097163
wt_shield	wt_01-Block3-2	7	29	0.0900139
wt_shield	wt_01-Block3-2	7	30	0.135433
wt_shield	wt_01-Block3-2	7	31	0.158622
wt_shield	wt_01-Block3-2	7	32	0.192895
wt_shield	wt_01-Block3-2	7	33	0.212916
wt_shield	wt_01-Block3-2	7	34	0.223381
wt_shield	wt_01-Block3-2	7	35	0.21747
wt_shield	wt_01-Block3-2	7	36	0.289299
wt_shield	wt_01-Block3-2	7	37	0.193477
wt_shield	wt_01-Block3-2	7	38	0.175233
wt_shield	wt_01-Block3-2	7	39	0.187823
wt_shield	wt_01-Block3-2	7	40	0.227076
wt_shield	wt_01-Block3-2	7	41	0.256211
wt_shield	wt_01-Block3-2	7	42	0.223184
wt_shield	wt_01-Block3-2	7	43	0.161206
wt_shield	wt_01-Block3-2	7	44	0.13722
wt_shield	wt_01-Block3-2	7	45	0.138756
wt_shield	wt_01-Block3-2	7	46	0.126828
wt_shield	wt_01-Block3-2	7	47	0.162932
wt_shield	wt_01-Block3-2	7	48	0.14325
wt_shield	wt_01-Block3-2	7	49	0.146482
wt_shield	wt_01-Block3-2	7	50	0.305198
wt-m_shield	wt-m_02-Block1-2	1	1	1
wt-m_shield	wt-m_02-Block1-2	1	2	0.711465
wt-m_shield	wt-m_02-Block1-2	1	3	0.554056
wt-m_shield	wt-m_02-Block1-2	1	4	0.570356
wt-m_shield	wt-m_02-Block1-2	1	5	0.436027
wt-m_shield	wt-m_02-Block1-2	1	6	0.40075
wt-m_shield	wt-m_02-Block1-2	1	7	0.255846
wt-m_shield	wt-m_02-Block1-2	1	8	0.293418
wt-m_shield	wt-m_02-Block1-2	1	9	0.393269
wt-m_shield	wt-m_02-Block1-2	1	10	0.330144
wt-m_shield	wt-m_02-Block1-2	1	11	0.292246
wt-m_shield	wt-m_02-Block1-2	1	12	0.289683
wt-m_shield	wt-m_02-Block1-2	1	13	0.310302
wt-m_shield	wt-m_02-Block1-2	1	14	0.367333
wt-m_shield	wt-m_02-Block1-2	1	15	0.313669
wt-m_shield	wt-m_02-Block1-2	1	16	0.274918
wt-m_shield	wt-m_02-Block1-2	1	17	0.26059
wt-m_shield	wt-m_02-Block1-2	1	18	0.168528
wt-m_shield	wt-m_02-Block1-2	1	19	0.175022
wt-m_shield	wt-m_02-Block1-2	1	20	0.147486
wt-m_shield	wt-m_02-Block1-2	1	21	0.0844623
wt-m_shield	wt-m_02-Block1-2	1	22	0.0618653
wt-m_shield	wt-m_02-Block1-2	1	23	0
wt-m_shield	wt-m_02-Block1-2	1	24	0.144197
wt-m_shield	wt-m_02-Block1-2	1	25	0.22653
wt-m_shield	wt-m_02-Block1-2	1	26	0.291906
wt-m_shield	wt-m_02-Block1-2	1	27	0.275918
wt-m_shield	wt-m_02-Block1-2	1	28	0.228721
wt-m_shield	wt-m_02-Block1-2	1	29	0.19354
wt-m_shield	wt-m_02-Block1-2	1	30	0.221031
wt-m_shield	wt-m_02-Block1-2	1	31	0.174386
wt-m_shield	wt-m_02-Block1-2	1	32	0.129596
wt-m_shield	wt-m_02-Block1-2	1	33	0.109268
wt-m_shield	wt-m_02-Block1-2	1	34	0.18043
wt-m_shield	wt-m_02-Block1-2	1	35	0.14952
wt-m_shield	wt-m_02-Block1-2	1	36	0.115347
wt-m_shield	wt-m_02-Block1-2	1	37	0.0945182
wt-m_shield	wt-m_02-Block1-2	1	38	0.175008
wt-m_shield	wt-m_02-Block1-2	1	39	0.199515
wt-m_shield	wt-m_02-Block1-2	1	40	0.223943
wt-m_shield	wt-m_02-Block1-2	1	41	0.254041
wt-m_shield	wt-m_02-Block1-2	1	42	0.293644
wt-m_shield	wt-m_02-Block1-2	1	43	0.245431
wt-m_shield	wt-m_02-Block1-2	1	44	0.108784
wt-m_shield	wt-m_02-Block1-2	1	45	0.0458363
wt-m_shield	wt-m_02-Block1-2	1	46	0.144765
wt-m_shield	wt-m_02-Block1-2	1	47	0.309201
wt-m_shield	wt-m_02-Block1-2	1	48	0.522587
wt-m_shield	wt-m_02-Block1-2	1	49	0.655255
wt-m_shield	wt-m_02-Block1-2	1	50	0.749463
wt-m_shield	wt-m_02-Block1-2	2	1	1
wt-m_shield	wt-m_02-Block1-2	2	2	0.828862
wt-m_shield	wt-m_02-Block1-2	2	3	0.403598
wt-m_shield	wt-m_02-Block1-2	2	4	0.179594
wt-m_shield	wt-m_02-Block1-2	2	5	0.0960651
wt-m_shield	wt-m_02-Block1-2	2	6	0.0572223
wt-m_shield	wt-m_02-Block1-2	2	7	0.0100603
wt-m_shield	wt-m_02-Block1-2	2	8	0.114505
wt-m_shield	wt-m_02-Block1-2	2	9	0.231987
wt-m_shield	wt-m_02-Block1-2	2	10	0.31412
wt-m_shield	wt-m_02-Block1-2	2	11	0.529303
wt-m_shield	wt-m_02-Block1-2	2	12	0.59209
wt-m_shield	wt-m_02-Block1-2	2	13	0.485689
wt-m_shield	wt-m_02-Block1-2	2	14	0.464489
wt-m_shield	wt-m_02-Block1-2	2	15	0.460189
wt-m_shield	wt-m_02-Block1-2	2	16	0.485813
wt-m_shield	wt-m_02-Block1-2	2	17	0.594052
wt-m_shield	wt-m_02-Block1-2	2	18	0.449746
wt-m_shield	wt-m_02-Block1-2	2	19	0.11365
wt-m_shield	wt-m_02-Block1-2	2	20	0.0430455
wt-m_shield	wt-m_02-Block1-2	2	21	0.0041584
wt-m_shield	wt-m_02-Block1-2	2	22	0.0283116
wt-m_shield	wt-m_02-Block1-2	2	23	0
wt-m_shield	wt-m_02-Block1-2	2	24	0.0310458
wt-m_shield	wt-m_02-Block1-2	2	25	0.074434
wt-m_shield	wt-m_02-Block1-2	2	26	0.0316192
wt-m_shield	wt-m_02-Block1-2	2	27	0.0707068
wt-m_shield	wt-m_02-Block1-2	2	28	0.0912774
wt-m_shield	wt-m_02-Block1-2	2	29	0.0939393
wt-m_shield	wt-m_02-Block1-2	2	30	0.0662361
wt-m_shield	wt-m_02-Block1-2	2	31	0.074786
wt-m_shield	wt-m_02-Block1-2	2	32	0.00844734
wt-m_shield	wt-m_02-Block1-2	2	33	0.0427541
wt-m_shield	wt-m_02-Block1-2	2	34	0.125092
wt-m_shield	wt-m_02-Block1-2	2	35	0.342304
wt-m_shield	wt-m_02-Block1-2	2	36	0.428523
wt-m_shield	wt-m_02-Block1-2	2	37	0.61267
wt-m_shield	wt-m_02-Block1-2	2	38	0.606784
wt-m_shield	wt-m_02-Block1-2	2	39	0.625406
wt-m_shield	wt-m_02-Block1-2	2	40	0.759701
wt-m_shield	wt-m_02-Block1-2	2	41	0.771675
wt-m_shield	wt-m_02-Block1-2	2	42	0.731646
wt-m_shield	wt-m_02-Block1-2	2	43	0.384855
wt-m_shield	wt-m_02-Block1-2	2	44	0.319199
wt-m_shield	wt-m_02-Block1-2	2	45	0.325106
wt-m_shield	wt-m_02-Block1-2	2	46	0.226248
wt-m_shield	wt-m_02-Block1-2	2	47	0.258257
wt-m_shield	wt-m_02-Block1-2	2	48	0.361443
wt-m_shield	wt-m_02-Block1-2	2	49	0.667374
wt-m_shield	wt-m_02-Block1-2	2	50	0.783749
wt-m_shield	wt-m_02-Block1-2	3	1	1
wt-m_shield	wt-m_02-Block1-2	3	2	0.515895
wt-m_shield	wt-m_02-Block1-2	3	3	0.172611
wt-m_shield	wt-m_02-Block1-2	3	4	0.0631496
wt-m_shield	wt-m_02-Block1-2	3	5	0.050718
wt-m_shield	wt-m_02-Block1-2	3	6	0.114503
wt-m_shield	wt-m_02-Block1-2	3	7	0.128477
wt-m_shield	wt-m_02-Block1-2	3	8	0.138259
wt-m_shield	wt-m_02-Block1-2	3	9	0.0838681
wt-m_shield	wt-m_02-Block1-2	3	10	0.111477
wt-m_shield	wt-m_02-Block1-2	3	11	0.158093
wt-m_shield	wt-m_02-Block1-2	3	12	0.151222
wt-m_shield	wt-m_02-Block1-2	3	13	0.335934
wt-m_shield	wt-m_02-Block1-2	3	14	0.365252
wt-m_shield	wt-m_02-Block1-2	3	15	0.317725
wt-m_shield	wt-m_02-Block1-2	3	16	0.186798
wt-m_shield	wt-m_02-Block1-2	3	17	0.01524
wt-m_shield	wt-m_02-Block1-2	3	18	0
wt-m_shield	wt-m_02-Block1-2	3	19	0.00925617
wt-m_shield	wt-m_02-Block1-2	3	20	0.0165918
wt-m_shield	wt-m_02-Block1-2	3	21	0.0834989
wt-m_shield	wt-m_02-Block1-2	3	22	0.17931
wt-m_shield	wt-m_02-Block1-2	3	23	0.167173
wt-m_shield	wt-m_02-Block1-2	3	24	0.181593
wt-m_shield	wt-m_02-Block1-2	3	25	0.0743581
wt-m_shield	wt-m_02-Block1-2	3	26	0.00713342
wt-m_shield	wt-m_02-Block1-2	3	27	0.0341032
wt-m_shield	wt-m_02-Block1-2	3	28	0.0132802
wt-m_shield	wt-m_02-Block1-2	3	29	0.0192599
wt-m_shield	wt-m_02-Block1-2	3	30	0.0560047
wt-m_shield	wt-m_02-Block1-2	3	31	0.139854
wt-m_shield	wt-m_02-Block1-2	3	32	0.107647
wt-m_shield	wt-m_02-Block1-2	3	33	0.0700223
wt-m_shield	wt-m_02-Block1-2	3	34	0.0999155
wt-m_shield	wt-m_02-Block1-2	3	35	0.279393
wt-m_shield	wt-m_02-Block1-2	3	36	0.35445
wt-m_shield	wt-m_02-Block1-2	3	37	0.196528
wt-m_shield	wt-m_02-Block1-2	3	38	0.177478
wt-m_shield	wt-m_02-Block1-2	3	39	0.147839
wt-m_shield	wt-m_02-Block1-2	3	40	0.188258
wt-m_shield	wt-m_02-Block1-2	3	41	0.102966
wt-m_shield	wt-m_02-Block1-2	3	42	0.0782626
wt-m_shield	wt-m_02-Block1-2	3	43	0.0873318
wt-m_shield	wt-m_02-Block1-2	3	44	0.0896749
wt-m_shield	wt-m_02-Block1-2	3	45	0.0745928
wt-m_shield	wt-m_02-Block1-2	3	46	0.0756924
wt-m_shield	wt-m_02-Block1-2	3	47	0.141059
wt-m_shield	wt-m_02-Block1-2	3	48	0.177753
wt-m_shield	wt-m_02-Block1-2	3	49	0.325398
wt-m_shield	wt-m_02-Block1-2	3	50	0.621412
wt-m_shield	wt-m_02-Block1-2	4	1	1
wt-m_shield	wt-m_02-Block1-2	4	2	0.750834
wt-m_shield	wt-m_02-Block1-2	4	3	0.331445
wt-m_shield	wt-m_02-Block1-2	4	4	0.198126
wt-m_shield	wt-m_02-Block1-2	4	5	0.0765803
wt-m_shield	wt-m_02-Block1-2	4	6	0.0419011
wt-m_shield	wt-m_02-Block1-2	4	7	0.0365227
wt-m_shield	wt-m_02-Block1-2	4	8	0.009285
wt-m_shield	wt-m_02-Block1-2	4	9	0.0105741
wt-m_shield	wt-m_02-Block1-2	4	10	0
wt-m_shield	wt-m_02-Block1-2	4	11	0.00971343
wt-m_shield	wt-m_02-Block1-2	4	12	0.0767431
wt-m_shield	wt-m_02-Block1-2	4	13	0.191308
wt-m_shield	wt-m_02-Block1-2	4	14	0.441133
wt-m_shield	wt-m_02-Block1-2	4	15	0.408012
wt-m_shield	wt-m_02-Block1-2	4	16	0.448721
wt-m_shield	wt-m_02-Block1-2	4	17	0.32883
wt-m_shield	wt-m_02-Block1-2	4	18	0.301057
wt-m_shield	wt-m_02-Block1-2	4	19	0.184558
wt-m_shield	wt-m_02-Block1-2	4	20	0.102167
wt-m_shield	wt-m_02-Block1-2	4	21	0.0592496
wt-m_shield	wt-m_02-Block1-2	4	22	0.041323
wt-m_shield	wt-m_02-Block1-2	4	23	0.0624498
wt-m_shield	wt-m_02-Block1-2	4	24	0.0391186
wt-m_shield	wt-m_02-Block1-2	4	25	0.0630701
wt-m_shield	wt-m_02-Block1-2	4	26	0.0472872
wt-m_shield	wt-m_02-Block1-2	4	27	0.0975858
wt-m_shield	wt-m_02-Block1-2	4	28	0.113161
wt-m_shield	wt-m_02-Block1-2	4	29	0.179532
wt-m_shield	wt-m_02-Block1-2	4	30	0.246961
wt-m_shield	wt-m_02-Block1-2	4	31	0.241808
wt-m_shield	wt-m_02-Block1-2	4	32	0.259874
wt-m_shield	wt-m_02-Block1-2	4	33	0.197404
wt-m_shield	wt-m_02-Block1-2	4	34	0.191115
wt-m_shield	wt-m_02-Block1-2	4	35	0.155337
wt-m_shield	wt-m_02-Block1-2	4	36	0.119967
wt-m_shield	wt-m_02-Block1-2	4	37	0.0770833
wt-m_shield	wt-m_02-Block1-2	4	38	0.0747346
wt-m_shield	wt-m_02-Block1-2	4	39	0.148609
wt-m_shield	wt-m_02-Block1-2	4	40	0.276274
wt-m_shield	wt-m_02-Block1-2	4	41	0.311423
wt-m_shield	wt-m_02-Block1-2	4	42	0.288714
wt-m_shield	wt-m_02-Block1-2	4	43	0.261362
wt-m_shield	wt-m_02-Block1-2	4	44	0.275293
wt-m_shield	wt-m_02-Block1-2	4	45	0.196448
wt-m_shield	wt-m_02-Block1-2	4	46	0.15833
wt-m_shield	wt-m_02-Block1-2	4	47	0.0870501
wt-m_shield	wt-m_02-Block1-2	4	48	0.164723
wt-m_shield	wt-m_02-Block1-2	4	49	0.388866
wt-m_shield	wt-m_02-Block1-2	4	50	0.59123
wt-m_shield	wt-m_02-Block1-2	5	1	1
wt-m_shield	wt-m_02-Block1-2	5	2	0.757804
wt-m_shield	wt-m_02-Block1-2	5	3	0.713564
wt-m_shield	wt-m_02-Block1-2	5	4	0.878267
wt-m_shield	wt-m_02-Block1-2	5	5	0.749829
wt-m_shield	wt-m_02-Block1-2	5	6	0.577718
wt-m_shield	wt-m_02-Block1-2	5	7	0.592869
wt-m_shield	wt-m_02-Block1-2	5	8	0.41124
wt-m_shield	wt-m_02-Block1-2	5	9	0.41277
wt-m_shield	wt-m_02-Block1-2	5	10	0.643807
wt-m_shield	wt-m_02-Block1-2	5	11	0.606062
wt-m_shield	wt-m_02-Block1-2	5	12	0.783907
wt-m_shield	wt-m_02-Block1-2	5	13	0.811233
wt-m_shield	wt-m_02-Block1-2	5	14	0.77396
wt-m_shield	wt-m_02-Block1-2	5	15	0.589747
wt-m_shield	wt-m_02-Block1-2	5	16	0.476302
wt-m_shield	wt-m_02-Block1-2	5	17	0.337108
wt-m_shield	wt-m_02-Block1-2	5	18	0.259311
wt-m_shield	wt-m_02-Block1-2	5	19	0.167785
wt-m_shield	wt-m_02-Block1-2	5	20	0.174159
wt-m_shield	wt-m_02-Block1-2	5	21	0.174791
wt-m_shield	wt-m_02-Block1-2	5	22	0.0983304
wt-m_shield	wt-m_02-Block1-2	5	23	0.0909327
wt-m_shield	wt-m_02-Block1-2	5	24	0.12596
wt-m_shield	wt-m_02-Block1-2	5	25	0.0995282
wt-m_shield	wt-m_02-Block1-2	5	26	0
wt-m_shield	wt-m_02-Block1-2	5	27	0.0419653
wt-m_shield	wt-m_02-Block1-2	5	28	0.0691794
wt-m_shield	wt-m_02-Block1-2	5	29	0.145774
wt-m_shield	wt-m_02-Block1-2	5	30	0.225326
wt-m_shield	wt-m_02-Block1-2	5	31	0.157855
wt-m_shield	wt-m_02-Block1-2	5	32	0.193114
wt-m_shield	wt-m_02-Block1-2	5	33	0.231241
wt-m_shield	wt-m_02-Block1-2	5	34	0.198336
wt-m_shield	wt-m_02-Block1-2	5	35	0.281569
wt-m_shield	wt-m_02-Block1-2	5	36	0.448647
wt-m_shield	wt-m_02-Block1-2	5	37	0.440795
wt-m_shield	wt-m_02-Block1-2	5	38	0.411206
wt-m_shield	wt-m_02-Block1-2	5	39	0.368397
wt-m_shield	wt-m_02-Block1-2	5	40	0.399345
wt-m_shield	wt-m_02-Block1-2	5	41	0.491765
wt-m_shield	wt-m_02-Block1-2	5	42	0.4949
wt-m_shield	wt-m_02-Block1-2	5	43	0.413305
wt-m_shield	wt-m_02-Block1-2	5	44	0.445033
wt-m_shield	wt-m_02-Block1-2	5	45	0.431252
wt-m_shield	wt-m_02-Block1-2	5	46	0.395774
wt-m_shield	wt-m_02-Block1-2	5	47	0.331663
wt-m_shield	wt-m_02-Block1-2	5	48	0.37292
wt-m_shield	wt-m_02-Block1-2	5	49	0.501168
wt-m_shield	wt-m_02-Block1-2	5	50	0.723702
wt-m_shield	wt-m_02-Block1-2	6	1	1
wt-m_shield	wt-m_02-Block1-2	6	2	0.865501
wt-m_shield	wt-m_02-Block1-2	6	3	0.634855
wt-m_shield	wt-m_02-Block1-2	6	4	0.393971
wt-m_shield	wt-m_02-Block1-2	6	5	0.374302
wt-m_shield	wt-m_02-Block1-2	6	6	0.332769
wt-m_shield	wt-m_02-Block1-2	6	7	0.228204
wt-m_shield	wt-m_02-Block1-2	6	8	0.177756
wt-m_shield	wt-m_02-Block1-2	6	9	0.206328
wt-m_shield	wt-m_02-Block1-2	6	10	0.24394
wt-m_shield	wt-m_02-Block1-2	6	11	0.207076
wt-m_shield	wt-m_02-Block1-2	6	12	0.249743
wt-m_shield	wt-m_02-Block1-2	6	13	0.530641
wt-m_shield	wt-m_02-Block1-2	6	14	0.753966
wt-m_shield	wt-m_02-Block1-2	6	15	0.669756
wt-m_shield	wt-m_02-Block1-2	6	16	0.485878
wt-m_shield	wt-m_02-Block1-2	6	17	0.457467
wt-m_shield	wt-m_02-Block1-2	6	18	0.331942
wt-m_shield	wt-m_02-Block1-2	6	19	0.298622
wt-m_shield	wt-m_02-Block1-2	6	20	0.239051
wt-m_shield	wt-m_02-Block1-2	6	21	0.143661
wt-m_shield	wt-m_02-Block1-2	6	22	0
wt-m_shield	wt-m_02-Block1-2	6	23	0.067655
wt-m_shield	wt-m_02-Block1-2	6	24	0.205626
wt-m_shield	wt-m_02-Block1-2	6	25	0.171333
wt-m_shield	wt-m_02-Block1-2	6	26	0.0820571
wt-m_shield	wt-m_02-Block1-2	6	27	0.148176
wt-m_shield	wt-m_02-Block1-2	6	28	0.229579
wt-m_shield	wt-m_02-Block1-2	6	29	0.286987
wt-m_shield	wt-m_02-Block1-2	6	30	0.376896
wt-m_shield	wt-m_02-Block1-2	6	31	0.447677
wt-m_shield	wt-m_02-Block1-2	6	32	0.505393
wt-m_shield	wt-m_02-Block1-2	6	33	0.380023
wt-m_shield	wt-m_02-Block1-2	6	34	0.254895
wt-m_shield	wt-m_02-Block1-2	6	35	0.43437
wt-m_shield	wt-m_02-Block1-2	6	36	0.631597
wt-m_shield	wt-m_02-Block1-2	6	37	0.697914
wt-m_shield	wt-m_02-Block1-2	6	38	0.698984
wt-m_shield	wt-m_02-Block1-2	6	39	0.77884
wt-m_shield	wt-m_02-Block1-2	6	40	0.837891
wt-m_shield	wt-m_02-Block1-2	6	41	0.893854
wt-m_shield	wt-m_02-Block1-2	6	42	0.709169
wt-m_shield	wt-m_02-Block1-2	6	43	0.499563
wt-m_shield	wt-m_02-Block1-2	6	44	0.396636
wt-m_shield	wt-m_02-Block1-2	6	45	0.543723
wt-m_shield	wt-m_02-Block1-2	6	46	0.5992
wt-m_shield	wt-m_02-Block1-2	6	47	0.727152
wt-m_shield	wt-m_02-Block1-2	6	48	0.852851
wt-m_shield	wt-m_02-Block1-2	6	49	0.891594
wt-m_shield	wt-m_02-Block1-2	6	50	0.942994
wt-m_shield	wt-m_02-Block1-2	7	1	0.719461
wt-m_shield	wt-m_02-Block1-2	7	2	0.434191
wt-m_shield	wt-m_02-Block1-2	7	3	0.265671
wt-m_shield	wt-m_02-Block1-2	7	4	0.290619
wt-m_shield	wt-m_02-Block1-2	7	5	0.314362
wt-m_shield	wt-m_02-Block1-2	7	6	0.390414
wt-m_shield	wt-m_02-Block1-2	7	7	0.363457
wt-m_shield	wt-m_02-Block1-2	7	8	0.354026
wt-m_shield	wt-m_02-Block1-2	7	9	0.287894
wt-m_shield	wt-m_02-Block1-2	7	10	0.180321
wt-m_shield	wt-m_02-Block1-2	7	11	0.156272
wt-m_shield	wt-m_02-Block1-2	7	12	0.101471
wt-m_shield	wt-m_02-Block1-2	7	13	0.0302355
wt-m_shield	wt-m_02-Block1-2	7	14	0.0210013
wt-m_shield	wt-m_02-Block1-2	7	15	0.0336119
wt-m_shield	wt-m_02-Block1-2	7	16	0.0295817
wt-m_shield	wt-m_02-Block1-2	7	17	0.0181115
wt-m_shield	wt-m_02-Block1-2	7	18	0
wt-m_shield	wt-m_02-Block1-2	7	19	0.0672596
wt-m_shield	wt-m_02-Block1-2	7	20	0.0643862
wt-m_shield	wt-m_02-Block1-2	7	21	0.0404826
wt-m_shield	wt-m_02-Block1-2	7	22	0.0560063
wt-m_shield	wt-m_02-Block1-2	7	23	0.146325
wt-m_shield	wt-m_02-Block1-2	7	24	0.2122
wt-m_shield	wt-m_02-Block1-2	7	25	0.384581
wt-m_shield	wt-m_02-Block1-2	7	26	0.550828
wt-m_shield	wt-m_02-Block1-2	7	27	0.597843
wt-m_shield	wt-m_02-Block1-2	7	28	0.469548
wt-m_shield	wt-m_02-Block1-2	7	29	0.34602
wt-m_shield	wt-m_02-Block1-2	7	30	0.265823
wt-m_shield	wt-m_02-Block1-2	7	31	0.254198
wt-m_shield	wt-m_02-Block1-2	7	32	0.213368
wt-m_shield	wt-m_02-Block1-2	7	33	0.239309
wt-m_shield	wt-m_02-Block1-2	7	34	0.259957
wt-m_shield	wt-m_02-Block1-2	7	35	0.19728
wt-m_shield	wt-m_02-Block1-2	7	36	0.124161
wt-m_shield	wt-m_02-Block1-2	7	37	0.0710335
wt-m_shield	wt-m_02-Block1-2	7	38	0.0944216
wt-m_shield	wt-m_02-Block1-2	7	39	0.214495
wt-m_shield	wt-m_02-Block1-2	7	40	0.247842
wt-m_shield	wt-m_02-Block1-2	7	41	0.180128
wt-m_shield	wt-m_02-Block1-2	7	42	0.117627
wt-m_shield	wt-m_02-Block1-2	7	43	0.0982966
wt-m_shield	wt-m_02-Block1-2	7	44	0.181582
wt-m_shield	wt-m_02-Block1-2	7	45	0.242718
wt-m_shield	wt-m_02-Block1-2	7	46	0.241018
wt-m_shield	wt-m_02-Block1-2	7	47	0.232789
wt-m_shield	wt-m_02-Block1-2	7	48	0.371664
wt-m_shield	wt-m_02-Block1-2	7	49	0.776042
wt-m_shield	wt-m_02-Block1-2	7	50	1
wt-m_shield	wt-m_02-Block2-2	1	1	0.525036
wt-m_shield	wt-m_02-Block2-2	1	2	0.572482
wt-m_shield	wt-m_02-Block2-2	1	3	0.412871
wt-m_shield	wt-m_02-Block2-2	1	4	0.10643
wt-m_shield	wt-m_02-Block2-2	1	5	0.0971519
wt-m_shield	wt-m_02-Block2-2	1	6	0.00698353
wt-m_shield	wt-m_02-Block2-2	1	7	0.107728
wt-m_shield	wt-m_02-Block2-2	1	8	0.0988782
wt-m_shield	wt-m_02-Block2-2	1	9	0.0656858
wt-m_shield	wt-m_02-Block2-2	1	10	0.111277
wt-m_shield	wt-m_02-Block2-2	1	11	0.160163
wt-m_shield	wt-m_02-Block2-2	1	12	0.267622
wt-m_shield	wt-m_02-Block2-2	1	13	0.33345
wt-m_shield	wt-m_02-Block2-2	1	14	0.29384
wt-m_shield	wt-m_02-Block2-2	1	15	0.243452
wt-m_shield	wt-m_02-Block2-2	1	16	0.349154
wt-m_shield	wt-m_02-Block2-2	1	17	0.526844
wt-m_shield	wt-m_02-Block2-2	1	18	0.619823
wt-m_shield	wt-m_02-Block2-2	1	19	0.539129
wt-m_shield	wt-m_02-Block2-2	1	20	0.351414
wt-m_shield	wt-m_02-Block2-2	1	21	0.214756
wt-m_shield	wt-m_02-Block2-2	1	22	0.416158
wt-m_shield	wt-m_02-Block2-2	1	23	0.382886
wt-m_shield	wt-m_02-Block2-2	1	24	0.332122
wt-m_shield	wt-m_02-Block2-2	1	25	0.416104
wt-m_shield	wt-m_02-Block2-2	1	26	0.402392
wt-m_shield	wt-m_02-Block2-2	1	27	0.418974
wt-m_shield	wt-m_02-Block2-2	1	28	0.223154
wt-m_shield	wt-m_02-Block2-2	1	29	0.32022
wt-m_shield	wt-m_02-Block2-2	1	30	0.377504
wt-m_shield	wt-m_02-Block2-2	1	31	0.393673
wt-m_shield	wt-m_02-Block2-2	1	32	0.653986
wt-m_shield	wt-m_02-Block2-2	1	33	0.544456
wt-m_shield	wt-m_02-Block2-2	1	34	0.43871
wt-m_shield	wt-m_02-Block2-2	1	35	0.271872
wt-m_shield	wt-m_02-Block2-2	1	36	0.148835
wt-m_shield	wt-m_02-Block2-2	1	37	0.0863472
wt-m_shield	wt-m_02-Block2-2	1	38	0
wt-m_shield	wt-m_02-Block2-2	1	39	0.0331113
wt-m_shield	wt-m_02-Block2-2	1	40	0.0634317
wt-m_shield	wt-m_02-Block2-2	1	41	0.20624
wt-m_shield	wt-m_02-Block2-2	1	42	0.219783
wt-m_shield	wt-m_02-Block2-2	1	43	0.121428
wt-m_shield	wt-m_02-Block2-2	1	44	0.104689
wt-m_shield	wt-m_02-Block2-2	1	45	0.116213
wt-m_shield	wt-m_02-Block2-2	1	46	0.152581
wt-m_shield	wt-m_02-Block2-2	1	47	0.12186
wt-m_shield	wt-m_02-Block2-2	1	48	0.309911
wt-m_shield	wt-m_02-Block2-2	1	49	0.663273
wt-m_shield	wt-m_02-Block2-2	1	50	1
wt-m_shield	wt-m_02-Block2-2	2	1	1
wt-m_shield	wt-m_02-Block2-2	2	2	0.581308
wt-m_shield	wt-m_02-Block2-2	2	3	0.266034
wt-m_shield	wt-m_02-Block2-2	2	4	0.105051
wt-m_shield	wt-m_02-Block2-2	2	5	0.0534027
wt-m_shield	wt-m_02-Block2-2	2	6	0.025536
wt-m_shield	wt-m_02-Block2-2	2	7	0.0143015
wt-m_shield	wt-m_02-Block2-2	2	8	0.0617482
wt-m_shield	wt-m_02-Block2-2	2	9	0.0888095
wt-m_shield	wt-m_02-Block2-2	2	10	0.16553
wt-m_shield	wt-m_02-Block2-2	2	11	0.172366
wt-m_shield	wt-m_02-Block2-2	2	12	0.195459
wt-m_shield	wt-m_02-Block2-2	2	13	0.206023
wt-m_shield	wt-m_02-Block2-2	2	14	0.166338
wt-m_shield	wt-m_02-Block2-2	2	15	0.147896
wt-m_shield	wt-m_02-Block2-2	2	16	0.0816888
wt-m_shield	wt-m_02-Block2-2	2	17	0.0201674
wt-m_shield	wt-m_02-Block2-2	2	18	0.0325695
wt-m_shield	wt-m_02-Block2-2	2	19	0.0624502
wt-m_shield	wt-m_02-Block2-2	2	20	0.118621
wt-m_shield	wt-m_02-Block2-2	2	21	0.221835
wt-m_shield	wt-m_02-Block2-2	2	22	0.294051
wt-m_shield	wt-m_02-Block2-2	2	23	0.194413
wt-m_shield	wt-m_02-Block2-2	2	24	0.0745228
wt-m_shield	wt-m_02-Block2-2	2	25	0
wt-m_shield	wt-m_02-Block2-2	2	26	0.0250753
wt-m_shield	wt-m_02-Block2-2	2	27	0.0627622
wt-m_shield	wt-m_02-Block2-2	2	28	0.053348
wt-m_shield	wt-m_02-Block2-2	2	29	0.0495695
wt-m_shield	wt-m_02-Block2-2	2	30	0.0725932
wt-m_shield	wt-m_02-Block2-2	2	31	0.0893667
wt-m_shield	wt-m_02-Block2-2	2	32	0.11716
wt-m_shield	wt-m_02-Block2-2	2	33	0.211105
wt-m_shield	wt-m_02-Block2-2	2	34	0.295106
wt-m_shield	wt-m_02-Block2-2	2	35	0.30608
wt-m_shield	wt-m_02-Block2-2	2	36	0.222313
wt-m_shield	wt-m_02-Block2-2	2	37	0.186418
wt-m_shield	wt-m_02-Block2-2	2	38	0.145735
wt-m_shield	wt-m_02-Block2-2	2	39	0.110639
wt-m_shield	wt-m_02-Block2-2	2	40	0.151756
wt-m_shield	wt-m_02-Block2-2	2	41	0.206021
wt-m_shield	wt-m_02-Block2-2	2	42	0.249377
wt-m_shield	wt-m_02-Block2-2	2	43	0.267315
wt-m_shield	wt-m_02-Block2-2	2	44	0.262115
wt-m_shield	wt-m_02-Block2-2	2	45	0.270467
wt-m_shield	wt-m_02-Block2-2	2	46	0.324596
wt-m_shield	wt-m_02-Block2-2	2	47	0.335015
wt-m_shield	wt-m_02-Block2-2	2	48	0.369329
wt-m_shield	wt-m_02-Block2-2	2	49	0.406458
wt-m_shield	wt-m_02-Block2-2	2	50	0.372435
wt-m_shield	wt-m_02-Block2-2	3	1	0.630164
wt-m_shield	wt-m_02-Block2-2	3	2	0.351868
wt-m_shield	wt-m_02-Block2-2	3	3	0.279214
wt-m_shield	wt-m_02-Block2-2	3	4	0.218701
wt-m_shield	wt-m_02-Block2-2	3	5	0.109549
wt-m_shield	wt-m_02-Block2-2	3	6	0.127129
wt-m_shield	wt-m_02-Block2-2	3	7	0.0774697
wt-m_shield	wt-m_02-Block2-2	3	8	0.0430958
wt-m_shield	wt-m_02-Block2-2	3	9	0.0541909
wt-m_shield	wt-m_02-Block2-2	3	10	0
wt-m_shield	wt-m_02-Block2-2	3	11	0.0130326
wt-m_shield	wt-m_02-Block2-2	3	12	0.0941807
wt-m_shield	wt-m_02-Block2-2	3	13	0.227769
wt-m_shield	wt-m_02-Block2-2	3	14	0.252056
wt-m_shield	wt-m_02-Block2-2	3	15	0.150223
wt-m_shield	wt-m_02-Block2-2	3	16	0.0619267
wt-m_shield	wt-m_02-Block2-2	3	17	0.0945965
wt-m_shield	wt-m_02-Block2-2	3	18	0.061684
wt-m_shield	wt-m_02-Block2-2	3	19	0.0778906
wt-m_shield	wt-m_02-Block2-2	3	20	0.112072
wt-m_shield	wt-m_02-Block2-2	3	21	0.114484
wt-m_shield	wt-m_02-Block2-2	3	22	0.160137
wt-m_shield	wt-m_02-Block2-2	3	23	0.230696
wt-m_shield	wt-m_02-Block2-2	3	24	0.215267
wt-m_shield	wt-m_02-Block2-2	3	25	0.215374
wt-m_shield	wt-m_02-Block2-2	3	26	0.213624
wt-m_shield	wt-m_02-Block2-2	3	27	0.283539
wt-m_shield	wt-m_02-Block2-2	3	28	0.22749
wt-m_shield	wt-m_02-Block2-2	3	29	0.172944
wt-m_shield	wt-m_02-Block2-2	3	30	0.162605
wt-m_shield	wt-m_02-Block2-2	3	31	0.193729
wt-m_shield	wt-m_02-Block2-2	3	32	0.148182
wt-m_shield	wt-m_02-Block2-2	3	33	0.126852
wt-m_shield	wt-m_02-Block2-2	3	34	0.107854
wt-m_shield	wt-m_02-Block2-2	3	35	0.14106
wt-m_shield	wt-m_02-Block2-2	3	36	0.135282
wt-m_shield	wt-m_02-Block2-2	3	37	0.0527043
wt-m_shield	wt-m_02-Block2-2	3	38	0.0233725
wt-m_shield	wt-m_02-Block2-2	3	39	0.0391849
wt-m_shield	wt-m_02-Block2-2	3	40	0.0475636
wt-m_shield	wt-m_02-Block2-2	3	41	0.0811567
wt-m_shield	wt-m_02-Block2-2	3	42	0.114853
wt-m_shield	wt-m_02-Block2-2	3	43	0.109897
wt-m_shield	wt-m_02-Block2-2	3	44	0.0956104
wt-m_shield	wt-m_02-Block2-2	3	45	0.174869
wt-m_shield	wt-m_02-Block2-2	3	46	0.319367
wt-m_shield	wt-m_02-Block2-2	3	47	0.353298
wt-m_shield	wt-m_02-Block2-2	3	48	0.632254
wt-m_shield	wt-m_02-Block2-2	3	49	1
wt-m_shield	wt-m_02-Block2-2	3	50	0.935809
wt-m_shield	wt-m_02-Block2-2	4	1	0.512166
wt-m_shield	wt-m_02-Block2-2	4	2	0.318506
wt-m_shield	wt-m_02-Block2-2	4	3	0.567098
wt-m_shield	wt-m_02-Block2-2	4	4	0.812746
wt-m_shield	wt-m_02-Block2-2	4	5	0.565005
wt-m_shield	wt-m_02-Block2-2	4	6	0.184498
wt-m_shield	wt-m_02-Block2-2	4	7	0.0832221
wt-m_shield	wt-m_02-Block2-2	4	8	0.0908665
wt-m_shield	wt-m_02-Block2-2	4	9	0.162619
wt-m_shield	wt-m_02-Block2-2	4	10	0.164557
wt-m_shield	wt-m_02-Block2-2	4	11	0.19039
wt-m_shield	wt-m_02-Block2-2	4	12	0.357443
wt-m_shield	wt-m_02-Block2-2	4	13	0.683083
wt-m_shield	wt-m_02-Block2-2	4	14	0.748406
wt-m_shield	wt-m_02-Block2-2	4	15	0.658424
wt-m_shield	wt-m_02-Block2-2	4	16	0.417729
wt-m_shield	wt-m_02-Block2-2	4	17	0.254701
wt-m_shield	wt-m_02-Block2-2	4	18	0.269326
wt-m_shield	wt-m_02-Block2-2	4	19	0.372406
wt-m_shield	wt-m_02-Block2-2	4	20	0.307285
wt-m_shield	wt-m_02-Block2-2	4	21	0.384757
wt-m_shield	wt-m_02-Block2-2	4	22	0.581779
wt-m_shield	wt-m_02-Block2-2	4	23	0.635209
wt-m_shield	wt-m_02-Block2-2	4	24	0.494005
wt-m_shield	wt-m_02-Block2-2	4	25	0.484427
wt-m_shield	wt-m_02-Block2-2	4	26	0.368066
wt-m_shield	wt-m_02-Block2-2	4	27	0.379639
wt-m_shield	wt-m_02-Block2-2	4	28	0.430862
wt-m_shield	wt-m_02-Block2-2	4	29	0.334705
wt-m_shield	wt-m_02-Block2-2	4	30	0.205114
wt-m_shield	wt-m_02-Block2-2	4	31	0.0563815
wt-m_shield	wt-m_02-Block2-2	4	32	0
wt-m_shield	wt-m_02-Block2-2	4	33	0.237417
wt-m_shield	wt-m_02-Block2-2	4	34	0.568643
wt-m_shield	wt-m_02-Block2-2	4	35	0.738052
wt-m_shield	wt-m_02-Block2-2	4	36	0.684461
wt-m_shield	wt-m_02-Block2-2	4	37	0.698829
wt-m_shield	wt-m_02-Block2-2	4	38	0.752002
wt-m_shield	wt-m_02-Block2-2	4	39	1
wt-m_shield	wt-m_02-Block2-2	4	40	0.97421
wt-m_shield	wt-m_02-Block2-2	4	41	0.949148
wt-m_shield	wt-m_02-Block2-2	4	42	0.849276
wt-m_shield	wt-m_02-Block2-2	4	43	0.870475
wt-m_shield	wt-m_02-Block2-2	4	44	0.844449
wt-m_shield	wt-m_02-Block2-2	4	45	0.877877
wt-m_shield	wt-m_02-Block2-2	4	46	0.740662
wt-m_shield	wt-m_02-Block2-2	4	47	0.510863
wt-m_shield	wt-m_02-Block2-2	4	48	0.409212
wt-m_shield	wt-m_02-Block2-2	4	49	0.471248
wt-m_shield	wt-m_02-Block2-2	4	50	0.604693
wt-m_shield	wt-m_02-Block2-2	5	1	1
wt-m_shield	wt-m_02-Block2-2	5	2	0.690513
wt-m_shield	wt-m_02-Block2-2	5	3	0.390199
wt-m_shield	wt-m_02-Block2-2	5	4	0.257769
wt-m_shield	wt-m_02-Block2-2	5	5	0.145721
wt-m_shield	wt-m_02-Block2-2	5	6	0.113822
wt-m_shield	wt-m_02-Block2-2	5	7	0.0792228
wt-m_shield	wt-m_02-Block2-2	5	8	0
wt-m_shield	wt-m_02-Block2-2	5	9	0.011448
wt-m_shield	wt-m_02-Block2-2	5	10	0.0486144
wt-m_shield	wt-m_02-Block2-2	5	11	0.11793
wt-m_shield	wt-m_02-Block2-2	5	12	0.0881457
wt-m_shield	wt-m_02-Block2-2	5	13	0.11265
wt-m_shield	wt-m_02-Block2-2	5	14	0.276057
wt-m_shield	wt-m_02-Block2-2	5	15	0.420853
wt-m_shield	wt-m_02-Block2-2	5	16	0.426694
wt-m_shield	wt-m_02-Block2-2	5	17	0.352875
wt-m_shield	wt-m_02-Block2-2	5	18	0.301662
wt-m_shield	wt-m_02-Block2-2	5	19	0.340196
wt-m_shield	wt-m_02-Block2-2	5	20	0.372159
wt-m_shield	wt-m_02-Block2-2	5	21	0.279582
wt-m_shield	wt-m_02-Block2-2	5	22	0.229714
wt-m_shield	wt-m_02-Block2-2	5	23	0.196565
wt-m_shield	wt-m_02-Block2-2	5	24	0.246609
wt-m_shield	wt-m_02-Block2-2	5	25	0.367597
wt-m_shield	wt-m_02-Block2-2	5	26	0.262558
wt-m_shield	wt-m_02-Block2-2	5	27	0.190826
wt-m_shield	wt-m_02-Block2-2	5	28	0.205116
wt-m_shield	wt-m_02-Block2-2	5	29	0.266629
wt-m_shield	wt-m_02-Block2-2	5	30	0.34346
wt-m_shield	wt-m_02-Block2-2	5	31	0.235389
wt-m_shield	wt-m_02-Block2-2	5	32	0.183757
wt-m_shield	wt-m_02-Block2-2	5	33	0.178937
wt-m_shield	wt-m_02-Block2-2	5	34	0.168996
wt-m_shield	wt-m_02-Block2-2	5	35	0.225345
wt-m_shield	wt-m_02-Block2-2	5	36	0.285095
wt-m_shield	wt-m_02-Block2-2	5	37	0.266606
wt-m_shield	wt-m_02-Block2-2	5	38	0.211989
wt-m_shield	wt-m_02-Block2-2	5	39	0.164671
wt-m_shield	wt-m_02-Block2-2	5	40	0.108309
wt-m_shield	wt-m_02-Block2-2	5	41	0.202498
wt-m_shield	wt-m_02-Block2-2	5	42	0.185951
wt-m_shield	wt-m_02-Block2-2	5	43	0.292554
wt-m_shield	wt-m_02-Block2-2	5	44	0.279771
wt-m_shield	wt-m_02-Block2-2	5	45	0.25153
wt-m_shield	wt-m_02-Block2-2	5	46	0.298651
wt-m_shield	wt-m_02-Block2-2	5	47	0.345337
wt-m_shield	wt-m_02-Block2-2	5	48	0.333366
wt-m_shield	wt-m_02-Block2-2	5	49	0.751678
wt-m_shield	wt-m_02-Block2-2	5	50	0.946623
wt-m_shield	wt-m_02-Block3-2	1	1	1
wt-m_shield	wt-m_02-Block3-2	1	2	0.717999
wt-m_shield	wt-m_02-Block3-2	1	3	0.487421
wt-m_shield	wt-m_02-Block3-2	1	4	0.39895
wt-m_shield	wt-m_02-Block3-2	1	5	0.313026
wt-m_shield	wt-m_02-Block3-2	1	6	0.31847
wt-m_shield	wt-m_02-Block3-2	1	7	0.345638
wt-m_shield	wt-m_02-Block3-2	1	8	0.391553
wt-m_shield	wt-m_02-Block3-2	1	9	0.332185
wt-m_shield	wt-m_02-Block3-2	1	10	0.300672
wt-m_shield	wt-m_02-Block3-2	1	11	0.300744
wt-m_shield	wt-m_02-Block3-2	1	12	0.394558
wt-m_shield	wt-m_02-Block3-2	1	13	0.486581
wt-m_shield	wt-m_02-Block3-2	1	14	0.577435
wt-m_shield	wt-m_02-Block3-2	1	15	0.639404
wt-m_shield	wt-m_02-Block3-2	1	16	0.418229
wt-m_shield	wt-m_02-Block3-2	1	17	0.430372
wt-m_shield	wt-m_02-Block3-2	1	18	0.437763
wt-m_shield	wt-m_02-Block3-2	1	19	0.427722
wt-m_shield	wt-m_02-Block3-2	1	20	0.375055
wt-m_shield	wt-m_02-Block3-2	1	21	0.358716
wt-m_shield	wt-m_02-Block3-2	1	22	0.231177
wt-m_shield	wt-m_02-Block3-2	1	23	0.224226
wt-m_shield	wt-m_02-Block3-2	1	24	0.241179
wt-m_shield	wt-m_02-Block3-2	1	25	0.200071
wt-m_shield	wt-m_02-Block3-2	1	26	0.141261
wt-m_shield	wt-m_02-Block3-2	1	27	0.152024
wt-m_shield	wt-m_02-Block3-2	1	28	0.0996647
wt-m_shield	wt-m_02-Block3-2	1	29	0
wt-m_shield	wt-m_02-Block3-2	1	30	0.116124
wt-m_shield	wt-m_02-Block3-2	1	31	0.0568699
wt-m_shield	wt-m_02-Block3-2	1	32	0.0937374
wt-m_shield	wt-m_02-Block3-2	1	33	0.0996323
wt-m_shield	wt-m_02-Block3-2	1	34	0.244822
wt-m_shield	wt-m_02-Block3-2	1	35	0.537066
wt-m_shield	wt-m_02-Block3-2	1	36	0.641417
wt-m_shield	wt-m_02-Block3-2	1	37	0.574812
wt-m_shield	wt-m_02-Block3-2	1	38	0.654467
wt-m_shield	wt-m_02-Block3-2	1	39	0.457428
wt-m_shield	wt-m_02-Block3-2	1	40	0.268791
wt-m_shield	wt-m_02-Block3-2	1	41	0.21966
wt-m_shield	wt-m_02-Block3-2	1	42	0.264467
wt-m_shield	wt-m_02-Block3-2	1	43	0.251035
wt-m_shield	wt-m_02-Block3-2	1	44	0.359236
wt-m_shield	wt-m_02-Block3-2	1	45	0.329976
wt-m_shield	wt-m_02-Block3-2	1	46	0.248957
wt-m_shield	wt-m_02-Block3-2	1	47	0.189273
wt-m_shield	wt-m_02-Block3-2	1	48	0.276456
wt-m_shield	wt-m_02-Block3-2	1	49	0.288976
wt-m_shield	wt-m_02-Block3-2	1	50	0.679812
wt-m_shield	wt-m_02-Block3-2	2	1	0.64266
wt-m_shield	wt-m_02-Block3-2	2	2	0.633342
wt-m_shield	wt-m_02-Block3-2	2	3	0.737685
wt-m_shield	wt-m_02-Block3-2	2	4	0.633755
wt-m_shield	wt-m_02-Block3-2	2	5	0.481555
wt-m_shield	wt-m_02-Block3-2	2	6	0.264805
wt-m_shield	wt-m_02-Block3-2	2	7	0.143606
wt-m_shield	wt-m_02-Block3-2	2	8	0.0782921
wt-m_shield	wt-m_02-Block3-2	2	9	0
wt-m_shield	wt-m_02-Block3-2	2	10	0.0138289
wt-m_shield	wt-m_02-Block3-2	2	11	0.00407867
wt-m_shield	wt-m_02-Block3-2	2	12	0.311681
wt-m_shield	wt-m_02-Block3-2	2	13	0.44871
wt-m_shield	wt-m_02-Block3-2	2	14	0.579187
wt-m_shield	wt-m_02-Block3-2	2	15	0.512779
wt-m_shield	wt-m_02-Block3-2	2	16	0.22841
wt-m_shield	wt-m_02-Block3-2	2	17	0.234651
wt-m_shield	wt-m_02-Block3-2	2	18	0.457861
wt-m_shield	wt-m_02-Block3-2	2	19	0.397346
wt-m_shield	wt-m_02-Block3-2	2	20	0.293241
wt-m_shield	wt-m_02-Block3-2	2	21	0.198034
wt-m_shield	wt-m_02-Block3-2	2	22	0.440834
wt-m_shield	wt-m_02-Block3-2	2	23	0.440305
wt-m_shield	wt-m_02-Block3-2	2	24	0.48668
wt-m_shield	wt-m_02-Block3-2	2	25	0.509105
wt-m_shield	wt-m_02-Block3-2	2	26	0.369512
wt-m_shield	wt-m_02-Block3-2	2	27	0.442071
wt-m_shield	wt-m_02-Block3-2	2	28	0.267865
wt-m_shield	wt-m_02-Block3-2	2	29	0.146123
wt-m_shield	wt-m_02-Block3-2	2	30	0.364285
wt-m_shield	wt-m_02-Block3-2	2	31	0.412012
wt-m_shield	wt-m_02-Block3-2	2	32	0.402236
wt-m_shield	wt-m_02-Block3-2	2	33	0.426345
wt-m_shield	wt-m_02-Block3-2	2	34	0.428574
wt-m_shield	wt-m_02-Block3-2	2	35	0.279965
wt-m_shield	wt-m_02-Block3-2	2	36	0.240899
wt-m_shield	wt-m_02-Block3-2	2	37	0.14246
wt-m_shield	wt-m_02-Block3-2	2	38	0.108158
wt-m_shield	wt-m_02-Block3-2	2	39	0.0824915
wt-m_shield	wt-m_02-Block3-2	2	40	0.118459
wt-m_shield	wt-m_02-Block3-2	2	41	0.0994663
wt-m_shield	wt-m_02-Block3-2	2	42	0.0306966
wt-m_shield	wt-m_02-Block3-2	2	43	0.158469
wt-m_shield	wt-m_02-Block3-2	2	44	0.419057
wt-m_shield	wt-m_02-Block3-2	2	45	0.392697
wt-m_shield	wt-m_02-Block3-2	2	46	0.394383
wt-m_shield	wt-m_02-Block3-2	2	47	0.269714
wt-m_shield	wt-m_02-Block3-2	2	48	0.338909
wt-m_shield	wt-m_02-Block3-2	2	49	0.776573
wt-m_shield	wt-m_02-Block3-2	2	50	1
wt-m_shield	wt-m_02-Block3-2	3	1	0.92383
wt-m_shield	wt-m_02-Block3-2	3	2	1
wt-m_shield	wt-m_02-Block3-2	3	3	0.599549
wt-m_shield	wt-m_02-Block3-2	3	4	0.349759
wt-m_shield	wt-m_02-Block3-2	3	5	0.221437
wt-m_shield	wt-m_02-Block3-2	3	6	0.0629106
wt-m_shield	wt-m_02-Block3-2	3	7	0.0681344
wt-m_shield	wt-m_02-Block3-2	3	8	0.00799341
wt-m_shield	wt-m_02-Block3-2	3	9	0.0489054
wt-m_shield	wt-m_02-Block3-2	3	10	0.0954064
wt-m_shield	wt-m_02-Block3-2	3	11	0.14837
wt-m_shield	wt-m_02-Block3-2	3	12	0.174307
wt-m_shield	wt-m_02-Block3-2	3	13	0.181748
wt-m_shield	wt-m_02-Block3-2	3	14	0.162761
wt-m_shield	wt-m_02-Block3-2	3	15	0.251513
wt-m_shield	wt-m_02-Block3-2	3	16	0.236203
wt-m_shield	wt-m_02-Block3-2	3	17	0.228279
wt-m_shield	wt-m_02-Block3-2	3	18	0.196336
wt-m_shield	wt-m_02-Block3-2	3	19	0.249067
wt-m_shield	wt-m_02-Block3-2	3	20	0.44678
wt-m_shield	wt-m_02-Block3-2	3	21	0.318021
wt-m_shield	wt-m_02-Block3-2	3	22	0.166707
wt-m_shield	wt-m_02-Block3-2	3	23	0.209368
wt-m_shield	wt-m_02-Block3-2	3	24	0.250659
wt-m_shield	wt-m_02-Block3-2	3	25	0.246664
wt-m_shield	wt-m_02-Block3-2	3	26	0.156329
wt-m_shield	wt-m_02-Block3-2	3	27	0.128476
wt-m_shield	wt-m_02-Block3-2	3	28	0.0969078
wt-m_shield	wt-m_02-Block3-2	3	29	0.0737306
wt-m_shield	wt-m_02-Block3-2	3	30	0.0455241
wt-m_shield	wt-m_02-Block3-2	3	31	0.0340915
wt-m_shield	wt-m_02-Block3-2	3	32	0.061654
wt-m_shield	wt-m_02-Block3-2	3	33	0.132395
wt-m_shield	wt-m_02-Block3-2	3	34	0.164035
wt-m_shield	wt-m_02-Block3-2	3	35	0.192886
wt-m_shield	wt-m_02-Block3-2	3	36	0.315591
wt-m_shield	wt-m_02-Block3-2	3	37	0.407402
wt-m_shield	wt-m_02-Block3-2	3	38	0.177216
wt-m_shield	wt-m_02-Block3-2	3	39	0.092731
wt-m_shield	wt-m_02-Block3-2	3	40	0.0437739
wt-m_shield	wt-m_02-Block3-2	3	41	0.00172792
wt-m_shield	wt-m_02-Block3-2	3	42	0
wt-m_shield	wt-m_02-Block3-2	3	43	0.0689682
wt-m_shield	wt-m_02-Block3-2	3	44	0.0866772
wt-m_shield	wt-m_02-Block3-2	3	45	0.115346
wt-m_shield	wt-m_02-Block3-2	3	46	0.121605
wt-m_shield	wt-m_02-Block3-2	3	47	0.12749
wt-m_shield	wt-m_02-Block3-2	3	48	0.265831
wt-m_shield	wt-m_02-Block3-2	3	49	0.37419
wt-m_shield	wt-m_02-Block3-2	3	50	0.479925
wt-m_shield	wt-m_02-Block3-2	4	1	1
wt-m_shield	wt-m_02-Block3-2	4	2	0.791464
wt-m_shield	wt-m_02-Block3-2	4	3	0.647292
wt-m_shield	wt-m_02-Block3-2	4	4	0.681184
wt-m_shield	wt-m_02-Block3-2	4	5	0.521756
wt-m_shield	wt-m_02-Block3-2	4	6	0.45572
wt-m_shield	wt-m_02-Block3-2	4	7	0.527161
wt-m_shield	wt-m_02-Block3-2	4	8	0.525094
wt-m_shield	wt-m_02-Block3-2	4	9	0.49277
wt-m_shield	wt-m_02-Block3-2	4	10	0.452075
wt-m_shield	wt-m_02-Block3-2	4	11	0.423786
wt-m_shield	wt-m_02-Block3-2	4	12	0.34294
wt-m_shield	wt-m_02-Block3-2	4	13	0.343303
wt-m_shield	wt-m_02-Block3-2	4	14	0.406148
wt-m_shield	wt-m_02-Block3-2	4	15	0.538793
wt-m_shield	wt-m_02-Block3-2	4	16	0.534749
wt-m_shield	wt-m_02-Block3-2	4	17	0.445414
wt-m_shield	wt-m_02-Block3-2	4	18	0.360953
wt-m_shield	wt-m_02-Block3-2	4	19	0.237108
wt-m_shield	wt-m_02-Block3-2	4	20	0.0942477
wt-m_shield	wt-m_02-Block3-2	4	21	0
wt-m_shield	wt-m_02-Block3-2	4	22	0.0127322
wt-m_shield	wt-m_02-Block3-2	4	23	0.0420231
wt-m_shield	wt-m_02-Block3-2	4	24	0.0308455
wt-m_shield	wt-m_02-Block3-2	4	25	0.0826462
wt-m_shield	wt-m_02-Block3-2	4	26	0.0434936
wt-m_shield	wt-m_02-Block3-2	4	27	0.0110952
wt-m_shield	wt-m_02-Block3-2	4	28	0.0120386
wt-m_shield	wt-m_02-Block3-2	4	29	0.0753589
wt-m_shield	wt-m_02-Block3-2	4	30	0.13809
wt-m_shield	wt-m_02-Block3-2	4	31	0.260463
wt-m_shield	wt-m_02-Block3-2	4	32	0.454946
wt-m_shield	wt-m_02-Block3-2	4	33	0.337762
wt-m_shield	wt-m_02-Block3-2	4	34	0.243134
wt-m_shield	wt-m_02-Block3-2	4	35	0.137554
wt-m_shield	wt-m_02-Block3-2	4	36	0.0217283
wt-m_shield	wt-m_02-Block3-2	4	37	0.0696852
wt-m_shield	wt-m_02-Block3-2	4	38	0.113171
wt-m_shield	wt-m_02-Block3-2	4	39	0.1504
wt-m_shield	wt-m_02-Block3-2	4	40	0.158274
wt-m_shield	wt-m_02-Block3-2	4	41	0.0120934
wt-m_shield	wt-m_02-Block3-2	4	42	0.0132715
wt-m_shield	wt-m_02-Block3-2	4	43	0.0432354
wt-m_shield	wt-m_02-Block3-2	4	44	0.120584
wt-m_shield	wt-m_02-Block3-2	4	45	0.282139
wt-m_shield	wt-m_02-Block3-2	4	46	0.423556
wt-m_shield	wt-m_02-Block3-2	4	47	0.428455
wt-m_shield	wt-m_02-Block3-2	4	48	0.372066
wt-m_shield	wt-m_02-Block3-2	4	49	0.441006
wt-m_shield	wt-m_02-Block3-2	4	50	0.314434
wt-m_shield	wt-m_02-Block3-2	5	1	1
wt-m_shield	wt-m_02-Block3-2	5	2	0.437105
wt-m_shield	wt-m_02-Block3-2	5	3	0.133222
wt-m_shield	wt-m_02-Block3-2	5	4	0.0891452
wt-m_shield	wt-m_02-Block3-2	5	5	0.249635
wt-m_shield	wt-m_02-Block3-2	5	6	0.428463
wt-m_shield	wt-m_02-Block3-2	5	7	0.642767
wt-m_shield	wt-m_02-Block3-2	5	8	0.505789
wt-m_shield	wt-m_02-Block3-2	5	9	0.601224
wt-m_shield	wt-m_02-Block3-2	5	10	0.745021
wt-m_shield	wt-m_02-Block3-2	5	11	0.855924
wt-m_shield	wt-m_02-Block3-2	5	12	0.647789
wt-m_shield	wt-m_02-Block3-2	5	13	0.426966
wt-m_shield	wt-m_02-Block3-2	5	14	0.347456
wt-m_shield	wt-m_02-Block3-2	5	15	0.496348
wt-m_shield	wt-m_02-Block3-2	5	16	0.570767
wt-m_shield	wt-m_02-Block3-2	5	17	0.674976
wt-m_shield	wt-m_02-Block3-2	5	18	0.564366
wt-m_shield	wt-m_02-Block3-2	5	19	0.394588
wt-m_shield	wt-m_02-Block3-2	5	20	0.271351
wt-m_shield	wt-m_02-Block3-2	5	21	0.276883
wt-m_shield	wt-m_02-Block3-2	5	22	0.341058
wt-m_shield	wt-m_02-Block3-2	5	23	0.5034
wt-m_shield	wt-m_02-Block3-2	5	24	0.628052
wt-m_shield	wt-m_02-Block3-2	5	25	0.330983
wt-m_shield	wt-m_02-Block3-2	5	26	0.0492436
wt-m_shield	wt-m_02-Block3-2	5	27	0
wt-m_shield	wt-m_02-Block3-2	5	28	0.00783674
wt-m_shield	wt-m_02-Block3-2	5	29	0.135915
wt-m_shield	wt-m_02-Block3-2	5	30	0.16427
wt-m_shield	wt-m_02-Block3-2	5	31	0.14434
wt-m_shield	wt-m_02-Block3-2	5	32	0.150204
wt-m_shield	wt-m_02-Block3-2	5	33	0.172333
wt-m_shield	wt-m_02-Block3-2	5	34	0.290234
wt-m_shield	wt-m_02-Block3-2	5	35	0.171458
wt-m_shield	wt-m_02-Block3-2	5	36	0.17176
wt-m_shield	wt-m_02-Block3-2	5	37	0.322558
wt-m_shield	wt-m_02-Block3-2	5	38	0.301549
wt-m_shield	wt-m_02-Block3-2	5	39	0.372499
wt-m_shield	wt-m_02-Block3-2	5	40	0.526313
wt-m_shield	wt-m_02-Block3-2	5	41	0.65717
wt-m_shield	wt-m_02-Block3-2	5	42	0.802949
wt-m_shield	wt-m_02-Block3-2	5	43	0.532962
wt-m_shield	wt-m_02-Block3-2	5	44	0.452824
wt-m_shield	wt-m_02-Block3-2	5	45	0.645153
wt-m_shield	wt-m_02-Block3-2	5	46	0.486545
wt-m_shield	wt-m_02-Block3-2	5	47	0.187334
wt-m_shield	wt-m_02-Block3-2	5	48	0.106761
wt-m_shield	wt-m_02-Block3-2	5	49	0.407833
wt-m_shield	wt-m_02-Block3-2	5	50	0.520954
wt-m_shield	wt-m_02-Block3-2	6	1	1
wt-m_shield	wt-m_02-Block3-2	6	2	0.709468
wt-m_shield	wt-m_02-Block3-2	6	3	0.480733
wt-m_shield	wt-m_02-Block3-2	6	4	0.436402
wt-m_shield	wt-m_02-Block3-2	6	5	0.361426
wt-m_shield	wt-m_02-Block3-2	6	6	0.379281
wt-m_shield	wt-m_02-Block3-2	6	7	0.290569
wt-m_shield	wt-m_02-Block3-2	6	8	0.408126
wt-m_shield	wt-m_02-Block3-2	6	9	0.576961
wt-m_shield	wt-m_02-Block3-2	6	10	0.650894
wt-m_shield	wt-m_02-Block3-2	6	11	0.498596
wt-m_shield	wt-m_02-Block3-2	6	12	0.478449
wt-m_shield	wt-m_02-Block3-2	6	13	0.504188
wt-m_shield	wt-m_02-Block3-2	6	14	0.32995
wt-m_shield	wt-m_02-Block3-2	6	15	0.319685
wt-m_shield	wt-m_02-Block3-2	6	16	0.195793
wt-m_shield	wt-m_02-Block3-2	6	17	0.386259
wt-m_shield	wt-m_02-Block3-2	6	18	0.550973
wt-m_shield	wt-m_02-Block3-2	6	19	0.726984
wt-m_shield	wt-m_02-Block3-2	6	20	0.550364
wt-m_shield	wt-m_02-Block3-2	6	21	0.336299
wt-m_shield	wt-m_02-Block3-2	6	22	0.315004
wt-m_shield	wt-m_02-Block3-2	6	23	0.193417
wt-m_shield	wt-m_02-Block3-2	6	24	0.234445
wt-m_shield	wt-m_02-Block3-2	6	25	0.28492
wt-m_shield	wt-m_02-Block3-2	6	26	0.142496
wt-m_shield	wt-m_02-Block3-2	6	27	0.104721
wt-m_shield	wt-m_02-Block3-2	6	28	0.17119
wt-m_shield	wt-m_02-Block3-2	6	29	0.17329
wt-m_shield	wt-m_02-Block3-2	6	30	0.118934
wt-m_shield	wt-m_02-Block3-2	6	31	0.101557
wt-m_shield	wt-m_02-Block3-2	6	32	0.309617
wt-m_shield	wt-m_02-Block3-2	6	33	0.659328
wt-m_shield	wt-m_02-Block3-2	6	34	0.796023
wt-m_shield	wt-m_02-Block3-2	6	35	0.814453
wt-m_shield	wt-m_02-Block3-2	6	36	0.764092
wt-m_shield	wt-m_02-Block3-2	6	37	0.708469
wt-m_shield	wt-m_02-Block3-2	6	38	0.393844
wt-m_shield	wt-m_02-Block3-2	6	39	0.383688
wt-m_shield	wt-m_02-Block3-2	6	40	0.323693
wt-m_shield	wt-m_02-Block3-2	6	41	0.109467
wt-m_shield	wt-m_02-Block3-2	6	42	0.139772
wt-m_shield	wt-m_02-Block3-2	6	43	0.234102
wt-m_shield	wt-m_02-Block3-2	6	44	0.191952
wt-m_shield	wt-m_02-Block3-2	6	45	0.0469308
wt-m_shield	wt-m_02-Block3-2	6	46	0
wt-m_shield	wt-m_02-Block3-2	6	47	0.088619
wt-m_shield	wt-m_02-Block3-2	6	48	0.098592
wt-m_shield	wt-m_02-Block3-2	6	49	0.187107
wt-m_shield	wt-m_02-Block3-2	6	50	0.322506
wt-m_shield	wt-m_02-Block4-2	1	1	0.876496
wt-m_shield	wt-m_02-Block4-2	1	2	0.527863
wt-m_shield	wt-m_02-Block4-2	1	3	0.369411
wt-m_shield	wt-m_02-Block4-2	1	4	0.309919
wt-m_shield	wt-m_02-Block4-2	1	5	0.429164
wt-m_shield	wt-m_02-Block4-2	1	6	0.316582
wt-m_shield	wt-m_02-Block4-2	1	7	0.234289
wt-m_shield	wt-m_02-Block4-2	1	8	0.352068
wt-m_shield	wt-m_02-Block4-2	1	9	0.369503
wt-m_shield	wt-m_02-Block4-2	1	10	0.421985
wt-m_shield	wt-m_02-Block4-2	1	11	0.373525
wt-m_shield	wt-m_02-Block4-2	1	12	0.244164
wt-m_shield	wt-m_02-Block4-2	1	13	0.222351
wt-m_shield	wt-m_02-Block4-2	1	14	0.0963251
wt-m_shield	wt-m_02-Block4-2	1	15	0.064694
wt-m_shield	wt-m_02-Block4-2	1	16	0.0374511
wt-m_shield	wt-m_02-Block4-2	1	17	0.0813892
wt-m_shield	wt-m_02-Block4-2	1	18	0.0272046
wt-m_shield	wt-m_02-Block4-2	1	19	0.0169967
wt-m_shield	wt-m_02-Block4-2	1	20	0.0447083
wt-m_shield	wt-m_02-Block4-2	1	21	0.0245882
wt-m_shield	wt-m_02-Block4-2	1	22	0.114755
wt-m_shield	wt-m_02-Block4-2	1	23	0.0957272
wt-m_shield	wt-m_02-Block4-2	1	24	0.112035
wt-m_shield	wt-m_02-Block4-2	1	25	0.074667
wt-m_shield	wt-m_02-Block4-2	1	26	0.135066
wt-m_shield	wt-m_02-Block4-2	1	27	0.0912244
wt-m_shield	wt-m_02-Block4-2	1	28	0.0971882
wt-m_shield	wt-m_02-Block4-2	1	29	0.0315075
wt-m_shield	wt-m_02-Block4-2	1	30	0.0453551
wt-m_shield	wt-m_02-Block4-2	1	31	0
wt-m_shield	wt-m_02-Block4-2	1	32	0.0541888
wt-m_shield	wt-m_02-Block4-2	1	33	0.151793
wt-m_shield	wt-m_02-Block4-2	1	34	0.120715
wt-m_shield	wt-m_02-Block4-2	1	35	0.232184
wt-m_shield	wt-m_02-Block4-2	1	36	0.351354
wt-m_shield	wt-m_02-Block4-2	1	37	0.39582
wt-m_shield	wt-m_02-Block4-2	1	38	0.337475
wt-m_shield	wt-m_02-Block4-2	1	39	0.204741
wt-m_shield	wt-m_02-Block4-2	1	40	0.135237
wt-m_shield	wt-m_02-Block4-2	1	41	0.15442
wt-m_shield	wt-m_02-Block4-2	1	42	0.23088
wt-m_shield	wt-m_02-Block4-2	1	43	0.344048
wt-m_shield	wt-m_02-Block4-2	1	44	0.510164
wt-m_shield	wt-m_02-Block4-2	1	45	0.545108
wt-m_shield	wt-m_02-Block4-2	1	46	0.636925
wt-m_shield	wt-m_02-Block4-2	1	47	0.719444
[truncated: 253 more rows]

## Sheet: Figure_1e
Panel_e
ZO-1, uncoupled solidification (explants & wt shield margin + Mannitol)
condition_stage	sample_id	cell_id_persample	cell_axis_bin	normalized_intensity
explant_shield	explant_01-Block12-2	1	1	0.898575
explant_shield	explant_01-Block12-2	1	2	0.611475
explant_shield	explant_01-Block12-2	1	3	0.494849
explant_shield	explant_01-Block12-2	1	4	0.467553
explant_shield	explant_01-Block12-2	1	5	0.460998
explant_shield	explant_01-Block12-2	1	6	0.36823
explant_shield	explant_01-Block12-2	1	7	0.379014
explant_shield	explant_01-Block12-2	1	8	0.42219
explant_shield	explant_01-Block12-2	1	9	0.382428
explant_shield	explant_01-Block12-2	1	10	0.360811
explant_shield	explant_01-Block12-2	1	11	0.333104
explant_shield	explant_01-Block12-2	1	12	0.417764
explant_shield	explant_01-Block12-2	1	13	0.413903
explant_shield	explant_01-Block12-2	1	14	0.254454
explant_shield	explant_01-Block12-2	1	15	0.173845
explant_shield	explant_01-Block12-2	1	16	0.122559
explant_shield	explant_01-Block12-2	1	17	0.00962003
explant_shield	explant_01-Block12-2	1	18	0
explant_shield	explant_01-Block12-2	1	19	0.0407722
explant_shield	explant_01-Block12-2	1	20	0.0557221
explant_shield	explant_01-Block12-2	1	21	0.0658604
explant_shield	explant_01-Block12-2	1	22	0.0817896
explant_shield	explant_01-Block12-2	1	23	0.14862
explant_shield	explant_01-Block12-2	1	24	0.0503741
explant_shield	explant_01-Block12-2	1	25	0.113397
explant_shield	explant_01-Block12-2	1	26	0.0949265
explant_shield	explant_01-Block12-2	1	27	0.0436099
explant_shield	explant_01-Block12-2	1	28	0.105981
explant_shield	explant_01-Block12-2	1	29	0.0883735
explant_shield	explant_01-Block12-2	1	30	0.06466
explant_shield	explant_01-Block12-2	1	31	0.0104245
explant_shield	explant_01-Block12-2	1	32	0.0944741
explant_shield	explant_01-Block12-2	1	33	0.265249
explant_shield	explant_01-Block12-2	1	34	0.266764
explant_shield	explant_01-Block12-2	1	35	0.230008
explant_shield	explant_01-Block12-2	1	36	0.277828
explant_shield	explant_01-Block12-2	1	37	0.225655
explant_shield	explant_01-Block12-2	1	38	0.230374
explant_shield	explant_01-Block12-2	1	39	0.289492
explant_shield	explant_01-Block12-2	1	40	0.344914
explant_shield	explant_01-Block12-2	1	41	0.350232
explant_shield	explant_01-Block12-2	1	42	0.332931
explant_shield	explant_01-Block12-2	1	43	0.298738
explant_shield	explant_01-Block12-2	1	44	0.309538
explant_shield	explant_01-Block12-2	1	45	0.454197
explant_shield	explant_01-Block12-2	1	46	0.502637
explant_shield	explant_01-Block12-2	1	47	0.660386
explant_shield	explant_01-Block12-2	1	48	0.604238
explant_shield	explant_01-Block12-2	1	49	0.70078
explant_shield	explant_01-Block12-2	1	50	1
explant_shield	explant_01-Block12-2	2	1	0.832343
explant_shield	explant_01-Block12-2	2	2	0.517866
explant_shield	explant_01-Block12-2	2	3	0.463093
explant_shield	explant_01-Block12-2	2	4	0.551819
explant_shield	explant_01-Block12-2	2	5	0.534327
explant_shield	explant_01-Block12-2	2	6	0.445811
explant_shield	explant_01-Block12-2	2	7	0.282467
explant_shield	explant_01-Block12-2	2	8	0.232548
explant_shield	explant_01-Block12-2	2	9	0.135879
explant_shield	explant_01-Block12-2	2	10	0.145017
explant_shield	explant_01-Block12-2	2	11	0.236329
explant_shield	explant_01-Block12-2	2	12	0.156726
explant_shield	explant_01-Block12-2	2	13	0.044041
explant_shield	explant_01-Block12-2	2	14	0
explant_shield	explant_01-Block12-2	2	15	0.00109089
explant_shield	explant_01-Block12-2	2	16	0.0567727
explant_shield	explant_01-Block12-2	2	17	0.00996452
explant_shield	explant_01-Block12-2	2	18	0.018091
explant_shield	explant_01-Block12-2	2	19	0.0252819
explant_shield	explant_01-Block12-2	2	20	0.0829325
explant_shield	explant_01-Block12-2	2	21	0.145746
explant_shield	explant_01-Block12-2	2	22	0.199166
explant_shield	explant_01-Block12-2	2	23	0.309583
explant_shield	explant_01-Block12-2	2	24	0.428321
explant_shield	explant_01-Block12-2	2	25	0.540962
explant_shield	explant_01-Block12-2	2	26	0.406253
explant_shield	explant_01-Block12-2	2	27	0.421223
explant_shield	explant_01-Block12-2	2	28	0.465301
explant_shield	explant_01-Block12-2	2	29	0.476711
explant_shield	explant_01-Block12-2	2	30	0.412463
explant_shield	explant_01-Block12-2	2	31	0.389035
explant_shield	explant_01-Block12-2	2	32	0.391139
explant_shield	explant_01-Block12-2	2	33	0.502351
explant_shield	explant_01-Block12-2	2	34	0.587715
explant_shield	explant_01-Block12-2	2	35	0.571611
explant_shield	explant_01-Block12-2	2	36	0.420198
explant_shield	explant_01-Block12-2	2	37	0.490681
explant_shield	explant_01-Block12-2	2	38	0.580078
explant_shield	explant_01-Block12-2	2	39	0.741685
explant_shield	explant_01-Block12-2	2	40	0.760834
explant_shield	explant_01-Block12-2	2	41	0.498817
explant_shield	explant_01-Block12-2	2	42	0.51784
explant_shield	explant_01-Block12-2	2	43	0.515284
explant_shield	explant_01-Block12-2	2	44	0.526499
explant_shield	explant_01-Block12-2	2	45	0.488791
explant_shield	explant_01-Block12-2	2	46	0.576479
explant_shield	explant_01-Block12-2	2	47	0.719976
explant_shield	explant_01-Block12-2	2	48	1
explant_shield	explant_01-Block12-2	2	49	0.837768
explant_shield	explant_01-Block12-2	2	50	0.83288
explant_shield	explant_01-Block12-2	3	1	0.588023
explant_shield	explant_01-Block12-2	3	2	0.619637
explant_shield	explant_01-Block12-2	3	3	0.369257
explant_shield	explant_01-Block12-2	3	4	0.310878
explant_shield	explant_01-Block12-2	3	5	0.289951
explant_shield	explant_01-Block12-2	3	6	0.318729
explant_shield	explant_01-Block12-2	3	7	0.299321
explant_shield	explant_01-Block12-2	3	8	0.226104
explant_shield	explant_01-Block12-2	3	9	0.27113
explant_shield	explant_01-Block12-2	3	10	0.252827
explant_shield	explant_01-Block12-2	3	11	0.289815
explant_shield	explant_01-Block12-2	3	12	0.220285
explant_shield	explant_01-Block12-2	3	13	0.207558
explant_shield	explant_01-Block12-2	3	14	0.2058
explant_shield	explant_01-Block12-2	3	15	0.199269
explant_shield	explant_01-Block12-2	3	16	0.203471
explant_shield	explant_01-Block12-2	3	17	0.243631
explant_shield	explant_01-Block12-2	3	18	0.183331
explant_shield	explant_01-Block12-2	3	19	0.0901829
explant_shield	explant_01-Block12-2	3	20	0.0641537
explant_shield	explant_01-Block12-2	3	21	0.03556
explant_shield	explant_01-Block12-2	3	22	0.0612021
explant_shield	explant_01-Block12-2	3	23	0.133329
explant_shield	explant_01-Block12-2	3	24	0.20846
explant_shield	explant_01-Block12-2	3	25	0.147337
explant_shield	explant_01-Block12-2	3	26	0.081093
explant_shield	explant_01-Block12-2	3	27	0.0623665
explant_shield	explant_01-Block12-2	3	28	0.0393696
explant_shield	explant_01-Block12-2	3	29	0.0203025
explant_shield	explant_01-Block12-2	3	30	0.0235671
explant_shield	explant_01-Block12-2	3	31	0.0107932
explant_shield	explant_01-Block12-2	3	32	0
explant_shield	explant_01-Block12-2	3	33	0.0420671
explant_shield	explant_01-Block12-2	3	34	0.0503576
explant_shield	explant_01-Block12-2	3	35	0.0800078
explant_shield	explant_01-Block12-2	3	36	0.093212
explant_shield	explant_01-Block12-2	3	37	0.0843244
explant_shield	explant_01-Block12-2	3	38	0.0681422
explant_shield	explant_01-Block12-2	3	39	0.125009
explant_shield	explant_01-Block12-2	3	40	0.127526
explant_shield	explant_01-Block12-2	3	41	0.217011
explant_shield	explant_01-Block12-2	3	42	0.183143
explant_shield	explant_01-Block12-2	3	43	0.187096
explant_shield	explant_01-Block12-2	3	44	0.201034
explant_shield	explant_01-Block12-2	3	45	0.24385
explant_shield	explant_01-Block12-2	3	46	0.27372
explant_shield	explant_01-Block12-2	3	47	0.343496
explant_shield	explant_01-Block12-2	3	48	0.346921
explant_shield	explant_01-Block12-2	3	49	0.662458
explant_shield	explant_01-Block12-2	3	50	1
explant_shield	explant_01-Block12-2	4	1	0.712696
explant_shield	explant_01-Block12-2	4	2	0.282857
explant_shield	explant_01-Block12-2	4	3	0.282763
explant_shield	explant_01-Block12-2	4	4	0.456326
explant_shield	explant_01-Block12-2	4	5	0.34907
explant_shield	explant_01-Block12-2	4	6	0.299421
explant_shield	explant_01-Block12-2	4	7	0.166907
explant_shield	explant_01-Block12-2	4	8	0.0167144
explant_shield	explant_01-Block12-2	4	9	0
explant_shield	explant_01-Block12-2	4	10	0.052536
explant_shield	explant_01-Block12-2	4	11	0.152701
explant_shield	explant_01-Block12-2	4	12	0.229762
explant_shield	explant_01-Block12-2	4	13	0.258852
explant_shield	explant_01-Block12-2	4	14	0.160865
explant_shield	explant_01-Block12-2	4	15	0.226123
explant_shield	explant_01-Block12-2	4	16	0.150492
explant_shield	explant_01-Block12-2	4	17	0.349938
explant_shield	explant_01-Block12-2	4	18	0.422362
explant_shield	explant_01-Block12-2	4	19	0.421332
explant_shield	explant_01-Block12-2	4	20	0.278505
explant_shield	explant_01-Block12-2	4	21	0.127483
explant_shield	explant_01-Block12-2	4	22	0.199368
explant_shield	explant_01-Block12-2	4	23	0.238233
explant_shield	explant_01-Block12-2	4	24	0.225119
explant_shield	explant_01-Block12-2	4	25	0.209389
explant_shield	explant_01-Block12-2	4	26	0.283725
explant_shield	explant_01-Block12-2	4	27	0.34969
explant_shield	explant_01-Block12-2	4	28	0.609718
explant_shield	explant_01-Block12-2	4	29	0.60257
explant_shield	explant_01-Block12-2	4	30	0.508342
explant_shield	explant_01-Block12-2	4	31	0.455186
explant_shield	explant_01-Block12-2	4	32	0.603987
explant_shield	explant_01-Block12-2	4	33	0.631763
explant_shield	explant_01-Block12-2	4	34	0.439612
explant_shield	explant_01-Block12-2	4	35	0.614625
explant_shield	explant_01-Block12-2	4	36	0.504667
explant_shield	explant_01-Block12-2	4	37	0.481011
explant_shield	explant_01-Block12-2	4	38	0.577473
explant_shield	explant_01-Block12-2	4	39	0.408138
explant_shield	explant_01-Block12-2	4	40	0.503071
explant_shield	explant_01-Block12-2	4	41	0.555766
explant_shield	explant_01-Block12-2	4	42	0.460546
explant_shield	explant_01-Block12-2	4	43	0.422287
explant_shield	explant_01-Block12-2	4	44	0.430379
explant_shield	explant_01-Block12-2	4	45	0.452496
explant_shield	explant_01-Block12-2	4	46	0.349829
explant_shield	explant_01-Block12-2	4	47	0.374637
explant_shield	explant_01-Block12-2	4	48	0.438768
explant_shield	explant_01-Block12-2	4	49	0.597364
explant_shield	explant_01-Block12-2	4	50	1
explant_shield	explant_01-Block13-2	1	1	0.271698
explant_shield	explant_01-Block13-2	1	2	0.380704
explant_shield	explant_01-Block13-2	1	3	0.357668
explant_shield	explant_01-Block13-2	1	4	0.266808
explant_shield	explant_01-Block13-2	1	5	0.148877
explant_shield	explant_01-Block13-2	1	6	0.144745
explant_shield	explant_01-Block13-2	1	7	0.0635067
explant_shield	explant_01-Block13-2	1	8	0.0587564
explant_shield	explant_01-Block13-2	1	9	0
explant_shield	explant_01-Block13-2	1	10	0.00398367
explant_shield	explant_01-Block13-2	1	11	0.0929136
explant_shield	explant_01-Block13-2	1	12	0.124967
explant_shield	explant_01-Block13-2	1	13	0.123349
explant_shield	explant_01-Block13-2	1	14	0.147673
explant_shield	explant_01-Block13-2	1	15	0.0941473
explant_shield	explant_01-Block13-2	1	16	0.0575308
explant_shield	explant_01-Block13-2	1	17	0.0289706
explant_shield	explant_01-Block13-2	1	18	0.112772
explant_shield	explant_01-Block13-2	1	19	0.0759909
explant_shield	explant_01-Block13-2	1	20	0.0957576
explant_shield	explant_01-Block13-2	1	21	0.0694759
explant_shield	explant_01-Block13-2	1	22	0.0935404
explant_shield	explant_01-Block13-2	1	23	0.153447
explant_shield	explant_01-Block13-2	1	24	0.108132
explant_shield	explant_01-Block13-2	1	25	0.09308
explant_shield	explant_01-Block13-2	1	26	0.0274453
explant_shield	explant_01-Block13-2	1	27	0.0154914
explant_shield	explant_01-Block13-2	1	28	0.0746751
explant_shield	explant_01-Block13-2	1	29	0.0724426
explant_shield	explant_01-Block13-2	1	30	0.0478752
explant_shield	explant_01-Block13-2	1	31	0.0913725
explant_shield	explant_01-Block13-2	1	32	0.0238884
explant_shield	explant_01-Block13-2	1	33	0.0234583
explant_shield	explant_01-Block13-2	1	34	0.125411
explant_shield	explant_01-Block13-2	1	35	0.13584
explant_shield	explant_01-Block13-2	1	36	0.152621
explant_shield	explant_01-Block13-2	1	37	0.216559
explant_shield	explant_01-Block13-2	1	38	0.270573
explant_shield	explant_01-Block13-2	1	39	0.312413
explant_shield	explant_01-Block13-2	1	40	0.372032
explant_shield	explant_01-Block13-2	1	41	0.306575
explant_shield	explant_01-Block13-2	1	42	0.211406
explant_shield	explant_01-Block13-2	1	43	0.2516
explant_shield	explant_01-Block13-2	1	44	0.286737
explant_shield	explant_01-Block13-2	1	45	0.404132
explant_shield	explant_01-Block13-2	1	46	0.382013
explant_shield	explant_01-Block13-2	1	47	0.81166
explant_shield	explant_01-Block13-2	1	48	1
explant_shield	explant_01-Block13-2	1	49	0.852917
explant_shield	explant_01-Block13-2	1	50	0.747784
explant_shield	explant_01-Block13-2	2	1	0.775843
explant_shield	explant_01-Block13-2	2	2	0.74287
explant_shield	explant_01-Block13-2	2	3	0.449337
explant_shield	explant_01-Block13-2	2	4	0.484367
explant_shield	explant_01-Block13-2	2	5	0.55436
explant_shield	explant_01-Block13-2	2	6	0.374983
explant_shield	explant_01-Block13-2	2	7	0.173234
explant_shield	explant_01-Block13-2	2	8	0.200128
explant_shield	explant_01-Block13-2	2	9	0.28451
explant_shield	explant_01-Block13-2	2	10	0.350798
explant_shield	explant_01-Block13-2	2	11	0.298902
explant_shield	explant_01-Block13-2	2	12	0.254138
explant_shield	explant_01-Block13-2	2	13	0.202426
explant_shield	explant_01-Block13-2	2	14	0.149381
explant_shield	explant_01-Block13-2	2	15	0.0840486
explant_shield	explant_01-Block13-2	2	16	0.0481983
explant_shield	explant_01-Block13-2	2	17	0
explant_shield	explant_01-Block13-2	2	18	0.0450234
explant_shield	explant_01-Block13-2	2	19	0.0766816
explant_shield	explant_01-Block13-2	2	20	0.0763875
explant_shield	explant_01-Block13-2	2	21	0.0631487
explant_shield	explant_01-Block13-2	2	22	0.115546
explant_shield	explant_01-Block13-2	2	23	0.228095
explant_shield	explant_01-Block13-2	2	24	0.238243
explant_shield	explant_01-Block13-2	2	25	0.245674
explant_shield	explant_01-Block13-2	2	26	0.28962
explant_shield	explant_01-Block13-2	2	27	0.213957
explant_shield	explant_01-Block13-2	2	28	0.336921
explant_shield	explant_01-Block13-2	2	29	0.426772
explant_shield	explant_01-Block13-2	2	30	0.341449
explant_shield	explant_01-Block13-2	2	31	0.359113
explant_shield	explant_01-Block13-2	2	32	0.464846
explant_shield	explant_01-Block13-2	2	33	0.423179
explant_shield	explant_01-Block13-2	2	34	0.360878
explant_shield	explant_01-Block13-2	2	35	0.479335
explant_shield	explant_01-Block13-2	2	36	0.536612
explant_shield	explant_01-Block13-2	2	37	0.404013
explant_shield	explant_01-Block13-2	2	38	0.436391
explant_shield	explant_01-Block13-2	2	39	0.421615
explant_shield	explant_01-Block13-2	2	40	0.421497
explant_shield	explant_01-Block13-2	2	41	0.549672
explant_shield	explant_01-Block13-2	2	42	0.543613
explant_shield	explant_01-Block13-2	2	43	0.332818
explant_shield	explant_01-Block13-2	2	44	0.399479
explant_shield	explant_01-Block13-2	2	45	0.616187
explant_shield	explant_01-Block13-2	2	46	0.40294
explant_shield	explant_01-Block13-2	2	47	0.237156
explant_shield	explant_01-Block13-2	2	48	0.352129
explant_shield	explant_01-Block13-2	2	49	0.7059
explant_shield	explant_01-Block13-2	2	50	1
explant_shield	explant_01-Block13-2	3	1	0.798966
explant_shield	explant_01-Block13-2	3	2	0.44749
explant_shield	explant_01-Block13-2	3	3	0.274856
explant_shield	explant_01-Block13-2	3	4	0.224167
explant_shield	explant_01-Block13-2	3	5	0.244337
explant_shield	explant_01-Block13-2	3	6	0.17166
explant_shield	explant_01-Block13-2	3	7	0.183271
explant_shield	explant_01-Block13-2	3	8	0.286656
explant_shield	explant_01-Block13-2	3	9	0.290054
explant_shield	explant_01-Block13-2	3	10	0.178529
explant_shield	explant_01-Block13-2	3	11	0.258361
explant_shield	explant_01-Block13-2	3	12	0.236966
explant_shield	explant_01-Block13-2	3	13	0.312635
explant_shield	explant_01-Block13-2	3	14	0.262574
explant_shield	explant_01-Block13-2	3	15	0.0448446
explant_shield	explant_01-Block13-2	3	16	0.00207954
explant_shield	explant_01-Block13-2	3	17	0.0316569
explant_shield	explant_01-Block13-2	3	18	0.0363295
explant_shield	explant_01-Block13-2	3	19	0.0412061
explant_shield	explant_01-Block13-2	3	20	0
explant_shield	explant_01-Block13-2	3	21	0.0173764
explant_shield	explant_01-Block13-2	3	22	0.0969631
explant_shield	explant_01-Block13-2	3	23	0.098034
explant_shield	explant_01-Block13-2	3	24	0.0960021
explant_shield	explant_01-Block13-2	3	25	0.18846
explant_shield	explant_01-Block13-2	3	26	0.0931733
explant_shield	explant_01-Block13-2	3	27	0.0284215
explant_shield	explant_01-Block13-2	3	28	0.0159789
explant_shield	explant_01-Block13-2	3	29	0.0903522
explant_shield	explant_01-Block13-2	3	30	0.044458
explant_shield	explant_01-Block13-2	3	31	0.0755254
explant_shield	explant_01-Block13-2	3	32	0.238191
explant_shield	explant_01-Block13-2	3	33	0.209984
explant_shield	explant_01-Block13-2	3	34	0.270841
explant_shield	explant_01-Block13-2	3	35	0.344535
explant_shield	explant_01-Block13-2	3	36	0.334004
explant_shield	explant_01-Block13-2	3	37	0.411283
explant_shield	explant_01-Block13-2	3	38	0.520096
explant_shield	explant_01-Block13-2	3	39	0.488765
explant_shield	explant_01-Block13-2	3	40	0.458588
explant_shield	explant_01-Block13-2	3	41	0.493488
explant_shield	explant_01-Block13-2	3	42	0.575669
explant_shield	explant_01-Block13-2	3	43	0.543829
explant_shield	explant_01-Block13-2	3	44	0.499506
explant_shield	explant_01-Block13-2	3	45	0.665921
explant_shield	explant_01-Block13-2	3	46	0.720113
explant_shield	explant_01-Block13-2	3	47	1
explant_shield	explant_01-Block13-2	3	48	0.960463
explant_shield	explant_01-Block13-2	3	49	0.971232
explant_shield	explant_01-Block13-2	3	50	0.943684
explant_shield	explant_01-Block13-2	4	1	0.510721
explant_shield	explant_01-Block13-2	4	2	0.43933
explant_shield	explant_01-Block13-2	4	3	0.626222
explant_shield	explant_01-Block13-2	4	4	0.640919
explant_shield	explant_01-Block13-2	4	5	0.354153
explant_shield	explant_01-Block13-2	4	6	0.32295
explant_shield	explant_01-Block13-2	4	7	0.243853
explant_shield	explant_01-Block13-2	4	8	0.126039
explant_shield	explant_01-Block13-2	4	9	0.213125
explant_shield	explant_01-Block13-2	4	10	0.0419469
explant_shield	explant_01-Block13-2	4	11	0.0979739
explant_shield	explant_01-Block13-2	4	12	0.0938737
explant_shield	explant_01-Block13-2	4	13	0.0127661
explant_shield	explant_01-Block13-2	4	14	0.0406728
explant_shield	explant_01-Block13-2	4	15	0.166672
explant_shield	explant_01-Block13-2	4	16	0.23407
explant_shield	explant_01-Block13-2	4	17	0.269255
explant_shield	explant_01-Block13-2	4	18	0.0764995
explant_shield	explant_01-Block13-2	4	19	0.0727792
explant_shield	explant_01-Block13-2	4	20	0.193418
explant_shield	explant_01-Block13-2	4	21	0.339443
explant_shield	explant_01-Block13-2	4	22	0.187396
explant_shield	explant_01-Block13-2	4	23	0.120603
explant_shield	explant_01-Block13-2	4	24	0.0633991
explant_shield	explant_01-Block13-2	4	25	0.0470886
explant_shield	explant_01-Block13-2	4	26	0.0174694
explant_shield	explant_01-Block13-2	4	27	0
explant_shield	explant_01-Block13-2	4	28	0.0114476
explant_shield	explant_01-Block13-2	4	29	0.0640547
explant_shield	explant_01-Block13-2	4	30	0.16141
explant_shield	explant_01-Block13-2	4	31	0.172887
explant_shield	explant_01-Block13-2	4	32	0.289339
explant_shield	explant_01-Block13-2	4	33	0.44346
explant_shield	explant_01-Block13-2	4	34	0.345517
explant_shield	explant_01-Block13-2	4	35	0.14175
explant_shield	explant_01-Block13-2	4	36	0.00959175
explant_shield	explant_01-Block13-2	4	37	0.0485455
explant_shield	explant_01-Block13-2	4	38	0.121424
explant_shield	explant_01-Block13-2	4	39	0.192019
explant_shield	explant_01-Block13-2	4	40	0.400904
explant_shield	explant_01-Block13-2	4	41	0.455403
explant_shield	explant_01-Block13-2	4	42	0.391016
explant_shield	explant_01-Block13-2	4	43	0.587403
explant_shield	explant_01-Block13-2	4	44	0.530632
explant_shield	explant_01-Block13-2	4	45	0.587621
explant_shield	explant_01-Block13-2	4	46	0.725542
explant_shield	explant_01-Block13-2	4	47	1
explant_shield	explant_01-Block13-2	4	48	0.91515
explant_shield	explant_01-Block13-2	4	49	0.748096
explant_shield	explant_01-Block13-2	4	50	0.824596
explant_shield	explant_01-Block13-2	5	1	0.61769
explant_shield	explant_01-Block13-2	5	2	0.642443
explant_shield	explant_01-Block13-2	5	3	0.338143
explant_shield	explant_01-Block13-2	5	4	0.287246
explant_shield	explant_01-Block13-2	5	5	0.301915
explant_shield	explant_01-Block13-2	5	6	0.401287
explant_shield	explant_01-Block13-2	5	7	0.346736
explant_shield	explant_01-Block13-2	5	8	0.261411
explant_shield	explant_01-Block13-2	5	9	0.275792
explant_shield	explant_01-Block13-2	5	10	0.209048
explant_shield	explant_01-Block13-2	5	11	0.300757
explant_shield	explant_01-Block13-2	5	12	0.348547
explant_shield	explant_01-Block13-2	5	13	0.408624
explant_shield	explant_01-Block13-2	5	14	0.536605
explant_shield	explant_01-Block13-2	5	15	0.528681
explant_shield	explant_01-Block13-2	5	16	0.321623
explant_shield	explant_01-Block13-2	5	17	0.376377
explant_shield	explant_01-Block13-2	5	18	0.278158
explant_shield	explant_01-Block13-2	5	19	0.32623
explant_shield	explant_01-Block13-2	5	20	0.374594
explant_shield	explant_01-Block13-2	5	21	0.183
explant_shield	explant_01-Block13-2	5	22	0.189268
explant_shield	explant_01-Block13-2	5	23	0.249045
explant_shield	explant_01-Block13-2	5	24	0.0941945
explant_shield	explant_01-Block13-2	5	25	0.0569467
explant_shield	explant_01-Block13-2	5	26	0.0680047
explant_shield	explant_01-Block13-2	5	27	0.128582
explant_shield	explant_01-Block13-2	5	28	0.14241
explant_shield	explant_01-Block13-2	5	29	0.0950808
explant_shield	explant_01-Block13-2	5	30	0
explant_shield	explant_01-Block13-2	5	31	0.0602707
explant_shield	explant_01-Block13-2	5	32	0.080022
explant_shield	explant_01-Block13-2	5	33	0.144049
explant_shield	explant_01-Block13-2	5	34	0.24814
explant_shield	explant_01-Block13-2	5	35	0.351537
explant_shield	explant_01-Block13-2	5	36	0.309685
explant_shield	explant_01-Block13-2	5	37	0.251177
explant_shield	explant_01-Block13-2	5	38	0.365295
explant_shield	explant_01-Block13-2	5	39	0.480882
explant_shield	explant_01-Block13-2	5	40	0.510151
explant_shield	explant_01-Block13-2	5	41	0.4753
explant_shield	explant_01-Block13-2	5	42	0.429824
explant_shield	explant_01-Block13-2	5	43	0.365067
explant_shield	explant_01-Block13-2	5	44	0.404932
explant_shield	explant_01-Block13-2	5	45	0.463279
explant_shield	explant_01-Block13-2	5	46	0.615438
explant_shield	explant_01-Block13-2	5	47	0.999052
explant_shield	explant_01-Block13-2	5	48	0.83315
explant_shield	explant_01-Block13-2	5	49	0.674991
explant_shield	explant_01-Block13-2	5	50	1
explant_shield	explant_01-Block13-2	6	1	0.996888
explant_shield	explant_01-Block13-2	6	2	0.973329
explant_shield	explant_01-Block13-2	6	3	0.798457
explant_shield	explant_01-Block13-2	6	4	0.642884
explant_shield	explant_01-Block13-2	6	5	0.626534
explant_shield	explant_01-Block13-2	6	6	0.551489
explant_shield	explant_01-Block13-2	6	7	0.608253
explant_shield	explant_01-Block13-2	6	8	0.632368
explant_shield	explant_01-Block13-2	6	9	0.584169
explant_shield	explant_01-Block13-2	6	10	0.535355
explant_shield	explant_01-Block13-2	6	11	0.49501
explant_shield	explant_01-Block13-2	6	12	0.336755
explant_shield	explant_01-Block13-2	6	13	0.25362
explant_shield	explant_01-Block13-2	6	14	0.220225
explant_shield	explant_01-Block13-2	6	15	0.192521
explant_shield	explant_01-Block13-2	6	16	0.0924418
explant_shield	explant_01-Block13-2	6	17	0.136036
explant_shield	explant_01-Block13-2	6	18	0.185112
explant_shield	explant_01-Block13-2	6	19	0.1773
explant_shield	explant_01-Block13-2	6	20	0.228338
explant_shield	explant_01-Block13-2	6	21	0.159376
explant_shield	explant_01-Block13-2	6	22	0.250422
explant_shield	explant_01-Block13-2	6	23	0.230729
explant_shield	explant_01-Block13-2	6	24	0.109898
explant_shield	explant_01-Block13-2	6	25	0.0894309
explant_shield	explant_01-Block13-2	6	26	0.151423
explant_shield	explant_01-Block13-2	6	27	0.0762462
explant_shield	explant_01-Block13-2	6	28	0.083772
explant_shield	explant_01-Block13-2	6	29	0.207409
explant_shield	explant_01-Block13-2	6	30	0.153575
explant_shield	explant_01-Block13-2	6	31	0.117768
explant_shield	explant_01-Block13-2	6	32	0.10642
explant_shield	explant_01-Block13-2	6	33	0.110955
explant_shield	explant_01-Block13-2	6	34	0.0501348
explant_shield	explant_01-Block13-2	6	35	0.130759
explant_shield	explant_01-Block13-2	6	36	0.0265148
explant_shield	explant_01-Block13-2	6	37	0.0699685
explant_shield	explant_01-Block13-2	6	38	0.107057
explant_shield	explant_01-Block13-2	6	39	0
explant_shield	explant_01-Block13-2	6	40	0.106356
explant_shield	explant_01-Block13-2	6	41	0.0519623
explant_shield	explant_01-Block13-2	6	42	0.0984437
explant_shield	explant_01-Block13-2	6	43	0.223996
explant_shield	explant_01-Block13-2	6	44	0.237329
explant_shield	explant_01-Block13-2	6	45	0.332655
explant_shield	explant_01-Block13-2	6	46	0.337295
explant_shield	explant_01-Block13-2	6	47	0.460643
explant_shield	explant_01-Block13-2	6	48	0.641323
explant_shield	explant_01-Block13-2	6	49	0.757074
explant_shield	explant_01-Block13-2	6	50	1
explant_shield	explant_01-Block13-2	7	1	0.211812
explant_shield	explant_01-Block13-2	7	2	0.265566
explant_shield	explant_01-Block13-2	7	3	0.266989
explant_shield	explant_01-Block13-2	7	4	0.208003
explant_shield	explant_01-Block13-2	7	5	0.209708
explant_shield	explant_01-Block13-2	7	6	0.151475
explant_shield	explant_01-Block13-2	7	7	0.233873
explant_shield	explant_01-Block13-2	7	8	0.1323
explant_shield	explant_01-Block13-2	7	9	0.0489681
explant_shield	explant_01-Block13-2	7	10	0
explant_shield	explant_01-Block13-2	7	11	0.0238242
explant_shield	explant_01-Block13-2	7	12	0.0601536
explant_shield	explant_01-Block13-2	7	13	0.109323
explant_shield	explant_01-Block13-2	7	14	0.183452
explant_shield	explant_01-Block13-2	7	15	0.152064
explant_shield	explant_01-Block13-2	7	16	0.0768387
explant_shield	explant_01-Block13-2	7	17	0.0606454
explant_shield	explant_01-Block13-2	7	18	0.104395
explant_shield	explant_01-Block13-2	7	19	0.0638779
explant_shield	explant_01-Block13-2	7	20	0.0260325
explant_shield	explant_01-Block13-2	7	21	0.0112011
explant_shield	explant_01-Block13-2	7	22	0.0813757
explant_shield	explant_01-Block13-2	7	23	0.0780941
explant_shield	explant_01-Block13-2	7	24	0.0145303
explant_shield	explant_01-Block13-2	7	25	0.0837198
explant_shield	explant_01-Block13-2	7	26	0.297055
explant_shield	explant_01-Block13-2	7	27	0.0918199
explant_shield	explant_01-Block13-2	7	28	0.010778
explant_shield	explant_01-Block13-2	7	29	0.0469084
explant_shield	explant_01-Block13-2	7	30	0.064989
explant_shield	explant_01-Block13-2	7	31	0.0169191
explant_shield	explant_01-Block13-2	7	32	0.034574
explant_shield	explant_01-Block13-2	7	33	0.0117504
explant_shield	explant_01-Block13-2	7	34	0.0292453
explant_shield	explant_01-Block13-2	7	35	0.101716
explant_shield	explant_01-Block13-2	7	36	0.144682
explant_shield	explant_01-Block13-2	7	37	0.137241
explant_shield	explant_01-Block13-2	7	38	0.149929
explant_shield	explant_01-Block13-2	7	39	0.186519
explant_shield	explant_01-Block13-2	7	40	0.127367
explant_shield	explant_01-Block13-2	7	41	0.187672
explant_shield	explant_01-Block13-2	7	42	0.253622
explant_shield	explant_01-Block13-2	7	43	0.261085
explant_shield	explant_01-Block13-2	7	44	0.386409
explant_shield	explant_01-Block13-2	7	45	0.522321
explant_shield	explant_01-Block13-2	7	46	0.622332
explant_shield	explant_01-Block13-2	7	47	0.766817
explant_shield	explant_01-Block13-2	7	48	0.974465
explant_shield	explant_01-Block13-2	7	49	1
explant_shield	explant_01-Block13-2	7	50	0.79943
explant_shield	explant_01-Block2-2	1	1	0.567672
explant_shield	explant_01-Block2-2	1	2	0.629687
explant_shield	explant_01-Block2-2	1	3	0.373703
explant_shield	explant_01-Block2-2	1	4	0.236528
explant_shield	explant_01-Block2-2	1	5	0.139294
explant_shield	explant_01-Block2-2	1	6	0.252136
explant_shield	explant_01-Block2-2	1	7	0.275666
explant_shield	explant_01-Block2-2	1	8	0.458102
explant_shield	explant_01-Block2-2	1	9	0.242347
explant_shield	explant_01-Block2-2	1	10	0.350254
explant_shield	explant_01-Block2-2	1	11	0.300924
explant_shield	explant_01-Block2-2	1	12	0.239393
explant_shield	explant_01-Block2-2	1	13	0.184748
explant_shield	explant_01-Block2-2	1	14	0.198286
explant_shield	explant_01-Block2-2	1	15	0.170466
explant_shield	explant_01-Block2-2	1	16	0.149099
explant_shield	explant_01-Block2-2	1	17	0.216328
explant_shield	explant_01-Block2-2	1	18	0.309188
explant_shield	explant_01-Block2-2	1	19	0.26647
explant_shield	explant_01-Block2-2	1	20	0.169718
explant_shield	explant_01-Block2-2	1	21	0.0757952
explant_shield	explant_01-Block2-2	1	22	0.0621573
explant_shield	explant_01-Block2-2	1	23	0.140888
explant_shield	explant_01-Block2-2	1	24	0.221843
explant_shield	explant_01-Block2-2	1	25	0.220758
explant_shield	explant_01-Block2-2	1	26	0.154532
explant_shield	explant_01-Block2-2	1	27	0.0989493
explant_shield	explant_01-Block2-2	1	28	0.104586
explant_shield	explant_01-Block2-2	1	29	0.181103
explant_shield	explant_01-Block2-2	1	30	0.209154
explant_shield	explant_01-Block2-2	1	31	0.190717
explant_shield	explant_01-Block2-2	1	32	0.046192
explant_shield	explant_01-Block2-2	1	33	0.00189541
explant_shield	explant_01-Block2-2	1	34	0.0775069
explant_shield	explant_01-Block2-2	1	35	0.0440239
explant_shield	explant_01-Block2-2	1	36	0.0310623
explant_shield	explant_01-Block2-2	1	37	0.084578
explant_shield	explant_01-Block2-2	1	38	0.0578692
explant_shield	explant_01-Block2-2	1	39	0.0594742
explant_shield	explant_01-Block2-2	1	40	0
explant_shield	explant_01-Block2-2	1	41	0.0601179
explant_shield	explant_01-Block2-2	1	42	0.0779247
explant_shield	explant_01-Block2-2	1	43	0.0819005
explant_shield	explant_01-Block2-2	1	44	0.0966438
explant_shield	explant_01-Block2-2	1	45	0.129012
explant_shield	explant_01-Block2-2	1	46	0.0791108
explant_shield	explant_01-Block2-2	1	47	0.219519
explant_shield	explant_01-Block2-2	1	48	0.422357
explant_shield	explant_01-Block2-2	1	49	0.660859
explant_shield	explant_01-Block2-2	1	50	1
explant_shield	explant_01-Block2-2	2	1	0.667778
explant_shield	explant_01-Block2-2	2	2	1
explant_shield	explant_01-Block2-2	2	3	0.449194
explant_shield	explant_01-Block2-2	2	4	0.510049
explant_shield	explant_01-Block2-2	2	5	0.254623
explant_shield	explant_01-Block2-2	2	6	0.422036
explant_shield	explant_01-Block2-2	2	7	0.59874
explant_shield	explant_01-Block2-2	2	8	0.542567
explant_shield	explant_01-Block2-2	2	9	0.380159
explant_shield	explant_01-Block2-2	2	10	0.423485
explant_shield	explant_01-Block2-2	2	11	0.34971
explant_shield	explant_01-Block2-2	2	12	0.237324
explant_shield	explant_01-Block2-2	2	13	0.442765
explant_shield	explant_01-Block2-2	2	14	0.616661
explant_shield	explant_01-Block2-2	2	15	0.585136
explant_shield	explant_01-Block2-2	2	16	0.358162
explant_shield	explant_01-Block2-2	2	17	0.1892
explant_shield	explant_01-Block2-2	2	18	0.162014
explant_shield	explant_01-Block2-2	2	19	0.210352
explant_shield	explant_01-Block2-2	2	20	0.22754
explant_shield	explant_01-Block2-2	2	21	0.174667
explant_shield	explant_01-Block2-2	2	22	0.173834
explant_shield	explant_01-Block2-2	2	23	0.0618686
explant_shield	explant_01-Block2-2	2	24	0.0797898
explant_shield	explant_01-Block2-2	2	25	0.0917533
explant_shield	explant_01-Block2-2	2	26	0.168019
explant_shield	explant_01-Block2-2	2	27	0.207377
explant_shield	explant_01-Block2-2	2	28	0.367341
explant_shield	explant_01-Block2-2	2	29	0.31367
explant_shield	explant_01-Block2-2	2	30	0.430519
explant_shield	explant_01-Block2-2	2	31	0.438955
explant_shield	explant_01-Block2-2	2	32	0.288189
explant_shield	explant_01-Block2-2	2	33	0.175174
explant_shield	explant_01-Block2-2	2	34	0.0828894
explant_shield	explant_01-Block2-2	2	35	0.0685445
explant_shield	explant_01-Block2-2	2	36	0
explant_shield	explant_01-Block2-2	2	37	0.0611239
explant_shield	explant_01-Block2-2	2	38	0.171327
explant_shield	explant_01-Block2-2	2	39	0.178921
explant_shield	explant_01-Block2-2	2	40	0.233414
explant_shield	explant_01-Block2-2	2	41	0.223845
explant_shield	explant_01-Block2-2	2	42	0.227649
explant_shield	explant_01-Block2-2	2	43	0.291387
explant_shield	explant_01-Block2-2	2	44	0.461871
explant_shield	explant_01-Block2-2	2	45	0.52787
explant_shield	explant_01-Block2-2	2	46	0.804512
explant_shield	explant_01-Block2-2	2	47	0.532454
explant_shield	explant_01-Block2-2	2	48	0.307116
explant_shield	explant_01-Block2-2	2	49	0.292377
explant_shield	explant_01-Block2-2	2	50	0.262618
explant_shield	explant_01-Block2-2	3	1	0.288814
explant_shield	explant_01-Block2-2	3	2	0.330234
explant_shield	explant_01-Block2-2	3	3	0.368151
explant_shield	explant_01-Block2-2	3	4	0.269481
explant_shield	explant_01-Block2-2	3	5	0.241806
explant_shield	explant_01-Block2-2	3	6	0.112947
explant_shield	explant_01-Block2-2	3	7	0.10487
explant_shield	explant_01-Block2-2	3	8	0.171099
explant_shield	explant_01-Block2-2	3	9	0.272693
explant_shield	explant_01-Block2-2	3	10	0.177223
explant_shield	explant_01-Block2-2	3	11	0.195422
explant_shield	explant_01-Block2-2	3	12	0.275096
explant_shield	explant_01-Block2-2	3	13	0.0966603
explant_shield	explant_01-Block2-2	3	14	0.0778704
explant_shield	explant_01-Block2-2	3	15	0.10409
explant_shield	explant_01-Block2-2	3	16	0.252035
explant_shield	explant_01-Block2-2	3	17	0.285869
explant_shield	explant_01-Block2-2	3	18	0.255919
explant_shield	explant_01-Block2-2	3	19	0.0382229
explant_shield	explant_01-Block2-2	3	20	0.117549
explant_shield	explant_01-Block2-2	3	21	0.277955
explant_shield	explant_01-Block2-2	3	22	0.140582
explant_shield	explant_01-Block2-2	3	23	0.0271598
explant_shield	explant_01-Block2-2	3	24	0.0928268
explant_shield	explant_01-Block2-2	3	25	0.0418671
explant_shield	explant_01-Block2-2	3	26	0
explant_shield	explant_01-Block2-2	3	27	0.043872
explant_shield	explant_01-Block2-2	3	28	0.143224
explant_shield	explant_01-Block2-2	3	29	0.125028
explant_shield	explant_01-Block2-2	3	30	0.0997019
explant_shield	explant_01-Block2-2	3	31	0.250676
explant_shield	explant_01-Block2-2	3	32	0.11892
explant_shield	explant_01-Block2-2	3	33	0.194434
explant_shield	explant_01-Block2-2	3	34	0.161611
explant_shield	explant_01-Block2-2	3	35	0.19842
explant_shield	explant_01-Block2-2	3	36	0.185954
explant_shield	explant_01-Block2-2	3	37	0.243847
explant_shield	explant_01-Block2-2	3	38	0.291237
explant_shield	explant_01-Block2-2	3	39	0.35059
explant_shield	explant_01-Block2-2	3	40	0.313316
explant_shield	explant_01-Block2-2	3	41	0.31143
explant_shield	explant_01-Block2-2	3	42	0.281813
explant_shield	explant_01-Block2-2	3	43	0.26365
explant_shield	explant_01-Block2-2	3	44	0.395774
explant_shield	explant_01-Block2-2	3	45	0.381717
explant_shield	explant_01-Block2-2	3	46	0.420042
explant_shield	explant_01-Block2-2	3	47	0.424506
explant_shield	explant_01-Block2-2	3	48	0.670748
explant_shield	explant_01-Block2-2	3	49	1
explant_shield	explant_01-Block2-2	3	50	0.73867
explant_shield	explant_01-Block2-2	4	1	0.356654
explant_shield	explant_01-Block2-2	4	2	0.341932
explant_shield	explant_01-Block2-2	4	3	0.262032
explant_shield	explant_01-Block2-2	4	4	0.290432
explant_shield	explant_01-Block2-2	4	5	0.289865
explant_shield	explant_01-Block2-2	4	6	0.306138
explant_shield	explant_01-Block2-2	4	7	0.282406
explant_shield	explant_01-Block2-2	4	8	0.239417
explant_shield	explant_01-Block2-2	4	9	0.245706
explant_shield	explant_01-Block2-2	4	10	0.184541
explant_shield	explant_01-Block2-2	4	11	0.169393
explant_shield	explant_01-Block2-2	4	12	0.24533
explant_shield	explant_01-Block2-2	4	13	0.335261
explant_shield	explant_01-Block2-2	4	14	0.39048
explant_shield	explant_01-Block2-2	4	15	0.310461
explant_shield	explant_01-Block2-2	4	16	0.3087
explant_shield	explant_01-Block2-2	4	17	0.234335
explant_shield	explant_01-Block2-2	4	18	0.245847
explant_shield	explant_01-Block2-2	4	19	0.120347
explant_shield	explant_01-Block2-2	4	20	0.163878
explant_shield	explant_01-Block2-2	4	21	0.0588614
explant_shield	explant_01-Block2-2	4	22	0.150801
explant_shield	explant_01-Block2-2	4	23	0.180806
explant_shield	explant_01-Block2-2	4	24	0.153232
explant_shield	explant_01-Block2-2	4	25	0.0699707
explant_shield	explant_01-Block2-2	4	26	0.089577
explant_shield	explant_01-Block2-2	4	27	0.0941894
explant_shield	explant_01-Block2-2	4	28	0
explant_shield	explant_01-Block2-2	4	29	0.0682003
explant_shield	explant_01-Block2-2	4	30	0.096489
explant_shield	explant_01-Block2-2	4	31	0.0396737
explant_shield	explant_01-Block2-2	4	32	0.139837
explant_shield	explant_01-Block2-2	4	33	0.0482841
explant_shield	explant_01-Block2-2	4	34	0.0565919
explant_shield	explant_01-Block2-2	4	35	0.0304896
explant_shield	explant_01-Block2-2	4	36	0.0730717
explant_shield	explant_01-Block2-2	4	37	0.0884722
explant_shield	explant_01-Block2-2	4	38	0.106911
explant_shield	explant_01-Block2-2	4	39	0.15755
explant_shield	explant_01-Block2-2	4	40	0.236351
explant_shield	explant_01-Block2-2	4	41	0.193325
explant_shield	explant_01-Block2-2	4	42	0.250792
explant_shield	explant_01-Block2-2	4	43	0.365342
explant_shield	explant_01-Block2-2	4	44	0.425906
explant_shield	explant_01-Block2-2	4	45	0.424954
explant_shield	explant_01-Block2-2	4	46	0.43341
explant_shield	explant_01-Block2-2	4	47	0.362633
explant_shield	explant_01-Block2-2	4	48	0.507771
explant_shield	explant_01-Block2-2	4	49	0.696118
explant_shield	explant_01-Block2-2	4	50	1
explant_shield	explant_01-Block2-2	5	1	0.544439
explant_shield	explant_01-Block2-2	5	2	0.354293
explant_shield	explant_01-Block2-2	5	3	0.438755
explant_shield	explant_01-Block2-2	5	4	0.347449
explant_shield	explant_01-Block2-2	5	5	0.581619
explant_shield	explant_01-Block2-2	5	6	0.434356
explant_shield	explant_01-Block2-2	5	7	0.360545
explant_shield	explant_01-Block2-2	5	8	0.50623
explant_shield	explant_01-Block2-2	5	9	0.375396
explant_shield	explant_01-Block2-2	5	10	0.237105
explant_shield	explant_01-Block2-2	5	11	0.242141
explant_shield	explant_01-Block2-2	5	12	0.234581
explant_shield	explant_01-Block2-2	5	13	0.16465
explant_shield	explant_01-Block2-2	5	14	0.0808008
explant_shield	explant_01-Block2-2	5	15	0.0679691
explant_shield	explant_01-Block2-2	5	16	0.0649597
explant_shield	explant_01-Block2-2	5	17	0.148203
explant_shield	explant_01-Block2-2	5	18	0.100739
explant_shield	explant_01-Block2-2	5	19	0.0900558
explant_shield	explant_01-Block2-2	5	20	0.00684906
explant_shield	explant_01-Block2-2	5	21	0.0971221
explant_shield	explant_01-Block2-2	5	22	0
explant_shield	explant_01-Block2-2	5	23	0.136995
explant_shield	explant_01-Block2-2	5	24	0.211622
explant_shield	explant_01-Block2-2	5	25	0.217089
explant_shield	explant_01-Block2-2	5	26	0.24209
explant_shield	explant_01-Block2-2	5	27	0.075412
explant_shield	explant_01-Block2-2	5	28	0.0939408
explant_shield	explant_01-Block2-2	5	29	0.102863
explant_shield	explant_01-Block2-2	5	30	0.174837
explant_shield	explant_01-Block2-2	5	31	0.188794
explant_shield	explant_01-Block2-2	5	32	0.171959
explant_shield	explant_01-Block2-2	5	33	0.0953424
explant_shield	explant_01-Block2-2	5	34	0.15245
explant_shield	explant_01-Block2-2	5	35	0.232194
explant_shield	explant_01-Block2-2	5	36	0.213155
explant_shield	explant_01-Block2-2	5	37	0.24414
explant_shield	explant_01-Block2-2	5	38	0.270959
explant_shield	explant_01-Block2-2	5	39	0.318034
explant_shield	explant_01-Block2-2	5	40	0.367992
explant_shield	explant_01-Block2-2	5	41	0.440341
explant_shield	explant_01-Block2-2	5	42	0.395255
explant_shield	explant_01-Block2-2	5	43	0.334716
explant_shield	explant_01-Block2-2	5	44	0.319811
explant_shield	explant_01-Block2-2	5	45	0.257469
explant_shield	explant_01-Block2-2	5	46	0.276394
explant_shield	explant_01-Block2-2	5	47	0.267449
explant_shield	explant_01-Block2-2	5	48	0.347797
explant_shield	explant_01-Block2-2	5	49	0.508454
explant_shield	explant_01-Block2-2	5	50	1
explant_shield	explant_New-05-2	1	1	0.252491
explant_shield	explant_New-05-2	1	2	0.29356
explant_shield	explant_New-05-2	1	3	0.216614
explant_shield	explant_New-05-2	1	4	0.11902
explant_shield	explant_New-05-2	1	5	0.122812
explant_shield	explant_New-05-2	1	6	0.112238
explant_shield	explant_New-05-2	1	7	0.0881172
explant_shield	explant_New-05-2	1	8	0.160341
explant_shield	explant_New-05-2	1	9	0.111729
explant_shield	explant_New-05-2	1	10	0.0430646
explant_shield	explant_New-05-2	1	11	0.0652695
explant_shield	explant_New-05-2	1	12	0.0568633
explant_shield	explant_New-05-2	1	13	0.0416599
explant_shield	explant_New-05-2	1	14	0.0449891
explant_shield	explant_New-05-2	1	15	0.0372531
explant_shield	explant_New-05-2	1	16	0.0989806
explant_shield	explant_New-05-2	1	17	0.0833256
explant_shield	explant_New-05-2	1	18	0.100496
explant_shield	explant_New-05-2	1	19	0.0114754
explant_shield	explant_New-05-2	1	20	0
explant_shield	explant_New-05-2	1	21	0.0455287
explant_shield	explant_New-05-2	1	22	0.0400824
explant_shield	explant_New-05-2	1	23	0.0270165
explant_shield	explant_New-05-2	1	24	0.0230386
explant_shield	explant_New-05-2	1	25	0.029421
explant_shield	explant_New-05-2	1	26	0.0432076
explant_shield	explant_New-05-2	1	27	0.0196842
explant_shield	explant_New-05-2	1	28	0.0800438
explant_shield	explant_New-05-2	1	29	0.0901365
explant_shield	explant_New-05-2	1	30	0.0839279
explant_shield	explant_New-05-2	1	31	0.0891124
explant_shield	explant_New-05-2	1	32	0.125137
explant_shield	explant_New-05-2	1	33	0.0937404
explant_shield	explant_New-05-2	1	34	0.102446
explant_shield	explant_New-05-2	1	35	0.181264
explant_shield	explant_New-05-2	1	36	0.200348
explant_shield	explant_New-05-2	1	37	0.175937
explant_shield	explant_New-05-2	1	38	0.164779
explant_shield	explant_New-05-2	1	39	0.15425
explant_shield	explant_New-05-2	1	40	0.2943
explant_shield	explant_New-05-2	1	41	0.385328
explant_shield	explant_New-05-2	1	42	0.442143
explant_shield	explant_New-05-2	1	43	0.556963
explant_shield	explant_New-05-2	1	44	0.403464
explant_shield	explant_New-05-2	1	45	0.282039
explant_shield	explant_New-05-2	1	46	0.271351
explant_shield	explant_New-05-2	1	47	0.351199
explant_shield	explant_New-05-2	1	48	0.651167
explant_shield	explant_New-05-2	1	49	0.909049
explant_shield	explant_New-05-2	1	50	1
explant_shield	explant_New-05-2	2	1	0.634714
explant_shield	explant_New-05-2	2	2	0.310354
explant_shield	explant_New-05-2	2	3	0.335663
explant_shield	explant_New-05-2	2	4	0.536505
explant_shield	explant_New-05-2	2	5	0.491069
explant_shield	explant_New-05-2	2	6	0.425097
explant_shield	explant_New-05-2	2	7	0.295285
explant_shield	explant_New-05-2	2	8	0.115904
explant_shield	explant_New-05-2	2	9	0.140838
explant_shield	explant_New-05-2	2	10	0.158018
explant_shield	explant_New-05-2	2	11	0.192388
explant_shield	explant_New-05-2	2	12	0.196507
explant_shield	explant_New-05-2	2	13	0.207431
explant_shield	explant_New-05-2	2	14	0.160936
explant_shield	explant_New-05-2	2	15	0.0471693
explant_shield	explant_New-05-2	2	16	0.0914035
explant_shield	explant_New-05-2	2	17	0.0797765
explant_shield	explant_New-05-2	2	18	0.152619
explant_shield	explant_New-05-2	2	19	0.0603204
explant_shield	explant_New-05-2	2	20	0.0922616
explant_shield	explant_New-05-2	2	21	0.129158
explant_shield	explant_New-05-2	2	22	0.152866
explant_shield	explant_New-05-2	2	23	0.0326506
explant_shield	explant_New-05-2	2	24	0
explant_shield	explant_New-05-2	2	25	0.0712844
explant_shield	explant_New-05-2	2	26	0.0885124
explant_shield	explant_New-05-2	2	27	0.0319212
explant_shield	explant_New-05-2	2	28	0.133686
explant_shield	explant_New-05-2	2	29	0.148023
explant_shield	explant_New-05-2	2	30	0.0240926
explant_shield	explant_New-05-2	2	31	0.113234
explant_shield	explant_New-05-2	2	32	0.145336
explant_shield	explant_New-05-2	2	33	0.0640725
explant_shield	explant_New-05-2	2	34	0.0826934
explant_shield	explant_New-05-2	2	35	0.0238011
explant_shield	explant_New-05-2	2	36	0.00320751
explant_shield	explant_New-05-2	2	37	0.0617919
explant_shield	explant_New-05-2	2	38	0.0694785
explant_shield	explant_New-05-2	2	39	0.141495
explant_shield	explant_New-05-2	2	40	0.207069
explant_shield	explant_New-05-2	2	41	0.388564
explant_shield	explant_New-05-2	2	42	0.557496
explant_shield	explant_New-05-2	2	43	0.195868
explant_shield	explant_New-05-2	2	44	0.436761
explant_shield	explant_New-05-2	2	45	0.378087
explant_shield	explant_New-05-2	2	46	0.321221
explant_shield	explant_New-05-2	2	47	0.499809
explant_shield	explant_New-05-2	2	48	1
explant_shield	explant_New-05-2	2	49	0.679954
explant_shield	explant_New-05-2	2	50	0.822541
explant_shield	explant_New-05-2	3	1	0.263339
explant_shield	explant_New-05-2	3	2	0.201404
explant_shield	explant_New-05-2	3	3	0.263973
explant_shield	explant_New-05-2	3	4	0.207292
explant_shield	explant_New-05-2	3	5	0.185237
explant_shield	explant_New-05-2	3	6	0.104065
explant_shield	explant_New-05-2	3	7	0.145758
explant_shield	explant_New-05-2	3	8	0.147437
explant_shield	explant_New-05-2	3	9	0.137805
explant_shield	explant_New-05-2	3	10	0.0741714
explant_shield	explant_New-05-2	3	11	0.0165547
explant_shield	explant_New-05-2	3	12	0.0582589
explant_shield	explant_New-05-2	3	13	0.0354396
explant_shield	explant_New-05-2	3	14	0.0630045
explant_shield	explant_New-05-2	3	15	0.0793806
explant_shield	explant_New-05-2	3	16	0.120955
explant_shield	explant_New-05-2	3	17	0.0622217
explant_shield	explant_New-05-2	3	18	0.0604328
explant_shield	explant_New-05-2	3	19	0.0901937
explant_shield	explant_New-05-2	3	20	0.0699009
explant_shield	explant_New-05-2	3	21	0.0537605
explant_shield	explant_New-05-2	3	22	0
explant_shield	explant_New-05-2	3	23	0.122079
explant_shield	explant_New-05-2	3	24	0.095805
explant_shield	explant_New-05-2	3	25	0.0961072
explant_shield	explant_New-05-2	3	26	0.0710989
explant_shield	explant_New-05-2	3	27	0.0652014
explant_shield	explant_New-05-2	3	28	0.088226
explant_shield	explant_New-05-2	3	29	0.155704
explant_shield	explant_New-05-2	3	30	0.108385
explant_shield	explant_New-05-2	3	31	0.206122
explant_shield	explant_New-05-2	3	32	0.20186
explant_shield	explant_New-05-2	3	33	0.22742
explant_shield	explant_New-05-2	3	34	0.226091
explant_shield	explant_New-05-2	3	35	0.235218
explant_shield	explant_New-05-2	3	36	0.308644
explant_shield	explant_New-05-2	3	37	0.351292
explant_shield	explant_New-05-2	3	38	0.480461
explant_shield	explant_New-05-2	3	39	0.765038
explant_shield	explant_New-05-2	3	40	0.723678
explant_shield	explant_New-05-2	3	41	0.713919
explant_shield	explant_New-05-2	3	42	0.802399
explant_shield	explant_New-05-2	3	43	1
explant_shield	explant_New-05-2	3	44	0.767238
explant_shield	explant_New-05-2	3	45	0.727619
explant_shield	explant_New-05-2	3	46	0.660416
explant_shield	explant_New-05-2	3	47	0.551462
explant_shield	explant_New-05-2	3	48	0.612362
explant_shield	explant_New-05-2	3	49	0.549846
explant_shield	explant_New-05-2	3	50	0.484973
explant_shield	explant_New-05-2	4	1	0.57885
explant_shield	explant_New-05-2	4	2	0.400078
explant_shield	explant_New-05-2	4	3	0.199579
explant_shield	explant_New-05-2	4	4	0.295513
explant_shield	explant_New-05-2	4	5	0.143664
explant_shield	explant_New-05-2	4	6	0.238772
explant_shield	explant_New-05-2	4	7	0.0109228
explant_shield	explant_New-05-2	4	8	0.0261817
explant_shield	explant_New-05-2	4	9	0.212423
explant_shield	explant_New-05-2	4	10	0.177077
explant_shield	explant_New-05-2	4	11	0.252557
explant_shield	explant_New-05-2	4	12	0.151812
explant_shield	explant_New-05-2	4	13	0.132463
explant_shield	explant_New-05-2	4	14	0
explant_shield	explant_New-05-2	4	15	0.00936177
explant_shield	explant_New-05-2	4	16	0.091458
explant_shield	explant_New-05-2	4	17	0.0101056
explant_shield	explant_New-05-2	4	18	0.0727394
explant_shield	explant_New-05-2	4	19	0.14215
explant_shield	explant_New-05-2	4	20	0.182346
explant_shield	explant_New-05-2	4	21	0.185816
explant_shield	explant_New-05-2	4	22	0.451565
explant_shield	explant_New-05-2	4	23	0.2584
explant_shield	explant_New-05-2	4	24	0.233252
explant_shield	explant_New-05-2	4	25	0.211755
explant_shield	explant_New-05-2	4	26	0.0418488
explant_shield	explant_New-05-2	4	27	0.343222
explant_shield	explant_New-05-2	4	28	0.32963
explant_shield	explant_New-05-2	4	29	0.306965
explant_shield	explant_New-05-2	4	30	0.466024
explant_shield	explant_New-05-2	4	31	0.543672
explant_shield	explant_New-05-2	4	32	0.57781
explant_shield	explant_New-05-2	4	33	0.767204
explant_shield	explant_New-05-2	4	34	0.750316
explant_shield	explant_New-05-2	4	35	0.737907
explant_shield	explant_New-05-2	4	36	0.681078
explant_shield	explant_New-05-2	4	37	0.963885
explant_shield	explant_New-05-2	4	38	1
explant_shield	explant_New-05-2	4	39	0.927115
explant_shield	explant_New-05-2	4	40	0.827304
explant_shield	explant_New-05-2	4	41	0.952948
explant_shield	explant_New-05-2	4	42	0.982645
explant_shield	explant_New-05-2	4	43	0.939129
explant_shield	explant_New-05-2	4	44	0.793302
explant_shield	explant_New-05-2	4	45	0.652219
explant_shield	explant_New-05-2	4	46	0.700276
explant_shield	explant_New-05-2	4	47	0.708034
explant_shield	explant_New-05-2	4	48	0.713295
explant_shield	explant_New-05-2	4	49	0.601545
explant_shield	explant_New-05-2	4	50	0.764483
explant_shield	explant_New-05-2	5	1	0.315202
explant_shield	explant_New-05-2	5	2	0.294897
explant_shield	explant_New-05-2	5	3	0.189989
explant_shield	explant_New-05-2	5	4	0.278272
explant_shield	explant_New-05-2	5	5	0.176529
explant_shield	explant_New-05-2	5	6	0.235984
explant_shield	explant_New-05-2	5	7	0.16352
explant_shield	explant_New-05-2	5	8	0.067151
explant_shield	explant_New-05-2	5	9	0.171536
explant_shield	explant_New-05-2	5	10	0.128009
explant_shield	explant_New-05-2	5	11	0.142065
explant_shield	explant_New-05-2	5	12	0.12978
explant_shield	explant_New-05-2	5	13	0.0999062
explant_shield	explant_New-05-2	5	14	0.00814079
explant_shield	explant_New-05-2	5	15	0
explant_shield	explant_New-05-2	5	16	0.144001
explant_shield	explant_New-05-2	5	17	0.191657
explant_shield	explant_New-05-2	5	18	0.183057
explant_shield	explant_New-05-2	5	19	0.199073
explant_shield	explant_New-05-2	5	20	0.011848
explant_shield	explant_New-05-2	5	21	0.068817
explant_shield	explant_New-05-2	5	22	0.129136
explant_shield	explant_New-05-2	5	23	0.177651
explant_shield	explant_New-05-2	5	24	0.16927
explant_shield	explant_New-05-2	5	25	0.136227
explant_shield	explant_New-05-2	5	26	0.0888731
explant_shield	explant_New-05-2	5	27	0.060583
explant_shield	explant_New-05-2	5	28	0.034148
explant_shield	explant_New-05-2	5	29	0.178904
explant_shield	explant_New-05-2	5	30	0.105004
explant_shield	explant_New-05-2	5	31	0.175163
explant_shield	explant_New-05-2	5	32	0.264015
explant_shield	explant_New-05-2	5	33	0.28676
explant_shield	explant_New-05-2	5	34	0.221976
explant_shield	explant_New-05-2	5	35	0.334693
explant_shield	explant_New-05-2	5	36	0.25317
explant_shield	explant_New-05-2	5	37	0.381861
explant_shield	explant_New-05-2	5	38	0.282794
explant_shield	explant_New-05-2	5	39	0.329122
explant_shield	explant_New-05-2	5	40	0.279924
explant_shield	explant_New-05-2	5	41	0.356867
explant_shield	explant_New-05-2	5	42	0.360941
explant_shield	explant_New-05-2	5	43	0.546421
explant_shield	explant_New-05-2	5	44	0.396432
explant_shield	explant_New-05-2	5	45	0.394403
explant_shield	explant_New-05-2	5	46	0.485004
explant_shield	explant_New-05-2	5	47	0.63491
explant_shield	explant_New-05-2	5	48	0.72251
explant_shield	explant_New-05-2	5	49	0.915656
explant_shield	explant_New-05-2	5	50	1
mannitol-m_shield	mannitol-m_02-2	1	1	0.860147
mannitol-m_shield	mannitol-m_02-2	1	2	0.531976
mannitol-m_shield	mannitol-m_02-2	1	3	0.330488
mannitol-m_shield	mannitol-m_02-2	1	4	0.395582
mannitol-m_shield	mannitol-m_02-2	1	5	0.311135
mannitol-m_shield	mannitol-m_02-2	1	6	0.239689
mannitol-m_shield	mannitol-m_02-2	1	7	0.187443
mannitol-m_shield	mannitol-m_02-2	1	8	0.107085
mannitol-m_shield	mannitol-m_02-2	1	9	0.102863
mannitol-m_shield	mannitol-m_02-2	1	10	0.119144
mannitol-m_shield	mannitol-m_02-2	1	11	0.0470887
mannitol-m_shield	mannitol-m_02-2	1	12	0.0303966
mannitol-m_shield	mannitol-m_02-2	1	13	0
mannitol-m_shield	mannitol-m_02-2	1	14	0.0552618
mannitol-m_shield	mannitol-m_02-2	1	15	0.107997
mannitol-m_shield	mannitol-m_02-2	1	16	0.108783
mannitol-m_shield	mannitol-m_02-2	1	17	0.0640904
mannitol-m_shield	mannitol-m_02-2	1	18	0.00991094
mannitol-m_shield	mannitol-m_02-2	1	19	0.0482152
mannitol-m_shield	mannitol-m_02-2	1	20	0.0343895
mannitol-m_shield	mannitol-m_02-2	1	21	0.064215
mannitol-m_shield	mannitol-m_02-2	1	22	0.039811
mannitol-m_shield	mannitol-m_02-2	1	23	0.0823115
mannitol-m_shield	mannitol-m_02-2	1	24	0.107947
mannitol-m_shield	mannitol-m_02-2	1	25	0.176751
mannitol-m_shield	mannitol-m_02-2	1	26	0.218497
mannitol-m_shield	mannitol-m_02-2	1	27	0.37458
mannitol-m_shield	mannitol-m_02-2	1	28	0.358014
mannitol-m_shield	mannitol-m_02-2	1	29	0.403697
mannitol-m_shield	mannitol-m_02-2	1	30	0.22436
mannitol-m_shield	mannitol-m_02-2	1	31	0.240782
mannitol-m_shield	mannitol-m_02-2	1	32	0.143675
mannitol-m_shield	mannitol-m_02-2	1	33	0.126474
mannitol-m_shield	mannitol-m_02-2	1	34	0.169355
mannitol-m_shield	mannitol-m_02-2	1	35	0.285967
mannitol-m_shield	mannitol-m_02-2	1	36	0.213041
mannitol-m_shield	mannitol-m_02-2	1	37	0.230818
mannitol-m_shield	mannitol-m_02-2	1	38	0.339482
mannitol-m_shield	mannitol-m_02-2	1	39	0.37297
mannitol-m_shield	mannitol-m_02-2	1	40	0.338688
mannitol-m_shield	mannitol-m_02-2	1	41	0.406038
mannitol-m_shield	mannitol-m_02-2	1	42	0.376682
mannitol-m_shield	mannitol-m_02-2	1	43	0.487009
mannitol-m_shield	mannitol-m_02-2	1	44	0.641596
mannitol-m_shield	mannitol-m_02-2	1	45	0.824038
mannitol-m_shield	mannitol-m_02-2	1	46	0.931869
mannitol-m_shield	mannitol-m_02-2	1	47	0.834696
mannitol-m_shield	mannitol-m_02-2	1	48	0.649572
mannitol-m_shield	mannitol-m_02-2	1	49	0.792398
mannitol-m_shield	mannitol-m_02-2	1	50	1
mannitol-m_shield	mannitol-m_02-2	2	1	0.30825
mannitol-m_shield	mannitol-m_02-2	2	2	0.253232
mannitol-m_shield	mannitol-m_02-2	2	3	0.239172
mannitol-m_shield	mannitol-m_02-2	2	4	0.229465
mannitol-m_shield	mannitol-m_02-2	2	5	0.201187
mannitol-m_shield	mannitol-m_02-2	2	6	0.178706
mannitol-m_shield	mannitol-m_02-2	2	7	0.165011
mannitol-m_shield	mannitol-m_02-2	2	8	0.182625
mannitol-m_shield	mannitol-m_02-2	2	9	0.203412
mannitol-m_shield	mannitol-m_02-2	2	10	0.192356
mannitol-m_shield	mannitol-m_02-2	2	11	0.174205
mannitol-m_shield	mannitol-m_02-2	2	12	0.120196
mannitol-m_shield	mannitol-m_02-2	2	13	0.123379
mannitol-m_shield	mannitol-m_02-2	2	14	0.110041
mannitol-m_shield	mannitol-m_02-2	2	15	0.0914352
mannitol-m_shield	mannitol-m_02-2	2	16	0.0790213
mannitol-m_shield	mannitol-m_02-2	2	17	0.0577608
mannitol-m_shield	mannitol-m_02-2	2	18	0.0561799
mannitol-m_shield	mannitol-m_02-2	2	19	0.0424377
mannitol-m_shield	mannitol-m_02-2	2	20	0.0267008
mannitol-m_shield	mannitol-m_02-2	2	21	0.0615976
mannitol-m_shield	mannitol-m_02-2	2	22	0.0596133
mannitol-m_shield	mannitol-m_02-2	2	23	0.034451
mannitol-m_shield	mannitol-m_02-2	2	24	0.0122418
mannitol-m_shield	mannitol-m_02-2	2	25	0.0173005
mannitol-m_shield	mannitol-m_02-2	2	26	0.0129775
mannitol-m_shield	mannitol-m_02-2	2	27	0
mannitol-m_shield	mannitol-m_02-2	2	28	0.0107742
mannitol-m_shield	mannitol-m_02-2	2	29	0.00287726
mannitol-m_shield	mannitol-m_02-2	2	30	0.0394021
mannitol-m_shield	mannitol-m_02-2	2	31	0.0313336
mannitol-m_shield	mannitol-m_02-2	2	32	0.0651792
mannitol-m_shield	mannitol-m_02-2	2	33	0.0631827
mannitol-m_shield	mannitol-m_02-2	2	34	0.0550265
mannitol-m_shield	mannitol-m_02-2	2	35	0.0976811
mannitol-m_shield	mannitol-m_02-2	2	36	0.125738
mannitol-m_shield	mannitol-m_02-2	2	37	0.120649
mannitol-m_shield	mannitol-m_02-2	2	38	0.152598
mannitol-m_shield	mannitol-m_02-2	2	39	0.138617
mannitol-m_shield	mannitol-m_02-2	2	40	0.158286
mannitol-m_shield	mannitol-m_02-2	2	41	0.202789
mannitol-m_shield	mannitol-m_02-2	2	42	0.188771
mannitol-m_shield	mannitol-m_02-2	2	43	0.151269
mannitol-m_shield	mannitol-m_02-2	2	44	0.238697
mannitol-m_shield	mannitol-m_02-2	2	45	0.273064
mannitol-m_shield	mannitol-m_02-2	2	46	0.364758
mannitol-m_shield	mannitol-m_02-2	2	47	0.346299
mannitol-m_shield	mannitol-m_02-2	2	48	0.415653
mannitol-m_shield	mannitol-m_02-2	2	49	0.818657
mannitol-m_shield	mannitol-m_02-2	2	50	1
mannitol-m_shield	mannitol-m_02-2	3	1	0.280126
mannitol-m_shield	mannitol-m_02-2	3	2	0.201524
mannitol-m_shield	mannitol-m_02-2	3	3	0.194892
mannitol-m_shield	mannitol-m_02-2	3	4	0.182987
mannitol-m_shield	mannitol-m_02-2	3	5	0.137584
mannitol-m_shield	mannitol-m_02-2	3	6	0.0732588
mannitol-m_shield	mannitol-m_02-2	3	7	0.0724168
mannitol-m_shield	mannitol-m_02-2	3	8	0.0376554
mannitol-m_shield	mannitol-m_02-2	3	9	0.043665
mannitol-m_shield	mannitol-m_02-2	3	10	0.0682676
mannitol-m_shield	mannitol-m_02-2	3	11	0.0748368
mannitol-m_shield	mannitol-m_02-2	3	12	0.107248
mannitol-m_shield	mannitol-m_02-2	3	13	0.0951826
mannitol-m_shield	mannitol-m_02-2	3	14	0.0576506
mannitol-m_shield	mannitol-m_02-2	3	15	0.0356326
mannitol-m_shield	mannitol-m_02-2	3	16	0.022745
mannitol-m_shield	mannitol-m_02-2	3	17	0.0265351
mannitol-m_shield	mannitol-m_02-2	3	18	0.0241257
mannitol-m_shield	mannitol-m_02-2	3	19	0.0288183
mannitol-m_shield	mannitol-m_02-2	3	20	0.019154
mannitol-m_shield	mannitol-m_02-2	3	21	0.0203519
mannitol-m_shield	mannitol-m_02-2	3	22	0.0562792
mannitol-m_shield	mannitol-m_02-2	3	23	0.0370893
mannitol-m_shield	mannitol-m_02-2	3	24	0.0447555
mannitol-m_shield	mannitol-m_02-2	3	25	0.0441998
mannitol-m_shield	mannitol-m_02-2	3	26	0.0402504
mannitol-m_shield	mannitol-m_02-2	3	27	0
mannitol-m_shield	mannitol-m_02-2	3	28	0.000346433
mannitol-m_shield	mannitol-m_02-2	3	29	0.00791179
mannitol-m_shield	mannitol-m_02-2	3	30	0.0461606
mannitol-m_shield	mannitol-m_02-2	3	31	0.0744306
mannitol-m_shield	mannitol-m_02-2	3	32	0.0429169
mannitol-m_shield	mannitol-m_02-2	3	33	0.0487794
mannitol-m_shield	mannitol-m_02-2	3	34	0.0439576
mannitol-m_shield	mannitol-m_02-2	3	35	0.0168218
mannitol-m_shield	mannitol-m_02-2	3	36	0.0354858
mannitol-m_shield	mannitol-m_02-2	3	37	0.0312654
mannitol-m_shield	mannitol-m_02-2	3	38	0.0496925
mannitol-m_shield	mannitol-m_02-2	3	39	0.120374
mannitol-m_shield	mannitol-m_02-2	3	40	0.199364
mannitol-m_shield	mannitol-m_02-2	3	41	0.150391
mannitol-m_shield	mannitol-m_02-2	3	42	0.0555552
mannitol-m_shield	mannitol-m_02-2	3	43	0.0951374
mannitol-m_shield	mannitol-m_02-2	3	44	0.178895
mannitol-m_shield	mannitol-m_02-2	3	45	0.280376
mannitol-m_shield	mannitol-m_02-2	3	46	0.287127
mannitol-m_shield	mannitol-m_02-2	3	47	0.354542
mannitol-m_shield	mannitol-m_02-2	3	48	0.463506
mannitol-m_shield	mannitol-m_02-2	3	49	0.781781
mannitol-m_shield	mannitol-m_02-2	3	50	1
mannitol-m_shield	mannitol-m_02-2	4	1	0.436048
mannitol-m_shield	mannitol-m_02-2	4	2	0.230025
mannitol-m_shield	mannitol-m_02-2	4	3	0.186463
mannitol-m_shield	mannitol-m_02-2	4	4	0.138064
mannitol-m_shield	mannitol-m_02-2	4	5	0.161084
mannitol-m_shield	mannitol-m_02-2	4	6	0.175655
mannitol-m_shield	mannitol-m_02-2	4	7	0.233484
mannitol-m_shield	mannitol-m_02-2	4	8	0.178623
mannitol-m_shield	mannitol-m_02-2	4	9	0.0708824
mannitol-m_shield	mannitol-m_02-2	4	10	0.0631242
mannitol-m_shield	mannitol-m_02-2	4	11	0.0454314
mannitol-m_shield	mannitol-m_02-2	4	12	0.0188966
mannitol-m_shield	mannitol-m_02-2	4	13	0.0203519
mannitol-m_shield	mannitol-m_02-2	4	14	0.00589089
mannitol-m_shield	mannitol-m_02-2	4	15	0
mannitol-m_shield	mannitol-m_02-2	4	16	0.0104665
mannitol-m_shield	mannitol-m_02-2	4	17	0.0182507
mannitol-m_shield	mannitol-m_02-2	4	18	0.020579
mannitol-m_shield	mannitol-m_02-2	4	19	0.028985
mannitol-m_shield	mannitol-m_02-2	4	20	0.0248449
mannitol-m_shield	mannitol-m_02-2	4	21	0.0369511
mannitol-m_shield	mannitol-m_02-2	4	22	0.0124483
mannitol-m_shield	mannitol-m_02-2	4	23	0.00498698
mannitol-m_shield	mannitol-m_02-2	4	24	0.0244394
mannitol-m_shield	mannitol-m_02-2	4	25	0.0165667
mannitol-m_shield	mannitol-m_02-2	4	26	0.0344744
mannitol-m_shield	mannitol-m_02-2	4	27	0.0197282
mannitol-m_shield	mannitol-m_02-2	4	28	0.0184689
mannitol-m_shield	mannitol-m_02-2	4	29	0.00699632
mannitol-m_shield	mannitol-m_02-2	4	30	0.068237
mannitol-m_shield	mannitol-m_02-2	4	31	0.0879755
mannitol-m_shield	mannitol-m_02-2	4	32	0.0802291
mannitol-m_shield	mannitol-m_02-2	4	33	0.0730603
mannitol-m_shield	mannitol-m_02-2	4	34	0.10484
mannitol-m_shield	mannitol-m_02-2	4	35	0.160329
mannitol-m_shield	mannitol-m_02-2	4	36	0.188691
mannitol-m_shield	mannitol-m_02-2	4	37	0.171809
mannitol-m_shield	mannitol-m_02-2	4	38	0.0983211
mannitol-m_shield	mannitol-m_02-2	4	39	0.070903
mannitol-m_shield	mannitol-m_02-2	4	40	0.0996659
mannitol-m_shield	mannitol-m_02-2	4	41	0.159527
mannitol-m_shield	mannitol-m_02-2	4	42	0.225887
mannitol-m_shield	mannitol-m_02-2	4	43	0.478905
mannitol-m_shield	mannitol-m_02-2	4	44	0.858082
mannitol-m_shield	mannitol-m_02-2	4	45	1
mannitol-m_shield	mannitol-m_02-2	4	46	0.88824
mannitol-m_shield	mannitol-m_02-2	4	47	0.462857
mannitol-m_shield	mannitol-m_02-2	4	48	0.337301
mannitol-m_shield	mannitol-m_02-2	4	49	0.54561
mannitol-m_shield	mannitol-m_02-2	4	50	0.692366
mannitol-m_shield	mannitol-m_02-2	5	1	0.604816
mannitol-m_shield	mannitol-m_02-2	5	2	0.599666
mannitol-m_shield	mannitol-m_02-2	5	3	0.633655
mannitol-m_shield	mannitol-m_02-2	5	4	0.558909
mannitol-m_shield	mannitol-m_02-2	5	5	0.372102
mannitol-m_shield	mannitol-m_02-2	5	6	0.200441
mannitol-m_shield	mannitol-m_02-2	5	7	0.185757
mannitol-m_shield	mannitol-m_02-2	5	8	0.144317
mannitol-m_shield	mannitol-m_02-2	5	9	0.162247
mannitol-m_shield	mannitol-m_02-2	5	10	0.435472
mannitol-m_shield	mannitol-m_02-2	5	11	0.430787
mannitol-m_shield	mannitol-m_02-2	5	12	0.222018
mannitol-m_shield	mannitol-m_02-2	5	13	0.148182
mannitol-m_shield	mannitol-m_02-2	5	14	0.12104
mannitol-m_shield	mannitol-m_02-2	5	15	0.077302
mannitol-m_shield	mannitol-m_02-2	5	16	0.0545055
mannitol-m_shield	mannitol-m_02-2	5	17	0.137119
mannitol-m_shield	mannitol-m_02-2	5	18	0.202007
mannitol-m_shield	mannitol-m_02-2	5	19	0.17627
mannitol-m_shield	mannitol-m_02-2	5	20	0.242467
mannitol-m_shield	mannitol-m_02-2	5	21	0.231866
mannitol-m_shield	mannitol-m_02-2	5	22	0.174546
mannitol-m_shield	mannitol-m_02-2	5	23	0.120233
mannitol-m_shield	mannitol-m_02-2	5	24	0.0351691
mannitol-m_shield	mannitol-m_02-2	5	25	0.0499569
mannitol-m_shield	mannitol-m_02-2	5	26	0.0219702
mannitol-m_shield	mannitol-m_02-2	5	27	0
mannitol-m_shield	mannitol-m_02-2	5	28	0.0802119
mannitol-m_shield	mannitol-m_02-2	5	29	0.224573
mannitol-m_shield	mannitol-m_02-2	5	30	0.279273
mannitol-m_shield	mannitol-m_02-2	5	31	0.235108
mannitol-m_shield	mannitol-m_02-2	5	32	0.282769
mannitol-m_shield	mannitol-m_02-2	5	33	0.272225
mannitol-m_shield	mannitol-m_02-2	5	34	0.30135
mannitol-m_shield	mannitol-m_02-2	5	35	0.224187
mannitol-m_shield	mannitol-m_02-2	5	36	0.139961
mannitol-m_shield	mannitol-m_02-2	5	37	0.146315
mannitol-m_shield	mannitol-m_02-2	5	38	0.164843
mannitol-m_shield	mannitol-m_02-2	5	39	0.0987836
mannitol-m_shield	mannitol-m_02-2	5	40	0.179227
mannitol-m_shield	mannitol-m_02-2	5	41	0.259827
mannitol-m_shield	mannitol-m_02-2	5	42	0.285373
mannitol-m_shield	mannitol-m_02-2	5	43	0.199772
mannitol-m_shield	mannitol-m_02-2	5	44	0.236268
mannitol-m_shield	mannitol-m_02-2	5	45	0.209968
mannitol-m_shield	mannitol-m_02-2	5	46	0.274607
mannitol-m_shield	mannitol-m_02-2	5	47	0.340762
mannitol-m_shield	mannitol-m_02-2	5	48	0.417353
mannitol-m_shield	mannitol-m_02-2	5	49	0.592435
mannitol-m_shield	mannitol-m_02-2	5	50	1
mannitol-m_shield	mannitol-m_02-2	6	1	0.78922
mannitol-m_shield	mannitol-m_02-2	6	2	0.620231
mannitol-m_shield	mannitol-m_02-2	6	3	0.404514
mannitol-m_shield	mannitol-m_02-2	6	4	0.295583
mannitol-m_shield	mannitol-m_02-2	6	5	0.193263
mannitol-m_shield	mannitol-m_02-2	6	6	0.121781
mannitol-m_shield	mannitol-m_02-2	6	7	0.0806142
mannitol-m_shield	mannitol-m_02-2	6	8	0.0809425
mannitol-m_shield	mannitol-m_02-2	6	9	0.0836405
mannitol-m_shield	mannitol-m_02-2	6	10	0.0995207
mannitol-m_shield	mannitol-m_02-2	6	11	0.101465
mannitol-m_shield	mannitol-m_02-2	6	12	0.0894562
mannitol-m_shield	mannitol-m_02-2	6	13	0.102554
mannitol-m_shield	mannitol-m_02-2	6	14	0.060058
mannitol-m_shield	mannitol-m_02-2	6	15	0.0590521
mannitol-m_shield	mannitol-m_02-2	6	16	0.0200864
mannitol-m_shield	mannitol-m_02-2	6	17	0.00145625
mannitol-m_shield	mannitol-m_02-2	6	18	0.00263937
mannitol-m_shield	mannitol-m_02-2	6	19	0.041277
mannitol-m_shield	mannitol-m_02-2	6	20	0.0461963
mannitol-m_shield	mannitol-m_02-2	6	21	0.0218038
mannitol-m_shield	mannitol-m_02-2	6	22	0.010812
mannitol-m_shield	mannitol-m_02-2	6	23	0
mannitol-m_shield	mannitol-m_02-2	6	24	0.045702
mannitol-m_shield	mannitol-m_02-2	6	25	0.0420727
mannitol-m_shield	mannitol-m_02-2	6	26	0.0266298
mannitol-m_shield	mannitol-m_02-2	6	27	0.035916
mannitol-m_shield	mannitol-m_02-2	6	28	0.0121536
mannitol-m_shield	mannitol-m_02-2	6	29	0.0537174
mannitol-m_shield	mannitol-m_02-2	6	30	0.122056
mannitol-m_shield	mannitol-m_02-2	6	31	0.136461
mannitol-m_shield	mannitol-m_02-2	6	32	0.158088
mannitol-m_shield	mannitol-m_02-2	6	33	0.150386
mannitol-m_shield	mannitol-m_02-2	6	34	0.10483
mannitol-m_shield	mannitol-m_02-2	6	35	0.0912175
mannitol-m_shield	mannitol-m_02-2	6	36	0.0867195
mannitol-m_shield	mannitol-m_02-2	6	37	0.0942473
mannitol-m_shield	mannitol-m_02-2	6	38	0.0962559
mannitol-m_shield	mannitol-m_02-2	6	39	0.0791878
mannitol-m_shield	mannitol-m_02-2	6	40	0.0537201
mannitol-m_shield	mannitol-m_02-2	6	41	0.106529
mannitol-m_shield	mannitol-m_02-2	6	42	0.100436
mannitol-m_shield	mannitol-m_02-2	6	43	0.109544
mannitol-m_shield	mannitol-m_02-2	6	44	0.12847
mannitol-m_shield	mannitol-m_02-2	6	45	0.141785
mannitol-m_shield	mannitol-m_02-2	6	46	0.202039
mannitol-m_shield	mannitol-m_02-2	6	47	0.292231
mannitol-m_shield	mannitol-m_02-2	6	48	0.424378
mannitol-m_shield	mannitol-m_02-2	6	49	0.738643
mannitol-m_shield	mannitol-m_02-2	6	50	1
mannitol-m_shield	mannitol-m_02-2	7	1	0.343058
mannitol-m_shield	mannitol-m_02-2	7	2	0.256952
mannitol-m_shield	mannitol-m_02-2	7	3	0.100946
mannitol-m_shield	mannitol-m_02-2	7	4	0.0651769
mannitol-m_shield	mannitol-m_02-2	7	5	0.0813462
mannitol-m_shield	mannitol-m_02-2	7	6	0.094305
mannitol-m_shield	mannitol-m_02-2	7	7	0.113216
mannitol-m_shield	mannitol-m_02-2	7	8	0.0808122
mannitol-m_shield	mannitol-m_02-2	7	9	0.0393871
mannitol-m_shield	mannitol-m_02-2	7	10	0.0562036
mannitol-m_shield	mannitol-m_02-2	7	11	0.110218
mannitol-m_shield	mannitol-m_02-2	7	12	0.18645
mannitol-m_shield	mannitol-m_02-2	7	13	0.168285
mannitol-m_shield	mannitol-m_02-2	7	14	0.0521886
mannitol-m_shield	mannitol-m_02-2	7	15	0.0469992
mannitol-m_shield	mannitol-m_02-2	7	16	0.0510464
mannitol-m_shield	mannitol-m_02-2	7	17	0.0385591
mannitol-m_shield	mannitol-m_02-2	7	18	0
mannitol-m_shield	mannitol-m_02-2	7	19	0.0154476
mannitol-m_shield	mannitol-m_02-2	7	20	0.0326623
mannitol-m_shield	mannitol-m_02-2	7	21	0.057075
mannitol-m_shield	mannitol-m_02-2	7	22	0.050846
mannitol-m_shield	mannitol-m_02-2	7	23	0.0350435
mannitol-m_shield	mannitol-m_02-2	7	24	0.043166
mannitol-m_shield	mannitol-m_02-2	7	25	0.0199803
mannitol-m_shield	mannitol-m_02-2	7	26	0.0267902
mannitol-m_shield	mannitol-m_02-2	7	27	0.00505692
mannitol-m_shield	mannitol-m_02-2	7	28	0.00461449
mannitol-m_shield	mannitol-m_02-2	7	29	0.0144812
mannitol-m_shield	mannitol-m_02-2	7	30	0.0539139
mannitol-m_shield	mannitol-m_02-2	7	31	0.07489
mannitol-m_shield	mannitol-m_02-2	7	32	0.0905074
mannitol-m_shield	mannitol-m_02-2	7	33	0.0839338
mannitol-m_shield	mannitol-m_02-2	7	34	0.0709486
mannitol-m_shield	mannitol-m_02-2	7	35	0.0695554
mannitol-m_shield	mannitol-m_02-2	7	36	0.105637
mannitol-m_shield	mannitol-m_02-2	7	37	0.113308
mannitol-m_shield	mannitol-m_02-2	7	38	0.0963528
mannitol-m_shield	mannitol-m_02-2	7	39	0.0781644
mannitol-m_shield	mannitol-m_02-2	7	40	0.106384
mannitol-m_shield	mannitol-m_02-2	7	41	0.0879309
mannitol-m_shield	mannitol-m_02-2	7	42	0.0961242
mannitol-m_shield	mannitol-m_02-2	7	43	0.113575
mannitol-m_shield	mannitol-m_02-2	7	44	0.0893797
mannitol-m_shield	mannitol-m_02-2	7	45	0.128437
mannitol-m_shield	mannitol-m_02-2	7	46	0.207444
mannitol-m_shield	mannitol-m_02-2	7	47	0.344548
mannitol-m_shield	mannitol-m_02-2	7	48	0.570476
mannitol-m_shield	mannitol-m_02-2	7	49	0.851638
mannitol-m_shield	mannitol-m_02-2	7	50	1
mannitol-m_shield	mannitol-m_04-2	1	1	0.253499
mannitol-m_shield	mannitol-m_04-2	1	2	0.263659
mannitol-m_shield	mannitol-m_04-2	1	3	0.159485
mannitol-m_shield	mannitol-m_04-2	1	4	0.156597
mannitol-m_shield	mannitol-m_04-2	1	5	0.0924489
mannitol-m_shield	mannitol-m_04-2	1	6	0.0696745
mannitol-m_shield	mannitol-m_04-2	1	7	0.112806
mannitol-m_shield	mannitol-m_04-2	1	8	0.135107
mannitol-m_shield	mannitol-m_04-2	1	9	0.128026
mannitol-m_shield	mannitol-m_04-2	1	10	0.107132
mannitol-m_shield	mannitol-m_04-2	1	11	0.110544
mannitol-m_shield	mannitol-m_04-2	1	12	0.0940281
mannitol-m_shield	mannitol-m_04-2	1	13	0.0669674
mannitol-m_shield	mannitol-m_04-2	1	14	0.0635997
mannitol-m_shield	mannitol-m_04-2	1	15	0.0636057
mannitol-m_shield	mannitol-m_04-2	1	16	0.0526382
mannitol-m_shield	mannitol-m_04-2	1	17	0.0328259
mannitol-m_shield	mannitol-m_04-2	1	18	0.0628388
mannitol-m_shield	mannitol-m_04-2	1	19	0.0758854
mannitol-m_shield	mannitol-m_04-2	1	20	0.0353696
mannitol-m_shield	mannitol-m_04-2	1	21	0.0313212
mannitol-m_shield	mannitol-m_04-2	1	22	0.024171
mannitol-m_shield	mannitol-m_04-2	1	23	0.0292304
mannitol-m_shield	mannitol-m_04-2	1	24	0.0178389
mannitol-m_shield	mannitol-m_04-2	1	25	0.0138759
mannitol-m_shield	mannitol-m_04-2	1	26	0
mannitol-m_shield	mannitol-m_04-2	1	27	0.0206276
mannitol-m_shield	mannitol-m_04-2	1	28	0.00142017
mannitol-m_shield	mannitol-m_04-2	1	29	0.0229925
mannitol-m_shield	mannitol-m_04-2	1	30	0.046797
mannitol-m_shield	mannitol-m_04-2	1	31	0.0335683
mannitol-m_shield	mannitol-m_04-2	1	32	0.0543034
mannitol-m_shield	mannitol-m_04-2	1	33	0.0399532
mannitol-m_shield	mannitol-m_04-2	1	34	0.0503581
mannitol-m_shield	mannitol-m_04-2	1	35	0.0582257
mannitol-m_shield	mannitol-m_04-2	1	36	0.0576419
mannitol-m_shield	mannitol-m_04-2	1	37	0.0732085
mannitol-m_shield	mannitol-m_04-2	1	38	0.0986742
mannitol-m_shield	mannitol-m_04-2	1	39	0.132664
mannitol-m_shield	mannitol-m_04-2	1	40	0.170898
mannitol-m_shield	mannitol-m_04-2	1	41	0.148592
mannitol-m_shield	mannitol-m_04-2	1	42	0.156893
mannitol-m_shield	mannitol-m_04-2	1	43	0.248804
mannitol-m_shield	mannitol-m_04-2	1	44	0.189949
mannitol-m_shield	mannitol-m_04-2	1	45	0.139451
mannitol-m_shield	mannitol-m_04-2	1	46	0.0978931
mannitol-m_shield	mannitol-m_04-2	1	47	0.209647
mannitol-m_shield	mannitol-m_04-2	1	48	0.372868
mannitol-m_shield	mannitol-m_04-2	1	49	0.579348
mannitol-m_shield	mannitol-m_04-2	1	50	1
mannitol-m_shield	mannitol-m_04-2	2	1	0.422787
mannitol-m_shield	mannitol-m_04-2	2	2	0.3833
mannitol-m_shield	mannitol-m_04-2	2	3	0.341357
mannitol-m_shield	mannitol-m_04-2	2	4	0.274002
mannitol-m_shield	mannitol-m_04-2	2	5	0.219101
mannitol-m_shield	mannitol-m_04-2	2	6	0.262648
mannitol-m_shield	mannitol-m_04-2	2	7	0.254497
mannitol-m_shield	mannitol-m_04-2	2	8	0.159062
mannitol-m_shield	mannitol-m_04-2	2	9	0.0952274
mannitol-m_shield	mannitol-m_04-2	2	10	0.161365
mannitol-m_shield	mannitol-m_04-2	2	11	0.152302
mannitol-m_shield	mannitol-m_04-2	2	12	0.217256
mannitol-m_shield	mannitol-m_04-2	2	13	0.196012
mannitol-m_shield	mannitol-m_04-2	2	14	0.110349
mannitol-m_shield	mannitol-m_04-2	2	15	0.112147
mannitol-m_shield	mannitol-m_04-2	2	16	0.0873726
mannitol-m_shield	mannitol-m_04-2	2	17	0.069738
mannitol-m_shield	mannitol-m_04-2	2	18	0.0846407
mannitol-m_shield	mannitol-m_04-2	2	19	0.053872
mannitol-m_shield	mannitol-m_04-2	2	20	0.0313467
mannitol-m_shield	mannitol-m_04-2	2	21	0.0516102
mannitol-m_shield	mannitol-m_04-2	2	22	0.0373967
mannitol-m_shield	mannitol-m_04-2	2	23	0.0550378
mannitol-m_shield	mannitol-m_04-2	2	24	0.0802341
mannitol-m_shield	mannitol-m_04-2	2	25	0.0804054
mannitol-m_shield	mannitol-m_04-2	2	26	0.0991156
mannitol-m_shield	mannitol-m_04-2	2	27	0.0985158
mannitol-m_shield	mannitol-m_04-2	2	28	0.0724567
mannitol-m_shield	mannitol-m_04-2	2	29	0.0230111
mannitol-m_shield	mannitol-m_04-2	2	30	0.0450638
mannitol-m_shield	mannitol-m_04-2	2	31	0.0257096
mannitol-m_shield	mannitol-m_04-2	2	32	0
mannitol-m_shield	mannitol-m_04-2	2	33	0.014351
mannitol-m_shield	mannitol-m_04-2	2	34	0.0209757
mannitol-m_shield	mannitol-m_04-2	2	35	0.0489401
mannitol-m_shield	mannitol-m_04-2	2	36	0.0678982
mannitol-m_shield	mannitol-m_04-2	2	37	0.147421
mannitol-m_shield	mannitol-m_04-2	2	38	0.314382
mannitol-m_shield	mannitol-m_04-2	2	39	0.330799
mannitol-m_shield	mannitol-m_04-2	2	40	0.158095
mannitol-m_shield	mannitol-m_04-2	2	41	0.134966
mannitol-m_shield	mannitol-m_04-2	2	42	0.0806754
mannitol-m_shield	mannitol-m_04-2	2	43	0.161255
mannitol-m_shield	mannitol-m_04-2	2	44	0.211816
mannitol-m_shield	mannitol-m_04-2	2	45	0.177136
mannitol-m_shield	mannitol-m_04-2	2	46	0.173355
mannitol-m_shield	mannitol-m_04-2	2	47	0.38001
mannitol-m_shield	mannitol-m_04-2	2	48	0.624184
mannitol-m_shield	mannitol-m_04-2	2	49	0.918824
mannitol-m_shield	mannitol-m_04-2	2	50	1
mannitol-m_shield	mannitol-m_04-2	3	1	0.842322
mannitol-m_shield	mannitol-m_04-2	3	2	0.670381
mannitol-m_shield	mannitol-m_04-2	3	3	0.548074
mannitol-m_shield	mannitol-m_04-2	3	4	0.440944
mannitol-m_shield	mannitol-m_04-2	3	5	0.433622
mannitol-m_shield	mannitol-m_04-2	3	6	0.345357
mannitol-m_shield	mannitol-m_04-2	3	7	0.33447
mannitol-m_shield	mannitol-m_04-2	3	8	0.194013
mannitol-m_shield	mannitol-m_04-2	3	9	0.127822
mannitol-m_shield	mannitol-m_04-2	3	10	0.179178
mannitol-m_shield	mannitol-m_04-2	3	11	0.110382
mannitol-m_shield	mannitol-m_04-2	3	12	0.0981757
mannitol-m_shield	mannitol-m_04-2	3	13	0.0603958
mannitol-m_shield	mannitol-m_04-2	3	14	0.0492532
mannitol-m_shield	mannitol-m_04-2	3	15	0.0344297
mannitol-m_shield	mannitol-m_04-2	3	16	0.0314832
mannitol-m_shield	mannitol-m_04-2	3	17	0.0128252
mannitol-m_shield	mannitol-m_04-2	3	18	0.0273329
mannitol-m_shield	mannitol-m_04-2	3	19	0.0138977
mannitol-m_shield	mannitol-m_04-2	3	20	0.0267149
mannitol-m_shield	mannitol-m_04-2	3	21	0.0164076
mannitol-m_shield	mannitol-m_04-2	3	22	0.0303927
mannitol-m_shield	mannitol-m_04-2	3	23	0.0495905
mannitol-m_shield	mannitol-m_04-2	3	24	0.0349181
mannitol-m_shield	mannitol-m_04-2	3	25	0.0308916
mannitol-m_shield	mannitol-m_04-2	3	26	0
mannitol-m_shield	mannitol-m_04-2	3	27	0.004651
mannitol-m_shield	mannitol-m_04-2	3	28	0.00314371
mannitol-m_shield	mannitol-m_04-2	3	29	0.0245287
mannitol-m_shield	mannitol-m_04-2	3	30	0.0213709
mannitol-m_shield	mannitol-m_04-2	3	31	0.0321591
mannitol-m_shield	mannitol-m_04-2	3	32	0.0293303
mannitol-m_shield	mannitol-m_04-2	3	33	0.04183
mannitol-m_shield	mannitol-m_04-2	3	34	0.0294225
mannitol-m_shield	mannitol-m_04-2	3	35	0.0328574
mannitol-m_shield	mannitol-m_04-2	3	36	0.0315135
mannitol-m_shield	mannitol-m_04-2	3	37	0.0569135
mannitol-m_shield	mannitol-m_04-2	3	38	0.102625
mannitol-m_shield	mannitol-m_04-2	3	39	0.123391
mannitol-m_shield	mannitol-m_04-2	3	40	0.157782
mannitol-m_shield	mannitol-m_04-2	3	41	0.168619
mannitol-m_shield	mannitol-m_04-2	3	42	0.119395
mannitol-m_shield	mannitol-m_04-2	3	43	0.10262
mannitol-m_shield	mannitol-m_04-2	3	44	0.103323
mannitol-m_shield	mannitol-m_04-2	3	45	0.132519
mannitol-m_shield	mannitol-m_04-2	3	46	0.225678
mannitol-m_shield	mannitol-m_04-2	3	47	0.326263
mannitol-m_shield	mannitol-m_04-2	3	48	0.473663
mannitol-m_shield	mannitol-m_04-2	3	49	0.891499
mannitol-m_shield	mannitol-m_04-2	3	50	1
mannitol-m_shield	mannitol-m_04-2	4	1	0.628892
mannitol-m_shield	mannitol-m_04-2	4	2	0.412104
mannitol-m_shield	mannitol-m_04-2	4	3	0.358237
mannitol-m_shield	mannitol-m_04-2	4	4	0.274989
mannitol-m_shield	mannitol-m_04-2	4	5	0.164544
mannitol-m_shield	mannitol-m_04-2	4	6	0.146468
mannitol-m_shield	mannitol-m_04-2	4	7	0.285774
mannitol-m_shield	mannitol-m_04-2	4	8	0.293298
mannitol-m_shield	mannitol-m_04-2	4	9	0.153104
mannitol-m_shield	mannitol-m_04-2	4	10	0.118951
mannitol-m_shield	mannitol-m_04-2	4	11	0.0696201
mannitol-m_shield	mannitol-m_04-2	4	12	0.0414036
mannitol-m_shield	mannitol-m_04-2	4	13	0.0339926
mannitol-m_shield	mannitol-m_04-2	4	14	0
mannitol-m_shield	mannitol-m_04-2	4	15	0.0121291
mannitol-m_shield	mannitol-m_04-2	4	16	0.0560308
mannitol-m_shield	mannitol-m_04-2	4	17	0.0675976
mannitol-m_shield	mannitol-m_04-2	4	18	0.120939
mannitol-m_shield	mannitol-m_04-2	4	19	0.0930398
mannitol-m_shield	mannitol-m_04-2	4	20	0.0689791
mannitol-m_shield	mannitol-m_04-2	4	21	0.0626222
mannitol-m_shield	mannitol-m_04-2	4	22	0.0765612
mannitol-m_shield	mannitol-m_04-2	4	23	0.0573899
mannitol-m_shield	mannitol-m_04-2	4	24	0.0521938
mannitol-m_shield	mannitol-m_04-2	4	25	0.0806829
mannitol-m_shield	mannitol-m_04-2	4	26	0.0343021
mannitol-m_shield	mannitol-m_04-2	4	27	0.044939
mannitol-m_shield	mannitol-m_04-2	4	28	0.0784152
mannitol-m_shield	mannitol-m_04-2	4	29	0.0713659
mannitol-m_shield	mannitol-m_04-2	4	30	0.13815
mannitol-m_shield	mannitol-m_04-2	4	31	0.139658
mannitol-m_shield	mannitol-m_04-2	4	32	0.184632
mannitol-m_shield	mannitol-m_04-2	4	33	0.185725
mannitol-m_shield	mannitol-m_04-2	4	34	0.135643
mannitol-m_shield	mannitol-m_04-2	4	35	0.16176
mannitol-m_shield	mannitol-m_04-2	4	36	0.294067
mannitol-m_shield	mannitol-m_04-2	4	37	0.410837
mannitol-m_shield	mannitol-m_04-2	4	38	0.167637
mannitol-m_shield	mannitol-m_04-2	4	39	0.129617
mannitol-m_shield	mannitol-m_04-2	4	40	0.115849
mannitol-m_shield	mannitol-m_04-2	4	41	0.0837844
mannitol-m_shield	mannitol-m_04-2	4	42	0.0811074
mannitol-m_shield	mannitol-m_04-2	4	43	0.0632624
mannitol-m_shield	mannitol-m_04-2	4	44	0.0701214
mannitol-m_shield	mannitol-m_04-2	4	45	0.109724
mannitol-m_shield	mannitol-m_04-2	4	46	0.0757883
mannitol-m_shield	mannitol-m_04-2	4	47	0.103127
mannitol-m_shield	mannitol-m_04-2	4	48	0.21265
mannitol-m_shield	mannitol-m_04-2	4	49	0.565519
mannitol-m_shield	mannitol-m_04-2	4	50	1
mannitol-m_shield	mannitol-m_04-2	5	1	1
mannitol-m_shield	mannitol-m_04-2	5	2	0.400918
mannitol-m_shield	mannitol-m_04-2	5	3	0.177191
mannitol-m_shield	mannitol-m_04-2	5	4	0.197769
mannitol-m_shield	mannitol-m_04-2	5	5	0.182988
mannitol-m_shield	mannitol-m_04-2	5	6	0.157199
mannitol-m_shield	mannitol-m_04-2	5	7	0.125963
mannitol-m_shield	mannitol-m_04-2	5	8	0.11953
mannitol-m_shield	mannitol-m_04-2	5	9	0.119205
mannitol-m_shield	mannitol-m_04-2	5	10	0.10167
mannitol-m_shield	mannitol-m_04-2	5	11	0.158426
mannitol-m_shield	mannitol-m_04-2	5	12	0.146466
mannitol-m_shield	mannitol-m_04-2	5	13	0.0974085
mannitol-m_shield	mannitol-m_04-2	5	14	0.0755471
mannitol-m_shield	mannitol-m_04-2	5	15	0.0882813
mannitol-m_shield	mannitol-m_04-2	5	16	0.0442198
mannitol-m_shield	mannitol-m_04-2	5	17	0.0285288
mannitol-m_shield	mannitol-m_04-2	5	18	0.0329529
mannitol-m_shield	mannitol-m_04-2	5	19	0.030563
mannitol-m_shield	mannitol-m_04-2	5	20	0.0127857
mannitol-m_shield	mannitol-m_04-2	5	21	0.0522419
mannitol-m_shield	mannitol-m_04-2	5	22	0.0526485
mannitol-m_shield	mannitol-m_04-2	5	23	0.0313266
mannitol-m_shield	mannitol-m_04-2	5	24	0
mannitol-m_shield	mannitol-m_04-2	5	25	0.0390099
mannitol-m_shield	mannitol-m_04-2	5	26	0.0528648
mannitol-m_shield	mannitol-m_04-2	5	27	0.0345903
mannitol-m_shield	mannitol-m_04-2	5	28	0.0408994
mannitol-m_shield	mannitol-m_04-2	5	29	0.0726385
mannitol-m_shield	mannitol-m_04-2	5	30	0.0802019
mannitol-m_shield	mannitol-m_04-2	5	31	0.0601539
mannitol-m_shield	mannitol-m_04-2	5	32	0.122502
mannitol-m_shield	mannitol-m_04-2	5	33	0.14258
mannitol-m_shield	mannitol-m_04-2	5	34	0.202622
mannitol-m_shield	mannitol-m_04-2	5	35	0.151783
mannitol-m_shield	mannitol-m_04-2	5	36	0.113382
mannitol-m_shield	mannitol-m_04-2	5	37	0.154728
mannitol-m_shield	mannitol-m_04-2	5	38	0.162341
mannitol-m_shield	mannitol-m_04-2	5	39	0.240023
mannitol-m_shield	mannitol-m_04-2	5	40	0.246492
mannitol-m_shield	mannitol-m_04-2	5	41	0.354901
mannitol-m_shield	mannitol-m_04-2	5	42	0.448139
mannitol-m_shield	mannitol-m_04-2	5	43	0.60165
mannitol-m_shield	mannitol-m_04-2	5	44	0.815371
mannitol-m_shield	mannitol-m_04-2	5	45	0.894847
mannitol-m_shield	mannitol-m_04-2	5	46	0.986655
mannitol-m_shield	mannitol-m_04-2	5	47	0.869602
mannitol-m_shield	mannitol-m_04-2	5	48	0.782934
mannitol-m_shield	mannitol-m_04-2	5	49	0.81007
mannitol-m_shield	mannitol-m_04-2	5	50	0.718592
mannitol-m_shield	mannitol-m_04-2	6	1	0.8405
mannitol-m_shield	mannitol-m_04-2	6	2	0.760522
mannitol-m_shield	mannitol-m_04-2	6	3	0.531089
mannitol-m_shield	mannitol-m_04-2	6	4	0.598495
mannitol-m_shield	mannitol-m_04-2	6	5	0.530519
mannitol-m_shield	mannitol-m_04-2	6	6	0.540594
mannitol-m_shield	mannitol-m_04-2	6	7	0.477645
mannitol-m_shield	mannitol-m_04-2	6	8	0.507603
mannitol-m_shield	mannitol-m_04-2	6	9	0.540978
mannitol-m_shield	mannitol-m_04-2	6	10	0.494444
mannitol-m_shield	mannitol-m_04-2	6	11	0.503669
mannitol-m_shield	mannitol-m_04-2	6	12	0.658975
mannitol-m_shield	mannitol-m_04-2	6	13	0.701677
mannitol-m_shield	mannitol-m_04-2	6	14	0.404284
mannitol-m_shield	mannitol-m_04-2	6	15	0.336715
mannitol-m_shield	mannitol-m_04-2	6	16	0.412322
mannitol-m_shield	mannitol-m_04-2	6	17	0.327949
mannitol-m_shield	mannitol-m_04-2	6	18	0.357793
mannitol-m_shield	mannitol-m_04-2	6	19	0.57447
mannitol-m_shield	mannitol-m_04-2	6	20	0.50246
mannitol-m_shield	mannitol-m_04-2	6	21	0.0923591
mannitol-m_shield	mannitol-m_04-2	6	22	0.0906796
mannitol-m_shield	mannitol-m_04-2	6	23	0.0327534
mannitol-m_shield	mannitol-m_04-2	6	24	0.0689302
mannitol-m_shield	mannitol-m_04-2	6	25	0.0752651
mannitol-m_shield	mannitol-m_04-2	6	26	0.0385182
mannitol-m_shield	mannitol-m_04-2	6	27	0.0209643
mannitol-m_shield	mannitol-m_04-2	6	28	0.0368764
mannitol-m_shield	mannitol-m_04-2	6	29	0
mannitol-m_shield	mannitol-m_04-2	6	30	0.0519872
mannitol-m_shield	mannitol-m_04-2	6	31	0.0721496
mannitol-m_shield	mannitol-m_04-2	6	32	0.11116
mannitol-m_shield	mannitol-m_04-2	6	33	0.11505
mannitol-m_shield	mannitol-m_04-2	6	34	0.149054
mannitol-m_shield	mannitol-m_04-2	6	35	0.195708
mannitol-m_shield	mannitol-m_04-2	6	36	0.133012
mannitol-m_shield	mannitol-m_04-2	6	37	0.0225721
mannitol-m_shield	mannitol-m_04-2	6	38	0.0595753
mannitol-m_shield	mannitol-m_04-2	6	39	0.243153
mannitol-m_shield	mannitol-m_04-2	6	40	0.414585
mannitol-m_shield	mannitol-m_04-2	6	41	0.500898
mannitol-m_shield	mannitol-m_04-2	6	42	0.46766
mannitol-m_shield	mannitol-m_04-2	6	43	0.473288
mannitol-m_shield	mannitol-m_04-2	6	44	0.535874
mannitol-m_shield	mannitol-m_04-2	6	45	0.851094
mannitol-m_shield	mannitol-m_04-2	6	46	0.626846
mannitol-m_shield	mannitol-m_04-2	6	47	0.298408
mannitol-m_shield	mannitol-m_04-2	6	48	0.392392
mannitol-m_shield	mannitol-m_04-2	6	49	0.6767
mannitol-m_shield	mannitol-m_04-2	6	50	1
mannitol-m_shield	mannitol-m_10-2	1	1	0.352752
mannitol-m_shield	mannitol-m_10-2	1	2	0.290891
mannitol-m_shield	mannitol-m_10-2	1	3	0.27854
mannitol-m_shield	mannitol-m_10-2	1	4	0.287087
mannitol-m_shield	mannitol-m_10-2	1	5	0.193714
mannitol-m_shield	mannitol-m_10-2	1	6	0.170482
mannitol-m_shield	mannitol-m_10-2	1	7	0.082206
mannitol-m_shield	mannitol-m_10-2	1	8	0.0708569
mannitol-m_shield	mannitol-m_10-2	1	9	0.0781487
mannitol-m_shield	mannitol-m_10-2	1	10	0.134315
mannitol-m_shield	mannitol-m_10-2	1	11	0.141742
mannitol-m_shield	mannitol-m_10-2	1	12	0.0755751
mannitol-m_shield	mannitol-m_10-2	1	13	0.0562442
mannitol-m_shield	mannitol-m_10-2	1	14	0.0200301
mannitol-m_shield	mannitol-m_10-2	1	15	0.00654567
mannitol-m_shield	mannitol-m_10-2	1	16	0.00555639
mannitol-m_shield	mannitol-m_10-2	1	17	0.017294
mannitol-m_shield	mannitol-m_10-2	1	18	0.0379489
mannitol-m_shield	mannitol-m_10-2	1	19	0.0465836
mannitol-m_shield	mannitol-m_10-2	1	20	0.0208889
mannitol-m_shield	mannitol-m_10-2	1	21	0.00210331
mannitol-m_shield	mannitol-m_10-2	1	22	0
mannitol-m_shield	mannitol-m_10-2	1	23	0.0113205
mannitol-m_shield	mannitol-m_10-2	1	24	0.0577084
mannitol-m_shield	mannitol-m_10-2	1	25	0.0418975
mannitol-m_shield	mannitol-m_10-2	1	26	0.0719
mannitol-m_shield	mannitol-m_10-2	1	27	0.0789973
mannitol-m_shield	mannitol-m_10-2	1	28	0.151407
mannitol-m_shield	mannitol-m_10-2	1	29	0.0535647
mannitol-m_shield	mannitol-m_10-2	1	30	0.136802
mannitol-m_shield	mannitol-m_10-2	1	31	0.090843
mannitol-m_shield	mannitol-m_10-2	1	32	0.0737201
mannitol-m_shield	mannitol-m_10-2	1	33	0.089
mannitol-m_shield	mannitol-m_10-2	1	34	0.0750664
mannitol-m_shield	mannitol-m_10-2	1	35	0.0838819
mannitol-m_shield	mannitol-m_10-2	1	36	0.103074
mannitol-m_shield	mannitol-m_10-2	1	37	0.1062
mannitol-m_shield	mannitol-m_10-2	1	38	0.137971
mannitol-m_shield	mannitol-m_10-2	1	39	0.235447
mannitol-m_shield	mannitol-m_10-2	1	40	0.252912
mannitol-m_shield	mannitol-m_10-2	1	41	0.296227
mannitol-m_shield	mannitol-m_10-2	1	42	0.336169
mannitol-m_shield	mannitol-m_10-2	1	43	0.352693
mannitol-m_shield	mannitol-m_10-2	1	44	0.498215
mannitol-m_shield	mannitol-m_10-2	1	45	0.499706
mannitol-m_shield	mannitol-m_10-2	1	46	0.7677
mannitol-m_shield	mannitol-m_10-2	1	47	0.951867
mannitol-m_shield	mannitol-m_10-2	1	48	0.920274
mannitol-m_shield	mannitol-m_10-2	1	49	0.833374
mannitol-m_shield	mannitol-m_10-2	1	50	1
mannitol-m_shield	mannitol-m_10-2	2	1	0.699742
mannitol-m_shield	mannitol-m_10-2	2	2	0.580803
mannitol-m_shield	mannitol-m_10-2	2	3	0.375551
mannitol-m_shield	mannitol-m_10-2	2	4	0.218083
mannitol-m_shield	mannitol-m_10-2	2	5	0.157506
mannitol-m_shield	mannitol-m_10-2	2	6	0.128636
mannitol-m_shield	mannitol-m_10-2	2	7	0.112775
mannitol-m_shield	mannitol-m_10-2	2	8	0.118621
mannitol-m_shield	mannitol-m_10-2	2	9	0.103488
mannitol-m_shield	mannitol-m_10-2	2	10	0.128425
mannitol-m_shield	mannitol-m_10-2	2	11	0.224211
mannitol-m_shield	mannitol-m_10-2	2	12	0.104739
mannitol-m_shield	mannitol-m_10-2	2	13	0.176344
mannitol-m_shield	mannitol-m_10-2	2	14	0.156992
mannitol-m_shield	mannitol-m_10-2	2	15	0.187727
mannitol-m_shield	mannitol-m_10-2	2	16	0.168223
mannitol-m_shield	mannitol-m_10-2	2	17	0.224938
mannitol-m_shield	mannitol-m_10-2	2	18	0.277724
mannitol-m_shield	mannitol-m_10-2	2	19	0.263785
mannitol-m_shield	mannitol-m_10-2	2	20	0.282608
mannitol-m_shield	mannitol-m_10-2	2	21	0.235098
mannitol-m_shield	mannitol-m_10-2	2	22	0.205537
mannitol-m_shield	mannitol-m_10-2	2	23	0.141373
mannitol-m_shield	mannitol-m_10-2	2	24	0.195009
mannitol-m_shield	mannitol-m_10-2	2	25	0.18494
mannitol-m_shield	mannitol-m_10-2	2	26	0.126943
mannitol-m_shield	mannitol-m_10-2	2	27	0.172238
mannitol-m_shield	mannitol-m_10-2	2	28	0.134449
mannitol-m_shield	mannitol-m_10-2	2	29	0.0695815
mannitol-m_shield	mannitol-m_10-2	2	30	0.0625354
mannitol-m_shield	mannitol-m_10-2	2	31	0.0705301
mannitol-m_shield	mannitol-m_10-2	2	32	0.07361
mannitol-m_shield	mannitol-m_10-2	2	33	0.0534819
mannitol-m_shield	mannitol-m_10-2	2	34	0.0590672
mannitol-m_shield	mannitol-m_10-2	2	35	0.14574
mannitol-m_shield	mannitol-m_10-2	2	36	0.112662
mannitol-m_shield	mannitol-m_10-2	2	37	0.0639858
mannitol-m_shield	mannitol-m_10-2	2	38	0.0368541
mannitol-m_shield	mannitol-m_10-2	2	39	0.037918
mannitol-m_shield	mannitol-m_10-2	2	40	0.109069
mannitol-m_shield	mannitol-m_10-2	2	41	0.0392356
mannitol-m_shield	mannitol-m_10-2	2	42	0
mannitol-m_shield	mannitol-m_10-2	2	43	0.217061
mannitol-m_shield	mannitol-m_10-2	2	44	0.180749
mannitol-m_shield	mannitol-m_10-2	2	45	0.1047
mannitol-m_shield	mannitol-m_10-2	2	46	0.151483
mannitol-m_shield	mannitol-m_10-2	2	47	0.27535
mannitol-m_shield	mannitol-m_10-2	2	48	0.696404
mannitol-m_shield	mannitol-m_10-2	2	49	1
mannitol-m_shield	mannitol-m_10-2	2	50	0.711232
mannitol-m_shield	mannitol-m_10-2	3	1	0.802533
mannitol-m_shield	mannitol-m_10-2	3	2	0.549302
mannitol-m_shield	mannitol-m_10-2	3	3	0.299923
mannitol-m_shield	mannitol-m_10-2	3	4	0.292255
mannitol-m_shield	mannitol-m_10-2	3	5	0.301258
mannitol-m_shield	mannitol-m_10-2	3	6	0.290826
mannitol-m_shield	mannitol-m_10-2	3	7	0.163064
mannitol-m_shield	mannitol-m_10-2	3	8	0.191158
mannitol-m_shield	mannitol-m_10-2	3	9	0.207342
mannitol-m_shield	mannitol-m_10-2	3	10	0.184165
mannitol-m_shield	mannitol-m_10-2	3	11	0.216585
mannitol-m_shield	mannitol-m_10-2	3	12	0.195182
mannitol-m_shield	mannitol-m_10-2	3	13	0.157532
mannitol-m_shield	mannitol-m_10-2	3	14	0.136608
mannitol-m_shield	mannitol-m_10-2	3	15	0.144967
mannitol-m_shield	mannitol-m_10-2	3	16	0.121597
mannitol-m_shield	mannitol-m_10-2	3	17	0.0826708
mannitol-m_shield	mannitol-m_10-2	3	18	0.0546008
mannitol-m_shield	mannitol-m_10-2	3	19	0.014673
mannitol-m_shield	mannitol-m_10-2	3	20	0.0669886
mannitol-m_shield	mannitol-m_10-2	3	21	0.0262285
mannitol-m_shield	mannitol-m_10-2	3	22	0.0882463
mannitol-m_shield	mannitol-m_10-2	3	23	0.113548
mannitol-m_shield	mannitol-m_10-2	3	24	0.108149
mannitol-m_shield	mannitol-m_10-2	3	25	0.0848656
mannitol-m_shield	mannitol-m_10-2	3	26	0.0743153
mannitol-m_shield	mannitol-m_10-2	3	27	0.0847282
mannitol-m_shield	mannitol-m_10-2	3	28	0.0313407
mannitol-m_shield	mannitol-m_10-2	3	29	0.0315684
mannitol-m_shield	mannitol-m_10-2	3	30	0.033402
mannitol-m_shield	mannitol-m_10-2	3	31	0.0306889
mannitol-m_shield	mannitol-m_10-2	3	32	0.0589944
mannitol-m_shield	mannitol-m_10-2	3	33	0.017877
mannitol-m_shield	mannitol-m_10-2	3	34	0.0372264
mannitol-m_shield	mannitol-m_10-2	3	35	0.0613346
mannitol-m_shield	mannitol-m_10-2	3	36	0.0536702
mannitol-m_shield	mannitol-m_10-2	3	37	0.0658146
mannitol-m_shield	mannitol-m_10-2	3	38	0
mannitol-m_shield	mannitol-m_10-2	3	39	0.0939278
mannitol-m_shield	mannitol-m_10-2	3	40	0.141602
mannitol-m_shield	mannitol-m_10-2	3	41	0.210821
mannitol-m_shield	mannitol-m_10-2	3	42	0.2918
mannitol-m_shield	mannitol-m_10-2	3	43	0.248028
mannitol-m_shield	mannitol-m_10-2	3	44	0.321503
mannitol-m_shield	mannitol-m_10-2	3	45	0.446344
mannitol-m_shield	mannitol-m_10-2	3	46	0.698427
mannitol-m_shield	mannitol-m_10-2	3	47	0.694768
mannitol-m_shield	mannitol-m_10-2	3	48	0.637065
mannitol-m_shield	mannitol-m_10-2	3	49	0.899205
mannitol-m_shield	mannitol-m_10-2	3	50	1
mannitol-m_shield	mannitol-m_10-2	4	1	0.591771
mannitol-m_shield	mannitol-m_10-2	4	2	0.422248
mannitol-m_shield	mannitol-m_10-2	4	3	0.15294
mannitol-m_shield	mannitol-m_10-2	4	4	0.0662213
mannitol-m_shield	mannitol-m_10-2	4	5	0.153824
mannitol-m_shield	mannitol-m_10-2	4	6	0.250797
mannitol-m_shield	mannitol-m_10-2	4	7	0.326902
mannitol-m_shield	mannitol-m_10-2	4	8	0.261334
mannitol-m_shield	mannitol-m_10-2	4	9	0.276395
mannitol-m_shield	mannitol-m_10-2	4	10	0.303078
mannitol-m_shield	mannitol-m_10-2	4	11	0.261696
mannitol-m_shield	mannitol-m_10-2	4	12	0.265339
mannitol-m_shield	mannitol-m_10-2	4	13	0.246492
mannitol-m_shield	mannitol-m_10-2	4	14	0.163961
mannitol-m_shield	mannitol-m_10-2	4	15	0.139738
mannitol-m_shield	mannitol-m_10-2	4	16	0.120541
mannitol-m_shield	mannitol-m_10-2	4	17	0.126608
mannitol-m_shield	mannitol-m_10-2	4	18	0.0979861
mannitol-m_shield	mannitol-m_10-2	4	19	0.0354813
mannitol-m_shield	mannitol-m_10-2	4	20	0.0430131
mannitol-m_shield	mannitol-m_10-2	4	21	0.0639583
mannitol-m_shield	mannitol-m_10-2	4	22	0.0184891
mannitol-m_shield	mannitol-m_10-2	4	23	0.0167668
mannitol-m_shield	mannitol-m_10-2	4	24	0
mannitol-m_shield	mannitol-m_10-2	4	25	0.0293205
mannitol-m_shield	mannitol-m_10-2	4	26	0.0639435
mannitol-m_shield	mannitol-m_10-2	4	27	0.0925118
mannitol-m_shield	mannitol-m_10-2	4	28	0.0722797
mannitol-m_shield	mannitol-m_10-2	4	29	0.134779
mannitol-m_shield	mannitol-m_10-2	4	30	0.0942651
mannitol-m_shield	mannitol-m_10-2	4	31	0.0867775
mannitol-m_shield	mannitol-m_10-2	4	32	0.0772508
mannitol-m_shield	mannitol-m_10-2	4	33	0.0912742
mannitol-m_shield	mannitol-m_10-2	4	34	0.138917
mannitol-m_shield	mannitol-m_10-2	4	35	0.174719
mannitol-m_shield	mannitol-m_10-2	4	36	0.202699
mannitol-m_shield	mannitol-m_10-2	4	37	0.198911
mannitol-m_shield	mannitol-m_10-2	4	38	0.262198
mannitol-m_shield	mannitol-m_10-2	4	39	0.372478
mannitol-m_shield	mannitol-m_10-2	4	40	0.538927
mannitol-m_shield	mannitol-m_10-2	4	41	0.873401
mannitol-m_shield	mannitol-m_10-2	4	42	1
mannitol-m_shield	mannitol-m_10-2	4	43	0.38967
mannitol-m_shield	mannitol-m_10-2	4	44	0.194188
mannitol-m_shield	mannitol-m_10-2	4	45	0.149516
mannitol-m_shield	mannitol-m_10-2	4	46	0.231782
mannitol-m_shield	mannitol-m_10-2	4	47	0.610841
mannitol-m_shield	mannitol-m_10-2	4	48	0.595214
mannitol-m_shield	mannitol-m_10-2	4	49	0.431819
mannitol-m_shield	mannitol-m_10-2	4	50	0.334621
mannitol-m_shield	mannitol-m_10-2	5	1	0.410839
mannitol-m_shield	mannitol-m_10-2	5	2	0.386473
mannitol-m_shield	mannitol-m_10-2	5	3	0.377392
mannitol-m_shield	mannitol-m_10-2	5	4	0.32647
mannitol-m_shield	mannitol-m_10-2	5	5	0.26959
mannitol-m_shield	mannitol-m_10-2	5	6	0.158806
mannitol-m_shield	mannitol-m_10-2	5	7	0.143784
mannitol-m_shield	mannitol-m_10-2	5	8	0.200603
mannitol-m_shield	mannitol-m_10-2	5	9	0.135829
mannitol-m_shield	mannitol-m_10-2	5	10	0.168984
mannitol-m_shield	mannitol-m_10-2	5	11	0.0994461
mannitol-m_shield	mannitol-m_10-2	5	12	0.0993396
mannitol-m_shield	mannitol-m_10-2	5	13	0.0927824
mannitol-m_shield	mannitol-m_10-2	5	14	0.0342464
mannitol-m_shield	mannitol-m_10-2	5	15	0.0570697
mannitol-m_shield	mannitol-m_10-2	5	16	0.0396393
mannitol-m_shield	mannitol-m_10-2	5	17	0.0072271
mannitol-m_shield	mannitol-m_10-2	5	18	0.0856611
mannitol-m_shield	mannitol-m_10-2	5	19	0.107842
mannitol-m_shield	mannitol-m_10-2	5	20	0.0707143
mannitol-m_shield	mannitol-m_10-2	5	21	0.00383967
mannitol-m_shield	mannitol-m_10-2	5	22	0.0511214
mannitol-m_shield	mannitol-m_10-2	5	23	0.0989672
mannitol-m_shield	mannitol-m_10-2	5	24	0.0354635
mannitol-m_shield	mannitol-m_10-2	5	25	0.0156339
mannitol-m_shield	mannitol-m_10-2	5	26	0.000738789
mannitol-m_shield	mannitol-m_10-2	5	27	0.0705005
mannitol-m_shield	mannitol-m_10-2	5	28	0
mannitol-m_shield	mannitol-m_10-2	5	29	0.0267534
mannitol-m_shield	mannitol-m_10-2	5	30	0.0557292
mannitol-m_shield	mannitol-m_10-2	5	31	0.0847517
mannitol-m_shield	mannitol-m_10-2	5	32	0.0456543
mannitol-m_shield	mannitol-m_10-2	5	33	0.0530222
mannitol-m_shield	mannitol-m_10-2	5	34	0.119623
mannitol-m_shield	mannitol-m_10-2	5	35	0.0767387
mannitol-m_shield	mannitol-m_10-2	5	36	0.137084
mannitol-m_shield	mannitol-m_10-2	5	37	0.164414
mannitol-m_shield	mannitol-m_10-2	5	38	0.236795
mannitol-m_shield	mannitol-m_10-2	5	39	0.222032
mannitol-m_shield	mannitol-m_10-2	5	40	0.20121
mannitol-m_shield	mannitol-m_10-2	5	41	0.162798
mannitol-m_shield	mannitol-m_10-2	5	42	0.199482
mannitol-m_shield	mannitol-m_10-2	5	43	0.216432
mannitol-m_shield	mannitol-m_10-2	5	44	0.274422
mannitol-m_shield	mannitol-m_10-2	5	45	0.398568
mannitol-m_shield	mannitol-m_10-2	5	46	0.556853
mannitol-m_shield	mannitol-m_10-2	5	47	0.733925
mannitol-m_shield	mannitol-m_10-2	5	48	0.968972
mannitol-m_shield	mannitol-m_10-2	5	49	1
mannitol-m_shield	mannitol-m_10-2	5	50	0.816218
mannitol-m_shield	mannitol-m_10-2	6	1	0.741281
mannitol-m_shield	mannitol-m_10-2	6	2	0.437997
mannitol-m_shield	mannitol-m_10-2	6	3	0.365636
mannitol-m_shield	mannitol-m_10-2	6	4	0.232349
mannitol-m_shield	mannitol-m_10-2	6	5	0.161628
mannitol-m_shield	mannitol-m_10-2	6	6	0.10749
mannitol-m_shield	mannitol-m_10-2	6	7	0.11937
mannitol-m_shield	mannitol-m_10-2	6	8	0.257732
mannitol-m_shield	mannitol-m_10-2	6	9	0.234128
mannitol-m_shield	mannitol-m_10-2	6	10	0.195003
mannitol-m_shield	mannitol-m_10-2	6	11	0.20676
mannitol-m_shield	mannitol-m_10-2	6	12	0.184074
mannitol-m_shield	mannitol-m_10-2	6	13	0.142318
mannitol-m_shield	mannitol-m_10-2	6	14	0.122208
mannitol-m_shield	mannitol-m_10-2	6	15	0.0782152
mannitol-m_shield	mannitol-m_10-2	6	16	0.079431
mannitol-m_shield	mannitol-m_10-2	6	17	0.113287
mannitol-m_shield	mannitol-m_10-2	6	18	0.13457
mannitol-m_shield	mannitol-m_10-2	6	19	0.12833
mannitol-m_shield	mannitol-m_10-2	6	20	0.0894891
mannitol-m_shield	mannitol-m_10-2	6	21	0.0434155
mannitol-m_shield	mannitol-m_10-2	6	22	0.0484547
mannitol-m_shield	mannitol-m_10-2	6	23	0.041749
mannitol-m_shield	mannitol-m_10-2	6	24	0.0457554
mannitol-m_shield	mannitol-m_10-2	6	25	0.0336624
mannitol-m_shield	mannitol-m_10-2	6	26	0.0403616
mannitol-m_shield	mannitol-m_10-2	6	27	0.0746749
mannitol-m_shield	mannitol-m_10-2	6	28	0.0452228
mannitol-m_shield	mannitol-m_10-2	6	29	0.023938
mannitol-m_shield	mannitol-m_10-2	6	30	0.00899179
mannitol-m_shield	mannitol-m_10-2	6	31	0
mannitol-m_shield	mannitol-m_10-2	6	32	0.0598062
mannitol-m_shield	mannitol-m_10-2	6	33	0.0981105
mannitol-m_shield	mannitol-m_10-2	6	34	0.146771
mannitol-m_shield	mannitol-m_10-2	6	35	0.151774
mannitol-m_shield	mannitol-m_10-2	6	36	0.13317
mannitol-m_shield	mannitol-m_10-2	6	37	0.117828
mannitol-m_shield	mannitol-m_10-2	6	38	0.0939771
mannitol-m_shield	mannitol-m_10-2	6	39	0.0737564
mannitol-m_shield	mannitol-m_10-2	6	40	0.132453
mannitol-m_shield	mannitol-m_10-2	6	41	0.234785
mannitol-m_shield	mannitol-m_10-2	6	42	0.194575
mannitol-m_shield	mannitol-m_10-2	6	43	0.114589
mannitol-m_shield	mannitol-m_10-2	6	44	0.0790265
mannitol-m_shield	mannitol-m_10-2	6	45	0.117005
mannitol-m_shield	mannitol-m_10-2	6	46	0.101688
mannitol-m_shield	mannitol-m_10-2	6	47	0.171052
[truncated: 353 more rows]

## Sheet: Figure_1f
Panel_f
aPKC, coupled solidification (wt shield & wt shield margin)
condition_stage	sample_id	cell_id_persample	cell_axis_bin	normalized_intensity
wt_shield	wt_e15	1	1	0.829732
wt_shield	wt_e15	1	2	0.513618
wt_shield	wt_e15	1	3	0.184123
wt_shield	wt_e15	1	4	0.12443
wt_shield	wt_e15	1	5	0.0398868
wt_shield	wt_e15	1	6	0
wt_shield	wt_e15	1	7	0.137634
wt_shield	wt_e15	1	8	0.353125
wt_shield	wt_e15	1	9	0.533046
wt_shield	wt_e15	1	10	0.618236
wt_shield	wt_e15	1	11	0.779624
wt_shield	wt_e15	1	12	0.899995
wt_shield	wt_e15	1	13	0.990298
wt_shield	wt_e15	1	14	0.803284
wt_shield	wt_e15	1	15	0.723815
wt_shield	wt_e15	1	16	0.693368
wt_shield	wt_e15	1	17	0.702326
wt_shield	wt_e15	1	18	0.766835
wt_shield	wt_e15	1	19	0.677627
wt_shield	wt_e15	1	20	0.520765
wt_shield	wt_e15	1	21	0.385828
wt_shield	wt_e15	1	22	0.462308
wt_shield	wt_e15	1	23	0.459483
wt_shield	wt_e15	1	24	0.341364
wt_shield	wt_e15	1	25	0.454436
wt_shield	wt_e15	1	26	0.488238
wt_shield	wt_e15	1	27	0.474449
wt_shield	wt_e15	1	28	0.592323
wt_shield	wt_e15	1	29	0.791011
wt_shield	wt_e15	1	30	0.943831
wt_shield	wt_e15	1	31	0.773068
wt_shield	wt_e15	1	32	0.693956
wt_shield	wt_e15	1	33	0.751345
wt_shield	wt_e15	1	34	1
wt_shield	wt_e15	1	35	0.846423
wt_shield	wt_e15	1	36	0.832789
wt_shield	wt_e15	1	37	0.881442
wt_shield	wt_e15	1	38	0.785295
wt_shield	wt_e15	1	39	0.692286
wt_shield	wt_e15	1	40	0.49877
wt_shield	wt_e15	1	41	0.44979
wt_shield	wt_e15	1	42	0.611133
wt_shield	wt_e15	1	43	0.5436
wt_shield	wt_e15	1	44	0.416297
wt_shield	wt_e15	1	45	0.479842
wt_shield	wt_e15	1	46	0.604014
wt_shield	wt_e15	1	47	0.289104
wt_shield	wt_e15	1	48	0.0095007
wt_shield	wt_e15	1	49	0.0683357
wt_shield	wt_e15	1	50	0.40843
wt_shield	wt_e15	2	1	0.614599
wt_shield	wt_e15	2	2	0.527492
wt_shield	wt_e15	2	3	0.429921
wt_shield	wt_e15	2	4	0.320983
wt_shield	wt_e15	2	5	0.40299
wt_shield	wt_e15	2	6	0.394403
wt_shield	wt_e15	2	7	0.396672
wt_shield	wt_e15	2	8	0.292839
wt_shield	wt_e15	2	9	0.361687
wt_shield	wt_e15	2	10	0.424977
wt_shield	wt_e15	2	11	0.772242
wt_shield	wt_e15	2	12	0.92144
wt_shield	wt_e15	2	13	1
wt_shield	wt_e15	2	14	0.750163
wt_shield	wt_e15	2	15	0.44386
wt_shield	wt_e15	2	16	0.262202
wt_shield	wt_e15	2	17	0.0638394
wt_shield	wt_e15	2	18	0.179523
wt_shield	wt_e15	2	19	0.25971
wt_shield	wt_e15	2	20	0.433176
wt_shield	wt_e15	2	21	0.478727
wt_shield	wt_e15	2	22	0.445443
wt_shield	wt_e15	2	23	0.294274
wt_shield	wt_e15	2	24	0.0860063
wt_shield	wt_e15	2	25	0.0349279
wt_shield	wt_e15	2	26	0.0341618
wt_shield	wt_e15	2	27	0.0789168
wt_shield	wt_e15	2	28	0.191399
wt_shield	wt_e15	2	29	0.38222
wt_shield	wt_e15	2	30	0.617983
wt_shield	wt_e15	2	31	0.638497
wt_shield	wt_e15	2	32	0.712813
wt_shield	wt_e15	2	33	0.905734
wt_shield	wt_e15	2	34	0.942068
wt_shield	wt_e15	2	35	0.797186
wt_shield	wt_e15	2	36	0.321581
wt_shield	wt_e15	2	37	0.270546
wt_shield	wt_e15	2	38	0.343897
wt_shield	wt_e15	2	39	0.375801
wt_shield	wt_e15	2	40	0.255351
wt_shield	wt_e15	2	41	0.176874
wt_shield	wt_e15	2	42	0.133899
wt_shield	wt_e15	2	43	0.162792
wt_shield	wt_e15	2	44	0.263431
wt_shield	wt_e15	2	45	0.146367
wt_shield	wt_e15	2	46	0.0815694
wt_shield	wt_e15	2	47	0
wt_shield	wt_e15	2	48	0.246687
wt_shield	wt_e15	2	49	0.430185
wt_shield	wt_e15	2	50	0.345266
wt_shield	wt_e15	3	1	0.526316
wt_shield	wt_e15	3	2	0.403314
wt_shield	wt_e15	3	3	0.208931
wt_shield	wt_e15	3	4	0.218839
wt_shield	wt_e15	3	5	0.387346
wt_shield	wt_e15	3	6	0.44396
wt_shield	wt_e15	3	7	0.40227
wt_shield	wt_e15	3	8	0.276952
wt_shield	wt_e15	3	9	0.207428
wt_shield	wt_e15	3	10	0.134973
wt_shield	wt_e15	3	11	0.0737933
wt_shield	wt_e15	3	12	0.0273964
wt_shield	wt_e15	3	13	0.00371746
wt_shield	wt_e15	3	14	0
wt_shield	wt_e15	3	15	0.0160269
wt_shield	wt_e15	3	16	0.02802
wt_shield	wt_e15	3	17	0.137095
wt_shield	wt_e15	3	18	0.322611
wt_shield	wt_e15	3	19	0.416489
wt_shield	wt_e15	3	20	0.702407
wt_shield	wt_e15	3	21	0.785463
wt_shield	wt_e15	3	22	0.665921
wt_shield	wt_e15	3	23	0.534161
wt_shield	wt_e15	3	24	0.50524
wt_shield	wt_e15	3	25	0.523425
wt_shield	wt_e15	3	26	0.664749
wt_shield	wt_e15	3	27	0.577367
wt_shield	wt_e15	3	28	0.425368
wt_shield	wt_e15	3	29	0.404489
wt_shield	wt_e15	3	30	0.561207
wt_shield	wt_e15	3	31	0.659246
wt_shield	wt_e15	3	32	0.687151
wt_shield	wt_e15	3	33	0.759721
wt_shield	wt_e15	3	34	0.585784
wt_shield	wt_e15	3	35	0.470432
wt_shield	wt_e15	3	36	0.62725
wt_shield	wt_e15	3	37	0.957635
wt_shield	wt_e15	3	38	1
wt_shield	wt_e15	3	39	0.613465
wt_shield	wt_e15	3	40	0.307316
wt_shield	wt_e15	3	41	0.116557
wt_shield	wt_e15	3	42	0.070724
wt_shield	wt_e15	3	43	0.246132
wt_shield	wt_e15	3	44	0.393748
wt_shield	wt_e15	3	45	0.359117
wt_shield	wt_e15	3	46	0.253397
wt_shield	wt_e15	3	47	0.148981
wt_shield	wt_e15	3	48	0.18927
wt_shield	wt_e15	3	49	0.288575
wt_shield	wt_e15	3	50	0.305987
wt_shield	wt_e15	4	1	0.604253
wt_shield	wt_e15	4	2	0.636719
wt_shield	wt_e15	4	3	0.437172
wt_shield	wt_e15	4	4	0.572957
wt_shield	wt_e15	4	5	0.655501
wt_shield	wt_e15	4	6	0.519858
wt_shield	wt_e15	4	7	0.359174
wt_shield	wt_e15	4	8	0.470552
wt_shield	wt_e15	4	9	0.618556
wt_shield	wt_e15	4	10	0.759423
wt_shield	wt_e15	4	11	0.896907
wt_shield	wt_e15	4	12	0.841506
wt_shield	wt_e15	4	13	0.751039
wt_shield	wt_e15	4	14	0.557546
wt_shield	wt_e15	4	15	0.718772
wt_shield	wt_e15	4	16	0.514675
wt_shield	wt_e15	4	17	0.430246
wt_shield	wt_e15	4	18	0.296943
wt_shield	wt_e15	4	19	0.251262
wt_shield	wt_e15	4	20	0.248493
wt_shield	wt_e15	4	21	0.595839
wt_shield	wt_e15	4	22	0.688356
wt_shield	wt_e15	4	23	0.606858
wt_shield	wt_e15	4	24	0.461504
wt_shield	wt_e15	4	25	0.649821
wt_shield	wt_e15	4	26	1
wt_shield	wt_e15	4	27	0.67648
wt_shield	wt_e15	4	28	0.486065
wt_shield	wt_e15	4	29	0.643011
wt_shield	wt_e15	4	30	0.600277
wt_shield	wt_e15	4	31	0.698438
wt_shield	wt_e15	4	32	0.663459
wt_shield	wt_e15	4	33	0.710458
wt_shield	wt_e15	4	34	0.651629
wt_shield	wt_e15	4	35	0.61922
wt_shield	wt_e15	4	36	0.487806
wt_shield	wt_e15	4	37	0.597257
wt_shield	wt_e15	4	38	0.300209
wt_shield	wt_e15	4	39	0.200965
wt_shield	wt_e15	4	40	0.236635
wt_shield	wt_e15	4	41	0.172724
wt_shield	wt_e15	4	42	0.0841255
wt_shield	wt_e15	4	43	0.111081
wt_shield	wt_e15	4	44	0
wt_shield	wt_e15	4	45	0.289539
wt_shield	wt_e15	4	46	0.357083
wt_shield	wt_e15	4	47	0.576317
wt_shield	wt_e15	4	48	0.266668
wt_shield	wt_e15	4	49	0.210703
wt_shield	wt_e15	4	50	0.0818865
wt_shield	wt_e15	5	1	0.5511
wt_shield	wt_e15	5	2	0.564302
wt_shield	wt_e15	5	3	0.406315
wt_shield	wt_e15	5	4	0.166369
wt_shield	wt_e15	5	5	0.254704
wt_shield	wt_e15	5	6	0.363008
wt_shield	wt_e15	5	7	0.450039
wt_shield	wt_e15	5	8	0.445358
wt_shield	wt_e15	5	9	0.41096
wt_shield	wt_e15	5	10	0.634873
wt_shield	wt_e15	5	11	0.911159
wt_shield	wt_e15	5	12	0.929593
wt_shield	wt_e15	5	13	1
wt_shield	wt_e15	5	14	0.846062
wt_shield	wt_e15	5	15	0.631573
wt_shield	wt_e15	5	16	0.480578
wt_shield	wt_e15	5	17	0.408553
wt_shield	wt_e15	5	18	0.411144
wt_shield	wt_e15	5	19	0.576296
wt_shield	wt_e15	5	20	0.605894
wt_shield	wt_e15	5	21	0.609467
wt_shield	wt_e15	5	22	0.658576
wt_shield	wt_e15	5	23	0.62448
wt_shield	wt_e15	5	24	0.476401
wt_shield	wt_e15	5	25	0.3889
wt_shield	wt_e15	5	26	0.492541
wt_shield	wt_e15	5	27	0.558193
wt_shield	wt_e15	5	28	0.501464
wt_shield	wt_e15	5	29	0.548702
wt_shield	wt_e15	5	30	0.557024
wt_shield	wt_e15	5	31	0.585541
wt_shield	wt_e15	5	32	0.681067
wt_shield	wt_e15	5	33	0.786286
wt_shield	wt_e15	5	34	0.741471
wt_shield	wt_e15	5	35	0.83831
wt_shield	wt_e15	5	36	0.602138
wt_shield	wt_e15	5	37	0.250993
wt_shield	wt_e15	5	38	0.0989265
wt_shield	wt_e15	5	39	0.0240755
wt_shield	wt_e15	5	40	0.0169004
wt_shield	wt_e15	5	41	0
wt_shield	wt_e15	5	42	0.0156937
wt_shield	wt_e15	5	43	0.0291584
wt_shield	wt_e15	5	44	0.128098
wt_shield	wt_e15	5	45	0.0618014
wt_shield	wt_e15	5	46	0.0030134
wt_shield	wt_e15	5	47	0.056518
wt_shield	wt_e15	5	48	0.266082
wt_shield	wt_e15	5	49	0.513086
wt_shield	wt_e15	5	50	0.328472
wt_shield	wt_e15	6	1	0.815087
wt_shield	wt_e15	6	2	0.619227
wt_shield	wt_e15	6	3	0.56284
wt_shield	wt_e15	6	4	0.212347
wt_shield	wt_e15	6	5	0.212823
wt_shield	wt_e15	6	6	0.0298147
wt_shield	wt_e15	6	7	0.107254
wt_shield	wt_e15	6	8	0.0537388
wt_shield	wt_e15	6	9	0.00107898
wt_shield	wt_e15	6	10	0.0952531
wt_shield	wt_e15	6	11	0
wt_shield	wt_e15	6	12	0.195886
wt_shield	wt_e15	6	13	0.235762
wt_shield	wt_e15	6	14	0.455704
wt_shield	wt_e15	6	15	0.694568
wt_shield	wt_e15	6	16	0.981154
wt_shield	wt_e15	6	17	1
wt_shield	wt_e15	6	18	0.945281
wt_shield	wt_e15	6	19	0.977526
wt_shield	wt_e15	6	20	0.588803
wt_shield	wt_e15	6	21	0.553191
wt_shield	wt_e15	6	22	0.497427
wt_shield	wt_e15	6	23	0.461571
wt_shield	wt_e15	6	24	0.515738
wt_shield	wt_e15	6	25	0.556805
wt_shield	wt_e15	6	26	0.517966
wt_shield	wt_e15	6	27	0.493739
wt_shield	wt_e15	6	28	0.469462
wt_shield	wt_e15	6	29	0.300942
wt_shield	wt_e15	6	30	0.432366
wt_shield	wt_e15	6	31	0.328994
wt_shield	wt_e15	6	32	0.231757
wt_shield	wt_e15	6	33	0.359357
wt_shield	wt_e15	6	34	0.389528
wt_shield	wt_e15	6	35	0.263811
wt_shield	wt_e15	6	36	0.393835
wt_shield	wt_e15	6	37	0.597376
wt_shield	wt_e15	6	38	0.805079
wt_shield	wt_e15	6	39	0.813754
wt_shield	wt_e15	6	40	0.722345
wt_shield	wt_e15	6	41	0.63436
wt_shield	wt_e15	6	42	0.37665
wt_shield	wt_e15	6	43	0.423154
wt_shield	wt_e15	6	44	0.35238
wt_shield	wt_e15	6	45	0.478123
wt_shield	wt_e15	6	46	0.784045
wt_shield	wt_e15	6	47	0.640515
wt_shield	wt_e15	6	48	0.41763
wt_shield	wt_e15	6	49	0.360025
wt_shield	wt_e15	6	50	0.153343
wt_shield	wt_e15	7	1	1
wt_shield	wt_e15	7	2	0.541232
wt_shield	wt_e15	7	3	0.221042
wt_shield	wt_e15	7	4	0.110046
wt_shield	wt_e15	7	5	0.165158
wt_shield	wt_e15	7	6	0.196581
wt_shield	wt_e15	7	7	0.179652
wt_shield	wt_e15	7	8	0
wt_shield	wt_e15	7	9	0.0255245
wt_shield	wt_e15	7	10	0.244747
wt_shield	wt_e15	7	11	0.453259
wt_shield	wt_e15	7	12	0.664437
wt_shield	wt_e15	7	13	0.731686
wt_shield	wt_e15	7	14	0.545648
wt_shield	wt_e15	7	15	0.585127
wt_shield	wt_e15	7	16	0.652764
wt_shield	wt_e15	7	17	0.610816
wt_shield	wt_e15	7	18	0.612645
wt_shield	wt_e15	7	19	0.435071
wt_shield	wt_e15	7	20	0.363277
wt_shield	wt_e15	7	21	0.365561
wt_shield	wt_e15	7	22	0.579331
wt_shield	wt_e15	7	23	0.660687
wt_shield	wt_e15	7	24	0.740373
wt_shield	wt_e15	7	25	0.731771
wt_shield	wt_e15	7	26	0.790952
wt_shield	wt_e15	7	27	0.650656
wt_shield	wt_e15	7	28	0.546526
wt_shield	wt_e15	7	29	0.541896
wt_shield	wt_e15	7	30	0.416449
wt_shield	wt_e15	7	31	0.462615
wt_shield	wt_e15	7	32	0.513571
wt_shield	wt_e15	7	33	0.561044
wt_shield	wt_e15	7	34	0.606136
wt_shield	wt_e15	7	35	0.60327
wt_shield	wt_e15	7	36	0.790521
wt_shield	wt_e15	7	37	0.971465
wt_shield	wt_e15	7	38	0.891947
wt_shield	wt_e15	7	39	0.727485
wt_shield	wt_e15	7	40	0.55184
wt_shield	wt_e15	7	41	0.377413
wt_shield	wt_e15	7	42	0.219298
wt_shield	wt_e15	7	43	0.104632
wt_shield	wt_e15	7	44	0.137293
wt_shield	wt_e15	7	45	0.426478
wt_shield	wt_e15	7	46	0.26602
wt_shield	wt_e15	7	47	0.277946
wt_shield	wt_e15	7	48	0.252348
wt_shield	wt_e15	7	49	0.496845
wt_shield	wt_e15	7	50	0.598642
wt_shield	wt_e22	1	1	0.640334
wt_shield	wt_e22	1	2	0.644941
wt_shield	wt_e22	1	3	0.650851
wt_shield	wt_e22	1	4	0.614165
wt_shield	wt_e22	1	5	0.410906
wt_shield	wt_e22	1	6	0.346208
wt_shield	wt_e22	1	7	0.402055
wt_shield	wt_e22	1	8	0.668613
wt_shield	wt_e22	1	9	0.819986
wt_shield	wt_e22	1	10	0.959017
wt_shield	wt_e22	1	11	0.807553
wt_shield	wt_e22	1	12	0.828903
wt_shield	wt_e22	1	13	0.634472
wt_shield	wt_e22	1	14	0.536218
wt_shield	wt_e22	1	15	0.385312
wt_shield	wt_e22	1	16	0.278834
wt_shield	wt_e22	1	17	0.154069
wt_shield	wt_e22	1	18	0.159748
wt_shield	wt_e22	1	19	0.116507
wt_shield	wt_e22	1	20	0.145229
wt_shield	wt_e22	1	21	0.0984907
wt_shield	wt_e22	1	22	0.0462697
wt_shield	wt_e22	1	23	0.0464515
wt_shield	wt_e22	1	24	0
wt_shield	wt_e22	1	25	0.00217483
wt_shield	wt_e22	1	26	0.0655661
wt_shield	wt_e22	1	27	0.0637169
wt_shield	wt_e22	1	28	0.135843
wt_shield	wt_e22	1	29	0.200885
wt_shield	wt_e22	1	30	0.214027
wt_shield	wt_e22	1	31	0.317161
wt_shield	wt_e22	1	32	0.38035
wt_shield	wt_e22	1	33	0.546463
wt_shield	wt_e22	1	34	0.669958
wt_shield	wt_e22	1	35	0.715873
wt_shield	wt_e22	1	36	0.695942
wt_shield	wt_e22	1	37	0.662589
wt_shield	wt_e22	1	38	0.47174
wt_shield	wt_e22	1	39	0.332777
wt_shield	wt_e22	1	40	0.313995
wt_shield	wt_e22	1	41	0.304772
wt_shield	wt_e22	1	42	0.322612
wt_shield	wt_e22	1	43	0.370542
wt_shield	wt_e22	1	44	0.428062
wt_shield	wt_e22	1	45	0.51216
wt_shield	wt_e22	1	46	0.771802
wt_shield	wt_e22	1	47	1
wt_shield	wt_e22	1	48	0.99733
wt_shield	wt_e22	1	49	0.797332
wt_shield	wt_e22	1	50	0.642243
wt_shield	wt_e22	2	1	0.880972
wt_shield	wt_e22	2	2	0.797398
wt_shield	wt_e22	2	3	0.693075
wt_shield	wt_e22	2	4	0.597672
wt_shield	wt_e22	2	5	0.73403
wt_shield	wt_e22	2	6	0.696212
wt_shield	wt_e22	2	7	0.759164
wt_shield	wt_e22	2	8	0.838702
wt_shield	wt_e22	2	9	0.823216
wt_shield	wt_e22	2	10	0.668872
wt_shield	wt_e22	2	11	0.594138
wt_shield	wt_e22	2	12	0.651808
wt_shield	wt_e22	2	13	0.992975
wt_shield	wt_e22	2	14	1
wt_shield	wt_e22	2	15	0.928155
wt_shield	wt_e22	2	16	0.597688
wt_shield	wt_e22	2	17	0.456894
wt_shield	wt_e22	2	18	0.392814
wt_shield	wt_e22	2	19	0.30365
wt_shield	wt_e22	2	20	0.247659
wt_shield	wt_e22	2	21	0.280231
wt_shield	wt_e22	2	22	0.270748
wt_shield	wt_e22	2	23	0.278418
wt_shield	wt_e22	2	24	0.355093
wt_shield	wt_e22	2	25	0.453183
wt_shield	wt_e22	2	26	0.495952
wt_shield	wt_e22	2	27	0.525575
wt_shield	wt_e22	2	28	0.397273
wt_shield	wt_e22	2	29	0.31112
wt_shield	wt_e22	2	30	0.311243
wt_shield	wt_e22	2	31	0.435878
wt_shield	wt_e22	2	32	0.680035
wt_shield	wt_e22	2	33	0.782261
wt_shield	wt_e22	2	34	0.571744
wt_shield	wt_e22	2	35	0.427601
wt_shield	wt_e22	2	36	0.391954
wt_shield	wt_e22	2	37	0.439843
wt_shield	wt_e22	2	38	0.441391
wt_shield	wt_e22	2	39	0.371835
wt_shield	wt_e22	2	40	0.34278
wt_shield	wt_e22	2	41	0.379337
wt_shield	wt_e22	2	42	0.341864
wt_shield	wt_e22	2	43	0.297667
wt_shield	wt_e22	2	44	0.215777
wt_shield	wt_e22	2	45	0.185441
wt_shield	wt_e22	2	46	0.135434
wt_shield	wt_e22	2	47	0.0708901
wt_shield	wt_e22	2	48	0.0599573
wt_shield	wt_e22	2	49	0.0406229
wt_shield	wt_e22	2	50	0
wt_shield	wt_e22	3	1	1
wt_shield	wt_e22	3	2	0.661763
wt_shield	wt_e22	3	3	0.379572
wt_shield	wt_e22	3	4	0.321769
wt_shield	wt_e22	3	5	0.249285
wt_shield	wt_e22	3	6	0.241525
wt_shield	wt_e22	3	7	0.203315
wt_shield	wt_e22	3	8	0.146127
wt_shield	wt_e22	3	9	0.121049
wt_shield	wt_e22	3	10	0.0163658
wt_shield	wt_e22	3	11	5.96907e-05
wt_shield	wt_e22	3	12	0
wt_shield	wt_e22	3	13	0.0921791
wt_shield	wt_e22	3	14	0.224756
wt_shield	wt_e22	3	15	0.301081
wt_shield	wt_e22	3	16	0.36771
wt_shield	wt_e22	3	17	0.469982
wt_shield	wt_e22	3	18	0.332118
wt_shield	wt_e22	3	19	0.289442
wt_shield	wt_e22	3	20	0.126584
wt_shield	wt_e22	3	21	0.173869
wt_shield	wt_e22	3	22	0.223383
wt_shield	wt_e22	3	23	0.260808
wt_shield	wt_e22	3	24	0.409585
wt_shield	wt_e22	3	25	0.463479
wt_shield	wt_e22	3	26	0.38586
wt_shield	wt_e22	3	27	0.398115
wt_shield	wt_e22	3	28	0.386453
wt_shield	wt_e22	3	29	0.566948
wt_shield	wt_e22	3	30	0.474129
wt_shield	wt_e22	3	31	0.457477
wt_shield	wt_e22	3	32	0.456229
wt_shield	wt_e22	3	33	0.442172
wt_shield	wt_e22	3	34	0.483771
wt_shield	wt_e22	3	35	0.365749
wt_shield	wt_e22	3	36	0.114542
wt_shield	wt_e22	3	37	0.0137216
wt_shield	wt_e22	3	38	0.106402
wt_shield	wt_e22	3	39	0.257953
wt_shield	wt_e22	3	40	0.494874
wt_shield	wt_e22	3	41	0.593137
wt_shield	wt_e22	3	42	0.472463
wt_shield	wt_e22	3	43	0.242278
wt_shield	wt_e22	3	44	0.240151
wt_shield	wt_e22	3	45	0.346413
wt_shield	wt_e22	3	46	0.410014
wt_shield	wt_e22	3	47	0.476532
wt_shield	wt_e22	3	48	0.603513
wt_shield	wt_e22	3	49	0.714453
wt_shield	wt_e22	3	50	0.58723
wt_shield	wt_e22	4	1	0.490986
wt_shield	wt_e22	4	2	0.664822
wt_shield	wt_e22	4	3	0.437415
wt_shield	wt_e22	4	4	0.348291
wt_shield	wt_e22	4	5	0.238623
wt_shield	wt_e22	4	6	0.176007
wt_shield	wt_e22	4	7	0.23875
wt_shield	wt_e22	4	8	0.462175
wt_shield	wt_e22	4	9	0.632885
wt_shield	wt_e22	4	10	0.458227
wt_shield	wt_e22	4	11	0.497334
wt_shield	wt_e22	4	12	0.668403
wt_shield	wt_e22	4	13	0.664391
wt_shield	wt_e22	4	14	0.792826
wt_shield	wt_e22	4	15	0.681789
wt_shield	wt_e22	4	16	0.580755
wt_shield	wt_e22	4	17	0.362826
wt_shield	wt_e22	4	18	0.225686
wt_shield	wt_e22	4	19	0.267338
wt_shield	wt_e22	4	20	0.245957
wt_shield	wt_e22	4	21	0.156131
wt_shield	wt_e22	4	22	0.0801027
wt_shield	wt_e22	4	23	0
wt_shield	wt_e22	4	24	0.116905
wt_shield	wt_e22	4	25	0.135648
wt_shield	wt_e22	4	26	0.224775
wt_shield	wt_e22	4	27	0.451178
wt_shield	wt_e22	4	28	0.652165
wt_shield	wt_e22	4	29	0.720146
wt_shield	wt_e22	4	30	0.72264
wt_shield	wt_e22	4	31	0.691816
wt_shield	wt_e22	4	32	0.70655
wt_shield	wt_e22	4	33	0.756251
wt_shield	wt_e22	4	34	0.84509
wt_shield	wt_e22	4	35	0.467512
wt_shield	wt_e22	4	36	0.569682
wt_shield	wt_e22	4	37	0.678085
wt_shield	wt_e22	4	38	0.600096
wt_shield	wt_e22	4	39	0.569039
wt_shield	wt_e22	4	40	0.399128
wt_shield	wt_e22	4	41	0.512678
wt_shield	wt_e22	4	42	0.668173
wt_shield	wt_e22	4	43	0.570562
wt_shield	wt_e22	4	44	0.281966
wt_shield	wt_e22	4	45	0.199917
wt_shield	wt_e22	4	46	0.171159
wt_shield	wt_e22	4	47	0.134395
wt_shield	wt_e22	4	48	0.478669
wt_shield	wt_e22	4	49	0.97648
wt_shield	wt_e22	4	50	1
wt_shield	wt_e22	5	1	0.7922
wt_shield	wt_e22	5	2	0.727029
wt_shield	wt_e22	5	3	0.763151
wt_shield	wt_e22	5	4	0.640893
wt_shield	wt_e22	5	5	0.716502
wt_shield	wt_e22	5	6	0.506796
wt_shield	wt_e22	5	7	0.364975
wt_shield	wt_e22	5	8	0.432871
wt_shield	wt_e22	5	9	0.572623
wt_shield	wt_e22	5	10	0.777844
wt_shield	wt_e22	5	11	0.822312
wt_shield	wt_e22	5	12	0.6992
wt_shield	wt_e22	5	13	0.467601
wt_shield	wt_e22	5	14	0.368137
wt_shield	wt_e22	5	15	0.37468
wt_shield	wt_e22	5	16	0.298231
wt_shield	wt_e22	5	17	0.234107
wt_shield	wt_e22	5	18	0.300729
wt_shield	wt_e22	5	19	0.292609
wt_shield	wt_e22	5	20	0.257022
wt_shield	wt_e22	5	21	0.285537
wt_shield	wt_e22	5	22	0.195566
wt_shield	wt_e22	5	23	0.121261
wt_shield	wt_e22	5	24	0.084402
wt_shield	wt_e22	5	25	0.121223
wt_shield	wt_e22	5	26	0.180582
wt_shield	wt_e22	5	27	0.181057
wt_shield	wt_e22	5	28	0.203269
wt_shield	wt_e22	5	29	0.264744
wt_shield	wt_e22	5	30	0.350802
wt_shield	wt_e22	5	31	0.55814
wt_shield	wt_e22	5	32	0.746167
wt_shield	wt_e22	5	33	1
wt_shield	wt_e22	5	34	0.724585
wt_shield	wt_e22	5	35	0.300615
wt_shield	wt_e22	5	36	0.077508
wt_shield	wt_e22	5	37	0.0784427
wt_shield	wt_e22	5	38	0.0491992
wt_shield	wt_e22	5	39	0
wt_shield	wt_e22	5	40	0.131579
wt_shield	wt_e22	5	41	0.0826598
wt_shield	wt_e22	5	42	0.125602
wt_shield	wt_e22	5	43	0.18282
wt_shield	wt_e22	5	44	0.186723
wt_shield	wt_e22	5	45	0.129647
wt_shield	wt_e22	5	46	0.0643173
wt_shield	wt_e22	5	47	0.0456868
wt_shield	wt_e22	5	48	0.103724
wt_shield	wt_e22	5	49	0.432558
wt_shield	wt_e22	5	50	0.41742
wt_shield	wt_e22	6	1	0.71406
wt_shield	wt_e22	6	2	0.708696
wt_shield	wt_e22	6	3	0.625575
wt_shield	wt_e22	6	4	0.530301
wt_shield	wt_e22	6	5	0.479372
wt_shield	wt_e22	6	6	0.37429
wt_shield	wt_e22	6	7	0.319446
wt_shield	wt_e22	6	8	0.286291
wt_shield	wt_e22	6	9	0.226597
wt_shield	wt_e22	6	10	0.185466
wt_shield	wt_e22	6	11	0.165074
wt_shield	wt_e22	6	12	0.157006
wt_shield	wt_e22	6	13	0.16188
wt_shield	wt_e22	6	14	0.130119
wt_shield	wt_e22	6	15	0.17719
wt_shield	wt_e22	6	16	0.215474
wt_shield	wt_e22	6	17	0.115259
wt_shield	wt_e22	6	18	0.0827711
wt_shield	wt_e22	6	19	0.0716945
wt_shield	wt_e22	6	20	0.0339389
wt_shield	wt_e22	6	21	0.0906235
wt_shield	wt_e22	6	22	0.0779145
wt_shield	wt_e22	6	23	0.075372
wt_shield	wt_e22	6	24	0.0258254
wt_shield	wt_e22	6	25	0.0243912
wt_shield	wt_e22	6	26	0
wt_shield	wt_e22	6	27	0.0668916
wt_shield	wt_e22	6	28	0.0793764
wt_shield	wt_e22	6	29	0.202492
wt_shield	wt_e22	6	30	0.249047
wt_shield	wt_e22	6	31	0.421739
wt_shield	wt_e22	6	32	0.600087
wt_shield	wt_e22	6	33	0.787553
wt_shield	wt_e22	6	34	1
wt_shield	wt_e22	6	35	0.871063
wt_shield	wt_e22	6	36	0.768488
wt_shield	wt_e22	6	37	0.51035
wt_shield	wt_e22	6	38	0.399407
wt_shield	wt_e22	6	39	0.355733
wt_shield	wt_e22	6	40	0.318713
wt_shield	wt_e22	6	41	0.341192
wt_shield	wt_e22	6	42	0.428542
wt_shield	wt_e22	6	43	0.564395
wt_shield	wt_e22	6	44	0.630989
wt_shield	wt_e22	6	45	0.599785
wt_shield	wt_e22	6	46	0.638157
wt_shield	wt_e22	6	47	0.68627
wt_shield	wt_e22	6	48	0.684425
wt_shield	wt_e22	6	49	0.545956
wt_shield	wt_e22	6	50	0.374651
wt_shield	wt_e22	7	1	1
wt_shield	wt_e22	7	2	0.740491
wt_shield	wt_e22	7	3	0.44589
wt_shield	wt_e22	7	4	0.313688
wt_shield	wt_e22	7	5	0.449101
wt_shield	wt_e22	7	6	0.415165
wt_shield	wt_e22	7	7	0.253232
wt_shield	wt_e22	7	8	0.235583
wt_shield	wt_e22	7	9	0.420221
wt_shield	wt_e22	7	10	0.602346
wt_shield	wt_e22	7	11	0.629516
wt_shield	wt_e22	7	12	0.425649
wt_shield	wt_e22	7	13	0.278242
wt_shield	wt_e22	7	14	0.28325
wt_shield	wt_e22	7	15	0.28494
wt_shield	wt_e22	7	16	0.363669
wt_shield	wt_e22	7	17	0.326093
wt_shield	wt_e22	7	18	0.338642
wt_shield	wt_e22	7	19	0.315318
wt_shield	wt_e22	7	20	0.211953
wt_shield	wt_e22	7	21	0.122068
wt_shield	wt_e22	7	22	0
wt_shield	wt_e22	7	23	0.0149484
wt_shield	wt_e22	7	24	0.150983
wt_shield	wt_e22	7	25	0.24114
wt_shield	wt_e22	7	26	0.213249
wt_shield	wt_e22	7	27	0.289806
wt_shield	wt_e22	7	28	0.344694
wt_shield	wt_e22	7	29	0.31243
wt_shield	wt_e22	7	30	0.156465
wt_shield	wt_e22	7	31	0.246585
wt_shield	wt_e22	7	32	0.292213
wt_shield	wt_e22	7	33	0.325756
wt_shield	wt_e22	7	34	0.299321
wt_shield	wt_e22	7	35	0.366455
wt_shield	wt_e22	7	36	0.495172
wt_shield	wt_e22	7	37	0.614872
wt_shield	wt_e22	7	38	0.577782
wt_shield	wt_e22	7	39	0.362665
wt_shield	wt_e22	7	40	0.438507
wt_shield	wt_e22	7	41	0.624488
wt_shield	wt_e22	7	42	0.491309
wt_shield	wt_e22	7	43	0.26191
wt_shield	wt_e22	7	44	0.182293
wt_shield	wt_e22	7	45	0.119589
wt_shield	wt_e22	7	46	0.176004
wt_shield	wt_e22	7	47	0.325725
wt_shield	wt_e22	7	48	0.298469
wt_shield	wt_e22	7	49	0.567252
wt_shield	wt_e22	7	50	0.602735
wt_shield	wt_e26	1	1	0.499028
wt_shield	wt_e26	1	2	0.377321
wt_shield	wt_e26	1	3	0.212267
wt_shield	wt_e26	1	4	0.173623
wt_shield	wt_e26	1	5	0.174036
wt_shield	wt_e26	1	6	0.300369
wt_shield	wt_e26	1	7	0.357959
wt_shield	wt_e26	1	8	0.334878
wt_shield	wt_e26	1	9	0.258497
wt_shield	wt_e26	1	10	0.113636
wt_shield	wt_e26	1	11	0.20809
wt_shield	wt_e26	1	12	0.431578
wt_shield	wt_e26	1	13	0.694996
wt_shield	wt_e26	1	14	1
wt_shield	wt_e26	1	15	0.908668
wt_shield	wt_e26	1	16	0.537478
wt_shield	wt_e26	1	17	0.273409
wt_shield	wt_e26	1	18	0.160826
wt_shield	wt_e26	1	19	0.156805
wt_shield	wt_e26	1	20	0.139587
wt_shield	wt_e26	1	21	0.151512
wt_shield	wt_e26	1	22	0.174905
wt_shield	wt_e26	1	23	0.452027
wt_shield	wt_e26	1	24	0.423821
wt_shield	wt_e26	1	25	0.222045
wt_shield	wt_e26	1	26	0.279858
wt_shield	wt_e26	1	27	0.380033
wt_shield	wt_e26	1	28	0.437785
wt_shield	wt_e26	1	29	0.567951
wt_shield	wt_e26	1	30	0.708934
wt_shield	wt_e26	1	31	0.825728
wt_shield	wt_e26	1	32	0.77383
wt_shield	wt_e26	1	33	0.401623
wt_shield	wt_e26	1	34	0.0894125
wt_shield	wt_e26	1	35	0.0664225
wt_shield	wt_e26	1	36	0.151425
wt_shield	wt_e26	1	37	0.148776
wt_shield	wt_e26	1	38	0.251796
wt_shield	wt_e26	1	39	0.343886
wt_shield	wt_e26	1	40	0.377603
wt_shield	wt_e26	1	41	0.330681
wt_shield	wt_e26	1	42	0.222291
wt_shield	wt_e26	1	43	0.0579852
wt_shield	wt_e26	1	44	0.125884
wt_shield	wt_e26	1	45	0.294253
wt_shield	wt_e26	1	46	0.238632
wt_shield	wt_e26	1	47	0.232336
wt_shield	wt_e26	1	48	0.243211
wt_shield	wt_e26	1	49	0.214545
wt_shield	wt_e26	1	50	0
wt_shield	wt_e26	2	1	0.597764
wt_shield	wt_e26	2	2	0.704445
wt_shield	wt_e26	2	3	0.940277
wt_shield	wt_e26	2	4	0.720951
wt_shield	wt_e26	2	5	0.474385
wt_shield	wt_e26	2	6	0.505039
wt_shield	wt_e26	2	7	0.489088
wt_shield	wt_e26	2	8	0.500661
wt_shield	wt_e26	2	9	0.469939
wt_shield	wt_e26	2	10	0.356746
wt_shield	wt_e26	2	11	0.53514
wt_shield	wt_e26	2	12	0.657768
wt_shield	wt_e26	2	13	0.430434
wt_shield	wt_e26	2	14	0.246251
wt_shield	wt_e26	2	15	0.107152
wt_shield	wt_e26	2	16	0.111612
wt_shield	wt_e26	2	17	0.179777
wt_shield	wt_e26	2	18	0.0839749
wt_shield	wt_e26	2	19	0.222194
wt_shield	wt_e26	2	20	0.355552
wt_shield	wt_e26	2	21	0.511914
wt_shield	wt_e26	2	22	0.609376
wt_shield	wt_e26	2	23	0.495588
wt_shield	wt_e26	2	24	0.555259
wt_shield	wt_e26	2	25	0.621801
wt_shield	wt_e26	2	26	0.69859
wt_shield	wt_e26	2	27	0.637445
wt_shield	wt_e26	2	28	0.604107
wt_shield	wt_e26	2	29	0.853727
wt_shield	wt_e26	2	30	0.806538
wt_shield	wt_e26	2	31	0.738121
wt_shield	wt_e26	2	32	0.590182
wt_shield	wt_e26	2	33	0.570995
wt_shield	wt_e26	2	34	0.752967
wt_shield	wt_e26	2	35	1
wt_shield	wt_e26	2	36	0.898598
wt_shield	wt_e26	2	37	0.747522
wt_shield	wt_e26	2	38	0.53441
wt_shield	wt_e26	2	39	0.507563
wt_shield	wt_e26	2	40	0.600373
wt_shield	wt_e26	2	41	0.510855
wt_shield	wt_e26	2	42	0.507013
wt_shield	wt_e26	2	43	0.660577
wt_shield	wt_e26	2	44	0.661285
wt_shield	wt_e26	2	45	0.620012
wt_shield	wt_e26	2	46	0.439621
wt_shield	wt_e26	2	47	0.248787
wt_shield	wt_e26	2	48	0.125967
wt_shield	wt_e26	2	49	0.10125
wt_shield	wt_e26	2	50	0
wt_shield	wt_e26	3	1	1
wt_shield	wt_e26	3	2	0.681771
wt_shield	wt_e26	3	3	0.469602
wt_shield	wt_e26	3	4	0.434429
wt_shield	wt_e26	3	5	0.329654
wt_shield	wt_e26	3	6	0.317303
wt_shield	wt_e26	3	7	0.470124
wt_shield	wt_e26	3	8	0.590716
wt_shield	wt_e26	3	9	0.608137
wt_shield	wt_e26	3	10	0.446704
wt_shield	wt_e26	3	11	0.347791
wt_shield	wt_e26	3	12	0.284636
wt_shield	wt_e26	3	13	0.399325
wt_shield	wt_e26	3	14	0.433436
wt_shield	wt_e26	3	15	0.453393
wt_shield	wt_e26	3	16	0.390575
wt_shield	wt_e26	3	17	0.442342
wt_shield	wt_e26	3	18	0.427506
wt_shield	wt_e26	3	19	0.458036
wt_shield	wt_e26	3	20	0.296046
wt_shield	wt_e26	3	21	0.184256
wt_shield	wt_e26	3	22	0.118804
wt_shield	wt_e26	3	23	0.0935219
wt_shield	wt_e26	3	24	0.009165
wt_shield	wt_e26	3	25	0.0259098
wt_shield	wt_e26	3	26	0
wt_shield	wt_e26	3	27	0.0051075
wt_shield	wt_e26	3	28	0.112233
wt_shield	wt_e26	3	29	0.289755
wt_shield	wt_e26	3	30	0.286726
wt_shield	wt_e26	3	31	0.220739
wt_shield	wt_e26	3	32	0.246329
wt_shield	wt_e26	3	33	0.284667
wt_shield	wt_e26	3	34	0.317797
wt_shield	wt_e26	3	35	0.358987
wt_shield	wt_e26	3	36	0.527657
wt_shield	wt_e26	3	37	0.711177
wt_shield	wt_e26	3	38	0.958309
wt_shield	wt_e26	3	39	0.956543
wt_shield	wt_e26	3	40	0.643769
wt_shield	wt_e26	3	41	0.601244
wt_shield	wt_e26	3	42	0.722508
wt_shield	wt_e26	3	43	0.614716
wt_shield	wt_e26	3	44	0.909563
wt_shield	wt_e26	3	45	0.875102
wt_shield	wt_e26	3	46	0.936768
wt_shield	wt_e26	3	47	0.698473
wt_shield	wt_e26	3	48	0.477799
wt_shield	wt_e26	3	49	0.32162
wt_shield	wt_e26	3	50	0.167527
wt_shield	wt_e26	4	1	0.678784
wt_shield	wt_e26	4	2	0.721124
wt_shield	wt_e26	4	3	0.915916
wt_shield	wt_e26	4	4	0.959717
wt_shield	wt_e26	4	5	0.697691
wt_shield	wt_e26	4	6	0.486943
wt_shield	wt_e26	4	7	0.51689
wt_shield	wt_e26	4	8	0.477773
wt_shield	wt_e26	4	9	0.499154
wt_shield	wt_e26	4	10	0.230714
wt_shield	wt_e26	4	11	0
wt_shield	wt_e26	4	12	0.116287
wt_shield	wt_e26	4	13	0.471062
wt_shield	wt_e26	4	14	0.444043
wt_shield	wt_e26	4	15	0.36787
wt_shield	wt_e26	4	16	0.379509
wt_shield	wt_e26	4	17	0.744742
wt_shield	wt_e26	4	18	0.831
wt_shield	wt_e26	4	19	1
wt_shield	wt_e26	4	20	0.805778
wt_shield	wt_e26	4	21	0.779767
wt_shield	wt_e26	4	22	0.384924
wt_shield	wt_e26	4	23	0.143846
wt_shield	wt_e26	4	24	0.0919162
wt_shield	wt_e26	4	25	0.305706
wt_shield	wt_e26	4	26	0.152704
wt_shield	wt_e26	4	27	0.147685
wt_shield	wt_e26	4	28	0.150123
wt_shield	wt_e26	4	29	0.0763867
wt_shield	wt_e26	4	30	0.283813
wt_shield	wt_e26	4	31	0.423303
wt_shield	wt_e26	4	32	0.365257
wt_shield	wt_e26	4	33	0.702688
wt_shield	wt_e26	4	34	0.950082
wt_shield	wt_e26	4	35	0.836558
wt_shield	wt_e26	4	36	0.291127
wt_shield	wt_e26	4	37	0.0409257
wt_shield	wt_e26	4	38	0.0386252
wt_shield	wt_e26	4	39	0.139625
wt_shield	wt_e26	4	40	0.1812
wt_shield	wt_e26	4	41	0.164815
wt_shield	wt_e26	4	42	0.279033
wt_shield	wt_e26	4	43	0.192734
wt_shield	wt_e26	4	44	0.346702
wt_shield	wt_e26	4	45	0.438706
wt_shield	wt_e26	4	46	0.313859
wt_shield	wt_e26	4	47	0.254243
wt_shield	wt_e26	4	48	0.207206
wt_shield	wt_e26	4	49	0.312822
wt_shield	wt_e26	4	50	0.662226
wt_shield	wt_e26	5	1	0.755642
wt_shield	wt_e26	5	2	0.399977
wt_shield	wt_e26	5	3	0.243212
wt_shield	wt_e26	5	4	0.235044
wt_shield	wt_e26	5	5	0.267261
wt_shield	wt_e26	5	6	0.385044
wt_shield	wt_e26	5	7	0.268361
wt_shield	wt_e26	5	8	0.278952
wt_shield	wt_e26	5	9	0.229335
wt_shield	wt_e26	5	10	0.126668
wt_shield	wt_e26	5	11	0.27789
wt_shield	wt_e26	5	12	0.595588
wt_shield	wt_e26	5	13	1
wt_shield	wt_e26	5	14	0.831422
wt_shield	wt_e26	5	15	0.766278
wt_shield	wt_e26	5	16	0.494644
wt_shield	wt_e26	5	17	0.2531
wt_shield	wt_e26	5	18	0.251707
wt_shield	wt_e26	5	19	0.289554
wt_shield	wt_e26	5	20	0.301431
wt_shield	wt_e26	5	21	0.339753
wt_shield	wt_e26	5	22	0.290738
wt_shield	wt_e26	5	23	0.307811
wt_shield	wt_e26	5	24	0.234683
wt_shield	wt_e26	5	25	0.141187
wt_shield	wt_e26	5	26	0.208712
wt_shield	wt_e26	5	27	0.217876
wt_shield	wt_e26	5	28	0.171029
wt_shield	wt_e26	5	29	0.128079
wt_shield	wt_e26	5	30	0.163729
wt_shield	wt_e26	5	31	0.174184
wt_shield	wt_e26	5	32	0.323199
wt_shield	wt_e26	5	33	0.567612
wt_shield	wt_e26	5	34	0.639932
wt_shield	wt_e26	5	35	0.699909
wt_shield	wt_e26	5	36	0.798046
wt_shield	wt_e26	5	37	0.849627
wt_shield	wt_e26	5	38	0.778584
wt_shield	wt_e26	5	39	0.542614
wt_shield	wt_e26	5	40	0.325693
wt_shield	wt_e26	5	41	0.226518
wt_shield	wt_e26	5	42	0.341863
wt_shield	wt_e26	5	43	0.401713
wt_shield	wt_e26	5	44	0.391117
wt_shield	wt_e26	5	45	0.249632
wt_shield	wt_e26	5	46	0.13424
wt_shield	wt_e26	5	47	0.00615447
wt_shield	wt_e26	5	48	0
wt_shield	wt_e26	5	49	0.177547
wt_shield	wt_e26	5	50	0.105222
wt_shield	wt_e26	6	1	0.939364
wt_shield	wt_e26	6	2	0.702709
wt_shield	wt_e26	6	3	0.609543
wt_shield	wt_e26	6	4	0.660646
wt_shield	wt_e26	6	5	0.859082
wt_shield	wt_e26	6	6	0.894852
wt_shield	wt_e26	6	7	0.922987
wt_shield	wt_e26	6	8	0.920643
wt_shield	wt_e26	6	9	1
wt_shield	wt_e26	6	10	0.919641
wt_shield	wt_e26	6	11	0.991772
wt_shield	wt_e26	6	12	0.848486
wt_shield	wt_e26	6	13	0.409824
wt_shield	wt_e26	6	14	0.256174
wt_shield	wt_e26	6	15	0.19875
wt_shield	wt_e26	6	16	0.237924
wt_shield	wt_e26	6	17	0.254159
wt_shield	wt_e26	6	18	0.326225
wt_shield	wt_e26	6	19	0.392729
wt_shield	wt_e26	6	20	0.332267
wt_shield	wt_e26	6	21	0.32426
wt_shield	wt_e26	6	22	0.341798
wt_shield	wt_e26	6	23	0.391485
wt_shield	wt_e26	6	24	0.385807
wt_shield	wt_e26	6	25	0.469306
wt_shield	wt_e26	6	26	0.669697
wt_shield	wt_e26	6	27	0.704768
wt_shield	wt_e26	6	28	0.675721
wt_shield	wt_e26	6	29	0.767842
wt_shield	wt_e26	6	30	0.903342
wt_shield	wt_e26	6	31	0.675226
wt_shield	wt_e26	6	32	0.411553
wt_shield	wt_e26	6	33	0.303975
wt_shield	wt_e26	6	34	0.423243
wt_shield	wt_e26	6	35	0.581229
wt_shield	wt_e26	6	36	0.338034
wt_shield	wt_e26	6	37	0.210129
wt_shield	wt_e26	6	38	0.397428
wt_shield	wt_e26	6	39	0.644045
wt_shield	wt_e26	6	40	0.587791
wt_shield	wt_e26	6	41	0.64184
wt_shield	wt_e26	6	42	0.727872
wt_shield	wt_e26	6	43	0.389006
wt_shield	wt_e26	6	44	0.237184
wt_shield	wt_e26	6	45	0.231032
wt_shield	wt_e26	6	46	0.364862
wt_shield	wt_e26	6	47	0.249861
wt_shield	wt_e26	6	48	0
wt_shield	wt_e26	6	49	0.0766947
wt_shield	wt_e26	6	50	0.171848
wt_shield	wt_e26	7	1	0.753103
wt_shield	wt_e26	7	2	0.497795
wt_shield	wt_e26	7	3	0.265563
wt_shield	wt_e26	7	4	0.331153
wt_shield	wt_e26	7	5	0.539339
wt_shield	wt_e26	7	6	0.759757
wt_shield	wt_e26	7	7	0.768925
wt_shield	wt_e26	7	8	0.853444
wt_shield	wt_e26	7	9	0.649935
wt_shield	wt_e26	7	10	0.5814
wt_shield	wt_e26	7	11	0.493048
wt_shield	wt_e26	7	12	0.39094
wt_shield	wt_e26	7	13	0.360495
wt_shield	wt_e26	7	14	0.282361
wt_shield	wt_e26	7	15	0.210776
wt_shield	wt_e26	7	16	0.113004
wt_shield	wt_e26	7	17	0.15364
wt_shield	wt_e26	7	18	0.149807
wt_shield	wt_e26	7	19	0.10053
wt_shield	wt_e26	7	20	0.106587
wt_shield	wt_e26	7	21	0.0886289
wt_shield	wt_e26	7	22	0.237534
wt_shield	wt_e26	7	23	0.236764
wt_shield	wt_e26	7	24	0.291187
wt_shield	wt_e26	7	25	0.307594
wt_shield	wt_e26	7	26	0.163137
wt_shield	wt_e26	7	27	0.250586
wt_shield	wt_e26	7	28	0.314995
wt_shield	wt_e26	7	29	0.461555
wt_shield	wt_e26	7	30	0.642245
wt_shield	wt_e26	7	31	0.601418
wt_shield	wt_e26	7	32	0.407879
wt_shield	wt_e26	7	33	0.101994
wt_shield	wt_e26	7	34	0.0115181
wt_shield	wt_e26	7	35	0.115112
wt_shield	wt_e26	7	36	0.325851
wt_shield	wt_e26	7	37	0.686368
wt_shield	wt_e26	7	38	0.687774
wt_shield	wt_e26	7	39	0.772282
wt_shield	wt_e26	7	40	0.786303
wt_shield	wt_e26	7	41	1
wt_shield	wt_e26	7	42	0.648286
wt_shield	wt_e26	7	43	0.513619
wt_shield	wt_e26	7	44	0.468564
wt_shield	wt_e26	7	45	0.301757
wt_shield	wt_e26	7	46	0.444616
wt_shield	wt_e26	7	47	0.290195
wt_shield	wt_e26	7	48	0.00915886
wt_shield	wt_e26	7	49	0.0169678
wt_shield	wt_e26	7	50	0
wt_shield	wt_e30	1	1	1
wt_shield	wt_e30	1	2	0.739887
wt_shield	wt_e30	1	3	0.516497
wt_shield	wt_e30	1	4	0.470236
wt_shield	wt_e30	1	5	0.558138
wt_shield	wt_e30	1	6	0.462094
wt_shield	wt_e30	1	7	0.450688
wt_shield	wt_e30	1	8	0.521392
wt_shield	wt_e30	1	9	0.667743
wt_shield	wt_e30	1	10	0.568095
wt_shield	wt_e30	1	11	0.57301
wt_shield	wt_e30	1	12	0.471365
wt_shield	wt_e30	1	13	0.301876
wt_shield	wt_e30	1	14	0.169297
wt_shield	wt_e30	1	15	0.201735
wt_shield	wt_e30	1	16	0.173667
wt_shield	wt_e30	1	17	0.217682
wt_shield	wt_e30	1	18	0.171542
wt_shield	wt_e30	1	19	0.075086
wt_shield	wt_e30	1	20	0
wt_shield	wt_e30	1	21	0.065382
wt_shield	wt_e30	1	22	0.153996
wt_shield	wt_e30	1	23	0.234161
wt_shield	wt_e30	1	24	0.256785
wt_shield	wt_e30	1	25	0.254894
wt_shield	wt_e30	1	26	0.10612
wt_shield	wt_e30	1	27	0.0223366
wt_shield	wt_e30	1	28	0.0531592
wt_shield	wt_e30	1	29	0.0579939
wt_shield	wt_e30	1	30	0.110854
wt_shield	wt_e30	1	31	0.227039
wt_shield	wt_e30	1	32	0.342677
wt_shield	wt_e30	1	33	0.407327
wt_shield	wt_e30	1	34	0.399608
wt_shield	wt_e30	1	35	0.389027
wt_shield	wt_e30	1	36	0.516827
wt_shield	wt_e30	1	37	0.457677
wt_shield	wt_e30	1	38	0.571645
wt_shield	wt_e30	1	39	0.563432
wt_shield	wt_e30	1	40	0.413786
wt_shield	wt_e30	1	41	0.407676
wt_shield	wt_e30	1	42	0.608539
wt_shield	wt_e30	1	43	0.702666
wt_shield	wt_e30	1	44	0.747842
wt_shield	wt_e30	1	45	0.576318
wt_shield	wt_e30	1	46	0.333936
wt_shield	wt_e30	1	47	0.350441
wt_shield	wt_e30	1	48	0.250847
wt_shield	wt_e30	1	49	0.276881
wt_shield	wt_e30	1	50	0.219592
wt_shield	wt_e30	2	1	1
wt_shield	wt_e30	2	2	0.946437
wt_shield	wt_e30	2	3	0.702444
wt_shield	wt_e30	2	4	0.659643
wt_shield	wt_e30	2	5	0.673466
wt_shield	wt_e30	2	6	0.610388
wt_shield	wt_e30	2	7	0.511722
wt_shield	wt_e30	2	8	0.584697
wt_shield	wt_e30	2	9	0.762466
wt_shield	wt_e30	2	10	0.861294
wt_shield	wt_e30	2	11	0.706916
wt_shield	wt_e30	2	12	0.533275
wt_shield	wt_e30	2	13	0.436076
wt_shield	wt_e30	2	14	0.386266
wt_shield	wt_e30	2	15	0.23398
wt_shield	wt_e30	2	16	0.154462
wt_shield	wt_e30	2	17	0.153196
wt_shield	wt_e30	2	18	0.156133
wt_shield	wt_e30	2	19	0.149474
wt_shield	wt_e30	2	20	0.159365
wt_shield	wt_e30	2	21	0.184578
wt_shield	wt_e30	2	22	0.0427894
wt_shield	wt_e30	2	23	0
wt_shield	wt_e30	2	24	0.090361
wt_shield	wt_e30	2	25	0.169949
wt_shield	wt_e30	2	26	0.138304
wt_shield	wt_e30	2	27	0.0443001
wt_shield	wt_e30	2	28	0.125825
wt_shield	wt_e30	2	29	0.234246
wt_shield	wt_e30	2	30	0.46784
wt_shield	wt_e30	2	31	0.620519
wt_shield	wt_e30	2	32	0.684674
wt_shield	wt_e30	2	33	0.787073
wt_shield	wt_e30	2	34	0.670564
wt_shield	wt_e30	2	35	0.614635
wt_shield	wt_e30	2	36	0.413487
wt_shield	wt_e30	2	37	0.222773
wt_shield	wt_e30	2	38	0.172163
wt_shield	wt_e30	2	39	0.339919
wt_shield	wt_e30	2	40	0.59656
wt_shield	wt_e30	2	41	0.526322
wt_shield	wt_e30	2	42	0.326571
wt_shield	wt_e30	2	43	0.350093
wt_shield	wt_e30	2	44	0.448869
wt_shield	wt_e30	2	45	0.460717
wt_shield	wt_e30	2	46	0.365703
wt_shield	wt_e30	2	47	0.277302
wt_shield	wt_e30	2	48	0.344023
wt_shield	wt_e30	2	49	0.478193
wt_shield	wt_e30	2	50	0.495597
wt_shield	wt_e30	3	1	0.815485
wt_shield	wt_e30	3	2	0.711956
wt_shield	wt_e30	3	3	0.531326
wt_shield	wt_e30	3	4	0.410429
wt_shield	wt_e30	3	5	0.388659
wt_shield	wt_e30	3	6	0.507507
wt_shield	wt_e30	3	7	0.368045
wt_shield	wt_e30	3	8	0.255858
wt_shield	wt_e30	3	9	0.230603
wt_shield	wt_e30	3	10	0.213427
wt_shield	wt_e30	3	11	0.32335
wt_shield	wt_e30	3	12	0.49444
wt_shield	wt_e30	3	13	0.499499
wt_shield	wt_e30	3	14	0.347728
wt_shield	wt_e30	3	15	0.300672
wt_shield	wt_e30	3	16	0.158013
wt_shield	wt_e30	3	17	0.124298
wt_shield	wt_e30	3	18	0.153868
wt_shield	wt_e30	3	19	0.0996569
wt_shield	wt_e30	3	20	0.062514
wt_shield	wt_e30	3	21	0.030852
wt_shield	wt_e30	3	22	0.0291201
wt_shield	wt_e30	3	23	0.15211
wt_shield	wt_e30	3	24	0.293113
wt_shield	wt_e30	3	25	0.411529
wt_shield	wt_e30	3	26	0.400073
wt_shield	wt_e30	3	27	0.47561
wt_shield	wt_e30	3	28	0.516544
wt_shield	wt_e30	3	29	0.437009
wt_shield	wt_e30	3	30	0.261674
wt_shield	wt_e30	3	31	0.0969761
wt_shield	wt_e30	3	32	0.0365649
wt_shield	wt_e30	3	33	0.0186476
wt_shield	wt_e30	3	34	0
wt_shield	wt_e30	3	35	0.0607568
wt_shield	wt_e30	3	36	0.114903
wt_shield	wt_e30	3	37	0.0762816
wt_shield	wt_e30	3	38	0.109696
wt_shield	wt_e30	3	39	0.120105
wt_shield	wt_e30	3	40	0.238626
wt_shield	wt_e30	3	41	0.309003
wt_shield	wt_e30	3	42	0.446452
wt_shield	wt_e30	3	43	0.529638
wt_shield	wt_e30	3	44	0.634835
wt_shield	wt_e30	3	45	0.74307
wt_shield	wt_e30	3	46	0.857254
wt_shield	wt_e30	3	47	0.882214
wt_shield	wt_e30	3	48	1
wt_shield	wt_e30	3	49	0.824881
wt_shield	wt_e30	3	50	0.485371
wt_shield	wt_e30	4	1	0.873013
wt_shield	wt_e30	4	2	0.711047
wt_shield	wt_e30	4	3	0.817371
wt_shield	wt_e30	4	4	0.661486
wt_shield	wt_e30	4	5	0.4951
wt_shield	wt_e30	4	6	0.514584
wt_shield	wt_e30	4	7	0.582688
wt_shield	wt_e30	4	8	0.454495
wt_shield	wt_e30	4	9	0.501323
wt_shield	wt_e30	4	10	0.710864
wt_shield	wt_e30	4	11	0.577804
wt_shield	wt_e30	4	12	0.687157
wt_shield	wt_e30	4	13	0.638015
wt_shield	wt_e30	4	14	0.721107
wt_shield	wt_e30	4	15	0.792579
wt_shield	wt_e30	4	16	1
wt_shield	wt_e30	4	17	0.830571
wt_shield	wt_e30	4	18	0.605509
wt_shield	wt_e30	4	19	0.507173
wt_shield	wt_e30	4	20	0.625384
wt_shield	wt_e30	4	21	0.669688
wt_shield	wt_e30	4	22	0.409417
wt_shield	wt_e30	4	23	0.279683
wt_shield	wt_e30	4	24	0.258233
wt_shield	wt_e30	4	25	0.053499
wt_shield	wt_e30	4	26	0
wt_shield	wt_e30	4	27	0.118928
wt_shield	wt_e30	4	28	0.324985
wt_shield	wt_e30	4	29	0.386928
wt_shield	wt_e30	4	30	0.319987
wt_shield	wt_e30	4	31	0.376405
wt_shield	wt_e30	4	32	0.511502
wt_shield	wt_e30	4	33	0.671661
wt_shield	wt_e30	4	34	0.589912
wt_shield	wt_e30	4	35	0.558687
wt_shield	wt_e30	4	36	0.442602
wt_shield	wt_e30	4	37	0.197765
wt_shield	wt_e30	4	38	0.293554
wt_shield	wt_e30	4	39	0.341166
wt_shield	wt_e30	4	40	0.27605
wt_shield	wt_e30	4	41	0.164575
wt_shield	wt_e30	4	42	0.163832
wt_shield	wt_e30	4	43	0.0901251
wt_shield	wt_e30	4	44	0.20353
wt_shield	wt_e30	4	45	0.249438
wt_shield	wt_e30	4	46	0.354019
wt_shield	wt_e30	4	47	0.45942
wt_shield	wt_e30	4	48	0.526414
wt_shield	wt_e30	4	49	0.541825
wt_shield	wt_e30	4	50	0.366279
wt_shield	wt_e30	5	1	0.949469
wt_shield	wt_e30	5	2	0.777234
wt_shield	wt_e30	5	3	0.711257
wt_shield	wt_e30	5	4	0.762499
wt_shield	wt_e30	5	5	0.643417
wt_shield	wt_e30	5	6	0.648682
wt_shield	wt_e30	5	7	0.927981
wt_shield	wt_e30	5	8	1
wt_shield	wt_e30	5	9	0.893855
wt_shield	wt_e30	5	10	0.773016
wt_shield	wt_e30	5	11	0.733169
wt_shield	wt_e30	5	12	0.625121
wt_shield	wt_e30	5	13	0.505172
wt_shield	wt_e30	5	14	0.250147
wt_shield	wt_e30	5	15	0.0840768
wt_shield	wt_e30	5	16	0.131951
wt_shield	wt_e30	5	17	0.115625
wt_shield	wt_e30	5	18	0.236193
wt_shield	wt_e30	5	19	0.336307
wt_shield	wt_e30	5	20	0.390701
wt_shield	wt_e30	5	21	0.325228
wt_shield	wt_e30	5	22	0.329641
wt_shield	wt_e30	5	23	0.260591
wt_shield	wt_e30	5	24	0.280688
wt_shield	wt_e30	5	25	0.288309
wt_shield	wt_e30	5	26	0.2427
wt_shield	wt_e30	5	27	0.20181
wt_shield	wt_e30	5	28	0.311583
wt_shield	wt_e30	5	29	0.268874
wt_shield	wt_e30	5	30	0.258403
wt_shield	wt_e30	5	31	0
wt_shield	wt_e30	5	32	0.0107735
wt_shield	wt_e30	5	33	0.44861
wt_shield	wt_e30	5	34	0.506586
wt_shield	wt_e30	5	35	0.516051
wt_shield	wt_e30	5	36	0.649919
wt_shield	wt_e30	5	37	0.652066
wt_shield	wt_e30	5	38	0.80557
wt_shield	wt_e30	5	39	0.780382
wt_shield	wt_e30	5	40	0.770244
wt_shield	wt_e30	5	41	0.424509
wt_shield	wt_e30	5	42	0.387591
wt_shield	wt_e30	5	43	0.372668
wt_shield	wt_e30	5	44	0.301587
wt_shield	wt_e30	5	45	0.183804
wt_shield	wt_e30	5	46	0.108298
wt_shield	wt_e30	5	47	0.152743
wt_shield	wt_e30	5	48	0.18417
wt_shield	wt_e30	5	49	0.348604
wt_shield	wt_e30	5	50	0.522959
wt_shield	wt_e30	6	1	1
wt_shield	wt_e30	6	2	0.765484
wt_shield	wt_e30	6	3	0.687796
wt_shield	wt_e30	6	4	0.600768
wt_shield	wt_e30	6	5	0.550933
wt_shield	wt_e30	6	6	0.414682
wt_shield	wt_e30	6	7	0.430134
wt_shield	wt_e30	6	8	0.451598
wt_shield	wt_e30	6	9	0.41868
wt_shield	wt_e30	6	10	0.522043
wt_shield	wt_e30	6	11	0.470289
wt_shield	wt_e30	6	12	0.40892
wt_shield	wt_e30	6	13	0.363256
wt_shield	wt_e30	6	14	0.385047
wt_shield	wt_e30	6	15	0.310568
wt_shield	wt_e30	6	16	0.297809
wt_shield	wt_e30	6	17	0.473682
wt_shield	wt_e30	6	18	0.324445
wt_shield	wt_e30	6	19	0.189627
wt_shield	wt_e30	6	20	0.0974618
wt_shield	wt_e30	6	21	0.137008
wt_shield	wt_e30	6	22	0.185128
wt_shield	wt_e30	6	23	0.314346
wt_shield	wt_e30	6	24	0.398754
wt_shield	wt_e30	6	25	0.352061
wt_shield	wt_e30	6	26	0.301909
wt_shield	wt_e30	6	27	0.197362
wt_shield	wt_e30	6	28	0.318568
wt_shield	wt_e30	6	29	0.284681
wt_shield	wt_e30	6	30	0.311967
wt_shield	wt_e30	6	31	0.503636
wt_shield	wt_e30	6	32	0.644729
wt_shield	wt_e30	6	33	0.734626
wt_shield	wt_e30	6	34	0.76315
wt_shield	wt_e30	6	35	0.746415
wt_shield	wt_e30	6	36	0.694597
wt_shield	wt_e30	6	37	0.55522
wt_shield	wt_e30	6	38	0.417382
wt_shield	wt_e30	6	39	0.442735
wt_shield	wt_e30	6	40	0.587578
wt_shield	wt_e30	6	41	0.635381
wt_shield	wt_e30	6	42	0.643085
wt_shield	wt_e30	6	43	0.458215
wt_shield	wt_e30	6	44	0.317623
wt_shield	wt_e30	6	45	0.120751
wt_shield	wt_e30	6	46	0
wt_shield	wt_e30	6	47	0.00331408
wt_shield	wt_e30	6	48	0.194004
wt_shield	wt_e30	6	49	0.544427
wt_shield	wt_e30	6	50	0.470546
wt_shield	wt_e30	7	1	1
wt_shield	wt_e30	7	2	0.861324
wt_shield	wt_e30	7	3	0.680346
wt_shield	wt_e30	7	4	0.703359
wt_shield	wt_e30	7	5	0.628476
wt_shield	wt_e30	7	6	0.711031
wt_shield	wt_e30	7	7	0.543465
wt_shield	wt_e30	7	8	0.775112
wt_shield	wt_e30	7	9	0.654545
wt_shield	wt_e30	7	10	0.688926
wt_shield	wt_e30	7	11	0.590797
wt_shield	wt_e30	7	12	0.465126
wt_shield	wt_e30	7	13	0.401225
wt_shield	wt_e30	7	14	0.519583
wt_shield	wt_e30	7	15	0.49218
wt_shield	wt_e30	7	16	0.39764
wt_shield	wt_e30	7	17	0.384042
wt_shield	wt_e30	7	18	0.366652
wt_shield	wt_e30	7	19	0.335239
wt_shield	wt_e30	7	20	0.188155
wt_shield	wt_e30	7	21	0.210929
wt_shield	wt_e30	7	22	0.274377
wt_shield	wt_e30	7	23	0.425149
wt_shield	wt_e30	7	24	0.567337
wt_shield	wt_e30	7	25	0.479164
wt_shield	wt_e30	7	26	0.512565
wt_shield	wt_e30	7	27	0.493352
wt_shield	wt_e30	7	28	0.419078
wt_shield	wt_e30	7	29	0.397876
wt_shield	wt_e30	7	30	0.36296
wt_shield	wt_e30	7	31	0.299458
wt_shield	wt_e30	7	32	0.413302
wt_shield	wt_e30	7	33	0.470491
wt_shield	wt_e30	7	34	0.503637
wt_shield	wt_e30	7	35	0.518853
wt_shield	wt_e30	7	36	0.525029
wt_shield	wt_e30	7	37	0.501616
wt_shield	wt_e30	7	38	0.598575
wt_shield	wt_e30	7	39	0.557175
wt_shield	wt_e30	7	40	0.458537
wt_shield	wt_e30	7	41	0.390362
wt_shield	wt_e30	7	42	0.351036
wt_shield	wt_e30	7	43	0.38754
wt_shield	wt_e30	7	44	0.499016
wt_shield	wt_e30	7	45	0.37512
wt_shield	wt_e30	7	46	0.389805
wt_shield	wt_e30	7	47	0.554048
wt_shield	wt_e30	7	48	0.487977
wt_shield	wt_e30	7	49	0.341385
wt_shield	wt_e30	7	50	0
wt-m_shield	wt-m_e15	1	1	0.791283
wt-m_shield	wt-m_e15	1	2	0.428937
wt-m_shield	wt-m_e15	1	3	0.325946
wt-m_shield	wt-m_e15	1	4	0.347976
wt-m_shield	wt-m_e15	1	5	0.287779
wt-m_shield	wt-m_e15	1	6	0.404385
wt-m_shield	wt-m_e15	1	7	0.50813
wt-m_shield	wt-m_e15	1	8	0.713473
wt-m_shield	wt-m_e15	1	9	0.82236
wt-m_shield	wt-m_e15	1	10	0.896939
wt-m_shield	wt-m_e15	1	11	0.72806
wt-m_shield	wt-m_e15	1	12	0.767243
wt-m_shield	wt-m_e15	1	13	0.742508
wt-m_shield	wt-m_e15	1	14	0.739269
wt-m_shield	wt-m_e15	1	15	0.640143
wt-m_shield	wt-m_e15	1	16	0.529066
wt-m_shield	wt-m_e15	1	17	0.591372
wt-m_shield	wt-m_e15	1	18	0.655227
wt-m_shield	wt-m_e15	1	19	0.5224
wt-m_shield	wt-m_e15	1	20	0.520312
wt-m_shield	wt-m_e15	1	21	0.536482
wt-m_shield	wt-m_e15	1	22	0.543613
wt-m_shield	wt-m_e15	1	23	0.736246
wt-m_shield	wt-m_e15	1	24	0.695607
wt-m_shield	wt-m_e15	1	25	0.600866
wt-m_shield	wt-m_e15	1	26	0.647218
wt-m_shield	wt-m_e15	1	27	0.827498
wt-m_shield	wt-m_e15	1	28	0.944243
wt-m_shield	wt-m_e15	1	29	1
wt-m_shield	wt-m_e15	1	30	0.851942
wt-m_shield	wt-m_e15	1	31	0.649509
wt-m_shield	wt-m_e15	1	32	0.418043
wt-m_shield	wt-m_e15	1	33	0.3412
wt-m_shield	wt-m_e15	1	34	0.348271
wt-m_shield	wt-m_e15	1	35	0.351287
wt-m_shield	wt-m_e15	1	36	0.479396
wt-m_shield	wt-m_e15	1	37	0.663269
wt-m_shield	wt-m_e15	1	38	0.699991
wt-m_shield	wt-m_e15	1	39	0.50824
wt-m_shield	wt-m_e15	1	40	0.317117
wt-m_shield	wt-m_e15	1	41	0.195406
wt-m_shield	wt-m_e15	1	42	0.0735953
wt-m_shield	wt-m_e15	1	43	0
wt-m_shield	wt-m_e15	1	44	0.0178299
wt-m_shield	wt-m_e15	1	45	0.0494802
wt-m_shield	wt-m_e15	1	46	0.0718806
wt-m_shield	wt-m_e15	1	47	0.197638
wt-m_shield	wt-m_e15	1	48	0.224399
wt-m_shield	wt-m_e15	1	49	0.360614
wt-m_shield	wt-m_e15	1	50	0.470976
wt-m_shield	wt-m_e15	2	1	0.900705
wt-m_shield	wt-m_e15	2	2	0.361066
wt-m_shield	wt-m_e15	2	3	0.0388609
wt-m_shield	wt-m_e15	2	4	0.115895
wt-m_shield	wt-m_e15	2	5	0.0281764
wt-m_shield	wt-m_e15	2	6	0.0729156
wt-m_shield	wt-m_e15	2	7	0.0975014
wt-m_shield	wt-m_e15	2	8	0.12192
wt-m_shield	wt-m_e15	2	9	0.216635
wt-m_shield	wt-m_e15	2	10	0.179149
wt-m_shield	wt-m_e15	2	11	0.226927
wt-m_shield	wt-m_e15	2	12	0.469959
wt-m_shield	wt-m_e15	2	13	0.420397
wt-m_shield	wt-m_e15	2	14	0.531183
wt-m_shield	wt-m_e15	2	15	0.642352
wt-m_shield	wt-m_e15	2	16	0.569121
wt-m_shield	wt-m_e15	2	17	0.334861
wt-m_shield	wt-m_e15	2	18	0.311194
wt-m_shield	wt-m_e15	2	19	0.322747
wt-m_shield	wt-m_e15	2	20	0.390723
wt-m_shield	wt-m_e15	2	21	0.470096
wt-m_shield	wt-m_e15	2	22	0.524339
wt-m_shield	wt-m_e15	2	23	0.519903
wt-m_shield	wt-m_e15	2	24	0.485211
wt-m_shield	wt-m_e15	2	25	0.360642
wt-m_shield	wt-m_e15	2	26	0.531487
wt-m_shield	wt-m_e15	2	27	0.839644
wt-m_shield	wt-m_e15	2	28	1
wt-m_shield	wt-m_e15	2	29	0.946161
wt-m_shield	wt-m_e15	2	30	0.873905
wt-m_shield	wt-m_e15	2	31	0.659737
wt-m_shield	wt-m_e15	2	32	0.395702
wt-m_shield	wt-m_e15	2	33	0.405655
wt-m_shield	wt-m_e15	2	34	0.498833
wt-m_shield	wt-m_e15	2	35	0.668903
wt-m_shield	wt-m_e15	2	36	0.57358
wt-m_shield	wt-m_e15	2	37	0.460672
wt-m_shield	wt-m_e15	2	38	0.339634
wt-m_shield	wt-m_e15	2	39	0.210057
wt-m_shield	wt-m_e15	2	40	0
wt-m_shield	wt-m_e15	2	41	0.186681
wt-m_shield	wt-m_e15	2	42	0.268573
wt-m_shield	wt-m_e15	2	43	0.42252
wt-m_shield	wt-m_e15	2	44	0.450873
wt-m_shield	wt-m_e15	2	45	0.435646
wt-m_shield	wt-m_e15	2	46	0.486426
wt-m_shield	wt-m_e15	2	47	0.380204
wt-m_shield	wt-m_e15	2	48	0.154113
wt-m_shield	wt-m_e15	2	49	0.116818
wt-m_shield	wt-m_e15	2	50	0.245978
wt-m_shield	wt-m_e15	3	1	1
wt-m_shield	wt-m_e15	3	2	0.700865
wt-m_shield	wt-m_e15	3	3	0.643303
wt-m_shield	wt-m_e15	3	4	0.48001
wt-m_shield	wt-m_e15	3	5	0.357633
wt-m_shield	wt-m_e15	3	6	0.295269
wt-m_shield	wt-m_e15	3	7	0.177566
wt-m_shield	wt-m_e15	3	8	0.21981
wt-m_shield	wt-m_e15	3	9	0.412531
wt-m_shield	wt-m_e15	3	10	0.489334
wt-m_shield	wt-m_e15	3	11	0.385402
wt-m_shield	wt-m_e15	3	12	0.358986
wt-m_shield	wt-m_e15	3	13	0.313607
wt-m_shield	wt-m_e15	3	14	0.287487
wt-m_shield	wt-m_e15	3	15	0.598628
wt-m_shield	wt-m_e15	3	16	0.86721
wt-m_shield	wt-m_e15	3	17	0.776937
wt-m_shield	wt-m_e15	3	18	0.623068
wt-m_shield	wt-m_e15	3	19	0.466186
wt-m_shield	wt-m_e15	3	20	0.343957
wt-m_shield	wt-m_e15	3	21	0.251878
wt-m_shield	wt-m_e15	3	22	0.206044
wt-m_shield	wt-m_e15	3	23	0.0757603
wt-m_shield	wt-m_e15	3	24	0.0387539
wt-m_shield	wt-m_e15	3	25	0.0259632
wt-m_shield	wt-m_e15	3	26	0.0745664
wt-m_shield	wt-m_e15	3	27	0.0408204
wt-m_shield	wt-m_e15	3	28	0.0583801
wt-m_shield	wt-m_e15	3	29	0.111117
wt-m_shield	wt-m_e15	3	30	0.216683
wt-m_shield	wt-m_e15	3	31	0.336028
wt-m_shield	wt-m_e15	3	32	0.523043
wt-m_shield	wt-m_e15	3	33	0.695719
wt-m_shield	wt-m_e15	3	34	0.562026
wt-m_shield	wt-m_e15	3	35	0.634023
wt-m_shield	wt-m_e15	3	36	0.481319
wt-m_shield	wt-m_e15	3	37	0.338692
wt-m_shield	wt-m_e15	3	38	0.211088
wt-m_shield	wt-m_e15	3	39	0.0472098
wt-m_shield	wt-m_e15	3	40	0.0396821
wt-m_shield	wt-m_e15	3	41	0
wt-m_shield	wt-m_e15	3	42	0.11408
wt-m_shield	wt-m_e15	3	43	0.315665
wt-m_shield	wt-m_e15	3	44	0.58371
wt-m_shield	wt-m_e15	3	45	0.643661
wt-m_shield	wt-m_e15	3	46	0.503511
wt-m_shield	wt-m_e15	3	47	0.169158
wt-m_shield	wt-m_e15	3	48	0.117278
wt-m_shield	wt-m_e15	3	49	0.0665205
wt-m_shield	wt-m_e15	3	50	0.0213034
wt-m_shield	wt-m_e15	4	1	0.786434
wt-m_shield	wt-m_e15	4	2	0.604593
wt-m_shield	wt-m_e15	4	3	0.299175
wt-m_shield	wt-m_e15	4	4	0.77218
wt-m_shield	wt-m_e15	4	5	0.703656
wt-m_shield	wt-m_e15	4	6	0.392916
wt-m_shield	wt-m_e15	4	7	0.516586
wt-m_shield	wt-m_e15	4	8	0.503868
wt-m_shield	wt-m_e15	4	9	0.418081
wt-m_shield	wt-m_e15	4	10	0.429002
wt-m_shield	wt-m_e15	4	11	0.346362
wt-m_shield	wt-m_e15	4	12	0.196752
wt-m_shield	wt-m_e15	4	13	0.380741
wt-m_shield	wt-m_e15	4	14	0.408437
wt-m_shield	wt-m_e15	4	15	0.440815
wt-m_shield	wt-m_e15	4	16	0.444507
wt-m_shield	wt-m_e15	4	17	0.638558
wt-m_shield	wt-m_e15	4	18	0.726809
wt-m_shield	wt-m_e15	4	19	0.97693
wt-m_shield	wt-m_e15	4	20	0.756276
wt-m_shield	wt-m_e15	4	21	0.662338
wt-m_shield	wt-m_e15	4	22	0.483687
wt-m_shield	wt-m_e15	4	23	0.467909
wt-m_shield	wt-m_e15	4	24	0.470637
wt-m_shield	wt-m_e15	4	25	0.628553
wt-m_shield	wt-m_e15	4	26	0.674113
wt-m_shield	wt-m_e15	4	27	0.741765
wt-m_shield	wt-m_e15	4	28	0.806718
wt-m_shield	wt-m_e15	4	29	0.751288
wt-m_shield	wt-m_e15	4	30	0.500919
wt-m_shield	wt-m_e15	4	31	0.497838
wt-m_shield	wt-m_e15	4	32	0.754601
wt-m_shield	wt-m_e15	4	33	1
wt-m_shield	wt-m_e15	4	34	0.772182
wt-m_shield	wt-m_e15	4	35	0.359382
wt-m_shield	wt-m_e15	4	36	0.244981
wt-m_shield	wt-m_e15	4	37	0.223513
wt-m_shield	wt-m_e15	4	38	0.032725
wt-m_shield	wt-m_e15	4	39	0
wt-m_shield	wt-m_e15	4	40	0.0310011
wt-m_shield	wt-m_e15	4	41	0.206406
wt-m_shield	wt-m_e15	4	42	0.434729
wt-m_shield	wt-m_e15	4	43	0.501732
wt-m_shield	wt-m_e15	4	44	0.546754
wt-m_shield	wt-m_e15	4	45	0.612669
wt-m_shield	wt-m_e15	4	46	0.33228
wt-m_shield	wt-m_e15	4	47	0.208583
wt-m_shield	wt-m_e15	4	48	0.0711004
wt-m_shield	wt-m_e15	4	49	0.123187
wt-m_shield	wt-m_e15	4	50	0.242796
wt-m_shield	wt-m_e15	5	1	0.672049
wt-m_shield	wt-m_e15	5	2	0.764841
wt-m_shield	wt-m_e15	5	3	0.646355
wt-m_shield	wt-m_e15	5	4	0.44421
wt-m_shield	wt-m_e15	5	5	0.254943
wt-m_shield	wt-m_e15	5	6	0.23051
wt-m_shield	wt-m_e15	5	7	0.189365
wt-m_shield	wt-m_e15	5	8	0.196415
wt-m_shield	wt-m_e15	5	9	0.272473
wt-m_shield	wt-m_e15	5	10	0.328023
wt-m_shield	wt-m_e15	5	11	0.395055
wt-m_shield	wt-m_e15	5	12	0.53669
wt-m_shield	wt-m_e15	5	13	0.645328
wt-m_shield	wt-m_e15	5	14	0.716898
wt-m_shield	wt-m_e15	5	15	0.695191
wt-m_shield	wt-m_e15	5	16	0.746622
wt-m_shield	wt-m_e15	5	17	0.782733
wt-m_shield	wt-m_e15	5	18	0.697441
wt-m_shield	wt-m_e15	5	19	0.772844
wt-m_shield	wt-m_e15	5	20	0.821943
wt-m_shield	wt-m_e15	5	21	0.860763
wt-m_shield	wt-m_e15	5	22	0.691181
wt-m_shield	wt-m_e15	5	23	0.757787
wt-m_shield	wt-m_e15	5	24	0.742538
wt-m_shield	wt-m_e15	5	25	0.891164
wt-m_shield	wt-m_e15	5	26	0.919232
wt-m_shield	wt-m_e15	5	27	0.904875
wt-m_shield	wt-m_e15	5	28	0.847558
wt-m_shield	wt-m_e15	5	29	0.836618
wt-m_shield	wt-m_e15	5	30	0.915593
wt-m_shield	wt-m_e15	5	31	1
wt-m_shield	wt-m_e15	5	32	0.874503
wt-m_shield	wt-m_e15	5	33	0.84747
wt-m_shield	wt-m_e15	5	34	0.908532
wt-m_shield	wt-m_e15	5	35	0.93547
wt-m_shield	wt-m_e15	5	36	0.947591
wt-m_shield	wt-m_e15	5	37	0.816299
wt-m_shield	wt-m_e15	5	38	0.761312
wt-m_shield	wt-m_e15	5	39	0.751582
wt-m_shield	wt-m_e15	5	40	0.372682
wt-m_shield	wt-m_e15	5	41	0.232132
wt-m_shield	wt-m_e15	5	42	0.154617
wt-m_shield	wt-m_e15	5	43	0.164434
wt-m_shield	wt-m_e15	5	44	0.349194
wt-m_shield	wt-m_e15	5	45	0.352831
wt-m_shield	wt-m_e15	5	46	0.306985
wt-m_shield	wt-m_e15	5	47	0.139794
wt-m_shield	wt-m_e15	5	48	0
wt-m_shield	wt-m_e15	5	49	0.140484
wt-m_shield	wt-m_e15	5	50	0.0496177
wt-m_shield	wt-m_e15	6	1	1
wt-m_shield	wt-m_e15	6	2	0.947844
wt-m_shield	wt-m_e15	6	3	0.705925
wt-m_shield	wt-m_e15	6	4	0.598876
wt-m_shield	wt-m_e15	6	5	0.533435
wt-m_shield	wt-m_e15	6	6	0.458276
wt-m_shield	wt-m_e15	6	7	0.538232
wt-m_shield	wt-m_e15	6	8	0.465452
wt-m_shield	wt-m_e15	6	9	0.54385
wt-m_shield	wt-m_e15	6	10	0.587436
wt-m_shield	wt-m_e15	6	11	0.654295
wt-m_shield	wt-m_e15	6	12	0.519473
wt-m_shield	wt-m_e15	6	13	0.469648
wt-m_shield	wt-m_e15	6	14	0.421288
wt-m_shield	wt-m_e15	6	15	0.449913
wt-m_shield	wt-m_e15	6	16	0.406636
wt-m_shield	wt-m_e15	6	17	0.321983
wt-m_shield	wt-m_e15	6	18	0.42058
wt-m_shield	wt-m_e15	6	19	0.396685
wt-m_shield	wt-m_e15	6	20	0.307257
wt-m_shield	wt-m_e15	6	21	0.275058
wt-m_shield	wt-m_e15	6	22	0.342549
wt-m_shield	wt-m_e15	6	23	0.313848
wt-m_shield	wt-m_e15	6	24	0.266403
wt-m_shield	wt-m_e15	6	25	0.310169
wt-m_shield	wt-m_e15	6	26	0.316954
wt-m_shield	wt-m_e15	6	27	0.277961
wt-m_shield	wt-m_e15	6	28	0.362704
wt-m_shield	wt-m_e15	6	29	0.439151
wt-m_shield	wt-m_e15	6	30	0.634395
wt-m_shield	wt-m_e15	6	31	0.667739
wt-m_shield	wt-m_e15	6	32	0.619873
wt-m_shield	wt-m_e15	6	33	0.539401
wt-m_shield	wt-m_e15	6	34	0.52317
wt-m_shield	wt-m_e15	6	35	0.402659
wt-m_shield	wt-m_e15	6	36	0.313316
wt-m_shield	wt-m_e15	6	37	0.382722
wt-m_shield	wt-m_e15	6	38	0.226482
wt-m_shield	wt-m_e15	6	39	0.141287
wt-m_shield	wt-m_e15	6	40	0.200039
wt-m_shield	wt-m_e15	6	41	0.112645
wt-m_shield	wt-m_e15	6	42	0.0473775
wt-m_shield	wt-m_e15	6	43	0
wt-m_shield	wt-m_e15	6	44	0.0285089
wt-m_shield	wt-m_e15	6	45	0.1726
wt-m_shield	wt-m_e15	6	46	0.329465
wt-m_shield	wt-m_e15	6	47	0.456955
wt-m_shield	wt-m_e15	6	48	0.393748
wt-m_shield	wt-m_e15	6	49	0.334716
wt-m_shield	wt-m_e15	6	50	0.401998
wt-m_shield	wt-m_e15	7	1	1
wt-m_shield	wt-m_e15	7	2	0.721274
wt-m_shield	wt-m_e15	7	3	0.691898
wt-m_shield	wt-m_e15	7	4	0.525747
wt-m_shield	wt-m_e15	7	5	0.549993
wt-m_shield	wt-m_e15	7	6	0.51358
wt-m_shield	wt-m_e15	7	7	0.809732
wt-m_shield	wt-m_e15	7	8	0.938779
wt-m_shield	wt-m_e15	7	9	0.853744
wt-m_shield	wt-m_e15	7	10	0.709185
wt-m_shield	wt-m_e15	7	11	0.614738
wt-m_shield	wt-m_e15	7	12	0.60492
wt-m_shield	wt-m_e15	7	13	0.701521
wt-m_shield	wt-m_e15	7	14	0.664462
wt-m_shield	wt-m_e15	7	15	0.519999
wt-m_shield	wt-m_e15	7	16	0.507446
wt-m_shield	wt-m_e15	7	17	0.645592
wt-m_shield	wt-m_e15	7	18	0.650262
wt-m_shield	wt-m_e15	7	19	0.734907
wt-m_shield	wt-m_e15	7	20	0.720973
wt-m_shield	wt-m_e15	7	21	0.530221
wt-m_shield	wt-m_e15	7	22	0.74865
wt-m_shield	wt-m_e15	7	23	0.820499
wt-m_shield	wt-m_e15	7	24	0.754168
wt-m_shield	wt-m_e15	7	25	0.730434
wt-m_shield	wt-m_e15	7	26	0.707563
wt-m_shield	wt-m_e15	7	27	0.55937
wt-m_shield	wt-m_e15	7	28	0.528835
wt-m_shield	wt-m_e15	7	29	0.540129
wt-m_shield	wt-m_e15	7	30	0.720453
wt-m_shield	wt-m_e15	7	31	0.789054
wt-m_shield	wt-m_e15	7	32	0.594159
wt-m_shield	wt-m_e15	7	33	0.533367
wt-m_shield	wt-m_e15	7	34	0.557021
wt-m_shield	wt-m_e15	7	35	0.538937
wt-m_shield	wt-m_e15	7	36	0.347678
wt-m_shield	wt-m_e15	7	37	0.131532
wt-m_shield	wt-m_e15	7	38	0.025221
wt-m_shield	wt-m_e15	7	39	0
wt-m_shield	wt-m_e15	7	40	0.176621
wt-m_shield	wt-m_e15	7	41	0.173022
wt-m_shield	wt-m_e15	7	42	0.240878
wt-m_shield	wt-m_e15	7	43	0.10111
wt-m_shield	wt-m_e15	7	44	0.0463859
wt-m_shield	wt-m_e15	7	45	0.155479
wt-m_shield	wt-m_e15	7	46	0.228532
wt-m_shield	wt-m_e15	7	47	0.412489
wt-m_shield	wt-m_e15	7	48	0.6163
wt-m_shield	wt-m_e15	7	49	0.774226
wt-m_shield	wt-m_e15	7	50	0.885217
wt-m_shield	wt-m_e26	1	1	1
wt-m_shield	wt-m_e26	1	2	0.754259
wt-m_shield	wt-m_e26	1	3	0.750154
wt-m_shield	wt-m_e26	1	4	0.460001
wt-m_shield	wt-m_e26	1	5	0.181795
wt-m_shield	wt-m_e26	1	6	0.345827
wt-m_shield	wt-m_e26	1	7	0.346951
wt-m_shield	wt-m_e26	1	8	0.3599
wt-m_shield	wt-m_e26	1	9	0.486528
wt-m_shield	wt-m_e26	1	10	0.324525
wt-m_shield	wt-m_e26	1	11	0.347034
wt-m_shield	wt-m_e26	1	12	0.252459
wt-m_shield	wt-m_e26	1	13	0.245505
wt-m_shield	wt-m_e26	1	14	0.317499
wt-m_shield	wt-m_e26	1	15	0.606928
wt-m_shield	wt-m_e26	1	16	0.66364
wt-m_shield	wt-m_e26	1	17	0.476389
wt-m_shield	wt-m_e26	1	18	0.385946
wt-m_shield	wt-m_e26	1	19	0.224763
wt-m_shield	wt-m_e26	1	20	0.122308
wt-m_shield	wt-m_e26	1	21	0.0967108
wt-m_shield	wt-m_e26	1	22	0.199312
wt-m_shield	wt-m_e26	1	23	0.345439
wt-m_shield	wt-m_e26	1	24	0.374733
wt-m_shield	wt-m_e26	1	25	0.215305
wt-m_shield	wt-m_e26	1	26	0.180573
wt-m_shield	wt-m_e26	1	27	0.162937
wt-m_shield	wt-m_e26	1	28	0
wt-m_shield	wt-m_e26	1	29	0.0332978
wt-m_shield	wt-m_e26	1	30	0.263021
wt-m_shield	wt-m_e26	1	31	0.176653
wt-m_shield	wt-m_e26	1	32	0.0853637
wt-m_shield	wt-m_e26	1	33	0.0353531
wt-m_shield	wt-m_e26	1	34	0.12288
wt-m_shield	wt-m_e26	1	35	0.325958
wt-m_shield	wt-m_e26	1	36	0.526003
wt-m_shield	wt-m_e26	1	37	0.99917
wt-m_shield	wt-m_e26	1	38	0.684688
wt-m_shield	wt-m_e26	1	39	0.227793
wt-m_shield	wt-m_e26	1	40	0.33126
wt-m_shield	wt-m_e26	1	41	0.172027
wt-m_shield	wt-m_e26	1	42	0.205235
wt-m_shield	wt-m_e26	1	43	0.0459146
wt-m_shield	wt-m_e26	1	44	0.0781052
wt-m_shield	wt-m_e26	1	45	0.14798
wt-m_shield	wt-m_e26	1	46	0.315234
wt-m_shield	wt-m_e26	1	47	0.60098
wt-m_shield	wt-m_e26	1	48	0.347943
wt-m_shield	wt-m_e26	1	49	0.38389
wt-m_shield	wt-m_e26	1	50	0.423349
wt-m_shield	wt-m_e26	2	1	1
wt-m_shield	wt-m_e26	2	2	0.806773
wt-m_shield	wt-m_e26	2	3	0.397809
wt-m_shield	wt-m_e26	2	4	0.312805
wt-m_shield	wt-m_e26	2	5	0.386838
wt-m_shield	wt-m_e26	2	6	0.443676
wt-m_shield	wt-m_e26	2	7	0.37781
wt-m_shield	wt-m_e26	2	8	0.415782
wt-m_shield	wt-m_e26	2	9	0.341491
wt-m_shield	wt-m_e26	2	10	0.399728
wt-m_shield	wt-m_e26	2	11	0.573221
wt-m_shield	wt-m_e26	2	12	0.665351
wt-m_shield	wt-m_e26	2	13	0.517739
wt-m_shield	wt-m_e26	2	14	0.395152
wt-m_shield	wt-m_e26	2	15	0.575386
wt-m_shield	wt-m_e26	2	16	0.51827
wt-m_shield	wt-m_e26	2	17	0.416993
wt-m_shield	wt-m_e26	2	18	0.251526
wt-m_shield	wt-m_e26	2	19	0.163269
wt-m_shield	wt-m_e26	2	20	0.278557
wt-m_shield	wt-m_e26	2	21	0.233717
wt-m_shield	wt-m_e26	2	22	0.248155
wt-m_shield	wt-m_e26	2	23	0.443822
wt-m_shield	wt-m_e26	2	24	0.364656
wt-m_shield	wt-m_e26	2	25	0.0913998
wt-m_shield	wt-m_e26	2	26	0.0110539
wt-m_shield	wt-m_e26	2	27	0.0337423
wt-m_shield	wt-m_e26	2	28	0.149243
wt-m_shield	wt-m_e26	2	29	0.266429
wt-m_shield	wt-m_e26	2	30	0.272976
wt-m_shield	wt-m_e26	2	31	0.288841
wt-m_shield	wt-m_e26	2	32	0.227311
wt-m_shield	wt-m_e26	2	33	0.18275
wt-m_shield	wt-m_e26	2	34	0.346187
wt-m_shield	wt-m_e26	2	35	0.393011
wt-m_shield	wt-m_e26	2	36	0.433216
wt-m_shield	wt-m_e26	2	37	0.329445
wt-m_shield	wt-m_e26	2	38	0.31016
wt-m_shield	wt-m_e26	2	39	0.614596
wt-m_shield	wt-m_e26	2	40	0.900089
wt-m_shield	wt-m_e26	2	41	0.611381
wt-m_shield	wt-m_e26	2	42	0.344327
wt-m_shield	wt-m_e26	2	43	0.398315
wt-m_shield	wt-m_e26	2	44	0.336592
wt-m_shield	wt-m_e26	2	45	0.0967285
wt-m_shield	wt-m_e26	2	46	0
wt-m_shield	wt-m_e26	2	47	0.0989218
wt-m_shield	wt-m_e26	2	48	0.139186
wt-m_shield	wt-m_e26	2	49	0.451901
wt-m_shield	wt-m_e26	2	50	0.647397
wt-m_shield	wt-m_e26	3	1	0.952685
wt-m_shield	wt-m_e26	3	2	1
wt-m_shield	wt-m_e26	3	3	0.91762
wt-m_shield	wt-m_e26	3	4	0.744949
wt-m_shield	wt-m_e26	3	5	0.950388
wt-m_shield	wt-m_e26	3	6	0.72922
wt-m_shield	wt-m_e26	3	7	0.663631
wt-m_shield	wt-m_e26	3	8	0.713443
wt-m_shield	wt-m_e26	3	9	0.577445
wt-m_shield	wt-m_e26	3	10	0.5163
wt-m_shield	wt-m_e26	3	11	0.613414
wt-m_shield	wt-m_e26	3	12	0.557267
wt-m_shield	wt-m_e26	3	13	0.497175
wt-m_shield	wt-m_e26	3	14	0.4946
wt-m_shield	wt-m_e26	3	15	0.396266
wt-m_shield	wt-m_e26	3	16	0.356807
wt-m_shield	wt-m_e26	3	17	0.373191
wt-m_shield	wt-m_e26	3	18	0.373119
wt-m_shield	wt-m_e26	3	19	0.345871
wt-m_shield	wt-m_e26	3	20	0.156879
wt-m_shield	wt-m_e26	3	21	0.196351
wt-m_shield	wt-m_e26	3	22	0.321734
wt-m_shield	wt-m_e26	3	23	0.406159
wt-m_shield	wt-m_e26	3	24	0.333881
wt-m_shield	wt-m_e26	3	25	0.140269
wt-m_shield	wt-m_e26	3	26	0.0183486
wt-m_shield	wt-m_e26	3	27	0.0255492
wt-m_shield	wt-m_e26	3	28	0.0465989
wt-m_shield	wt-m_e26	3	29	0.180646
wt-m_shield	wt-m_e26	3	30	0.163715
wt-m_shield	wt-m_e26	3	31	0.054049
wt-m_shield	wt-m_e26	3	32	0.0534276
wt-m_shield	wt-m_e26	3	33	0.196507
wt-m_shield	wt-m_e26	3	34	0.290705
wt-m_shield	wt-m_e26	3	35	0.3725
wt-m_shield	wt-m_e26	3	36	0.505352
wt-m_shield	wt-m_e26	3	37	0.808375
wt-m_shield	wt-m_e26	3	38	0.665045
wt-m_shield	wt-m_e26	3	39	0.382681
wt-m_shield	wt-m_e26	3	40	0.237482
wt-m_shield	wt-m_e26	3	41	0
wt-m_shield	wt-m_e26	3	42	0.100643
wt-m_shield	wt-m_e26	3	43	0.0432893
wt-m_shield	wt-m_e26	3	44	0.144443
wt-m_shield	wt-m_e26	3	45	0.12961
wt-m_shield	wt-m_e26	3	46	0.072006
wt-m_shield	wt-m_e26	3	47	0.103322
wt-m_shield	wt-m_e26	3	48	0.131578
wt-m_shield	wt-m_e26	3	49	0.10251
wt-m_shield	wt-m_e26	3	50	0.0774082
wt-m_shield	wt-m_e26	4	1	0.682495
wt-m_shield	wt-m_e26	4	2	0.584243
wt-m_shield	wt-m_e26	4	3	0.442535
wt-m_shield	wt-m_e26	4	4	0.42005
wt-m_shield	wt-m_e26	4	5	0.291454
wt-m_shield	wt-m_e26	4	6	0.364924
wt-m_shield	wt-m_e26	4	7	0.38242
wt-m_shield	wt-m_e26	4	8	0.423116
wt-m_shield	wt-m_e26	4	9	0.249813
wt-m_shield	wt-m_e26	4	10	0.13584
wt-m_shield	wt-m_e26	4	11	0
wt-m_shield	wt-m_e26	4	12	0.0200789
wt-m_shield	wt-m_e26	4	13	0.333763
wt-m_shield	wt-m_e26	4	14	0.733531
wt-m_shield	wt-m_e26	4	15	0.997147
wt-m_shield	wt-m_e26	4	16	0.924455
wt-m_shield	wt-m_e26	4	17	0.787992
wt-m_shield	wt-m_e26	4	18	0.737608
wt-m_shield	wt-m_e26	4	19	0.732469
wt-m_shield	wt-m_e26	4	20	0.690064
wt-m_shield	wt-m_e26	4	21	0.649044
wt-m_shield	wt-m_e26	4	22	0.678682
wt-m_shield	wt-m_e26	4	23	0.786699
wt-m_shield	wt-m_e26	4	24	0.919396
wt-m_shield	wt-m_e26	4	25	0.811875
wt-m_shield	wt-m_e26	4	26	0.684568
wt-m_shield	wt-m_e26	4	27	0.663748
wt-m_shield	wt-m_e26	4	28	0.728209
wt-m_shield	wt-m_e26	4	29	0.658252
wt-m_shield	wt-m_e26	4	30	0.457052
wt-m_shield	wt-m_e26	4	31	0.405108
wt-m_shield	wt-m_e26	4	32	0.331524
wt-m_shield	wt-m_e26	4	33	0.379519
wt-m_shield	wt-m_e26	4	34	0.515471
wt-m_shield	wt-m_e26	4	35	0.705416
wt-m_shield	wt-m_e26	4	36	1
wt-m_shield	wt-m_e26	4	37	0.900717
wt-m_shield	wt-m_e26	4	38	0.578228
wt-m_shield	wt-m_e26	4	39	0.426269
wt-m_shield	wt-m_e26	4	40	0.271891
wt-m_shield	wt-m_e26	4	41	0.405692
wt-m_shield	wt-m_e26	4	42	0.423901
wt-m_shield	wt-m_e26	4	43	0.215262
wt-m_shield	wt-m_e26	4	44	0.158431
wt-m_shield	wt-m_e26	4	45	0.312375
wt-m_shield	wt-m_e26	4	46	0.338568
wt-m_shield	wt-m_e26	4	47	0.129589
wt-m_shield	wt-m_e26	4	48	0.020423
wt-m_shield	wt-m_e26	4	49	0.135051
wt-m_shield	wt-m_e26	4	50	0.354391
wt-m_shield	wt-m_e26	5	1	0.539909
wt-m_shield	wt-m_e26	5	2	0.441108
wt-m_shield	wt-m_e26	5	3	0.408407
wt-m_shield	wt-m_e26	5	4	0.363505
wt-m_shield	wt-m_e26	5	5	0.14118
wt-m_shield	wt-m_e26	5	6	0.0497551
wt-m_shield	wt-m_e26	5	7	0.126036
wt-m_shield	wt-m_e26	5	8	0.063442
wt-m_shield	wt-m_e26	5	9	0.343375
wt-m_shield	wt-m_e26	5	10	0.706829
wt-m_shield	wt-m_e26	5	11	1
wt-m_shield	wt-m_e26	5	12	0.852079
wt-m_shield	wt-m_e26	5	13	0.558772
wt-m_shield	wt-m_e26	5	14	0.479875
wt-m_shield	wt-m_e26	5	15	0.469798
wt-m_shield	wt-m_e26	5	16	0.420827
wt-m_shield	wt-m_e26	5	17	0.363031
wt-m_shield	wt-m_e26	5	18	0.23862
wt-m_shield	wt-m_e26	5	19	0.345379
wt-m_shield	wt-m_e26	5	20	0.57032
wt-m_shield	wt-m_e26	5	21	0.668663
wt-m_shield	wt-m_e26	5	22	0.566467
wt-m_shield	wt-m_e26	5	23	0.339725
wt-m_shield	wt-m_e26	5	24	0.379862
wt-m_shield	wt-m_e26	5	25	0.249319
wt-m_shield	wt-m_e26	5	26	0.213836
wt-m_shield	wt-m_e26	5	27	0.229367
wt-m_shield	wt-m_e26	5	28	0.426234
wt-m_shield	wt-m_e26	5	29	0.518765
wt-m_shield	wt-m_e26	5	30	0.483075
wt-m_shield	wt-m_e26	5	31	0.478364
wt-m_shield	wt-m_e26	5	32	0.514587
wt-m_shield	wt-m_e26	5	33	0.731699
wt-m_shield	wt-m_e26	5	34	0.869325
wt-m_shield	wt-m_e26	5	35	0.923015
wt-m_shield	wt-m_e26	5	36	0.625503
wt-m_shield	wt-m_e26	5	37	0.273174
wt-m_shield	wt-m_e26	5	38	0.181439
wt-m_shield	wt-m_e26	5	39	0.349649
wt-m_shield	wt-m_e26	5	40	0.338319
wt-m_shield	wt-m_e26	5	41	0.233479
wt-m_shield	wt-m_e26	5	42	0.183963
wt-m_shield	wt-m_e26	5	43	0.135297
wt-m_shield	wt-m_e26	5	44	0.157106
wt-m_shield	wt-m_e26	5	45	0.055915
wt-m_shield	wt-m_e26	5	46	0
wt-m_shield	wt-m_e26	5	47	0.0398041
[truncated: 453 more rows]

## Sheet: Figure_1g
		Panel_g
		aPKC, uncoupled solidification (explants & wt shield margin + Mannitol)
		condition_stage	sample_id	cell_id_persample	cell_axis_bin	normalized_intensity
		explant_shield	explant_01-Block12	1	1	0.575249
		explant_shield	explant_01-Block12	1	2	0.469506
		explant_shield	explant_01-Block12	1	3	0.271939
		explant_shield	explant_01-Block12	1	4	0.280999
		explant_shield	explant_01-Block12	1	5	0.328602
		explant_shield	explant_01-Block12	1	6	0.254232
		explant_shield	explant_01-Block12	1	7	0.22005
		explant_shield	explant_01-Block12	1	8	0.270545
		explant_shield	explant_01-Block12	1	9	0.180823
		explant_shield	explant_01-Block12	1	10	0.161195
		explant_shield	explant_01-Block12	1	11	0.117031
		explant_shield	explant_01-Block12	1	12	0.160671
		explant_shield	explant_01-Block12	1	13	0.103526
		explant_shield	explant_01-Block12	1	14	0
		explant_shield	explant_01-Block12	1	15	0.0834882
		explant_shield	explant_01-Block12	1	16	0.212626
		explant_shield	explant_01-Block12	1	17	0.325817
		explant_shield	explant_01-Block12	1	18	0.297025
		explant_shield	explant_01-Block12	1	19	0.325855
		explant_shield	explant_01-Block12	1	20	0.16704
		explant_shield	explant_01-Block12	1	21	0.195352
		explant_shield	explant_01-Block12	1	22	0.26852
		explant_shield	explant_01-Block12	1	23	0.246321
		explant_shield	explant_01-Block12	1	24	0.144322
		explant_shield	explant_01-Block12	1	25	0.108027
		explant_shield	explant_01-Block12	1	26	0.238818
		explant_shield	explant_01-Block12	1	27	0.215224
		explant_shield	explant_01-Block12	1	28	0.231615
		explant_shield	explant_01-Block12	1	29	0.283855
		explant_shield	explant_01-Block12	1	30	0.37541
		explant_shield	explant_01-Block12	1	31	0.383582
		explant_shield	explant_01-Block12	1	32	0.313931
		explant_shield	explant_01-Block12	1	33	0.17085
		explant_shield	explant_01-Block12	1	34	0.182991
		explant_shield	explant_01-Block12	1	35	0.274512
		explant_shield	explant_01-Block12	1	36	0.356715
		explant_shield	explant_01-Block12	1	37	0.525673
		explant_shield	explant_01-Block12	1	38	0.521251
		explant_shield	explant_01-Block12	1	39	0.504482
		explant_shield	explant_01-Block12	1	40	0.610246
		explant_shield	explant_01-Block12	1	41	0.822972
		explant_shield	explant_01-Block12	1	42	0.928991
		explant_shield	explant_01-Block12	1	43	1
		explant_shield	explant_01-Block12	1	44	0.979558
		explant_shield	explant_01-Block12	1	45	0.914254
		explant_shield	explant_01-Block12	1	46	0.917615
		explant_shield	explant_01-Block12	1	47	0.736551
		explant_shield	explant_01-Block12	1	48	0.536705
		explant_shield	explant_01-Block12	1	49	0.473461
		explant_shield	explant_01-Block12	1	50	0.363118
		explant_shield	explant_01-Block12	2	1	1
		explant_shield	explant_01-Block12	2	2	0.759031
		explant_shield	explant_01-Block12	2	3	0.578713
		explant_shield	explant_01-Block12	2	4	0.585034
		explant_shield	explant_01-Block12	2	5	0.518243
		explant_shield	explant_01-Block12	2	6	0.613431
		explant_shield	explant_01-Block12	2	7	0.611395
		explant_shield	explant_01-Block12	2	8	0.621985
		explant_shield	explant_01-Block12	2	9	0.439855
		explant_shield	explant_01-Block12	2	10	0.485817
		explant_shield	explant_01-Block12	2	11	0.522439
		explant_shield	explant_01-Block12	2	12	0.609999
		explant_shield	explant_01-Block12	2	13	0.375193
		explant_shield	explant_01-Block12	2	14	0.474147
		explant_shield	explant_01-Block12	2	15	0.384932
		explant_shield	explant_01-Block12	2	16	0.333204
		explant_shield	explant_01-Block12	2	17	0.230164
		explant_shield	explant_01-Block12	2	18	0.28732
		explant_shield	explant_01-Block12	2	19	0.346457
		explant_shield	explant_01-Block12	2	20	0.407088
		explant_shield	explant_01-Block12	2	21	0.331132
		explant_shield	explant_01-Block12	2	22	0.394459
		explant_shield	explant_01-Block12	2	23	0.379742
		explant_shield	explant_01-Block12	2	24	0.214847
		explant_shield	explant_01-Block12	2	25	0.256903
		explant_shield	explant_01-Block12	2	26	0.203918
		explant_shield	explant_01-Block12	2	27	0.065594
		explant_shield	explant_01-Block12	2	28	0.125567
		explant_shield	explant_01-Block12	2	29	0.1439
		explant_shield	explant_01-Block12	2	30	0.118653
		explant_shield	explant_01-Block12	2	31	0.122723
		explant_shield	explant_01-Block12	2	32	0.0252155
		explant_shield	explant_01-Block12	2	33	0.0256386
		explant_shield	explant_01-Block12	2	34	0
		explant_shield	explant_01-Block12	2	35	0.0536575
		explant_shield	explant_01-Block12	2	36	0.114691
		explant_shield	explant_01-Block12	2	37	0.139552
		explant_shield	explant_01-Block12	2	38	0.154275
		explant_shield	explant_01-Block12	2	39	0.0785731
		explant_shield	explant_01-Block12	2	40	0.0993123
		explant_shield	explant_01-Block12	2	41	0.00511819
		explant_shield	explant_01-Block12	2	42	0.00538054
		explant_shield	explant_01-Block12	2	43	0.0351261
		explant_shield	explant_01-Block12	2	44	0.0683415
		explant_shield	explant_01-Block12	2	45	0.112455
		explant_shield	explant_01-Block12	2	46	0.0496677
		explant_shield	explant_01-Block12	2	47	0.0555403
		explant_shield	explant_01-Block12	2	48	0.0882078
		explant_shield	explant_01-Block12	2	49	0.200929
		explant_shield	explant_01-Block12	2	50	0.230046
		explant_shield	explant_01-Block12	3	1	0.770792
		explant_shield	explant_01-Block12	3	2	0.830411
		explant_shield	explant_01-Block12	3	3	0.674104
		explant_shield	explant_01-Block12	3	4	0.58012
		explant_shield	explant_01-Block12	3	5	0.588346
		explant_shield	explant_01-Block12	3	6	0.405374
		explant_shield	explant_01-Block12	3	7	0.518694
		explant_shield	explant_01-Block12	3	8	0.476039
		explant_shield	explant_01-Block12	3	9	0.190953
		explant_shield	explant_01-Block12	3	10	0
		explant_shield	explant_01-Block12	3	11	0.00960195
		explant_shield	explant_01-Block12	3	12	0.0396809
		explant_shield	explant_01-Block12	3	13	0.0205659
		explant_shield	explant_01-Block12	3	14	0.179701
		explant_shield	explant_01-Block12	3	15	0.0664662
		explant_shield	explant_01-Block12	3	16	0.0954564
		explant_shield	explant_01-Block12	3	17	0.0967303
		explant_shield	explant_01-Block12	3	18	0.178361
		explant_shield	explant_01-Block12	3	19	0.205024
		explant_shield	explant_01-Block12	3	20	0.326581
		explant_shield	explant_01-Block12	3	21	0.536447
		explant_shield	explant_01-Block12	3	22	0.522636
		explant_shield	explant_01-Block12	3	23	0.648555
		explant_shield	explant_01-Block12	3	24	0.652175
		explant_shield	explant_01-Block12	3	25	0.939549
		explant_shield	explant_01-Block12	3	26	0.894977
		explant_shield	explant_01-Block12	3	27	0.961799
		explant_shield	explant_01-Block12	3	28	0.555906
		explant_shield	explant_01-Block12	3	29	0.503355
		explant_shield	explant_01-Block12	3	30	0.294299
		explant_shield	explant_01-Block12	3	31	0.409662
		explant_shield	explant_01-Block12	3	32	0.479611
		explant_shield	explant_01-Block12	3	33	0.556086
		explant_shield	explant_01-Block12	3	34	0.851796
		explant_shield	explant_01-Block12	3	35	1
		explant_shield	explant_01-Block12	3	36	0.868206
		explant_shield	explant_01-Block12	3	37	0.639165
		explant_shield	explant_01-Block12	3	38	0.579424
		explant_shield	explant_01-Block12	3	39	0.531884
		explant_shield	explant_01-Block12	3	40	0.569305
		explant_shield	explant_01-Block12	3	41	0.657908
		explant_shield	explant_01-Block12	3	42	0.828375
		explant_shield	explant_01-Block12	3	43	0.751857
		explant_shield	explant_01-Block12	3	44	0.680829
		explant_shield	explant_01-Block12	3	45	0.980836
		explant_shield	explant_01-Block12	3	46	0.829901
		explant_shield	explant_01-Block12	3	47	0.475212
		explant_shield	explant_01-Block12	3	48	0.362201
		explant_shield	explant_01-Block12	3	49	0.262447
		explant_shield	explant_01-Block12	3	50	0.154448
		explant_shield	explant_01-Block14	1	1	0.795384
		explant_shield	explant_01-Block14	1	2	0.730314
		explant_shield	explant_01-Block14	1	3	0.159982
		explant_shield	explant_01-Block14	1	4	0.152278
		explant_shield	explant_01-Block14	1	5	0
		explant_shield	explant_01-Block14	1	6	0.0606002
		explant_shield	explant_01-Block14	1	7	0.328934
		explant_shield	explant_01-Block14	1	8	0.161724
		explant_shield	explant_01-Block14	1	9	0.245423
		explant_shield	explant_01-Block14	1	10	0.463084
		explant_shield	explant_01-Block14	1	11	0.707619
		explant_shield	explant_01-Block14	1	12	0.525801
		explant_shield	explant_01-Block14	1	13	0.355096
		explant_shield	explant_01-Block14	1	14	0.542192
		explant_shield	explant_01-Block14	1	15	0.455405
		explant_shield	explant_01-Block14	1	16	0.356715
		explant_shield	explant_01-Block14	1	17	0.388333
		explant_shield	explant_01-Block14	1	18	0.460981
		explant_shield	explant_01-Block14	1	19	0.538273
		explant_shield	explant_01-Block14	1	20	0.295316
		explant_shield	explant_01-Block14	1	21	0.263553
		explant_shield	explant_01-Block14	1	22	0.361445
		explant_shield	explant_01-Block14	1	23	0.440442
		explant_shield	explant_01-Block14	1	24	0.486185
		explant_shield	explant_01-Block14	1	25	0.441447
		explant_shield	explant_01-Block14	1	26	0.389287
		explant_shield	explant_01-Block14	1	27	0.458415
		explant_shield	explant_01-Block14	1	28	0.587258
		explant_shield	explant_01-Block14	1	29	0.682467
		explant_shield	explant_01-Block14	1	30	0.665989
		explant_shield	explant_01-Block14	1	31	0.258484
		explant_shield	explant_01-Block14	1	32	0.509338
		explant_shield	explant_01-Block14	1	33	0.624404
		explant_shield	explant_01-Block14	1	34	0.165958
		explant_shield	explant_01-Block14	1	35	0.503391
		explant_shield	explant_01-Block14	1	36	0.338539
		explant_shield	explant_01-Block14	1	37	0.288534
		explant_shield	explant_01-Block14	1	38	0.455018
		explant_shield	explant_01-Block14	1	39	0.497401
		explant_shield	explant_01-Block14	1	40	0.496441
		explant_shield	explant_01-Block14	1	41	0.466133
		explant_shield	explant_01-Block14	1	42	0.571822
		explant_shield	explant_01-Block14	1	43	0.910627
		explant_shield	explant_01-Block14	1	44	0.933216
		explant_shield	explant_01-Block14	1	45	0.875083
		explant_shield	explant_01-Block14	1	46	1
		explant_shield	explant_01-Block14	1	47	0.793003
		explant_shield	explant_01-Block14	1	48	0.672968
		explant_shield	explant_01-Block14	1	49	0.665398
		explant_shield	explant_01-Block14	1	50	0.541067
		explant_shield	explant_01-Block14	2	1	1
		explant_shield	explant_01-Block14	2	2	0.997371
		explant_shield	explant_01-Block14	2	3	0.692421
		explant_shield	explant_01-Block14	2	4	0.56391
		explant_shield	explant_01-Block14	2	5	0.520964
		explant_shield	explant_01-Block14	2	6	0.356904
		explant_shield	explant_01-Block14	2	7	0.324377
		explant_shield	explant_01-Block14	2	8	0.296739
		explant_shield	explant_01-Block14	2	9	0.307481
		explant_shield	explant_01-Block14	2	10	0.302522
		explant_shield	explant_01-Block14	2	11	0.238474
		explant_shield	explant_01-Block14	2	12	0.367724
		explant_shield	explant_01-Block14	2	13	0.448925
		explant_shield	explant_01-Block14	2	14	0.388658
		explant_shield	explant_01-Block14	2	15	0.240952
		explant_shield	explant_01-Block14	2	16	0.247489
		explant_shield	explant_01-Block14	2	17	0.253029
		explant_shield	explant_01-Block14	2	18	0.319432
		explant_shield	explant_01-Block14	2	19	0.390376
		explant_shield	explant_01-Block14	2	20	0.258424
		explant_shield	explant_01-Block14	2	21	0.255521
		explant_shield	explant_01-Block14	2	22	0.141733
		explant_shield	explant_01-Block14	2	23	0.232711
		explant_shield	explant_01-Block14	2	24	0.237516
		explant_shield	explant_01-Block14	2	25	0.210485
		explant_shield	explant_01-Block14	2	26	0.137469
		explant_shield	explant_01-Block14	2	27	0.195507
		explant_shield	explant_01-Block14	2	28	0.18047
		explant_shield	explant_01-Block14	2	29	0.175295
		explant_shield	explant_01-Block14	2	30	0.0223669
		explant_shield	explant_01-Block14	2	31	0
		explant_shield	explant_01-Block14	2	32	0.158348
		explant_shield	explant_01-Block14	2	33	0.0743755
		explant_shield	explant_01-Block14	2	34	0.0671202
		explant_shield	explant_01-Block14	2	35	0.0705083
		explant_shield	explant_01-Block14	2	36	0.126502
		explant_shield	explant_01-Block14	2	37	0.265702
		explant_shield	explant_01-Block14	2	38	0.298488
		explant_shield	explant_01-Block14	2	39	0.495026
		explant_shield	explant_01-Block14	2	40	0.453812
		explant_shield	explant_01-Block14	2	41	0.426274
		explant_shield	explant_01-Block14	2	42	0.330103
		explant_shield	explant_01-Block14	2	43	0.290774
		explant_shield	explant_01-Block14	2	44	0.432569
		explant_shield	explant_01-Block14	2	45	0.230538
		explant_shield	explant_01-Block14	2	46	0.397332
		explant_shield	explant_01-Block14	2	47	0.529232
		explant_shield	explant_01-Block14	2	48	0.615843
		explant_shield	explant_01-Block14	2	49	0.509831
		explant_shield	explant_01-Block14	2	50	0.387291
		explant_shield	explant_01-Block14	3	1	1
		explant_shield	explant_01-Block14	3	2	0.903691
		explant_shield	explant_01-Block14	3	3	0.652543
		explant_shield	explant_01-Block14	3	4	0.441595
		explant_shield	explant_01-Block14	3	5	0.29716
		explant_shield	explant_01-Block14	3	6	0.265321
		explant_shield	explant_01-Block14	3	7	0.414463
		explant_shield	explant_01-Block14	3	8	0.331857
		explant_shield	explant_01-Block14	3	9	0.415792
		explant_shield	explant_01-Block14	3	10	0.417393
		explant_shield	explant_01-Block14	3	11	0.456627
		explant_shield	explant_01-Block14	3	12	0.651281
		explant_shield	explant_01-Block14	3	13	0.637502
		explant_shield	explant_01-Block14	3	14	0.508172
		explant_shield	explant_01-Block14	3	15	0.492636
		explant_shield	explant_01-Block14	3	16	0.360897
		explant_shield	explant_01-Block14	3	17	0.0951292
		explant_shield	explant_01-Block14	3	18	0.0805659
		explant_shield	explant_01-Block14	3	19	0.146039
		explant_shield	explant_01-Block14	3	20	0.226113
		explant_shield	explant_01-Block14	3	21	0.232247
		explant_shield	explant_01-Block14	3	22	0.00967632
		explant_shield	explant_01-Block14	3	23	0
		explant_shield	explant_01-Block14	3	24	0.288625
		explant_shield	explant_01-Block14	3	25	0.256088
		explant_shield	explant_01-Block14	3	26	0.33798
		explant_shield	explant_01-Block14	3	27	0.414286
		explant_shield	explant_01-Block14	3	28	0.455155
		explant_shield	explant_01-Block14	3	29	0.41077
		explant_shield	explant_01-Block14	3	30	0.494134
		explant_shield	explant_01-Block14	3	31	0.625313
		explant_shield	explant_01-Block14	3	32	0.621782
		explant_shield	explant_01-Block14	3	33	0.675607
		explant_shield	explant_01-Block14	3	34	0.706506
		explant_shield	explant_01-Block14	3	35	0.690636
		explant_shield	explant_01-Block14	3	36	0.766059
		explant_shield	explant_01-Block14	3	37	0.73457
		explant_shield	explant_01-Block14	3	38	0.735607
		explant_shield	explant_01-Block14	3	39	0.721295
		explant_shield	explant_01-Block14	3	40	0.781197
		explant_shield	explant_01-Block14	3	41	0.948399
		explant_shield	explant_01-Block14	3	42	0.962733
		explant_shield	explant_01-Block14	3	43	0.878907
		explant_shield	explant_01-Block14	3	44	0.914615
		explant_shield	explant_01-Block14	3	45	0.526153
		explant_shield	explant_01-Block14	3	46	0.461608
		explant_shield	explant_01-Block14	3	47	0.410447
		explant_shield	explant_01-Block14	3	48	0.271095
		explant_shield	explant_01-Block14	3	49	0.310014
		explant_shield	explant_01-Block14	3	50	0.276909
		explant_shield	explant_01-Block5-5b	1	1	0.82292
		explant_shield	explant_01-Block5-5b	1	2	0.798717
		explant_shield	explant_01-Block5-5b	1	3	0.774503
		explant_shield	explant_01-Block5-5b	1	4	0.745106
		explant_shield	explant_01-Block5-5b	1	5	0.592772
		explant_shield	explant_01-Block5-5b	1	6	0.549544
		explant_shield	explant_01-Block5-5b	1	7	0.518486
		explant_shield	explant_01-Block5-5b	1	8	0.433945
		explant_shield	explant_01-Block5-5b	1	9	0.720814
		explant_shield	explant_01-Block5-5b	1	10	0.612399
		explant_shield	explant_01-Block5-5b	1	11	0.434779
		explant_shield	explant_01-Block5-5b	1	12	0.327809
		explant_shield	explant_01-Block5-5b	1	13	0.35073
		explant_shield	explant_01-Block5-5b	1	14	0.275982
		explant_shield	explant_01-Block5-5b	1	15	0.25438
		explant_shield	explant_01-Block5-5b	1	16	0.257584
		explant_shield	explant_01-Block5-5b	1	17	0.155745
		explant_shield	explant_01-Block5-5b	1	18	0.0483128
		explant_shield	explant_01-Block5-5b	1	19	0.0998292
		explant_shield	explant_01-Block5-5b	1	20	0.0208723
		explant_shield	explant_01-Block5-5b	1	21	0.0274181
		explant_shield	explant_01-Block5-5b	1	22	0
		explant_shield	explant_01-Block5-5b	1	23	0.0724315
		explant_shield	explant_01-Block5-5b	1	24	0.0671431
		explant_shield	explant_01-Block5-5b	1	25	0.0269157
		explant_shield	explant_01-Block5-5b	1	26	0.0491585
		explant_shield	explant_01-Block5-5b	1	27	0.0202059
		explant_shield	explant_01-Block5-5b	1	28	0.0403731
		explant_shield	explant_01-Block5-5b	1	29	0.0195823
		explant_shield	explant_01-Block5-5b	1	30	0.0716367
		explant_shield	explant_01-Block5-5b	1	31	0.0544367
		explant_shield	explant_01-Block5-5b	1	32	0.0543776
		explant_shield	explant_01-Block5-5b	1	33	0.05504
		explant_shield	explant_01-Block5-5b	1	34	0.0651602
		explant_shield	explant_01-Block5-5b	1	35	0.0600756
		explant_shield	explant_01-Block5-5b	1	36	0.142864
		explant_shield	explant_01-Block5-5b	1	37	0.32919
		explant_shield	explant_01-Block5-5b	1	38	0.313253
		explant_shield	explant_01-Block5-5b	1	39	0.294342
		explant_shield	explant_01-Block5-5b	1	40	0.30791
		explant_shield	explant_01-Block5-5b	1	41	0.360853
		explant_shield	explant_01-Block5-5b	1	42	0.53911
		explant_shield	explant_01-Block5-5b	1	43	0.681531
		explant_shield	explant_01-Block5-5b	1	44	0.827558
		explant_shield	explant_01-Block5-5b	1	45	0.925096
		explant_shield	explant_01-Block5-5b	1	46	0.871622
		explant_shield	explant_01-Block5-5b	1	47	0.747572
		explant_shield	explant_01-Block5-5b	1	48	0.864145
		explant_shield	explant_01-Block5-5b	1	49	0.884222
		explant_shield	explant_01-Block5-5b	1	50	1
		explant_shield	explant_01-Block5-5b	2	1	0.993244
		explant_shield	explant_01-Block5-5b	2	2	0.991924
		explant_shield	explant_01-Block5-5b	2	3	0.998518
		explant_shield	explant_01-Block5-5b	2	4	1
		explant_shield	explant_01-Block5-5b	2	5	0.789181
		explant_shield	explant_01-Block5-5b	2	6	0.692442
		explant_shield	explant_01-Block5-5b	2	7	0.729205
		explant_shield	explant_01-Block5-5b	2	8	0.749053
		explant_shield	explant_01-Block5-5b	2	9	0.684951
		explant_shield	explant_01-Block5-5b	2	10	0.637149
		explant_shield	explant_01-Block5-5b	2	11	0.564934
		explant_shield	explant_01-Block5-5b	2	12	0.561569
		explant_shield	explant_01-Block5-5b	2	13	0.613633
		explant_shield	explant_01-Block5-5b	2	14	0.431157
		explant_shield	explant_01-Block5-5b	2	15	0.34142
		explant_shield	explant_01-Block5-5b	2	16	0.271461
		explant_shield	explant_01-Block5-5b	2	17	0.279879
		explant_shield	explant_01-Block5-5b	2	18	0.355471
		explant_shield	explant_01-Block5-5b	2	19	0.351011
		explant_shield	explant_01-Block5-5b	2	20	0.2981
		explant_shield	explant_01-Block5-5b	2	21	0.246992
		explant_shield	explant_01-Block5-5b	2	22	0.21025
		explant_shield	explant_01-Block5-5b	2	23	0.231731
		explant_shield	explant_01-Block5-5b	2	24	0.26038
		explant_shield	explant_01-Block5-5b	2	25	0.168442
		explant_shield	explant_01-Block5-5b	2	26	0.162897
		explant_shield	explant_01-Block5-5b	2	27	0.135191
		explant_shield	explant_01-Block5-5b	2	28	0.0349105
		explant_shield	explant_01-Block5-5b	2	29	0.0322132
		explant_shield	explant_01-Block5-5b	2	30	0
		explant_shield	explant_01-Block5-5b	2	31	0.107788
		explant_shield	explant_01-Block5-5b	2	32	0.105158
		explant_shield	explant_01-Block5-5b	2	33	0.202572
		explant_shield	explant_01-Block5-5b	2	34	0.137238
		explant_shield	explant_01-Block5-5b	2	35	0.210581
		explant_shield	explant_01-Block5-5b	2	36	0.228466
		explant_shield	explant_01-Block5-5b	2	37	0.262169
		explant_shield	explant_01-Block5-5b	2	38	0.327716
		explant_shield	explant_01-Block5-5b	2	39	0.285333
		explant_shield	explant_01-Block5-5b	2	40	0.444211
		explant_shield	explant_01-Block5-5b	2	41	0.593338
		explant_shield	explant_01-Block5-5b	2	42	0.742933
		explant_shield	explant_01-Block5-5b	2	43	0.753423
		explant_shield	explant_01-Block5-5b	2	44	0.76059
		explant_shield	explant_01-Block5-5b	2	45	0.69126
		explant_shield	explant_01-Block5-5b	2	46	0.612553
		explant_shield	explant_01-Block5-5b	2	47	0.745743
		explant_shield	explant_01-Block5-5b	2	48	0.798515
		explant_shield	explant_01-Block5-5b	2	49	0.622921
		explant_shield	explant_01-Block5-5b	2	50	0.415369
		explant_shield	explant_01-Block6-6b	1	1	0.589569
		explant_shield	explant_01-Block6-6b	1	2	0.889575
		explant_shield	explant_01-Block6-6b	1	3	0.645079
		explant_shield	explant_01-Block6-6b	1	4	0.506944
		explant_shield	explant_01-Block6-6b	1	5	0.417549
		explant_shield	explant_01-Block6-6b	1	6	0.582284
		explant_shield	explant_01-Block6-6b	1	7	0.416329
		explant_shield	explant_01-Block6-6b	1	8	0.38994
		explant_shield	explant_01-Block6-6b	1	9	0.415722
		explant_shield	explant_01-Block6-6b	1	10	0.481345
		explant_shield	explant_01-Block6-6b	1	11	0.30127
		explant_shield	explant_01-Block6-6b	1	12	0.50457
		explant_shield	explant_01-Block6-6b	1	13	0.268553
		explant_shield	explant_01-Block6-6b	1	14	0.333602
		explant_shield	explant_01-Block6-6b	1	15	0.248931
		explant_shield	explant_01-Block6-6b	1	16	0.368229
		explant_shield	explant_01-Block6-6b	1	17	0.252386
		explant_shield	explant_01-Block6-6b	1	18	0.173438
		explant_shield	explant_01-Block6-6b	1	19	0.165393
		explant_shield	explant_01-Block6-6b	1	20	0.318603
		explant_shield	explant_01-Block6-6b	1	21	0.304194
		explant_shield	explant_01-Block6-6b	1	22	0.164121
		explant_shield	explant_01-Block6-6b	1	23	0.0324062
		explant_shield	explant_01-Block6-6b	1	24	0.150426
		explant_shield	explant_01-Block6-6b	1	25	0.145779
		explant_shield	explant_01-Block6-6b	1	26	0.12119
		explant_shield	explant_01-Block6-6b	1	27	0.292695
		explant_shield	explant_01-Block6-6b	1	28	0.0360042
		explant_shield	explant_01-Block6-6b	1	29	0.272584
		explant_shield	explant_01-Block6-6b	1	30	0.0874964
		explant_shield	explant_01-Block6-6b	1	31	0.211924
		explant_shield	explant_01-Block6-6b	1	32	0.101842
		explant_shield	explant_01-Block6-6b	1	33	0
		explant_shield	explant_01-Block6-6b	1	34	0.158102
		explant_shield	explant_01-Block6-6b	1	35	0.110037
		explant_shield	explant_01-Block6-6b	1	36	0.0640789
		explant_shield	explant_01-Block6-6b	1	37	0.135374
		explant_shield	explant_01-Block6-6b	1	38	0.321129
		explant_shield	explant_01-Block6-6b	1	39	0.0405916
		explant_shield	explant_01-Block6-6b	1	40	0.173966
		explant_shield	explant_01-Block6-6b	1	41	0.332657
		explant_shield	explant_01-Block6-6b	1	42	0.275691
		explant_shield	explant_01-Block6-6b	1	43	0.315243
		explant_shield	explant_01-Block6-6b	1	44	0.685948
		explant_shield	explant_01-Block6-6b	1	45	0.943191
		explant_shield	explant_01-Block6-6b	1	46	0.714415
		explant_shield	explant_01-Block6-6b	1	47	0.679055
		explant_shield	explant_01-Block6-6b	1	48	1
		explant_shield	explant_01-Block6-6b	1	49	0.618332
		explant_shield	explant_01-Block6-6b	1	50	0.819577
		explant_shield	explant_01-Block6-6b	2	1	0.720774
		explant_shield	explant_01-Block6-6b	2	2	0.407019
		explant_shield	explant_01-Block6-6b	2	3	0.361534
		explant_shield	explant_01-Block6-6b	2	4	0.299796
		explant_shield	explant_01-Block6-6b	2	5	0.561921
		explant_shield	explant_01-Block6-6b	2	6	0.658069
		explant_shield	explant_01-Block6-6b	2	7	0.626423
		explant_shield	explant_01-Block6-6b	2	8	0.540517
		explant_shield	explant_01-Block6-6b	2	9	0.599025
		explant_shield	explant_01-Block6-6b	2	10	0.37398
		explant_shield	explant_01-Block6-6b	2	11	0.23224
		explant_shield	explant_01-Block6-6b	2	12	0.0544972
		explant_shield	explant_01-Block6-6b	2	13	0.219349
		explant_shield	explant_01-Block6-6b	2	14	0.419067
		explant_shield	explant_01-Block6-6b	2	15	0.380004
		explant_shield	explant_01-Block6-6b	2	16	0.490598
		explant_shield	explant_01-Block6-6b	2	17	0.487429
		explant_shield	explant_01-Block6-6b	2	18	0.261766
		explant_shield	explant_01-Block6-6b	2	19	0.230661
		explant_shield	explant_01-Block6-6b	2	20	0.238999
		explant_shield	explant_01-Block6-6b	2	21	0.339741
		explant_shield	explant_01-Block6-6b	2	22	0.253238
		explant_shield	explant_01-Block6-6b	2	23	0.358389
		explant_shield	explant_01-Block6-6b	2	24	0.25344
		explant_shield	explant_01-Block6-6b	2	25	0.541718
		explant_shield	explant_01-Block6-6b	2	26	0.380083
		explant_shield	explant_01-Block6-6b	2	27	0.470332
		explant_shield	explant_01-Block6-6b	2	28	0.365588
		explant_shield	explant_01-Block6-6b	2	29	0.369376
		explant_shield	explant_01-Block6-6b	2	30	0.401473
		explant_shield	explant_01-Block6-6b	2	31	0.44365
		explant_shield	explant_01-Block6-6b	2	32	0.263956
		explant_shield	explant_01-Block6-6b	2	33	0.209274
		explant_shield	explant_01-Block6-6b	2	34	0.209045
		explant_shield	explant_01-Block6-6b	2	35	0.0978196
		explant_shield	explant_01-Block6-6b	2	36	0.0794195
		explant_shield	explant_01-Block6-6b	2	37	0.140218
		explant_shield	explant_01-Block6-6b	2	38	0.172275
		explant_shield	explant_01-Block6-6b	2	39	0
		explant_shield	explant_01-Block6-6b	2	40	0.140122
		explant_shield	explant_01-Block6-6b	2	41	0.133493
		explant_shield	explant_01-Block6-6b	2	42	0.229997
		explant_shield	explant_01-Block6-6b	2	43	0.234298
		explant_shield	explant_01-Block6-6b	2	44	0.939959
		explant_shield	explant_01-Block6-6b	2	45	0.966173
		explant_shield	explant_01-Block6-6b	2	46	0.953204
		explant_shield	explant_01-Block6-6b	2	47	0.607233
		explant_shield	explant_01-Block6-6b	2	48	0.571443
		explant_shield	explant_01-Block6-6b	2	49	1
		explant_shield	explant_01-Block6-6b	2	50	0.710703
		explant_shield	explant_01-Block6-6b	3	1	0.712848
		explant_shield	explant_01-Block6-6b	3	2	0.626125
		explant_shield	explant_01-Block6-6b	3	3	0.703503
		explant_shield	explant_01-Block6-6b	3	4	0.661222
		explant_shield	explant_01-Block6-6b	3	5	0.543256
		explant_shield	explant_01-Block6-6b	3	6	0.579796
		explant_shield	explant_01-Block6-6b	3	7	0.599938
		explant_shield	explant_01-Block6-6b	3	8	0.646869
		explant_shield	explant_01-Block6-6b	3	9	0.398312
		explant_shield	explant_01-Block6-6b	3	10	0.32106
		explant_shield	explant_01-Block6-6b	3	11	0.31202
		explant_shield	explant_01-Block6-6b	3	12	0.208259
		explant_shield	explant_01-Block6-6b	3	13	0.134987
		explant_shield	explant_01-Block6-6b	3	14	0.11776
		explant_shield	explant_01-Block6-6b	3	15	0.250264
		explant_shield	explant_01-Block6-6b	3	16	0.231817
		explant_shield	explant_01-Block6-6b	3	17	0.261417
		explant_shield	explant_01-Block6-6b	3	18	0.193676
		explant_shield	explant_01-Block6-6b	3	19	0
		explant_shield	explant_01-Block6-6b	3	20	0.157341
		explant_shield	explant_01-Block6-6b	3	21	0.241023
		explant_shield	explant_01-Block6-6b	3	22	0.154578
		explant_shield	explant_01-Block6-6b	3	23	0.0971188
		explant_shield	explant_01-Block6-6b	3	24	0.187503
		explant_shield	explant_01-Block6-6b	3	25	0.215637
		explant_shield	explant_01-Block6-6b	3	26	0.117932
		explant_shield	explant_01-Block6-6b	3	27	0.253911
		explant_shield	explant_01-Block6-6b	3	28	0.0393704
		explant_shield	explant_01-Block6-6b	3	29	0.0665102
		explant_shield	explant_01-Block6-6b	3	30	0.213318
		explant_shield	explant_01-Block6-6b	3	31	0.0934554
		explant_shield	explant_01-Block6-6b	3	32	0.105211
		explant_shield	explant_01-Block6-6b	3	33	0.108769
		explant_shield	explant_01-Block6-6b	3	34	0.13404
		explant_shield	explant_01-Block6-6b	3	35	0.0802808
		explant_shield	explant_01-Block6-6b	3	36	0.136219
		explant_shield	explant_01-Block6-6b	3	37	0.347751
		explant_shield	explant_01-Block6-6b	3	38	0.335287
		explant_shield	explant_01-Block6-6b	3	39	0.309103
		explant_shield	explant_01-Block6-6b	3	40	0.379421
		explant_shield	explant_01-Block6-6b	3	41	0.331393
		explant_shield	explant_01-Block6-6b	3	42	0.463834
		explant_shield	explant_01-Block6-6b	3	43	0.44165
		explant_shield	explant_01-Block6-6b	3	44	0.541491
		explant_shield	explant_01-Block6-6b	3	45	0.726851
		explant_shield	explant_01-Block6-6b	3	46	0.644579
		explant_shield	explant_01-Block6-6b	3	47	0.703599
		explant_shield	explant_01-Block6-6b	3	48	1
		explant_shield	explant_01-Block6-6b	3	49	0.967732
		explant_shield	explant_01-Block6-6b	3	50	0.743216
		explant_shield	explant_01-Block6-6b	4	1	0.978332
		explant_shield	explant_01-Block6-6b	4	2	0.859034
		explant_shield	explant_01-Block6-6b	4	3	0.71543
		explant_shield	explant_01-Block6-6b	4	4	0.255901
		explant_shield	explant_01-Block6-6b	4	5	0.254991
		explant_shield	explant_01-Block6-6b	4	6	0.290775
		explant_shield	explant_01-Block6-6b	4	7	0.566365
		explant_shield	explant_01-Block6-6b	4	8	1
		explant_shield	explant_01-Block6-6b	4	9	0.809863
		explant_shield	explant_01-Block6-6b	4	10	0.652137
		explant_shield	explant_01-Block6-6b	4	11	0.398231
		explant_shield	explant_01-Block6-6b	4	12	0.404228
		explant_shield	explant_01-Block6-6b	4	13	0.524706
		explant_shield	explant_01-Block6-6b	4	14	0.705439
		explant_shield	explant_01-Block6-6b	4	15	0.668082
		explant_shield	explant_01-Block6-6b	4	16	0.611899
		explant_shield	explant_01-Block6-6b	4	17	0.434116
		explant_shield	explant_01-Block6-6b	4	18	0.511397
		explant_shield	explant_01-Block6-6b	4	19	0.539787
		explant_shield	explant_01-Block6-6b	4	20	0.561677
		explant_shield	explant_01-Block6-6b	4	21	0.357805
		explant_shield	explant_01-Block6-6b	4	22	0.517874
		explant_shield	explant_01-Block6-6b	4	23	0.447853
		explant_shield	explant_01-Block6-6b	4	24	0.338095
		explant_shield	explant_01-Block6-6b	4	25	0.518931
		explant_shield	explant_01-Block6-6b	4	26	0.564675
		explant_shield	explant_01-Block6-6b	4	27	0.402311
		explant_shield	explant_01-Block6-6b	4	28	0.647882
		explant_shield	explant_01-Block6-6b	4	29	0.376933
		explant_shield	explant_01-Block6-6b	4	30	0.567
		explant_shield	explant_01-Block6-6b	4	31	0.236742
		explant_shield	explant_01-Block6-6b	4	32	0.237801
		explant_shield	explant_01-Block6-6b	4	33	0
		explant_shield	explant_01-Block6-6b	4	34	0.203822
		explant_shield	explant_01-Block6-6b	4	35	0.206798
		explant_shield	explant_01-Block6-6b	4	36	0.342644
		explant_shield	explant_01-Block6-6b	4	37	0.234829
		explant_shield	explant_01-Block6-6b	4	38	0.359501
		explant_shield	explant_01-Block6-6b	4	39	0.156544
		explant_shield	explant_01-Block6-6b	4	40	0.204849
		explant_shield	explant_01-Block6-6b	4	41	0.120606
		explant_shield	explant_01-Block6-6b	4	42	0.0512825
		explant_shield	explant_01-Block6-6b	4	43	0.013745
		explant_shield	explant_01-Block6-6b	4	44	0.122426
		explant_shield	explant_01-Block6-6b	4	45	0.0906256
		explant_shield	explant_01-Block6-6b	4	46	0.245147
		explant_shield	explant_01-Block6-6b	4	47	0.149755
		explant_shield	explant_01-Block6-6b	4	48	0.281408
		explant_shield	explant_01-Block6-6b	4	49	0.513388
		explant_shield	explant_01-Block6-6b	4	50	0.32448
		explant_shield	explant_1-01	1	1	0.995806
		explant_shield	explant_1-01	1	2	0.863203
		explant_shield	explant_1-01	1	3	0.61751
		explant_shield	explant_1-01	1	4	0.6032
		explant_shield	explant_1-01	1	5	0.437942
		explant_shield	explant_1-01	1	6	0.500108
		explant_shield	explant_1-01	1	7	0.539351
		explant_shield	explant_1-01	1	8	0.52535
		explant_shield	explant_1-01	1	9	0.447527
		explant_shield	explant_1-01	1	10	0.5791
		explant_shield	explant_1-01	1	11	0.485197
		explant_shield	explant_1-01	1	12	0.452579
		explant_shield	explant_1-01	1	13	0.217782
		explant_shield	explant_1-01	1	14	0.280719
		explant_shield	explant_1-01	1	15	0.219803
		explant_shield	explant_1-01	1	16	0.110288
		explant_shield	explant_1-01	1	17	0
		explant_shield	explant_1-01	1	18	0.000509099
		explant_shield	explant_1-01	1	19	0.0400589
		explant_shield	explant_1-01	1	20	0.0590195
		explant_shield	explant_1-01	1	21	0.0722626
		explant_shield	explant_1-01	1	22	0.0505378
		explant_shield	explant_1-01	1	23	0.0143168
		explant_shield	explant_1-01	1	24	0.0414589
		explant_shield	explant_1-01	1	25	0.0667311
		explant_shield	explant_1-01	1	26	0.191436
		explant_shield	explant_1-01	1	27	0.129823
		explant_shield	explant_1-01	1	28	0.0842134
		explant_shield	explant_1-01	1	29	0.260224
		explant_shield	explant_1-01	1	30	0.30634
		explant_shield	explant_1-01	1	31	0.350472
		explant_shield	explant_1-01	1	32	0.473387
		explant_shield	explant_1-01	1	33	0.432956
		explant_shield	explant_1-01	1	34	0.363844
		explant_shield	explant_1-01	1	35	0.42592
		explant_shield	explant_1-01	1	36	0.348586
		explant_shield	explant_1-01	1	37	0.50326
		explant_shield	explant_1-01	1	38	0.580451
		explant_shield	explant_1-01	1	39	0.69022
		explant_shield	explant_1-01	1	40	0.621906
		explant_shield	explant_1-01	1	41	0.690657
		explant_shield	explant_1-01	1	42	0.882963
		explant_shield	explant_1-01	1	43	1
		explant_shield	explant_1-01	1	44	0.914579
		explant_shield	explant_1-01	1	45	0.916534
		explant_shield	explant_1-01	1	46	0.789656
		explant_shield	explant_1-01	1	47	0.762564
		explant_shield	explant_1-01	1	48	0.680231
		explant_shield	explant_1-01	1	49	0.604564
		explant_shield	explant_1-01	1	50	0.503884
		explant_shield	explant_1-01	2	1	0.585579
		explant_shield	explant_1-01	2	2	0.44324
		explant_shield	explant_1-01	2	3	0.397845
		explant_shield	explant_1-01	2	4	0.41203
		explant_shield	explant_1-01	2	5	0.499115
		explant_shield	explant_1-01	2	6	0.423274
		explant_shield	explant_1-01	2	7	0.388422
		explant_shield	explant_1-01	2	8	0.321979
		explant_shield	explant_1-01	2	9	0.306964
		explant_shield	explant_1-01	2	10	0.267652
		explant_shield	explant_1-01	2	11	0.0682892
		explant_shield	explant_1-01	2	12	0.094045
		explant_shield	explant_1-01	2	13	0.0394917
		explant_shield	explant_1-01	2	14	0.167071
		explant_shield	explant_1-01	2	15	0.155789
		explant_shield	explant_1-01	2	16	0.189828
		explant_shield	explant_1-01	2	17	0.122356
		explant_shield	explant_1-01	2	18	0.0538988
		explant_shield	explant_1-01	2	19	0
		explant_shield	explant_1-01	2	20	0.0987844
		explant_shield	explant_1-01	2	21	0.138789
		explant_shield	explant_1-01	2	22	0.197857
		explant_shield	explant_1-01	2	23	0.208148
		explant_shield	explant_1-01	2	24	0.169378
		explant_shield	explant_1-01	2	25	0.275899
		explant_shield	explant_1-01	2	26	0.256455
		explant_shield	explant_1-01	2	27	0.319105
		explant_shield	explant_1-01	2	28	0.324664
		explant_shield	explant_1-01	2	29	0.469688
		explant_shield	explant_1-01	2	30	0.348889
		explant_shield	explant_1-01	2	31	0.506665
		explant_shield	explant_1-01	2	32	0.552477
		explant_shield	explant_1-01	2	33	0.592031
		explant_shield	explant_1-01	2	34	0.667088
		explant_shield	explant_1-01	2	35	0.640275
		explant_shield	explant_1-01	2	36	0.772592
		explant_shield	explant_1-01	2	37	0.711715
		explant_shield	explant_1-01	2	38	0.860418
		explant_shield	explant_1-01	2	39	0.962342
		explant_shield	explant_1-01	2	40	0.944113
		explant_shield	explant_1-01	2	41	0.721282
		explant_shield	explant_1-01	2	42	0.752482
		explant_shield	explant_1-01	2	43	0.832258
		explant_shield	explant_1-01	2	44	1
		explant_shield	explant_1-01	2	45	0.967892
		explant_shield	explant_1-01	2	46	0.906107
		explant_shield	explant_1-01	2	47	0.744321
		explant_shield	explant_1-01	2	48	0.537092
		explant_shield	explant_1-01	2	49	0.589153
		explant_shield	explant_1-01	2	50	0.548913
		explant_shield	explant_1-01	3	1	0.824472
		explant_shield	explant_1-01	3	2	0.536929
		explant_shield	explant_1-01	3	3	0.331265
		explant_shield	explant_1-01	3	4	0.46265
		explant_shield	explant_1-01	3	5	0.238088
		explant_shield	explant_1-01	3	6	0.0609843
		explant_shield	explant_1-01	3	7	0.254047
		explant_shield	explant_1-01	3	8	0.173045
		explant_shield	explant_1-01	3	9	0.163589
		explant_shield	explant_1-01	3	10	0.236262
		explant_shield	explant_1-01	3	11	0.339984
		explant_shield	explant_1-01	3	12	0.490742
		explant_shield	explant_1-01	3	13	0.124378
		explant_shield	explant_1-01	3	14	0.0804097
		explant_shield	explant_1-01	3	15	0.0113899
		explant_shield	explant_1-01	3	16	0.0679799
		explant_shield	explant_1-01	3	17	0.209757
		explant_shield	explant_1-01	3	18	0
		explant_shield	explant_1-01	3	19	0.169313
		explant_shield	explant_1-01	3	20	0.387518
		explant_shield	explant_1-01	3	21	0.537128
		explant_shield	explant_1-01	3	22	0.433458
		explant_shield	explant_1-01	3	23	0.216787
		explant_shield	explant_1-01	3	24	0.508779
		explant_shield	explant_1-01	3	25	0.538809
		explant_shield	explant_1-01	3	26	0.438524
		explant_shield	explant_1-01	3	27	0.333418
		explant_shield	explant_1-01	3	28	0.336531
		explant_shield	explant_1-01	3	29	0.323394
		explant_shield	explant_1-01	3	30	0.454973
		explant_shield	explant_1-01	3	31	0.568908
		explant_shield	explant_1-01	3	32	0.605937
		explant_shield	explant_1-01	3	33	0.723616
		explant_shield	explant_1-01	3	34	0.619347
		explant_shield	explant_1-01	3	35	0.577282
		explant_shield	explant_1-01	3	36	0.333474
		explant_shield	explant_1-01	3	37	0.382205
		explant_shield	explant_1-01	3	38	0.296919
		explant_shield	explant_1-01	3	39	0.568802
		explant_shield	explant_1-01	3	40	0.49483
		explant_shield	explant_1-01	3	41	0.478042
		explant_shield	explant_1-01	3	42	0.327289
		explant_shield	explant_1-01	3	43	0.254757
		explant_shield	explant_1-01	3	44	0.75592
		explant_shield	explant_1-01	3	45	0.761421
		explant_shield	explant_1-01	3	46	0.866233
		explant_shield	explant_1-01	3	47	1
		explant_shield	explant_1-01	3	48	0.93213
		explant_shield	explant_1-01	3	49	0.699595
		explant_shield	explant_1-01	3	50	0.63783
		explant_shield	explant_1-02-1-Block7	1	1	0.708466
		explant_shield	explant_1-02-1-Block7	1	2	0.65503
		explant_shield	explant_1-02-1-Block7	1	3	0.566906
		explant_shield	explant_1-02-1-Block7	1	4	0.493098
		explant_shield	explant_1-02-1-Block7	1	5	0.428477
		explant_shield	explant_1-02-1-Block7	1	6	0.320866
		explant_shield	explant_1-02-1-Block7	1	7	0.316446
		explant_shield	explant_1-02-1-Block7	1	8	0.316645
		explant_shield	explant_1-02-1-Block7	1	9	0.183966
		explant_shield	explant_1-02-1-Block7	1	10	0.191673
		explant_shield	explant_1-02-1-Block7	1	11	0.30479
		explant_shield	explant_1-02-1-Block7	1	12	0.283462
		explant_shield	explant_1-02-1-Block7	1	13	0.211016
		explant_shield	explant_1-02-1-Block7	1	14	0.179082
		explant_shield	explant_1-02-1-Block7	1	15	0.23674
		explant_shield	explant_1-02-1-Block7	1	16	0.241794
		explant_shield	explant_1-02-1-Block7	1	17	0.237277
		explant_shield	explant_1-02-1-Block7	1	18	0.168474
		explant_shield	explant_1-02-1-Block7	1	19	0.144485
		explant_shield	explant_1-02-1-Block7	1	20	0.119715
		explant_shield	explant_1-02-1-Block7	1	21	0.0776706
		explant_shield	explant_1-02-1-Block7	1	22	0.0967455
		explant_shield	explant_1-02-1-Block7	1	23	0.124967
		explant_shield	explant_1-02-1-Block7	1	24	0.204048
		explant_shield	explant_1-02-1-Block7	1	25	0.222405
		explant_shield	explant_1-02-1-Block7	1	26	0.134617
		explant_shield	explant_1-02-1-Block7	1	27	0.0514484
		explant_shield	explant_1-02-1-Block7	1	28	0.00746959
		explant_shield	explant_1-02-1-Block7	1	29	0
		explant_shield	explant_1-02-1-Block7	1	30	0.0506096
		explant_shield	explant_1-02-1-Block7	1	31	0.150937
		explant_shield	explant_1-02-1-Block7	1	32	0.196582
		explant_shield	explant_1-02-1-Block7	1	33	0.274723
		explant_shield	explant_1-02-1-Block7	1	34	0.200936
		explant_shield	explant_1-02-1-Block7	1	35	0.137529
		explant_shield	explant_1-02-1-Block7	1	36	0.191533
		explant_shield	explant_1-02-1-Block7	1	37	0.280976
		explant_shield	explant_1-02-1-Block7	1	38	0.26561
		explant_shield	explant_1-02-1-Block7	1	39	0.187317
		explant_shield	explant_1-02-1-Block7	1	40	0.15316
		explant_shield	explant_1-02-1-Block7	1	41	0.276838
		explant_shield	explant_1-02-1-Block7	1	42	0.363078
		explant_shield	explant_1-02-1-Block7	1	43	0.447827
		explant_shield	explant_1-02-1-Block7	1	44	0.496731
		explant_shield	explant_1-02-1-Block7	1	45	0.347029
		explant_shield	explant_1-02-1-Block7	1	46	0.142055
		explant_shield	explant_1-02-1-Block7	1	47	0.107719
		explant_shield	explant_1-02-1-Block7	1	48	0.25314
		explant_shield	explant_1-02-1-Block7	1	49	0.622911
		explant_shield	explant_1-02-1-Block7	1	50	1
		explant_shield	explant_1-02-1-Block7	2	1	0.937211
		explant_shield	explant_1-02-1-Block7	2	2	0.679664
		explant_shield	explant_1-02-1-Block7	2	3	0.372342
		explant_shield	explant_1-02-1-Block7	2	4	0.258094
		explant_shield	explant_1-02-1-Block7	2	5	0.227581
		explant_shield	explant_1-02-1-Block7	2	6	0.322642
		explant_shield	explant_1-02-1-Block7	2	7	0.408987
		explant_shield	explant_1-02-1-Block7	2	8	0.474452
		explant_shield	explant_1-02-1-Block7	2	9	0.481717
		explant_shield	explant_1-02-1-Block7	2	10	0.672823
		explant_shield	explant_1-02-1-Block7	2	11	0.626026
		explant_shield	explant_1-02-1-Block7	2	12	0.673989
		explant_shield	explant_1-02-1-Block7	2	13	0.565471
		explant_shield	explant_1-02-1-Block7	2	14	0.496404
		explant_shield	explant_1-02-1-Block7	2	15	0.407339
		explant_shield	explant_1-02-1-Block7	2	16	0.350328
		explant_shield	explant_1-02-1-Block7	2	17	0.314965
		explant_shield	explant_1-02-1-Block7	2	18	0.383144
		explant_shield	explant_1-02-1-Block7	2	19	0.256098
		explant_shield	explant_1-02-1-Block7	2	20	0.133948
		explant_shield	explant_1-02-1-Block7	2	21	0.0442958
		explant_shield	explant_1-02-1-Block7	2	22	0.106956
		explant_shield	explant_1-02-1-Block7	2	23	0.135091
		explant_shield	explant_1-02-1-Block7	2	24	0.094139
		explant_shield	explant_1-02-1-Block7	2	25	0.137402
		explant_shield	explant_1-02-1-Block7	2	26	0.0796551
		explant_shield	explant_1-02-1-Block7	2	27	0.144649
		explant_shield	explant_1-02-1-Block7	2	28	0.228961
		explant_shield	explant_1-02-1-Block7	2	29	0.316659
		explant_shield	explant_1-02-1-Block7	2	30	0.294333
		explant_shield	explant_1-02-1-Block7	2	31	0.146291
		explant_shield	explant_1-02-1-Block7	2	32	0.0198038
		explant_shield	explant_1-02-1-Block7	2	33	0.155794
		explant_shield	explant_1-02-1-Block7	2	34	0.204819
		explant_shield	explant_1-02-1-Block7	2	35	0.300926
		explant_shield	explant_1-02-1-Block7	2	36	0.224407
		explant_shield	explant_1-02-1-Block7	2	37	0.0700593
		explant_shield	explant_1-02-1-Block7	2	38	0.0976483
		explant_shield	explant_1-02-1-Block7	2	39	0
		explant_shield	explant_1-02-1-Block7	2	40	0.123064
		explant_shield	explant_1-02-1-Block7	2	41	0.133006
		explant_shield	explant_1-02-1-Block7	2	42	0.0950819
		explant_shield	explant_1-02-1-Block7	2	43	0.115565
		explant_shield	explant_1-02-1-Block7	2	44	0.250681
		explant_shield	explant_1-02-1-Block7	2	45	0.151955
		explant_shield	explant_1-02-1-Block7	2	46	0.102493
		explant_shield	explant_1-02-1-Block7	2	47	0.274092
		explant_shield	explant_1-02-1-Block7	2	48	0.434124
		explant_shield	explant_1-02-1-Block7	2	49	0.733296
		explant_shield	explant_1-02-1-Block7	2	50	1
		explant_shield	explant_1-02-1-Block7	3	1	0.499431
		explant_shield	explant_1-02-1-Block7	3	2	0.382068
		explant_shield	explant_1-02-1-Block7	3	3	0.345652
		explant_shield	explant_1-02-1-Block7	3	4	0.34449
		explant_shield	explant_1-02-1-Block7	3	5	0.47384
		explant_shield	explant_1-02-1-Block7	3	6	0.401275
		explant_shield	explant_1-02-1-Block7	3	7	0.436389
		explant_shield	explant_1-02-1-Block7	3	8	0.399004
		explant_shield	explant_1-02-1-Block7	3	9	0.382482
		explant_shield	explant_1-02-1-Block7	3	10	0.298522
		explant_shield	explant_1-02-1-Block7	3	11	0.219984
		explant_shield	explant_1-02-1-Block7	3	12	0.190929
		explant_shield	explant_1-02-1-Block7	3	13	0.21336
		explant_shield	explant_1-02-1-Block7	3	14	0.174914
		explant_shield	explant_1-02-1-Block7	3	15	0.129711
		explant_shield	explant_1-02-1-Block7	3	16	0.079881
		explant_shield	explant_1-02-1-Block7	3	17	0.0478796
		explant_shield	explant_1-02-1-Block7	3	18	0
		explant_shield	explant_1-02-1-Block7	3	19	0.0313967
		explant_shield	explant_1-02-1-Block7	3	20	0.0861514
		explant_shield	explant_1-02-1-Block7	3	21	0.0687835
		explant_shield	explant_1-02-1-Block7	3	22	0.117525
		explant_shield	explant_1-02-1-Block7	3	23	0.0997448
		explant_shield	explant_1-02-1-Block7	3	24	0.107792
		explant_shield	explant_1-02-1-Block7	3	25	0.20873
		explant_shield	explant_1-02-1-Block7	3	26	0.230058
		explant_shield	explant_1-02-1-Block7	3	27	0.235089
		explant_shield	explant_1-02-1-Block7	3	28	0.292267
		explant_shield	explant_1-02-1-Block7	3	29	0.326826
		explant_shield	explant_1-02-1-Block7	3	30	0.309435
		explant_shield	explant_1-02-1-Block7	3	31	0.275036
		explant_shield	explant_1-02-1-Block7	3	32	0.217168
		explant_shield	explant_1-02-1-Block7	3	33	0.147423
		explant_shield	explant_1-02-1-Block7	3	34	0.19871
		explant_shield	explant_1-02-1-Block7	3	35	0.302082
		explant_shield	explant_1-02-1-Block7	3	36	0.266082
		explant_shield	explant_1-02-1-Block7	3	37	0.193968
		explant_shield	explant_1-02-1-Block7	3	38	0.290085
		explant_shield	explant_1-02-1-Block7	3	39	0.385518
		explant_shield	explant_1-02-1-Block7	3	40	0.271602
		explant_shield	explant_1-02-1-Block7	3	41	0.206399
		explant_shield	explant_1-02-1-Block7	3	42	0.201575
		explant_shield	explant_1-02-1-Block7	3	43	0.24695
		explant_shield	explant_1-02-1-Block7	3	44	0.206801
		explant_shield	explant_1-02-1-Block7	3	45	0.169793
		explant_shield	explant_1-02-1-Block7	3	46	0.253231
		explant_shield	explant_1-02-1-Block7	3	47	0.305894
		explant_shield	explant_1-02-1-Block7	3	48	0.419096
		explant_shield	explant_1-02-1-Block7	3	49	0.850524
		explant_shield	explant_1-02-1-Block7	3	50	1
		explant_shield	explant_1-02-1-Block7	4	1	0.507193
		explant_shield	explant_1-02-1-Block7	4	2	0.475302
		explant_shield	explant_1-02-1-Block7	4	3	0.311944
		explant_shield	explant_1-02-1-Block7	4	4	0.461972
		explant_shield	explant_1-02-1-Block7	4	5	0.527909
		explant_shield	explant_1-02-1-Block7	4	6	0.380625
		explant_shield	explant_1-02-1-Block7	4	7	0.266725
		explant_shield	explant_1-02-1-Block7	4	8	0.459945
		explant_shield	explant_1-02-1-Block7	4	9	0.493366
		explant_shield	explant_1-02-1-Block7	4	10	0.372853
		explant_shield	explant_1-02-1-Block7	4	11	0.388907
		explant_shield	explant_1-02-1-Block7	4	12	0.345981
		explant_shield	explant_1-02-1-Block7	4	13	0.389772
		explant_shield	explant_1-02-1-Block7	4	14	0.506684
		explant_shield	explant_1-02-1-Block7	4	15	0.494859
		explant_shield	explant_1-02-1-Block7	4	16	0.202124
		explant_shield	explant_1-02-1-Block7	4	17	0.173645
		explant_shield	explant_1-02-1-Block7	4	18	0.198231
		explant_shield	explant_1-02-1-Block7	4	19	0.153112
		explant_shield	explant_1-02-1-Block7	4	20	0.108578
		explant_shield	explant_1-02-1-Block7	4	21	0.0528763
		explant_shield	explant_1-02-1-Block7	4	22	0.100274
		explant_shield	explant_1-02-1-Block7	4	23	0.0582068
		explant_shield	explant_1-02-1-Block7	4	24	0.116417
		explant_shield	explant_1-02-1-Block7	4	25	0.0844946
		explant_shield	explant_1-02-1-Block7	4	26	0
		explant_shield	explant_1-02-1-Block7	4	27	0.00232206
		explant_shield	explant_1-02-1-Block7	4	28	0.0302851
		explant_shield	explant_1-02-1-Block7	4	29	0.0560905
		explant_shield	explant_1-02-1-Block7	4	30	0.0478137
		explant_shield	explant_1-02-1-Block7	4	31	0.114454
		explant_shield	explant_1-02-1-Block7	4	32	0.151788
		explant_shield	explant_1-02-1-Block7	4	33	0.116939
		explant_shield	explant_1-02-1-Block7	4	34	0.10186
		explant_shield	explant_1-02-1-Block7	4	35	0.0755427
		explant_shield	explant_1-02-1-Block7	4	36	0.0392102
		explant_shield	explant_1-02-1-Block7	4	37	0.00175295
		explant_shield	explant_1-02-1-Block7	4	38	0.0366793
		explant_shield	explant_1-02-1-Block7	4	39	0.0139619
		explant_shield	explant_1-02-1-Block7	4	40	0.136163
		explant_shield	explant_1-02-1-Block7	4	41	0.196556
		explant_shield	explant_1-02-1-Block7	4	42	0.208543
		explant_shield	explant_1-02-1-Block7	4	43	0.195182
		explant_shield	explant_1-02-1-Block7	4	44	0.187007
		explant_shield	explant_1-02-1-Block7	4	45	0.331679
		explant_shield	explant_1-02-1-Block7	4	46	0.354082
		explant_shield	explant_1-02-1-Block7	4	47	0.37866
		explant_shield	explant_1-02-1-Block7	4	48	0.42867
		explant_shield	explant_1-02-1-Block7	4	49	0.646683
		explant_shield	explant_1-02-1-Block7	4	50	1
		explant_shield	explant_1-02-5-Block9	1	1	0.437014
		explant_shield	explant_1-02-5-Block9	1	2	0.401709
		explant_shield	explant_1-02-5-Block9	1	3	0.382039
		explant_shield	explant_1-02-5-Block9	1	4	0.312592
		explant_shield	explant_1-02-5-Block9	1	5	0.277146
		explant_shield	explant_1-02-5-Block9	1	6	0.251326
		explant_shield	explant_1-02-5-Block9	1	7	0.184356
		explant_shield	explant_1-02-5-Block9	1	8	0.260069
		explant_shield	explant_1-02-5-Block9	1	9	0.25108
		explant_shield	explant_1-02-5-Block9	1	10	0.213
		explant_shield	explant_1-02-5-Block9	1	11	0.1722
		explant_shield	explant_1-02-5-Block9	1	12	0.0718865
		explant_shield	explant_1-02-5-Block9	1	13	0.0406557
		explant_shield	explant_1-02-5-Block9	1	14	0.0943132
		explant_shield	explant_1-02-5-Block9	1	15	0.0777487
		explant_shield	explant_1-02-5-Block9	1	16	0.0722472
		explant_shield	explant_1-02-5-Block9	1	17	0.0417528
		explant_shield	explant_1-02-5-Block9	1	18	0.208157
		explant_shield	explant_1-02-5-Block9	1	19	0.101106
		explant_shield	explant_1-02-5-Block9	1	20	0
		explant_shield	explant_1-02-5-Block9	1	21	0.293239
		explant_shield	explant_1-02-5-Block9	1	22	0.353727
		explant_shield	explant_1-02-5-Block9	1	23	0.231533
		explant_shield	explant_1-02-5-Block9	1	24	0.0793374
		explant_shield	explant_1-02-5-Block9	1	25	0.175006
		explant_shield	explant_1-02-5-Block9	1	26	0.31457
		explant_shield	explant_1-02-5-Block9	1	27	0.206017
		explant_shield	explant_1-02-5-Block9	1	28	0.271579
		explant_shield	explant_1-02-5-Block9	1	29	0.227669
		explant_shield	explant_1-02-5-Block9	1	30	0.331172
		explant_shield	explant_1-02-5-Block9	1	31	0.295286
		explant_shield	explant_1-02-5-Block9	1	32	0.441483
		explant_shield	explant_1-02-5-Block9	1	33	0.312239
		explant_shield	explant_1-02-5-Block9	1	34	0.369654
		explant_shield	explant_1-02-5-Block9	1	35	0.343759
		explant_shield	explant_1-02-5-Block9	1	36	0.155068
		explant_shield	explant_1-02-5-Block9	1	37	0.113634
		explant_shield	explant_1-02-5-Block9	1	38	0.193344
		explant_shield	explant_1-02-5-Block9	1	39	0.27833
		explant_shield	explant_1-02-5-Block9	1	40	0.20838
		explant_shield	explant_1-02-5-Block9	1	41	0.285905
		explant_shield	explant_1-02-5-Block9	1	42	0.36472
		explant_shield	explant_1-02-5-Block9	1	43	0.36097
		explant_shield	explant_1-02-5-Block9	1	44	0.453752
		explant_shield	explant_1-02-5-Block9	1	45	0.542271
		explant_shield	explant_1-02-5-Block9	1	46	0.39692
		explant_shield	explant_1-02-5-Block9	1	47	0.727925
		explant_shield	explant_1-02-5-Block9	1	48	0.809826
		explant_shield	explant_1-02-5-Block9	1	49	0.878335
		explant_shield	explant_1-02-5-Block9	1	50	1
		explant_shield	explant_1-02-5-Block9	2	1	0.846901
		explant_shield	explant_1-02-5-Block9	2	2	0.683102
		explant_shield	explant_1-02-5-Block9	2	3	1
		explant_shield	explant_1-02-5-Block9	2	4	0.552364
		explant_shield	explant_1-02-5-Block9	2	5	0.287332
		explant_shield	explant_1-02-5-Block9	2	6	0.460661
		explant_shield	explant_1-02-5-Block9	2	7	0.657244
		explant_shield	explant_1-02-5-Block9	2	8	0.682106
		explant_shield	explant_1-02-5-Block9	2	9	0.630992
		explant_shield	explant_1-02-5-Block9	2	10	0.535252
		explant_shield	explant_1-02-5-Block9	2	11	0.447695
		explant_shield	explant_1-02-5-Block9	2	12	0.542543
		explant_shield	explant_1-02-5-Block9	2	13	0.482145
		explant_shield	explant_1-02-5-Block9	2	14	0.387781
		explant_shield	explant_1-02-5-Block9	2	15	0.343809
		explant_shield	explant_1-02-5-Block9	2	16	0.250865
		explant_shield	explant_1-02-5-Block9	2	17	0.357192
		explant_shield	explant_1-02-5-Block9	2	18	0.133994
		explant_shield	explant_1-02-5-Block9	2	19	0.0837221
		explant_shield	explant_1-02-5-Block9	2	20	0.105157
		explant_shield	explant_1-02-5-Block9	2	21	0.192489
		explant_shield	explant_1-02-5-Block9	2	22	0.373297
		explant_shield	explant_1-02-5-Block9	2	23	0.345835
		explant_shield	explant_1-02-5-Block9	2	24	0.310768
		explant_shield	explant_1-02-5-Block9	2	25	0.29093
		explant_shield	explant_1-02-5-Block9	2	26	0.200264
		explant_shield	explant_1-02-5-Block9	2	27	0.186643
		explant_shield	explant_1-02-5-Block9	2	28	0.283468
		explant_shield	explant_1-02-5-Block9	2	29	0.253531
		explant_shield	explant_1-02-5-Block9	2	30	0
		explant_shield	explant_1-02-5-Block9	2	31	0.179413
		explant_shield	explant_1-02-5-Block9	2	32	0.149111
		explant_shield	explant_1-02-5-Block9	2	33	0.0796993
		explant_shield	explant_1-02-5-Block9	2	34	0.206577
		explant_shield	explant_1-02-5-Block9	2	35	0.19673
		explant_shield	explant_1-02-5-Block9	2	36	0.281389
		explant_shield	explant_1-02-5-Block9	2	37	0.153762
		explant_shield	explant_1-02-5-Block9	2	38	0.204276
		explant_shield	explant_1-02-5-Block9	2	39	0.226163
		explant_shield	explant_1-02-5-Block9	2	40	0.394721
		explant_shield	explant_1-02-5-Block9	2	41	0.357005
		explant_shield	explant_1-02-5-Block9	2	42	0.432471
		explant_shield	explant_1-02-5-Block9	2	43	0.505694
		explant_shield	explant_1-02-5-Block9	2	44	0.353335
		explant_shield	explant_1-02-5-Block9	2	45	0.261335
		explant_shield	explant_1-02-5-Block9	2	46	0.557631
		explant_shield	explant_1-02-5-Block9	2	47	0.752349
		explant_shield	explant_1-02-5-Block9	2	48	0.377316
		explant_shield	explant_1-02-5-Block9	2	49	0.309198
		explant_shield	explant_1-02-5-Block9	2	50	0.346721
		explant_shield	explant_1-02-5-Block9	3	1	0.423141
		explant_shield	explant_1-02-5-Block9	3	2	0.353611
		explant_shield	explant_1-02-5-Block9	3	3	0.361027
		explant_shield	explant_1-02-5-Block9	3	4	0.378699
		explant_shield	explant_1-02-5-Block9	3	5	0.565228
		explant_shield	explant_1-02-5-Block9	3	6	0.739933
		explant_shield	explant_1-02-5-Block9	3	7	0.758304
		explant_shield	explant_1-02-5-Block9	3	8	0.927986
		explant_shield	explant_1-02-5-Block9	3	9	0.73285
		explant_shield	explant_1-02-5-Block9	3	10	0.62575
		explant_shield	explant_1-02-5-Block9	3	11	0.714089
		explant_shield	explant_1-02-5-Block9	3	12	0.803101
		explant_shield	explant_1-02-5-Block9	3	13	0.597339
		explant_shield	explant_1-02-5-Block9	3	14	0.574314
		explant_shield	explant_1-02-5-Block9	3	15	0.460332
		explant_shield	explant_1-02-5-Block9	3	16	0.470016
		explant_shield	explant_1-02-5-Block9	3	17	0.50732
		explant_shield	explant_1-02-5-Block9	3	18	0.746639
		explant_shield	explant_1-02-5-Block9	3	19	0.781203
		explant_shield	explant_1-02-5-Block9	3	20	0.926178
		explant_shield	explant_1-02-5-Block9	3	21	0.911996
		explant_shield	explant_1-02-5-Block9	3	22	0.866761
		explant_shield	explant_1-02-5-Block9	3	23	0.871133
		explant_shield	explant_1-02-5-Block9	3	24	0.94137
		explant_shield	explant_1-02-5-Block9	3	25	1
		explant_shield	explant_1-02-5-Block9	3	26	0.782412
		explant_shield	explant_1-02-5-Block9	3	27	0.938991
		explant_shield	explant_1-02-5-Block9	3	28	0.891966
		explant_shield	explant_1-02-5-Block9	3	29	0.880564
		explant_shield	explant_1-02-5-Block9	3	30	0.715811
		explant_shield	explant_1-02-5-Block9	3	31	0.56575
		explant_shield	explant_1-02-5-Block9	3	32	0.57844
		explant_shield	explant_1-02-5-Block9	3	33	0.628879
		explant_shield	explant_1-02-5-Block9	3	34	0.702751
		explant_shield	explant_1-02-5-Block9	3	35	0.822166
		explant_shield	explant_1-02-5-Block9	3	36	0.803196
		explant_shield	explant_1-02-5-Block9	3	37	0.735153
		explant_shield	explant_1-02-5-Block9	3	38	0.694978
		explant_shield	explant_1-02-5-Block9	3	39	0.538888
		explant_shield	explant_1-02-5-Block9	3	40	0.741327
		explant_shield	explant_1-02-5-Block9	3	41	0.726074
		explant_shield	explant_1-02-5-Block9	3	42	0.711248
		explant_shield	explant_1-02-5-Block9	3	43	0.940782
		explant_shield	explant_1-02-5-Block9	3	44	0.886783
		explant_shield	explant_1-02-5-Block9	3	45	0.655366
		explant_shield	explant_1-02-5-Block9	3	46	0.568664
		explant_shield	explant_1-02-5-Block9	3	47	0.533895
		explant_shield	explant_1-02-5-Block9	3	48	0.453408
		explant_shield	explant_1-02-5-Block9	3	49	0.336628
		explant_shield	explant_1-02-5-Block9	3	50	0
		explant_shield	explant_1-02-6	1	1	1
		explant_shield	explant_1-02-6	1	2	0.541519
		explant_shield	explant_1-02-6	1	3	0.430654
		explant_shield	explant_1-02-6	1	4	0.295972
		explant_shield	explant_1-02-6	1	5	0.339587
		explant_shield	explant_1-02-6	1	6	0.347928
		explant_shield	explant_1-02-6	1	7	0.410453
		explant_shield	explant_1-02-6	1	8	0.400206
		explant_shield	explant_1-02-6	1	9	0.342687
		explant_shield	explant_1-02-6	1	10	0.328093
		explant_shield	explant_1-02-6	1	11	0.242509
		explant_shield	explant_1-02-6	1	12	0.274902
		explant_shield	explant_1-02-6	1	13	0.370676
		explant_shield	explant_1-02-6	1	14	0.312597
		explant_shield	explant_1-02-6	1	15	0.194918
		explant_shield	explant_1-02-6	1	16	0.0920809
		explant_shield	explant_1-02-6	1	17	0.0861863
		explant_shield	explant_1-02-6	1	18	0.0461838
		explant_shield	explant_1-02-6	1	19	0.0582916
		explant_shield	explant_1-02-6	1	20	0.104748
		explant_shield	explant_1-02-6	1	21	0.108742
		explant_shield	explant_1-02-6	1	22	0.0954707
		explant_shield	explant_1-02-6	1	23	0.132096
		explant_shield	explant_1-02-6	1	24	0.104762
		explant_shield	explant_1-02-6	1	25	0.0511738
		explant_shield	explant_1-02-6	1	26	0.0249744
		explant_shield	explant_1-02-6	1	27	0.119149
		explant_shield	explant_1-02-6	1	28	0.137104
		explant_shield	explant_1-02-6	1	29	0.212825
		explant_shield	explant_1-02-6	1	30	0.110108
		explant_shield	explant_1-02-6	1	31	0.0726813
		explant_shield	explant_1-02-6	1	32	0.0772134
		explant_shield	explant_1-02-6	1	33	0
		explant_shield	explant_1-02-6	1	34	0.106289
		explant_shield	explant_1-02-6	1	35	0.186627
		explant_shield	explant_1-02-6	1	36	0.184418
		explant_shield	explant_1-02-6	1	37	0.275138
		explant_shield	explant_1-02-6	1	38	0.361649
		explant_shield	explant_1-02-6	1	39	0.221488
		explant_shield	explant_1-02-6	1	40	0.206094
		explant_shield	explant_1-02-6	1	41	0.158537
		explant_shield	explant_1-02-6	1	42	0.195666
		explant_shield	explant_1-02-6	1	43	0.222086
		explant_shield	explant_1-02-6	1	44	0.3031
		explant_shield	explant_1-02-6	1	45	0.347707
		explant_shield	explant_1-02-6	1	46	0.343928
		explant_shield	explant_1-02-6	1	47	0.269353
		explant_shield	explant_1-02-6	1	48	0.362804
		explant_shield	explant_1-02-6	1	49	0.632293
		explant_shield	explant_1-02-6	1	50	0.702574
		explant_shield	explant_1-02-6	2	1	1
		explant_shield	explant_1-02-6	2	2	0.946416
		explant_shield	explant_1-02-6	2	3	0.697784
		explant_shield	explant_1-02-6	2	4	0.518324
		explant_shield	explant_1-02-6	2	5	0.458034
		explant_shield	explant_1-02-6	2	6	0.440953
		explant_shield	explant_1-02-6	2	7	0.370388
		explant_shield	explant_1-02-6	2	8	0.453082
		explant_shield	explant_1-02-6	2	9	0.326849
		explant_shield	explant_1-02-6	2	10	0.360623
		explant_shield	explant_1-02-6	2	11	0.204758
		explant_shield	explant_1-02-6	2	12	0.208662
		explant_shield	explant_1-02-6	2	13	0.352075
		explant_shield	explant_1-02-6	2	14	0.258398
		explant_shield	explant_1-02-6	2	15	0.237187
		explant_shield	explant_1-02-6	2	16	0.224714
		explant_shield	explant_1-02-6	2	17	0.207864
		explant_shield	explant_1-02-6	2	18	0.171723
		explant_shield	explant_1-02-6	2	19	0.0469052
		explant_shield	explant_1-02-6	2	20	0.0914324
		explant_shield	explant_1-02-6	2	21	0.1287
		explant_shield	explant_1-02-6	2	22	0.153744
		explant_shield	explant_1-02-6	2	23	0.0795803
		explant_shield	explant_1-02-6	2	24	0.0304345
		explant_shield	explant_1-02-6	2	25	0
		explant_shield	explant_1-02-6	2	26	0.102269
		explant_shield	explant_1-02-6	2	27	0.0856851
		explant_shield	explant_1-02-6	2	28	0.174437
		explant_shield	explant_1-02-6	2	29	0.213956
		explant_shield	explant_1-02-6	2	30	0.253368
		explant_shield	explant_1-02-6	2	31	0.256669
		explant_shield	explant_1-02-6	2	32	0.282614
		explant_shield	explant_1-02-6	2	33	0.466967
		explant_shield	explant_1-02-6	2	34	0.488744
		explant_shield	explant_1-02-6	2	35	0.602674
		explant_shield	explant_1-02-6	2	36	0.671502
		explant_shield	explant_1-02-6	2	37	0.550397
		explant_shield	explant_1-02-6	2	38	0.726401
		explant_shield	explant_1-02-6	2	39	0.76173
		explant_shield	explant_1-02-6	2	40	0.616615
		explant_shield	explant_1-02-6	2	41	0.472598
		explant_shield	explant_1-02-6	2	42	0.64641
		explant_shield	explant_1-02-6	2	43	0.669232
		explant_shield	explant_1-02-6	2	44	0.92403
		explant_shield	explant_1-02-6	2	45	0.815676
		explant_shield	explant_1-02-6	2	46	0.881705
		explant_shield	explant_1-02-6	2	47	0.88688
		explant_shield	explant_1-02-6	2	48	0.84423
		explant_shield	explant_1-02-6	2	49	0.869078
		explant_shield	explant_1-02-6	2	50	0.816641
		explant_shield	explant_1-02-6	3	1	1
		explant_shield	explant_1-02-6	3	2	0.892059
		explant_shield	explant_1-02-6	3	3	0.544479
		explant_shield	explant_1-02-6	3	4	0.297177
		explant_shield	explant_1-02-6	3	5	0.180153
		explant_shield	explant_1-02-6	3	6	0.298945
		explant_shield	explant_1-02-6	3	7	0.374028
		explant_shield	explant_1-02-6	3	8	0.297397
		explant_shield	explant_1-02-6	3	9	0.656035
		explant_shield	explant_1-02-6	3	10	0.575663
		explant_shield	explant_1-02-6	3	11	0.273244
		explant_shield	explant_1-02-6	3	12	0.328939
		explant_shield	explant_1-02-6	3	13	0.426125
		explant_shield	explant_1-02-6	3	14	0.554669
		explant_shield	explant_1-02-6	3	15	0.711514
		explant_shield	explant_1-02-6	3	16	0.486568
		explant_shield	explant_1-02-6	3	17	0.463492
		explant_shield	explant_1-02-6	3	18	0.671962
		explant_shield	explant_1-02-6	3	19	0.460092
		explant_shield	explant_1-02-6	3	20	0.266588
		explant_shield	explant_1-02-6	3	21	0.24126
		explant_shield	explant_1-02-6	3	22	0.360127
		explant_shield	explant_1-02-6	3	23	0.297096
		explant_shield	explant_1-02-6	3	24	0.286615
		explant_shield	explant_1-02-6	3	25	0.155023
		explant_shield	explant_1-02-6	3	26	0.0259933
		explant_shield	explant_1-02-6	3	27	0.237121
		explant_shield	explant_1-02-6	3	28	0.274183
		explant_shield	explant_1-02-6	3	29	0.400547
		explant_shield	explant_1-02-6	3	30	0.154487
		explant_shield	explant_1-02-6	3	31	0.211327
		explant_shield	explant_1-02-6	3	32	0.119418
		explant_shield	explant_1-02-6	3	33	0.19823
		explant_shield	explant_1-02-6	3	34	0.0788442
		explant_shield	explant_1-02-6	3	35	0.233576
		explant_shield	explant_1-02-6	3	36	0.17643
		explant_shield	explant_1-02-6	3	37	0.31486
		explant_shield	explant_1-02-6	3	38	0.396511
		explant_shield	explant_1-02-6	3	39	0.164597
		explant_shield	explant_1-02-6	3	40	0.20912
		explant_shield	explant_1-02-6	3	41	0
		explant_shield	explant_1-02-6	3	42	0.312364
		explant_shield	explant_1-02-6	3	43	0.283908
		explant_shield	explant_1-02-6	3	44	0.19853
		explant_shield	explant_1-02-6	3	45	0.224223
		explant_shield	explant_1-02-6	3	46	0.370252
		explant_shield	explant_1-02-6	3	47	0.466142
		explant_shield	explant_1-02-6	3	48	0.280967
		explant_shield	explant_1-02-6	3	49	0.513332
		explant_shield	explant_1-02-6	3	50	0.429058
		explant_shield	explant_1-02-Block4	1	1	0.610681
		explant_shield	explant_1-02-Block4	1	2	0.588526
		explant_shield	explant_1-02-Block4	1	3	0.487554
		explant_shield	explant_1-02-Block4	1	4	0.34397
		explant_shield	explant_1-02-Block4	1	5	0.353463
		explant_shield	explant_1-02-Block4	1	6	0.336133
		explant_shield	explant_1-02-Block4	1	7	0.318291
		explant_shield	explant_1-02-Block4	1	8	0.227287
		explant_shield	explant_1-02-Block4	1	9	0.224067
		explant_shield	explant_1-02-Block4	1	10	0.10452
		explant_shield	explant_1-02-Block4	1	11	0.120954
		explant_shield	explant_1-02-Block4	1	12	0.0624853
		explant_shield	explant_1-02-Block4	1	13	0.0731034
		explant_shield	explant_1-02-Block4	1	14	0.0868969
		explant_shield	explant_1-02-Block4	1	15	0.114116
		explant_shield	explant_1-02-Block4	1	16	0.0167848
		explant_shield	explant_1-02-Block4	1	17	0.109049
		explant_shield	explant_1-02-Block4	1	18	0.0866984
		explant_shield	explant_1-02-Block4	1	19	0.0830527
		explant_shield	explant_1-02-Block4	1	20	0.0499657
		explant_shield	explant_1-02-Block4	1	21	0.0498171
		explant_shield	explant_1-02-Block4	1	22	0
		explant_shield	explant_1-02-Block4	1	23	0.05109
		explant_shield	explant_1-02-Block4	1	24	0.0493748
		explant_shield	explant_1-02-Block4	1	25	0.0147732
		explant_shield	explant_1-02-Block4	1	26	0.0190642
		explant_shield	explant_1-02-Block4	1	27	0.0854989
		explant_shield	explant_1-02-Block4	1	28	0.125122
		explant_shield	explant_1-02-Block4	1	29	0.118978
		explant_shield	explant_1-02-Block4	1	30	0.201084
		explant_shield	explant_1-02-Block4	1	31	0.241335
		explant_shield	explant_1-02-Block4	1	32	0.284277
		explant_shield	explant_1-02-Block4	1	33	0.304202
		explant_shield	explant_1-02-Block4	1	34	0.303644
		explant_shield	explant_1-02-Block4	1	35	0.371859
		explant_shield	explant_1-02-Block4	1	36	0.37477
		explant_shield	explant_1-02-Block4	1	37	0.46668
		explant_shield	explant_1-02-Block4	1	38	0.575966
		explant_shield	explant_1-02-Block4	1	39	0.619734
		explant_shield	explant_1-02-Block4	1	40	0.721766
		explant_shield	explant_1-02-Block4	1	41	0.624831
		explant_shield	explant_1-02-Block4	1	42	0.672086
		explant_shield	explant_1-02-Block4	1	43	0.743873
		explant_shield	explant_1-02-Block4	1	44	0.929018
		explant_shield	explant_1-02-Block4	1	45	0.8647
		explant_shield	explant_1-02-Block4	1	46	0.835
		explant_shield	explant_1-02-Block4	1	47	1
		explant_shield	explant_1-02-Block4	1	48	0.988948
		explant_shield	explant_1-02-Block4	1	49	0.996538
		explant_shield	explant_1-02-Block4	1	50	0.943709
		explant_shield	explant_1-02-Block4	2	1	0.420862
		explant_shield	explant_1-02-Block4	2	2	0.381532
		explant_shield	explant_1-02-Block4	2	3	0.319315
		explant_shield	explant_1-02-Block4	2	4	0.428697
		explant_shield	explant_1-02-Block4	2	5	0.359973
		explant_shield	explant_1-02-Block4	2	6	0.348906
		explant_shield	explant_1-02-Block4	2	7	0.513438
		explant_shield	explant_1-02-Block4	2	8	0.426737
		explant_shield	explant_1-02-Block4	2	9	0.30304
		explant_shield	explant_1-02-Block4	2	10	0.235847
		explant_shield	explant_1-02-Block4	2	11	0.133582
		explant_shield	explant_1-02-Block4	2	12	0.0564956
		explant_shield	explant_1-02-Block4	2	13	0.106358
		explant_shield	explant_1-02-Block4	2	14	0.155638
		explant_shield	explant_1-02-Block4	2	15	0.0196489
		explant_shield	explant_1-02-Block4	2	16	0.0366084
		explant_shield	explant_1-02-Block4	2	17	0
		explant_shield	explant_1-02-Block4	2	18	0.000629772
		explant_shield	explant_1-02-Block4	2	19	0.129497
		explant_shield	explant_1-02-Block4	2	20	0.0865268
		explant_shield	explant_1-02-Block4	2	21	0.184786
		explant_shield	explant_1-02-Block4	2	22	0.215352
		explant_shield	explant_1-02-Block4	2	23	0.127607
		explant_shield	explant_1-02-Block4	2	24	0.189054
		explant_shield	explant_1-02-Block4	2	25	0.19156
		explant_shield	explant_1-02-Block4	2	26	0.132319
		explant_shield	explant_1-02-Block4	2	27	0.0599898
		explant_shield	explant_1-02-Block4	2	28	0.0924782
		explant_shield	explant_1-02-Block4	2	29	0.127002
		explant_shield	explant_1-02-Block4	2	30	0.097625
		explant_shield	explant_1-02-Block4	2	31	0.0715006
		explant_shield	explant_1-02-Block4	2	32	0.0828195
		explant_shield	explant_1-02-Block4	2	33	0.112415
		explant_shield	explant_1-02-Block4	2	34	0.0847977
		explant_shield	explant_1-02-Block4	2	35	0.124861
		explant_shield	explant_1-02-Block4	2	36	0.185119
		explant_shield	explant_1-02-Block4	2	37	0.149591
		explant_shield	explant_1-02-Block4	2	38	0.159787
		explant_shield	explant_1-02-Block4	2	39	0.303816
		explant_shield	explant_1-02-Block4	2	40	0.331227
		explant_shield	explant_1-02-Block4	2	41	0.394424
		explant_shield	explant_1-02-Block4	2	42	0.56609
		explant_shield	explant_1-02-Block4	2	43	0.807102
		explant_shield	explant_1-02-Block4	2	44	0.873955
		explant_shield	explant_1-02-Block4	2	45	0.879773
		explant_shield	explant_1-02-Block4	2	46	0.78973
		explant_shield	explant_1-02-Block4	2	47	0.869814
		explant_shield	explant_1-02-Block4	2	48	1
		explant_shield	explant_1-02-Block4	2	49	0.777608
		explant_shield	explant_1-02-Block4	2	50	0.9157
		explant_shield	explant_1-02-Block4	3	1	0.332956
		explant_shield	explant_1-02-Block4	3	2	0.161335
		explant_shield	explant_1-02-Block4	3	3	0.536245
		explant_shield	explant_1-02-Block4	3	4	0.619264
		explant_shield	explant_1-02-Block4	3	5	0.456986
		explant_shield	explant_1-02-Block4	3	6	0.693578
		explant_shield	explant_1-02-Block4	3	7	0.525124
		explant_shield	explant_1-02-Block4	3	8	0.40896
		explant_shield	explant_1-02-Block4	3	9	0.392404
		explant_shield	explant_1-02-Block4	3	10	0.41079
		explant_shield	explant_1-02-Block4	3	11	0.13324
		explant_shield	explant_1-02-Block4	3	12	0.221644
		explant_shield	explant_1-02-Block4	3	13	0.3012
		explant_shield	explant_1-02-Block4	3	14	0.0754252
		explant_shield	explant_1-02-Block4	3	15	0.0590453
		explant_shield	explant_1-02-Block4	3	16	0.0682256
		explant_shield	explant_1-02-Block4	3	17	0
		explant_shield	explant_1-02-Block4	3	18	0.111847
		explant_shield	explant_1-02-Block4	3	19	0.0314331
		explant_shield	explant_1-02-Block4	3	20	0.239543
		explant_shield	explant_1-02-Block4	3	21	0.111449
		explant_shield	explant_1-02-Block4	3	22	0.114356
		explant_shield	explant_1-02-Block4	3	23	0.274192
		explant_shield	explant_1-02-Block4	3	24	0.210424
		explant_shield	explant_1-02-Block4	3	25	0.3264
		explant_shield	explant_1-02-Block4	3	26	0.331192
		explant_shield	explant_1-02-Block4	3	27	0.43424
		explant_shield	explant_1-02-Block4	3	28	0.32074
		explant_shield	explant_1-02-Block4	3	29	0.358289
		explant_shield	explant_1-02-Block4	3	30	0.261734
		explant_shield	explant_1-02-Block4	3	31	0.387469
		explant_shield	explant_1-02-Block4	3	32	0.688275
		explant_shield	explant_1-02-Block4	3	33	0.685934
		explant_shield	explant_1-02-Block4	3	34	0.584815
		explant_shield	explant_1-02-Block4	3	35	0.962948
		explant_shield	explant_1-02-Block4	3	36	0.766173
		explant_shield	explant_1-02-Block4	3	37	0.685193
		explant_shield	explant_1-02-Block4	3	38	0.682108
		explant_shield	explant_1-02-Block4	3	39	0.868317
		explant_shield	explant_1-02-Block4	3	40	0.723683
		explant_shield	explant_1-02-Block4	3	41	0.802494
		explant_shield	explant_1-02-Block4	3	42	0.77796
		explant_shield	explant_1-02-Block4	3	43	1
		explant_shield	explant_1-02-Block4	3	44	0.762755
		explant_shield	explant_1-02-Block4	3	45	0.474222
		explant_shield	explant_1-02-Block4	3	46	0.642233
		explant_shield	explant_1-02-Block4	3	47	0.853247
		explant_shield	explant_1-02-Block4	3	48	0.586869
		explant_shield	explant_1-02-Block4	3	49	0.822385
		explant_shield	explant_1-02-Block4	3	50	0.587619
		explant_shield	explant_1-02-Block4	4	1	0.629066
		explant_shield	explant_1-02-Block4	4	2	0.528489
		explant_shield	explant_1-02-Block4	4	3	0.190725
		explant_shield	explant_1-02-Block4	4	4	0.0800606
		explant_shield	explant_1-02-Block4	4	5	0
		explant_shield	explant_1-02-Block4	4	6	0.119545
		explant_shield	explant_1-02-Block4	4	7	0.296264
		explant_shield	explant_1-02-Block4	4	8	0.205488
		explant_shield	explant_1-02-Block4	4	9	0.198625
		explant_shield	explant_1-02-Block4	4	10	0.101913
		explant_shield	explant_1-02-Block4	4	11	0.156487
		explant_shield	explant_1-02-Block4	4	12	0.106539
		explant_shield	explant_1-02-Block4	4	13	0.136186
		explant_shield	explant_1-02-Block4	4	14	0.145565
		explant_shield	explant_1-02-Block4	4	15	0.1916
		explant_shield	explant_1-02-Block4	4	16	0.220914
		explant_shield	explant_1-02-Block4	4	17	0.197029
		explant_shield	explant_1-02-Block4	4	18	0.0681097
		explant_shield	explant_1-02-Block4	4	19	0.0492122
		explant_shield	explant_1-02-Block4	4	20	0.0668231
		explant_shield	explant_1-02-Block4	4	21	0.0785068
		explant_shield	explant_1-02-Block4	4	22	0.14226
		explant_shield	explant_1-02-Block4	4	23	0.12397
		explant_shield	explant_1-02-Block4	4	24	0.122516
		explant_shield	explant_1-02-Block4	4	25	0.105684
		explant_shield	explant_1-02-Block4	4	26	0.206649
		explant_shield	explant_1-02-Block4	4	27	0.217848
		explant_shield	explant_1-02-Block4	4	28	0.109294
		explant_shield	explant_1-02-Block4	4	29	0.147563
		explant_shield	explant_1-02-Block4	4	30	0.149912
		explant_shield	explant_1-02-Block4	4	31	0.019693
		explant_shield	explant_1-02-Block4	4	32	0.180153
		explant_shield	explant_1-02-Block4	4	33	0.300994
		explant_shield	explant_1-02-Block4	4	34	0.324902
		explant_shield	explant_1-02-Block4	4	35	0.175078
		explant_shield	explant_1-02-Block4	4	36	0.239979
		explant_shield	explant_1-02-Block4	4	37	0.210439
		explant_shield	explant_1-02-Block4	4	38	0.25053
		explant_shield	explant_1-02-Block4	4	39	0.467623
		explant_shield	explant_1-02-Block4	4	40	0.459601
		explant_shield	explant_1-02-Block4	4	41	0.389247
		explant_shield	explant_1-02-Block4	4	42	0.700586
		explant_shield	explant_1-02-Block4	4	43	0.890299
		explant_shield	explant_1-02-Block4	4	44	0.851684
		explant_shield	explant_1-02-Block4	4	45	0.978369
		explant_shield	explant_1-02-Block4	4	46	1
		explant_shield	explant_1-02-Block4	4	47	0.912767
		explant_shield	explant_1-02-Block4	4	48	0.715778
		explant_shield	explant_1-02-Block4	4	49	0.675638
		explant_shield	explant_1-02-Block4	4	50	0.696192
		mannitol-m_shield	mannitol-m_01-Block16	1	1	0.623564
		mannitol-m_shield	mannitol-m_01-Block16	1	2	0.809947
		mannitol-m_shield	mannitol-m_01-Block16	1	3	0.818526
		mannitol-m_shield	mannitol-m_01-Block16	1	4	0.697425
		mannitol-m_shield	mannitol-m_01-Block16	1	5	0.63597
		mannitol-m_shield	mannitol-m_01-Block16	1	6	0.49325
		mannitol-m_shield	mannitol-m_01-Block16	1	7	0.422666
		mannitol-m_shield	mannitol-m_01-Block16	1	8	0.460043
		mannitol-m_shield	mannitol-m_01-Block16	1	9	0.492286
		mannitol-m_shield	mannitol-m_01-Block16	1	10	0.51033
		mannitol-m_shield	mannitol-m_01-Block16	1	11	0.549102
		mannitol-m_shield	mannitol-m_01-Block16	1	12	0.700925
		mannitol-m_shield	mannitol-m_01-Block16	1	13	0.750276
		mannitol-m_shield	mannitol-m_01-Block16	1	14	0.767369
		mannitol-m_shield	mannitol-m_01-Block16	1	15	0.677893
		mannitol-m_shield	mannitol-m_01-Block16	1	16	0.531506
		mannitol-m_shield	mannitol-m_01-Block16	1	17	0.483458
		mannitol-m_shield	mannitol-m_01-Block16	1	18	0.383405
		mannitol-m_shield	mannitol-m_01-Block16	1	19	0.252348
		mannitol-m_shield	mannitol-m_01-Block16	1	20	0.30894
		mannitol-m_shield	mannitol-m_01-Block16	1	21	0.404296
		mannitol-m_shield	mannitol-m_01-Block16	1	22	0.47033
		mannitol-m_shield	mannitol-m_01-Block16	1	23	0.563826
		mannitol-m_shield	mannitol-m_01-Block16	1	24	0.470271
		mannitol-m_shield	mannitol-m_01-Block16	1	25	0.348747
		mannitol-m_shield	mannitol-m_01-Block16	1	26	0.263416
		mannitol-m_shield	mannitol-m_01-Block16	1	27	0.0991159
		mannitol-m_shield	mannitol-m_01-Block16	1	28	0.0223109
		mannitol-m_shield	mannitol-m_01-Block16	1	29	0
		mannitol-m_shield	mannitol-m_01-Block16	1	30	0.0825018
		mannitol-m_shield	mannitol-m_01-Block16	1	31	0.212929
		mannitol-m_shield	mannitol-m_01-Block16	1	32	0.331861
		mannitol-m_shield	mannitol-m_01-Block16	1	33	0.513209
		mannitol-m_shield	mannitol-m_01-Block16	1	34	0.504114
		mannitol-m_shield	mannitol-m_01-Block16	1	35	0.493873
		mannitol-m_shield	mannitol-m_01-Block16	1	36	0.611027
		mannitol-m_shield	mannitol-m_01-Block16	1	37	0.7933
		mannitol-m_shield	mannitol-m_01-Block16	1	38	0.790239
		mannitol-m_shield	mannitol-m_01-Block16	1	39	0.803101
		mannitol-m_shield	mannitol-m_01-Block16	1	40	0.893631
		mannitol-m_shield	mannitol-m_01-Block16	1	41	0.990556
		mannitol-m_shield	mannitol-m_01-Block16	1	42	0.930439
		mannitol-m_shield	mannitol-m_01-Block16	1	43	0.585958
		mannitol-m_shield	mannitol-m_01-Block16	1	44	0.324386
		mannitol-m_shield	mannitol-m_01-Block16	1	45	0.208717
		mannitol-m_shield	mannitol-m_01-Block16	1	46	0.315899
		mannitol-m_shield	mannitol-m_01-Block16	1	47	0.387383
		mannitol-m_shield	mannitol-m_01-Block16	1	48	0.664427
		mannitol-m_shield	mannitol-m_01-Block16	1	49	0.916954
		mannitol-m_shield	mannitol-m_01-Block16	1	50	1
		mannitol-m_shield	mannitol-m_01-Block16	2	1	0.443695
		mannitol-m_shield	mannitol-m_01-Block16	2	2	0.387496
		mannitol-m_shield	mannitol-m_01-Block16	2	3	0.278444
		mannitol-m_shield	mannitol-m_01-Block16	2	4	0.297405
		mannitol-m_shield	mannitol-m_01-Block16	2	5	0.247785
		mannitol-m_shield	mannitol-m_01-Block16	2	6	0.130341
		mannitol-m_shield	mannitol-m_01-Block16	2	7	0.17867
		mannitol-m_shield	mannitol-m_01-Block16	2	8	0.341539
		mannitol-m_shield	mannitol-m_01-Block16	2	9	0.72917
		mannitol-m_shield	mannitol-m_01-Block16	2	10	1
		mannitol-m_shield	mannitol-m_01-Block16	2	11	0.938847
		mannitol-m_shield	mannitol-m_01-Block16	2	12	0.646267
		mannitol-m_shield	mannitol-m_01-Block16	2	13	0.537136
		mannitol-m_shield	mannitol-m_01-Block16	2	14	0.405645
		mannitol-m_shield	mannitol-m_01-Block16	2	15	0.317757
		mannitol-m_shield	mannitol-m_01-Block16	2	16	0.334125
		mannitol-m_shield	mannitol-m_01-Block16	2	17	0.388988
		mannitol-m_shield	mannitol-m_01-Block16	2	18	0.434535
		mannitol-m_shield	mannitol-m_01-Block16	2	19	0.354869
		mannitol-m_shield	mannitol-m_01-Block16	2	20	0.302626
		mannitol-m_shield	mannitol-m_01-Block16	2	21	0.40088
		mannitol-m_shield	mannitol-m_01-Block16	2	22	0.540857
		mannitol-m_shield	mannitol-m_01-Block16	2	23	0.480577
		mannitol-m_shield	mannitol-m_01-Block16	2	24	0.409035
		mannitol-m_shield	mannitol-m_01-Block16	2	25	0.427953
		mannitol-m_shield	mannitol-m_01-Block16	2	26	0.52223
		mannitol-m_shield	mannitol-m_01-Block16	2	27	0.492567
		mannitol-m_shield	mannitol-m_01-Block16	2	28	0.321182
		mannitol-m_shield	mannitol-m_01-Block16	2	29	0.179214
		mannitol-m_shield	mannitol-m_01-Block16	2	30	0.112017
		mannitol-m_shield	mannitol-m_01-Block16	2	31	0.192053
		mannitol-m_shield	mannitol-m_01-Block16	2	32	0.267109
		mannitol-m_shield	mannitol-m_01-Block16	2	33	0.347071
		mannitol-m_shield	mannitol-m_01-Block16	2	34	0.399193
		mannitol-m_shield	mannitol-m_01-Block16	2	35	0.370792
		mannitol-m_shield	mannitol-m_01-Block16	2	36	0.13981
		mannitol-m_shield	mannitol-m_01-Block16	2	37	0.125587
		mannitol-m_shield	mannitol-m_01-Block16	2	38	0.191097
		mannitol-m_shield	mannitol-m_01-Block16	2	39	0.313804
		mannitol-m_shield	mannitol-m_01-Block16	2	40	0.32817
		mannitol-m_shield	mannitol-m_01-Block16	2	41	0.207026
		mannitol-m_shield	mannitol-m_01-Block16	2	42	0.13502
		mannitol-m_shield	mannitol-m_01-Block16	2	43	0.168083
		mannitol-m_shield	mannitol-m_01-Block16	2	44	0.0687035
		mannitol-m_shield	mannitol-m_01-Block16	2	45	0
		mannitol-m_shield	mannitol-m_01-Block16	2	46	0.0345435
		mannitol-m_shield	mannitol-m_01-Block16	2	47	0.161457
		mannitol-m_shield	mannitol-m_01-Block16	2	48	0.426687
		mannitol-m_shield	mannitol-m_01-Block16	2	49	0.743054
		mannitol-m_shield	mannitol-m_01-Block16	2	50	0.684396
		mannitol-m_shield	mannitol-m_01-Block16	3	1	0.331639
		mannitol-m_shield	mannitol-m_01-Block16	3	2	0.234514
		mannitol-m_shield	mannitol-m_01-Block16	3	3	0.0856052
		mannitol-m_shield	mannitol-m_01-Block16	3	4	0.112832
		mannitol-m_shield	mannitol-m_01-Block16	3	5	0.154363
		mannitol-m_shield	mannitol-m_01-Block16	3	6	0.257586
		mannitol-m_shield	mannitol-m_01-Block16	3	7	0.506227
		mannitol-m_shield	mannitol-m_01-Block16	3	8	0.636583
		mannitol-m_shield	mannitol-m_01-Block16	3	9	0.471893
		mannitol-m_shield	mannitol-m_01-Block16	3	10	0.271534
		mannitol-m_shield	mannitol-m_01-Block16	3	11	0.118459
		mannitol-m_shield	mannitol-m_01-Block16	3	12	0.0373148
		mannitol-m_shield	mannitol-m_01-Block16	3	13	0.015031
		mannitol-m_shield	mannitol-m_01-Block16	3	14	0.0650837
		mannitol-m_shield	mannitol-m_01-Block16	3	15	0.118513
		mannitol-m_shield	mannitol-m_01-Block16	3	16	0.14487
		mannitol-m_shield	mannitol-m_01-Block16	3	17	0.0871442
		mannitol-m_shield	mannitol-m_01-Block16	3	18	0.0716456
		mannitol-m_shield	mannitol-m_01-Block16	3	19	0.0965278
		mannitol-m_shield	mannitol-m_01-Block16	3	20	0.230595
		mannitol-m_shield	mannitol-m_01-Block16	3	21	0.27073
		mannitol-m_shield	mannitol-m_01-Block16	3	22	0.27214
		mannitol-m_shield	mannitol-m_01-Block16	3	23	0.294812
		mannitol-m_shield	mannitol-m_01-Block16	3	24	0.382675
		mannitol-m_shield	mannitol-m_01-Block16	3	25	0.515969
		mannitol-m_shield	mannitol-m_01-Block16	3	26	0.581702
		mannitol-m_shield	mannitol-m_01-Block16	3	27	0.611198
		mannitol-m_shield	mannitol-m_01-Block16	3	28	0.429674
		mannitol-m_shield	mannitol-m_01-Block16	3	29	0.224742
		mannitol-m_shield	mannitol-m_01-Block16	3	30	0.0849464
		mannitol-m_shield	mannitol-m_01-Block16	3	31	0.148731
		mannitol-m_shield	mannitol-m_01-Block16	3	32	0.422806
		mannitol-m_shield	mannitol-m_01-Block16	3	33	0.813989
		mannitol-m_shield	mannitol-m_01-Block16	3	34	1
		mannitol-m_shield	mannitol-m_01-Block16	3	35	0.914216
		mannitol-m_shield	mannitol-m_01-Block16	3	36	0.904978
		mannitol-m_shield	mannitol-m_01-Block16	3	37	0.840872
		mannitol-m_shield	mannitol-m_01-Block16	3	38	0.899114
		mannitol-m_shield	mannitol-m_01-Block16	3	39	0.725681
		mannitol-m_shield	mannitol-m_01-Block16	3	40	0.601283
		mannitol-m_shield	mannitol-m_01-Block16	3	41	0.545951
		mannitol-m_shield	mannitol-m_01-Block16	3	42	0.502927
		mannitol-m_shield	mannitol-m_01-Block16	3	43	0.466882
		mannitol-m_shield	mannitol-m_01-Block16	3	44	0.193053
		mannitol-m_shield	mannitol-m_01-Block16	3	45	0
		mannitol-m_shield	mannitol-m_01-Block16	3	46	0.00755822
		mannitol-m_shield	mannitol-m_01-Block16	3	47	0.119571
		mannitol-m_shield	mannitol-m_01-Block16	3	48	0.349017
		mannitol-m_shield	mannitol-m_01-Block16	3	49	0.791861
		mannitol-m_shield	mannitol-m_01-Block16	3	50	0.889789
		mannitol-m_shield	mannitol-m_01-Block16	4	1	0.300636
		mannitol-m_shield	mannitol-m_01-Block16	4	2	0.340664
		mannitol-m_shield	mannitol-m_01-Block16	4	3	0.423299
		mannitol-m_shield	mannitol-m_01-Block16	4	4	0.458067
		mannitol-m_shield	mannitol-m_01-Block16	4	5	0.614868
		mannitol-m_shield	mannitol-m_01-Block16	4	6	0.881051
		mannitol-m_shield	mannitol-m_01-Block16	4	7	0.756095
		mannitol-m_shield	mannitol-m_01-Block16	4	8	0.53649
		mannitol-m_shield	mannitol-m_01-Block16	4	9	0.40365
		mannitol-m_shield	mannitol-m_01-Block16	4	10	0.324075
		mannitol-m_shield	mannitol-m_01-Block16	4	11	0.29871
		mannitol-m_shield	mannitol-m_01-Block16	4	12	0.246448
		mannitol-m_shield	mannitol-m_01-Block16	4	13	0.177466
		mannitol-m_shield	mannitol-m_01-Block16	4	14	0.108048
		mannitol-m_shield	mannitol-m_01-Block16	4	15	0.0581994
		mannitol-m_shield	mannitol-m_01-Block16	4	16	0
		mannitol-m_shield	mannitol-m_01-Block16	4	17	0.00868841
		mannitol-m_shield	mannitol-m_01-Block16	4	18	0.0319073
		mannitol-m_shield	mannitol-m_01-Block16	4	19	0.0750576
		mannitol-m_shield	mannitol-m_01-Block16	4	20	0.0215602
		mannitol-m_shield	mannitol-m_01-Block16	4	21	0.0488306
		mannitol-m_shield	mannitol-m_01-Block16	4	22	0.056239
		mannitol-m_shield	mannitol-m_01-Block16	4	23	0.0680722
		mannitol-m_shield	mannitol-m_01-Block16	4	24	0.114382
		mannitol-m_shield	mannitol-m_01-Block16	4	25	0.193917
		mannitol-m_shield	mannitol-m_01-Block16	4	26	0.265144
		mannitol-m_shield	mannitol-m_01-Block16	4	27	0.335541
		mannitol-m_shield	mannitol-m_01-Block16	4	28	0.307794
		mannitol-m_shield	mannitol-m_01-Block16	4	29	0.245107
		mannitol-m_shield	mannitol-m_01-Block16	4	30	0.263172
		mannitol-m_shield	mannitol-m_01-Block16	4	31	0.296065
		mannitol-m_shield	mannitol-m_01-Block16	4	32	0.224789
		mannitol-m_shield	mannitol-m_01-Block16	4	33	0.226633
		mannitol-m_shield	mannitol-m_01-Block16	4	34	0.269173
		mannitol-m_shield	mannitol-m_01-Block16	4	35	0.432354
		mannitol-m_shield	mannitol-m_01-Block16	4	36	0.529006
		mannitol-m_shield	mannitol-m_01-Block16	4	37	0.707732
		mannitol-m_shield	mannitol-m_01-Block16	4	38	0.586282
		mannitol-m_shield	mannitol-m_01-Block16	4	39	0.428508
		mannitol-m_shield	mannitol-m_01-Block16	4	40	0.384164
		mannitol-m_shield	mannitol-m_01-Block16	4	41	0.193984
		mannitol-m_shield	mannitol-m_01-Block16	4	42	0.126317
		mannitol-m_shield	mannitol-m_01-Block16	4	43	0.141169
		mannitol-m_shield	mannitol-m_01-Block16	4	44	0.179431
		mannitol-m_shield	mannitol-m_01-Block16	4	45	0.35872
		mannitol-m_shield	mannitol-m_01-Block16	4	46	0.473549
		mannitol-m_shield	mannitol-m_01-Block16	4	47	0.798789
		mannitol-m_shield	mannitol-m_01-Block16	4	48	0.927516
		mannitol-m_shield	mannitol-m_01-Block16	4	49	1
		mannitol-m_shield	mannitol-m_01-Block16	4	50	0.888819
		mannitol-m_shield	mannitol-m_01-Block16	5	1	0.426191
		mannitol-m_shield	mannitol-m_01-Block16	5	2	0.39433
		mannitol-m_shield	mannitol-m_01-Block16	5	3	0.286269
		mannitol-m_shield	mannitol-m_01-Block16	5	4	0.207234
		mannitol-m_shield	mannitol-m_01-Block16	5	5	0.160996
		mannitol-m_shield	mannitol-m_01-Block16	5	6	0.16339
		mannitol-m_shield	mannitol-m_01-Block16	5	7	0.145448
		mannitol-m_shield	mannitol-m_01-Block16	5	8	0.199881
		mannitol-m_shield	mannitol-m_01-Block16	5	9	0.278641
		mannitol-m_shield	mannitol-m_01-Block16	5	10	0.419641
		mannitol-m_shield	mannitol-m_01-Block16	5	11	0.424536
		mannitol-m_shield	mannitol-m_01-Block16	5	12	0.398549
		mannitol-m_shield	mannitol-m_01-Block16	5	13	0.310533
		mannitol-m_shield	mannitol-m_01-Block16	5	14	0.295022
		mannitol-m_shield	mannitol-m_01-Block16	5	15	0.358776
		mannitol-m_shield	mannitol-m_01-Block16	5	16	0.31971
		mannitol-m_shield	mannitol-m_01-Block16	5	17	0.237676
		mannitol-m_shield	mannitol-m_01-Block16	5	18	0.151473
		mannitol-m_shield	mannitol-m_01-Block16	5	19	0.143973
		mannitol-m_shield	mannitol-m_01-Block16	5	20	0.188598
		mannitol-m_shield	mannitol-m_01-Block16	5	21	0.20166
		mannitol-m_shield	mannitol-m_01-Block16	5	22	0.158329
		mannitol-m_shield	mannitol-m_01-Block16	5	23	0.164784
		mannitol-m_shield	mannitol-m_01-Block16	5	24	0.174491
		mannitol-m_shield	mannitol-m_01-Block16	5	25	0.126739
		mannitol-m_shield	mannitol-m_01-Block16	5	26	0.0188757
		mannitol-m_shield	mannitol-m_01-Block16	5	27	0
		mannitol-m_shield	mannitol-m_01-Block16	5	28	0.045073
		mannitol-m_shield	mannitol-m_01-Block16	5	29	0.126351
		mannitol-m_shield	mannitol-m_01-Block16	5	30	0.200404
		mannitol-m_shield	mannitol-m_01-Block16	5	31	0.239996
		mannitol-m_shield	mannitol-m_01-Block16	5	32	0.37582
		mannitol-m_shield	mannitol-m_01-Block16	5	33	0.496934
		mannitol-m_shield	mannitol-m_01-Block16	5	34	0.619058
		mannitol-m_shield	mannitol-m_01-Block16	5	35	0.71445
		mannitol-m_shield	mannitol-m_01-Block16	5	36	0.57262
		mannitol-m_shield	mannitol-m_01-Block16	5	37	0.305564
		mannitol-m_shield	mannitol-m_01-Block16	5	38	0.177357
		mannitol-m_shield	mannitol-m_01-Block16	5	39	0.134015
		mannitol-m_shield	mannitol-m_01-Block16	5	40	0.0793665
		mannitol-m_shield	mannitol-m_01-Block16	5	41	0.100168
		mannitol-m_shield	mannitol-m_01-Block16	5	42	0.0628012
		mannitol-m_shield	mannitol-m_01-Block16	5	43	0.084941
		mannitol-m_shield	mannitol-m_01-Block16	5	44	0.0755681
		mannitol-m_shield	mannitol-m_01-Block16	5	45	0.171629
		mannitol-m_shield	mannitol-m_01-Block16	5	46	0.246906
		mannitol-m_shield	mannitol-m_01-Block16	5	47	0.357777
		mannitol-m_shield	mannitol-m_01-Block16	5	48	0.568327
		mannitol-m_shield	mannitol-m_01-Block16	5	49	0.853989
		mannitol-m_shield	mannitol-m_01-Block16	5	50	1
		mannitol-m_shield	mannitol-m_01-Block16	6	1	0.340604
		mannitol-m_shield	mannitol-m_01-Block16	6	2	0.422123
		mannitol-m_shield	mannitol-m_01-Block16	6	3	0.531179
		mannitol-m_shield	mannitol-m_01-Block16	6	4	0.578793
		mannitol-m_shield	mannitol-m_01-Block16	6	5	0.545295
		mannitol-m_shield	mannitol-m_01-Block16	6	6	0.560014
		mannitol-m_shield	mannitol-m_01-Block16	6	7	0.424129
		mannitol-m_shield	mannitol-m_01-Block16	6	8	0.355156
		mannitol-m_shield	mannitol-m_01-Block16	6	9	0.287689
		mannitol-m_shield	mannitol-m_01-Block16	6	10	0.389162
		mannitol-m_shield	mannitol-m_01-Block16	6	11	0.598754
		mannitol-m_shield	mannitol-m_01-Block16	6	12	0.729667
		mannitol-m_shield	mannitol-m_01-Block16	6	13	1
		mannitol-m_shield	mannitol-m_01-Block16	6	14	0.781676
		mannitol-m_shield	mannitol-m_01-Block16	6	15	0.656005
		mannitol-m_shield	mannitol-m_01-Block16	6	16	0.554648
		mannitol-m_shield	mannitol-m_01-Block16	6	17	0.488769
		mannitol-m_shield	mannitol-m_01-Block16	6	18	0.485395
		mannitol-m_shield	mannitol-m_01-Block16	6	19	0.383452
		mannitol-m_shield	mannitol-m_01-Block16	6	20	0.247117
		mannitol-m_shield	mannitol-m_01-Block16	6	21	0.139931
		mannitol-m_shield	mannitol-m_01-Block16	6	22	0.168948
		mannitol-m_shield	mannitol-m_01-Block16	6	23	0.121067
		mannitol-m_shield	mannitol-m_01-Block16	6	24	0.0808023
		mannitol-m_shield	mannitol-m_01-Block16	6	25	0.165423
		mannitol-m_shield	mannitol-m_01-Block16	6	26	0.208516
		mannitol-m_shield	mannitol-m_01-Block16	6	27	0.200205
		mannitol-m_shield	mannitol-m_01-Block16	6	28	0.288618
		mannitol-m_shield	mannitol-m_01-Block16	6	29	0.32316
		mannitol-m_shield	mannitol-m_01-Block16	6	30	0.295279
		mannitol-m_shield	mannitol-m_01-Block16	6	31	0.420026
		mannitol-m_shield	mannitol-m_01-Block16	6	32	0.300329
		mannitol-m_shield	mannitol-m_01-Block16	6	33	0.165031
		mannitol-m_shield	mannitol-m_01-Block16	6	34	0.0899093
		mannitol-m_shield	mannitol-m_01-Block16	6	35	0.073404
		mannitol-m_shield	mannitol-m_01-Block16	6	36	0.221885
		mannitol-m_shield	mannitol-m_01-Block16	6	37	0.322789
		mannitol-m_shield	mannitol-m_01-Block16	6	38	0.498702
		mannitol-m_shield	mannitol-m_01-Block16	6	39	0.705308
		mannitol-m_shield	mannitol-m_01-Block16	6	40	0.792371
		mannitol-m_shield	mannitol-m_01-Block16	6	41	0.564474
		mannitol-m_shield	mannitol-m_01-Block16	6	42	0.31617
		mannitol-m_shield	mannitol-m_01-Block16	6	43	0.219333
		mannitol-m_shield	mannitol-m_01-Block16	6	44	0.106885
		mannitol-m_shield	mannitol-m_01-Block16	6	45	0
		mannitol-m_shield	mannitol-m_01-Block16	6	46	0.0130454
		mannitol-m_shield	mannitol-m_01-Block16	6	47	0.108334
		mannitol-m_shield	mannitol-m_01-Block16	6	48	0.228482
		mannitol-m_shield	mannitol-m_01-Block16	6	49	0.462192
		mannitol-m_shield	mannitol-m_01-Block16	6	50	0.67623
		mannitol-m_shield	mannitol-m_01-Block16	7	1	0.74678
		mannitol-m_shield	mannitol-m_01-Block16	7	2	0.713413
		mannitol-m_shield	mannitol-m_01-Block16	7	3	0.686002
		mannitol-m_shield	mannitol-m_01-Block16	7	4	0.751439
		mannitol-m_shield	mannitol-m_01-Block16	7	5	0.753775
		mannitol-m_shield	mannitol-m_01-Block16	7	6	0.55342
		mannitol-m_shield	mannitol-m_01-Block16	7	7	0.447117
		mannitol-m_shield	mannitol-m_01-Block16	7	8	0.607855
		mannitol-m_shield	mannitol-m_01-Block16	7	9	0.962656
		mannitol-m_shield	mannitol-m_01-Block16	7	10	1
		mannitol-m_shield	mannitol-m_01-Block16	7	11	0.968927
		mannitol-m_shield	mannitol-m_01-Block16	7	12	0.79692
		mannitol-m_shield	mannitol-m_01-Block16	7	13	0.754962
		mannitol-m_shield	mannitol-m_01-Block16	7	14	0.767673
		mannitol-m_shield	mannitol-m_01-Block16	7	15	0.781945
		mannitol-m_shield	mannitol-m_01-Block16	7	16	0.64317
		mannitol-m_shield	mannitol-m_01-Block16	7	17	0.467473
		mannitol-m_shield	mannitol-m_01-Block16	7	18	0.302336
		mannitol-m_shield	mannitol-m_01-Block16	7	19	0.2465
		mannitol-m_shield	mannitol-m_01-Block16	7	20	0.261852
		mannitol-m_shield	mannitol-m_01-Block16	7	21	0.374653
		mannitol-m_shield	mannitol-m_01-Block16	7	22	0.382747
		mannitol-m_shield	mannitol-m_01-Block16	7	23	0.385656
		mannitol-m_shield	mannitol-m_01-Block16	7	24	0.412586
		mannitol-m_shield	mannitol-m_01-Block16	7	25	0.257807
		mannitol-m_shield	mannitol-m_01-Block16	7	26	0.144003
		mannitol-m_shield	mannitol-m_01-Block16	7	27	0.0536502
		mannitol-m_shield	mannitol-m_01-Block16	7	28	0.129213
		mannitol-m_shield	mannitol-m_01-Block16	7	29	0.0608412
		mannitol-m_shield	mannitol-m_01-Block16	7	30	0.0633016
		mannitol-m_shield	mannitol-m_01-Block16	7	31	0.100942
		mannitol-m_shield	mannitol-m_01-Block16	7	32	0.222594
		mannitol-m_shield	mannitol-m_01-Block16	7	33	0.288062
		mannitol-m_shield	mannitol-m_01-Block16	7	34	0.373864
		mannitol-m_shield	mannitol-m_01-Block16	7	35	0.552166
		mannitol-m_shield	mannitol-m_01-Block16	7	36	0.683993
		mannitol-m_shield	mannitol-m_01-Block16	7	37	0.598085
		mannitol-m_shield	mannitol-m_01-Block16	7	38	0.336793
		mannitol-m_shield	mannitol-m_01-Block16	7	39	0.331924
		mannitol-m_shield	mannitol-m_01-Block16	7	40	0.248332
		mannitol-m_shield	mannitol-m_01-Block16	7	41	0.273651
		mannitol-m_shield	mannitol-m_01-Block16	7	42	0.390093
		mannitol-m_shield	mannitol-m_01-Block16	7	43	0.35475
		mannitol-m_shield	mannitol-m_01-Block16	7	44	0.239968
		mannitol-m_shield	mannitol-m_01-Block16	7	45	0.130175
		mannitol-m_shield	mannitol-m_01-Block16	7	46	0.0579162
		mannitol-m_shield	mannitol-m_01-Block16	7	47	0
		mannitol-m_shield	mannitol-m_01-Block16	7	48	0.035542
		mannitol-m_shield	mannitol-m_01-Block16	7	49	0.194755
		mannitol-m_shield	mannitol-m_01-Block16	7	50	0.126631
		mannitol-m_shield	mannitol-m_01-Block6	1	1	0.325304
		mannitol-m_shield	mannitol-m_01-Block6	1	2	0.335046
		mannitol-m_shield	mannitol-m_01-Block6	1	3	0.43709
		mannitol-m_shield	mannitol-m_01-Block6	1	4	0.466485
		mannitol-m_shield	mannitol-m_01-Block6	1	5	0.656729
		mannitol-m_shield	mannitol-m_01-Block6	1	6	0.701017
		mannitol-m_shield	mannitol-m_01-Block6	1	7	0.477013
		mannitol-m_shield	mannitol-m_01-Block6	1	8	0.346142
		mannitol-m_shield	mannitol-m_01-Block6	1	9	0.439464
		mannitol-m_shield	mannitol-m_01-Block6	1	10	0.482405
		mannitol-m_shield	mannitol-m_01-Block6	1	11	0.532144
		mannitol-m_shield	mannitol-m_01-Block6	1	12	0.578044
		mannitol-m_shield	mannitol-m_01-Block6	1	13	0.490438
		mannitol-m_shield	mannitol-m_01-Block6	1	14	0.488162
		mannitol-m_shield	mannitol-m_01-Block6	1	15	0.797827
		mannitol-m_shield	mannitol-m_01-Block6	1	16	0.905774
		mannitol-m_shield	mannitol-m_01-Block6	1	17	0.620861
		mannitol-m_shield	mannitol-m_01-Block6	1	18	0.721446
		mannitol-m_shield	mannitol-m_01-Block6	1	19	0.685097
		mannitol-m_shield	mannitol-m_01-Block6	1	20	0.570924
		mannitol-m_shield	mannitol-m_01-Block6	1	21	0.475987
		mannitol-m_shield	mannitol-m_01-Block6	1	22	0.362902
		mannitol-m_shield	mannitol-m_01-Block6	1	23	0.235214
		mannitol-m_shield	mannitol-m_01-Block6	1	24	0.264225
		mannitol-m_shield	mannitol-m_01-Block6	1	25	0.208113
		mannitol-m_shield	mannitol-m_01-Block6	1	26	0.119474
		mannitol-m_shield	mannitol-m_01-Block6	1	27	0.0245406
		mannitol-m_shield	mannitol-m_01-Block6	1	28	0.0341874
		mannitol-m_shield	mannitol-m_01-Block6	1	29	0.00293493
		mannitol-m_shield	mannitol-m_01-Block6	1	30	0
		mannitol-m_shield	mannitol-m_01-Block6	1	31	0.0169051
		mannitol-m_shield	mannitol-m_01-Block6	1	32	0.0534123
		mannitol-m_shield	mannitol-m_01-Block6	1	33	0.126909
		mannitol-m_shield	mannitol-m_01-Block6	1	34	0.237759
		mannitol-m_shield	mannitol-m_01-Block6	1	35	0.401607
		mannitol-m_shield	mannitol-m_01-Block6	1	36	0.569096
		mannitol-m_shield	mannitol-m_01-Block6	1	37	0.520511
		mannitol-m_shield	mannitol-m_01-Block6	1	38	0.482511
		mannitol-m_shield	mannitol-m_01-Block6	1	39	0.464934
		mannitol-m_shield	mannitol-m_01-Block6	1	40	0.471128
		mannitol-m_shield	mannitol-m_01-Block6	1	41	0.771517
		mannitol-m_shield	mannitol-m_01-Block6	1	42	0.731521
		mannitol-m_shield	mannitol-m_01-Block6	1	43	0.482036
		mannitol-m_shield	mannitol-m_01-Block6	1	44	0.442785
		mannitol-m_shield	mannitol-m_01-Block6	1	45	0.606067
		mannitol-m_shield	mannitol-m_01-Block6	1	46	0.772649
		mannitol-m_shield	mannitol-m_01-Block6	1	47	0.656196
		mannitol-m_shield	mannitol-m_01-Block6	1	48	0.670395
		mannitol-m_shield	mannitol-m_01-Block6	1	49	1
		mannitol-m_shield	mannitol-m_01-Block6	1	50	0.923509
		mannitol-m_shield	mannitol-m_01-Block6	2	1	0.457045
		mannitol-m_shield	mannitol-m_01-Block6	2	2	0.545995
		mannitol-m_shield	mannitol-m_01-Block6	2	3	0.52618
		mannitol-m_shield	mannitol-m_01-Block6	2	4	0.632485
		mannitol-m_shield	mannitol-m_01-Block6	2	5	0.686598
		mannitol-m_shield	mannitol-m_01-Block6	2	6	0.701472
		mannitol-m_shield	mannitol-m_01-Block6	2	7	0.788823
		mannitol-m_shield	mannitol-m_01-Block6	2	8	1
		mannitol-m_shield	mannitol-m_01-Block6	2	9	0.814463
		mannitol-m_shield	mannitol-m_01-Block6	2	10	0.622263
		mannitol-m_shield	mannitol-m_01-Block6	2	11	0.376344
		mannitol-m_shield	mannitol-m_01-Block6	2	12	0.244794
		mannitol-m_shield	mannitol-m_01-Block6	2	13	0.192312
		mannitol-m_shield	mannitol-m_01-Block6	2	14	0.167698
		mannitol-m_shield	mannitol-m_01-Block6	2	15	0.183143
		mannitol-m_shield	mannitol-m_01-Block6	2	16	0.0785199
		mannitol-m_shield	mannitol-m_01-Block6	2	17	0
		mannitol-m_shield	mannitol-m_01-Block6	2	18	0.064687
		mannitol-m_shield	mannitol-m_01-Block6	2	19	0.101839
		mannitol-m_shield	mannitol-m_01-Block6	2	20	0.0968649
		mannitol-m_shield	mannitol-m_01-Block6	2	21	0.031203
		mannitol-m_shield	mannitol-m_01-Block6	2	22	0.0160353
		mannitol-m_shield	mannitol-m_01-Block6	2	23	0.082973
		mannitol-m_shield	mannitol-m_01-Block6	2	24	0.198861
		mannitol-m_shield	mannitol-m_01-Block6	2	25	0.344486
		mannitol-m_shield	mannitol-m_01-Block6	2	26	0.390921
		mannitol-m_shield	mannitol-m_01-Block6	2	27	0.35751
		mannitol-m_shield	mannitol-m_01-Block6	2	28	0.14172
		mannitol-m_shield	mannitol-m_01-Block6	2	29	0.0993286
		mannitol-m_shield	mannitol-m_01-Block6	2	30	0.125707
		mannitol-m_shield	mannitol-m_01-Block6	2	31	0.254734
		mannitol-m_shield	mannitol-m_01-Block6	2	32	0.481058
		mannitol-m_shield	mannitol-m_01-Block6	2	33	0.581738
		mannitol-m_shield	mannitol-m_01-Block6	2	34	0.758369
		mannitol-m_shield	mannitol-m_01-Block6	2	35	0.680522
		mannitol-m_shield	mannitol-m_01-Block6	2	36	0.390821
		mannitol-m_shield	mannitol-m_01-Block6	2	37	0.245289
		mannitol-m_shield	mannitol-m_01-Block6	2	38	0.317649
		mannitol-m_shield	mannitol-m_01-Block6	2	39	0.442112
		mannitol-m_shield	mannitol-m_01-Block6	2	40	0.299406
		mannitol-m_shield	mannitol-m_01-Block6	2	41	0.0653169
		mannitol-m_shield	mannitol-m_01-Block6	2	42	0.259582
		mannitol-m_shield	mannitol-m_01-Block6	2	43	0.509756
		mannitol-m_shield	mannitol-m_01-Block6	2	44	0.4912
		mannitol-m_shield	mannitol-m_01-Block6	2	45	0.198655
		mannitol-m_shield	mannitol-m_01-Block6	2	46	0.114593
		mannitol-m_shield	mannitol-m_01-Block6	2	47	0.126104
		mannitol-m_shield	mannitol-m_01-Block6	2	48	0.254974
		mannitol-m_shield	mannitol-m_01-Block6	2	49	0.353446
		mannitol-m_shield	mannitol-m_01-Block6	2	50	0.149542
		mannitol-m_shield	mannitol-m_01-Block6	3	1	0.870809
		mannitol-m_shield	mannitol-m_01-Block6	3	2	0.874663
		mannitol-m_shield	mannitol-m_01-Block6	3	3	0.847549
		mannitol-m_shield	mannitol-m_01-Block6	3	4	0.789069
		mannitol-m_shield	mannitol-m_01-Block6	3	5	0.681336
		mannitol-m_shield	mannitol-m_01-Block6	3	6	0.528699
		mannitol-m_shield	mannitol-m_01-Block6	3	7	0.538875
		mannitol-m_shield	mannitol-m_01-Block6	3	8	0.562463
		mannitol-m_shield	mannitol-m_01-Block6	3	9	0.748881
		mannitol-m_shield	mannitol-m_01-Block6	3	10	0.847662
		mannitol-m_shield	mannitol-m_01-Block6	3	11	0.74803
		mannitol-m_shield	mannitol-m_01-Block6	3	12	0.630979
		mannitol-m_shield	mannitol-m_01-Block6	3	13	0.43009
		mannitol-m_shield	mannitol-m_01-Block6	3	14	0.277728
		mannitol-m_shield	mannitol-m_01-Block6	3	15	0.10377
		mannitol-m_shield	mannitol-m_01-Block6	3	16	0.0351612
		mannitol-m_shield	mannitol-m_01-Block6	3	17	0
		mannitol-m_shield	mannitol-m_01-Block6	3	18	0.007233
		mannitol-m_shield	mannitol-m_01-Block6	3	19	0.0079147
		mannitol-m_shield	mannitol-m_01-Block6	3	20	0.0335653
		mannitol-m_shield	mannitol-m_01-Block6	3	21	0.0793083
		mannitol-m_shield	mannitol-m_01-Block6	3	22	0.0736245
		mannitol-m_shield	mannitol-m_01-Block6	3	23	0.109179
		mannitol-m_shield	mannitol-m_01-Block6	3	24	0.188663
		mannitol-m_shield	mannitol-m_01-Block6	3	25	0.219387
		mannitol-m_shield	mannitol-m_01-Block6	3	26	0.272881
		mannitol-m_shield	mannitol-m_01-Block6	3	27	0.344183
		mannitol-m_shield	mannitol-m_01-Block6	3	28	0.424179
		mannitol-m_shield	mannitol-m_01-Block6	3	29	0.561774
		mannitol-m_shield	mannitol-m_01-Block6	3	30	0.6259
		mannitol-m_shield	mannitol-m_01-Block6	3	31	0.585692
		mannitol-m_shield	mannitol-m_01-Block6	3	32	0.498
		mannitol-m_shield	mannitol-m_01-Block6	3	33	0.5764
		mannitol-m_shield	mannitol-m_01-Block6	3	34	0.764395
		mannitol-m_shield	mannitol-m_01-Block6	3	35	0.758977
		mannitol-m_shield	mannitol-m_01-Block6	3	36	0.599039
		mannitol-m_shield	mannitol-m_01-Block6	3	37	0.410433
		mannitol-m_shield	mannitol-m_01-Block6	3	38	0.51197
		mannitol-m_shield	mannitol-m_01-Block6	3	39	0.500977
		mannitol-m_shield	mannitol-m_01-Block6	3	40	0.495039
		mannitol-m_shield	mannitol-m_01-Block6	3	41	0.5974
		mannitol-m_shield	mannitol-m_01-Block6	3	42	0.688818
		mannitol-m_shield	mannitol-m_01-Block6	3	43	0.792747
		mannitol-m_shield	mannitol-m_01-Block6	3	44	0.588978
		mannitol-m_shield	mannitol-m_01-Block6	3	45	0.445201
		mannitol-m_shield	mannitol-m_01-Block6	3	46	0.532343
		mannitol-m_shield	mannitol-m_01-Block6	3	47	0.644717
		mannitol-m_shield	mannitol-m_01-Block6	3	48	0.757449
		mannitol-m_shield	mannitol-m_01-Block6	3	49	1
		mannitol-m_shield	mannitol-m_01-Block6	3	50	0.964187
		mannitol-m_shield	mannitol-m_01-Block6	4	1	0.413242
		mannitol-m_shield	mannitol-m_01-Block6	4	2	0.390895
		mannitol-m_shield	mannitol-m_01-Block6	4	3	0.321852
		mannitol-m_shield	mannitol-m_01-Block6	4	4	0.287895
		mannitol-m_shield	mannitol-m_01-Block6	4	5	0.337082
		mannitol-m_shield	mannitol-m_01-Block6	4	6	0.351918
		mannitol-m_shield	mannitol-m_01-Block6	4	7	0.281333
		mannitol-m_shield	mannitol-m_01-Block6	4	8	0.19482
		mannitol-m_shield	mannitol-m_01-Block6	4	9	0.118497
		mannitol-m_shield	mannitol-m_01-Block6	4	10	0.0318975
		mannitol-m_shield	mannitol-m_01-Block6	4	11	0
		mannitol-m_shield	mannitol-m_01-Block6	4	12	0.117329
		mannitol-m_shield	mannitol-m_01-Block6	4	13	0.300742
		mannitol-m_shield	mannitol-m_01-Block6	4	14	0.418534
		mannitol-m_shield	mannitol-m_01-Block6	4	15	0.452837
		mannitol-m_shield	mannitol-m_01-Block6	4	16	0.284403
		mannitol-m_shield	mannitol-m_01-Block6	4	17	0.152538
		mannitol-m_shield	mannitol-m_01-Block6	4	18	0.0603638
		mannitol-m_shield	mannitol-m_01-Block6	4	19	0.0548177
		mannitol-m_shield	mannitol-m_01-Block6	4	20	0.0915245
		mannitol-m_shield	mannitol-m_01-Block6	4	21	0.1156
		mannitol-m_shield	mannitol-m_01-Block6	4	22	0.229724
		mannitol-m_shield	mannitol-m_01-Block6	4	23	0.268185
		mannitol-m_shield	mannitol-m_01-Block6	4	24	0.258465
		mannitol-m_shield	mannitol-m_01-Block6	4	25	0.342628
		mannitol-m_shield	mannitol-m_01-Block6	4	26	0.351352
		mannitol-m_shield	mannitol-m_01-Block6	4	27	0.306765
		mannitol-m_shield	mannitol-m_01-Block6	4	28	0.215886
		mannitol-m_shield	mannitol-m_01-Block6	4	29	0.145137
		mannitol-m_shield	mannitol-m_01-Block6	4	30	0.091525
		mannitol-m_shield	mannitol-m_01-Block6	4	31	0.0484591
		mannitol-m_shield	mannitol-m_01-Block6	4	32	0.0266882
		mannitol-m_shield	mannitol-m_01-Block6	4	33	0.0943319
		mannitol-m_shield	mannitol-m_01-Block6	4	34	0.14326
		mannitol-m_shield	mannitol-m_01-Block6	4	35	0.147187
		mannitol-m_shield	mannitol-m_01-Block6	4	36	0.214818
		mannitol-m_shield	mannitol-m_01-Block6	4	37	0.223173
		mannitol-m_shield	mannitol-m_01-Block6	4	38	0.225427
		mannitol-m_shield	mannitol-m_01-Block6	4	39	0.257854
		mannitol-m_shield	mannitol-m_01-Block6	4	40	0.411506
		mannitol-m_shield	mannitol-m_01-Block6	4	41	0.475723
		mannitol-m_shield	mannitol-m_01-Block6	4	42	0.370434
		mannitol-m_shield	mannitol-m_01-Block6	4	43	0.318626
		mannitol-m_shield	mannitol-m_01-Block6	4	44	0.24376
		mannitol-m_shield	mannitol-m_01-Block6	4	45	0.244007
		mannitol-m_shield	mannitol-m_01-Block6	4	46	0.330784
		mannitol-m_shield	mannitol-m_01-Block6	4	47	0.536256
[truncated: 503 more rows]

## Sheet: Figure_1h
Panel_h
F-actin, coupled solidification (wt shield & wt shield margin)
condition_stage	sample_id	cell_id_persample	cell_axis_bin	normalized_intensity
wt_shield	wt_01-3	1	1	0.416069
wt_shield	wt_01-3	1	2	0.30763
wt_shield	wt_01-3	1	3	0.196265
wt_shield	wt_01-3	1	4	0.166096
wt_shield	wt_01-3	1	5	0.154787
wt_shield	wt_01-3	1	6	0.110316
wt_shield	wt_01-3	1	7	0.102201
wt_shield	wt_01-3	1	8	0.0919276
wt_shield	wt_01-3	1	9	0.0804165
wt_shield	wt_01-3	1	10	0.0752434
wt_shield	wt_01-3	1	11	0.0813269
wt_shield	wt_01-3	1	12	0.0718645
wt_shield	wt_01-3	1	13	0.0626714
wt_shield	wt_01-3	1	14	0.0563723
wt_shield	wt_01-3	1	15	0.0442389
wt_shield	wt_01-3	1	16	0.0451424
wt_shield	wt_01-3	1	17	0.0335759
wt_shield	wt_01-3	1	18	0.0254655
wt_shield	wt_01-3	1	19	0.015861
wt_shield	wt_01-3	1	20	0.0171738
wt_shield	wt_01-3	1	21	0.0287865
wt_shield	wt_01-3	1	22	0.0350227
wt_shield	wt_01-3	1	23	0.0184485
wt_shield	wt_01-3	1	24	0.0138161
wt_shield	wt_01-3	1	25	0.00983955
wt_shield	wt_01-3	1	26	0.000327381
wt_shield	wt_01-3	1	27	0
wt_shield	wt_01-3	1	28	0.0128259
wt_shield	wt_01-3	1	29	0.0212383
wt_shield	wt_01-3	1	30	0.0411085
wt_shield	wt_01-3	1	31	0.04
wt_shield	wt_01-3	1	32	0.0318692
wt_shield	wt_01-3	1	33	0.015202
wt_shield	wt_01-3	1	34	0.00916809
wt_shield	wt_01-3	1	35	0.0145845
wt_shield	wt_01-3	1	36	0.0189994
wt_shield	wt_01-3	1	37	0.0432205
wt_shield	wt_01-3	1	38	0.0692129
wt_shield	wt_01-3	1	39	0.0844837
wt_shield	wt_01-3	1	40	0.0922046
wt_shield	wt_01-3	1	41	0.121773
wt_shield	wt_01-3	1	42	0.14248
wt_shield	wt_01-3	1	43	0.167385
wt_shield	wt_01-3	1	44	0.164387
wt_shield	wt_01-3	1	45	0.160548
wt_shield	wt_01-3	1	46	0.196812
wt_shield	wt_01-3	1	47	0.288797
wt_shield	wt_01-3	1	48	0.533049
wt_shield	wt_01-3	1	49	0.782111
wt_shield	wt_01-3	1	50	1
wt_shield	wt_01-3	2	1	0.696197
wt_shield	wt_01-3	2	2	0.603278
wt_shield	wt_01-3	2	3	0.247251
wt_shield	wt_01-3	2	4	0.164828
wt_shield	wt_01-3	2	5	0.143691
wt_shield	wt_01-3	2	6	0.10884
wt_shield	wt_01-3	2	7	0.0749909
wt_shield	wt_01-3	2	8	0.0692368
wt_shield	wt_01-3	2	9	0.0650935
wt_shield	wt_01-3	2	10	0.0695046
wt_shield	wt_01-3	2	11	0.0572533
wt_shield	wt_01-3	2	12	0.0474509
wt_shield	wt_01-3	2	13	0.0244119
wt_shield	wt_01-3	2	14	0.0294327
wt_shield	wt_01-3	2	15	0.0383548
wt_shield	wt_01-3	2	16	0.0362442
wt_shield	wt_01-3	2	17	0.0363063
wt_shield	wt_01-3	2	18	0.00953176
wt_shield	wt_01-3	2	19	0
wt_shield	wt_01-3	2	20	0.000590731
wt_shield	wt_01-3	2	21	0.00082063
wt_shield	wt_01-3	2	22	0.00528707
wt_shield	wt_01-3	2	23	0.0154592
wt_shield	wt_01-3	2	24	0.0239034
wt_shield	wt_01-3	2	25	0.0247245
wt_shield	wt_01-3	2	26	0.0231621
wt_shield	wt_01-3	2	27	0.0291536
wt_shield	wt_01-3	2	28	0.0280333
wt_shield	wt_01-3	2	29	0.0247531
wt_shield	wt_01-3	2	30	0.02951
wt_shield	wt_01-3	2	31	0.0346392
wt_shield	wt_01-3	2	32	0.0459115
wt_shield	wt_01-3	2	33	0.0318935
wt_shield	wt_01-3	2	34	0.0471263
wt_shield	wt_01-3	2	35	0.0395544
wt_shield	wt_01-3	2	36	0.0233889
wt_shield	wt_01-3	2	37	0.02724
wt_shield	wt_01-3	2	38	0.0469189
wt_shield	wt_01-3	2	39	0.0407305
wt_shield	wt_01-3	2	40	0.0626247
wt_shield	wt_01-3	2	41	0.0579672
wt_shield	wt_01-3	2	42	0.0641544
wt_shield	wt_01-3	2	43	0.0692635
wt_shield	wt_01-3	2	44	0.0914404
wt_shield	wt_01-3	2	45	0.105984
wt_shield	wt_01-3	2	46	0.173379
wt_shield	wt_01-3	2	47	0.286302
wt_shield	wt_01-3	2	48	0.413931
wt_shield	wt_01-3	2	49	0.690898
wt_shield	wt_01-3	2	50	1
wt_shield	wt_01-3	3	1	1
wt_shield	wt_01-3	3	2	0.834473
wt_shield	wt_01-3	3	3	0.533204
wt_shield	wt_01-3	3	4	0.318325
wt_shield	wt_01-3	3	5	0.195795
wt_shield	wt_01-3	3	6	0.144481
wt_shield	wt_01-3	3	7	0.0861905
wt_shield	wt_01-3	3	8	0.071018
wt_shield	wt_01-3	3	9	0.0522354
wt_shield	wt_01-3	3	10	0.0380329
wt_shield	wt_01-3	3	11	0.0226343
wt_shield	wt_01-3	3	12	0.0100958
wt_shield	wt_01-3	3	13	0.00836216
wt_shield	wt_01-3	3	14	0.0099344
wt_shield	wt_01-3	3	15	0.0173558
wt_shield	wt_01-3	3	16	0.0146682
wt_shield	wt_01-3	3	17	0.00497421
wt_shield	wt_01-3	3	18	0.00695329
wt_shield	wt_01-3	3	19	0.0056736
wt_shield	wt_01-3	3	20	0.00135693
wt_shield	wt_01-3	3	21	0.00566407
wt_shield	wt_01-3	3	22	0.00327038
wt_shield	wt_01-3	3	23	0.00201535
wt_shield	wt_01-3	3	24	0.0041842
wt_shield	wt_01-3	3	25	0.00280064
wt_shield	wt_01-3	3	26	0.00547079
wt_shield	wt_01-3	3	27	0.00760644
wt_shield	wt_01-3	3	28	0.00631328
wt_shield	wt_01-3	3	29	0.00957149
wt_shield	wt_01-3	3	30	0.00631317
wt_shield	wt_01-3	3	31	0.00401952
wt_shield	wt_01-3	3	32	0
wt_shield	wt_01-3	3	33	0.00313133
wt_shield	wt_01-3	3	34	0.000850821
wt_shield	wt_01-3	3	35	0.00552568
wt_shield	wt_01-3	3	36	0.0136528
wt_shield	wt_01-3	3	37	0.0279193
wt_shield	wt_01-3	3	38	0.0350064
wt_shield	wt_01-3	3	39	0.0253008
wt_shield	wt_01-3	3	40	0.0238311
wt_shield	wt_01-3	3	41	0.0217306
wt_shield	wt_01-3	3	42	0.0328158
wt_shield	wt_01-3	3	43	0.0383106
wt_shield	wt_01-3	3	44	0.0591899
wt_shield	wt_01-3	3	45	0.0709533
wt_shield	wt_01-3	3	46	0.0949665
wt_shield	wt_01-3	3	47	0.142023
wt_shield	wt_01-3	3	48	0.264487
wt_shield	wt_01-3	3	49	0.567329
wt_shield	wt_01-3	3	50	0.851029
wt_shield	wt_01-3	4	1	1
wt_shield	wt_01-3	4	2	0.777605
wt_shield	wt_01-3	4	3	0.510051
wt_shield	wt_01-3	4	4	0.342685
wt_shield	wt_01-3	4	5	0.21704
wt_shield	wt_01-3	4	6	0.145965
wt_shield	wt_01-3	4	7	0.12125
wt_shield	wt_01-3	4	8	0.104926
wt_shield	wt_01-3	4	9	0.079261
wt_shield	wt_01-3	4	10	0.0709022
wt_shield	wt_01-3	4	11	0.0626762
wt_shield	wt_01-3	4	12	0.0551128
wt_shield	wt_01-3	4	13	0.0404542
wt_shield	wt_01-3	4	14	0.0285737
wt_shield	wt_01-3	4	15	0.0139959
wt_shield	wt_01-3	4	16	0.0146085
wt_shield	wt_01-3	4	17	0.00789995
wt_shield	wt_01-3	4	18	0.00355482
wt_shield	wt_01-3	4	19	0.00626103
wt_shield	wt_01-3	4	20	0.00670922
wt_shield	wt_01-3	4	21	0.0084512
wt_shield	wt_01-3	4	22	0.00684008
wt_shield	wt_01-3	4	23	0
wt_shield	wt_01-3	4	24	0.00603878
wt_shield	wt_01-3	4	25	0.00725149
wt_shield	wt_01-3	4	26	0.0091509
wt_shield	wt_01-3	4	27	0.00806759
wt_shield	wt_01-3	4	28	0.00592642
wt_shield	wt_01-3	4	29	0.00837607
wt_shield	wt_01-3	4	30	0.0177358
wt_shield	wt_01-3	4	31	0.016969
wt_shield	wt_01-3	4	32	0.0225745
wt_shield	wt_01-3	4	33	0.0298254
wt_shield	wt_01-3	4	34	0.0209087
wt_shield	wt_01-3	4	35	0.0234911
wt_shield	wt_01-3	4	36	0.0266839
wt_shield	wt_01-3	4	37	0.0297077
wt_shield	wt_01-3	4	38	0.0316832
wt_shield	wt_01-3	4	39	0.0432722
wt_shield	wt_01-3	4	40	0.0450678
wt_shield	wt_01-3	4	41	0.0430062
wt_shield	wt_01-3	4	42	0.0520546
wt_shield	wt_01-3	4	43	0.0480908
wt_shield	wt_01-3	4	44	0.0485215
wt_shield	wt_01-3	4	45	0.0580169
wt_shield	wt_01-3	4	46	0.0813862
wt_shield	wt_01-3	4	47	0.11905
wt_shield	wt_01-3	4	48	0.219835
wt_shield	wt_01-3	4	49	0.494654
wt_shield	wt_01-3	4	50	0.774416
wt_shield	wt_01-3	5	1	1
wt_shield	wt_01-3	5	2	0.888152
wt_shield	wt_01-3	5	3	0.606827
wt_shield	wt_01-3	5	4	0.381012
wt_shield	wt_01-3	5	5	0.249814
wt_shield	wt_01-3	5	6	0.176766
wt_shield	wt_01-3	5	7	0.144103
wt_shield	wt_01-3	5	8	0.104461
wt_shield	wt_01-3	5	9	0.0796618
wt_shield	wt_01-3	5	10	0.0765033
wt_shield	wt_01-3	5	11	0.0664123
wt_shield	wt_01-3	5	12	0.0516245
wt_shield	wt_01-3	5	13	0.041057
wt_shield	wt_01-3	5	14	0.0344917
wt_shield	wt_01-3	5	15	0.0273411
wt_shield	wt_01-3	5	16	0.0330823
wt_shield	wt_01-3	5	17	0.0303849
wt_shield	wt_01-3	5	18	0.0101276
wt_shield	wt_01-3	5	19	0.0271591
wt_shield	wt_01-3	5	20	0.0562672
wt_shield	wt_01-3	5	21	0.0895692
wt_shield	wt_01-3	5	22	0.0970854
wt_shield	wt_01-3	5	23	0.0666892
wt_shield	wt_01-3	5	24	0.0529156
wt_shield	wt_01-3	5	25	0.0351083
wt_shield	wt_01-3	5	26	0.0173164
wt_shield	wt_01-3	5	27	0
wt_shield	wt_01-3	5	28	0.000130144
wt_shield	wt_01-3	5	29	0.0144143
wt_shield	wt_01-3	5	30	0.0387364
wt_shield	wt_01-3	5	31	0.0433643
wt_shield	wt_01-3	5	32	0.0988865
wt_shield	wt_01-3	5	33	0.110525
wt_shield	wt_01-3	5	34	0.0950688
wt_shield	wt_01-3	5	35	0.109866
wt_shield	wt_01-3	5	36	0.126875
wt_shield	wt_01-3	5	37	0.14562
wt_shield	wt_01-3	5	38	0.168741
wt_shield	wt_01-3	5	39	0.124393
wt_shield	wt_01-3	5	40	0.0781855
wt_shield	wt_01-3	5	41	0.0737428
wt_shield	wt_01-3	5	42	0.0859979
wt_shield	wt_01-3	5	43	0.14859
wt_shield	wt_01-3	5	44	0.179515
wt_shield	wt_01-3	5	45	0.154747
wt_shield	wt_01-3	5	46	0.231361
wt_shield	wt_01-3	5	47	0.394487
wt_shield	wt_01-3	5	48	0.530167
wt_shield	wt_01-3	5	49	0.625594
wt_shield	wt_01-3	5	50	0.770549
wt_shield	wt_01-3	6	1	0.452259
wt_shield	wt_01-3	6	2	0.426415
wt_shield	wt_01-3	6	3	0.267125
wt_shield	wt_01-3	6	4	0.16584
wt_shield	wt_01-3	6	5	0.103719
wt_shield	wt_01-3	6	6	0.0894316
wt_shield	wt_01-3	6	7	0.0699402
wt_shield	wt_01-3	6	8	0.056083
wt_shield	wt_01-3	6	9	0.0498027
wt_shield	wt_01-3	6	10	0.0517985
wt_shield	wt_01-3	6	11	0.0541074
wt_shield	wt_01-3	6	12	0.0508877
wt_shield	wt_01-3	6	13	0.0368311
wt_shield	wt_01-3	6	14	0.0342392
wt_shield	wt_01-3	6	15	0.0247484
wt_shield	wt_01-3	6	16	0.020621
wt_shield	wt_01-3	6	17	0.0262978
wt_shield	wt_01-3	6	18	0.0266829
wt_shield	wt_01-3	6	19	0.0314245
wt_shield	wt_01-3	6	20	0.0316116
wt_shield	wt_01-3	6	21	0.0403048
wt_shield	wt_01-3	6	22	0.0593708
wt_shield	wt_01-3	6	23	0.0329928
wt_shield	wt_01-3	6	24	0.0253428
wt_shield	wt_01-3	6	25	0.0241806
wt_shield	wt_01-3	6	26	0.0194924
wt_shield	wt_01-3	6	27	0.0160101
wt_shield	wt_01-3	6	28	0.013192
wt_shield	wt_01-3	6	29	0.00800635
wt_shield	wt_01-3	6	30	0
wt_shield	wt_01-3	6	31	0.00889057
wt_shield	wt_01-3	6	32	0.00863574
wt_shield	wt_01-3	6	33	0.0113887
wt_shield	wt_01-3	6	34	0.0222516
wt_shield	wt_01-3	6	35	0.0291164
wt_shield	wt_01-3	6	36	0.0329698
wt_shield	wt_01-3	6	37	0.0385294
wt_shield	wt_01-3	6	38	0.0434394
wt_shield	wt_01-3	6	39	0.0359282
wt_shield	wt_01-3	6	40	0.0422049
wt_shield	wt_01-3	6	41	0.042002
wt_shield	wt_01-3	6	42	0.0550847
wt_shield	wt_01-3	6	43	0.0660765
wt_shield	wt_01-3	6	44	0.0786227
wt_shield	wt_01-3	6	45	0.108597
wt_shield	wt_01-3	6	46	0.162528
wt_shield	wt_01-3	6	47	0.258148
wt_shield	wt_01-3	6	48	0.391368
wt_shield	wt_01-3	6	49	0.718831
wt_shield	wt_01-3	6	50	1
wt_shield	wt_01-3	7	1	1
wt_shield	wt_01-3	7	2	0.522943
wt_shield	wt_01-3	7	3	0.190184
wt_shield	wt_01-3	7	4	0.137393
wt_shield	wt_01-3	7	5	0.107445
wt_shield	wt_01-3	7	6	0.0827613
wt_shield	wt_01-3	7	7	0.0757519
wt_shield	wt_01-3	7	8	0.0572164
wt_shield	wt_01-3	7	9	0.0448734
wt_shield	wt_01-3	7	10	0.0399545
wt_shield	wt_01-3	7	11	0.0276203
wt_shield	wt_01-3	7	12	0.0248362
wt_shield	wt_01-3	7	13	0.0202185
wt_shield	wt_01-3	7	14	0.011658
wt_shield	wt_01-3	7	15	0.00329152
wt_shield	wt_01-3	7	16	0.00668189
wt_shield	wt_01-3	7	17	0.00410994
wt_shield	wt_01-3	7	18	0.00512843
wt_shield	wt_01-3	7	19	0.00497073
wt_shield	wt_01-3	7	20	0.0128992
wt_shield	wt_01-3	7	21	0.0125817
wt_shield	wt_01-3	7	22	0.00286448
wt_shield	wt_01-3	7	23	0.00591693
wt_shield	wt_01-3	7	24	0.0036819
wt_shield	wt_01-3	7	25	0.0033396
wt_shield	wt_01-3	7	26	0
wt_shield	wt_01-3	7	27	0.000602553
wt_shield	wt_01-3	7	28	0.00546602
wt_shield	wt_01-3	7	29	0.0120252
wt_shield	wt_01-3	7	30	0.032102
wt_shield	wt_01-3	7	31	0.0307185
wt_shield	wt_01-3	7	32	0.0370392
wt_shield	wt_01-3	7	33	0.0381034
wt_shield	wt_01-3	7	34	0.0442426
wt_shield	wt_01-3	7	35	0.0402662
wt_shield	wt_01-3	7	36	0.0325527
wt_shield	wt_01-3	7	37	0.0354713
wt_shield	wt_01-3	7	38	0.0283378
wt_shield	wt_01-3	7	39	0.0267521
wt_shield	wt_01-3	7	40	0.0204015
wt_shield	wt_01-3	7	41	0.0332265
wt_shield	wt_01-3	7	42	0.0366801
wt_shield	wt_01-3	7	43	0.0447315
wt_shield	wt_01-3	7	44	0.0473186
wt_shield	wt_01-3	7	45	0.0701669
wt_shield	wt_01-3	7	46	0.107218
wt_shield	wt_01-3	7	47	0.180725
wt_shield	wt_01-3	7	48	0.329444
wt_shield	wt_01-3	7	49	0.602427
wt_shield	wt_01-3	7	50	0.673075
wt_shield	wt_02-3	1	1	0.751843
wt_shield	wt_02-3	1	2	0.542096
wt_shield	wt_02-3	1	3	0.210038
wt_shield	wt_02-3	1	4	0.0993232
wt_shield	wt_02-3	1	5	0.0580205
wt_shield	wt_02-3	1	6	0.0453353
wt_shield	wt_02-3	1	7	0.0413373
wt_shield	wt_02-3	1	8	0.0320514
wt_shield	wt_02-3	1	9	0.0228095
wt_shield	wt_02-3	1	10	0.0246494
wt_shield	wt_02-3	1	11	0.02599
wt_shield	wt_02-3	1	12	0.0246419
wt_shield	wt_02-3	1	13	0.0201553
wt_shield	wt_02-3	1	14	0.0306353
wt_shield	wt_02-3	1	15	0.026206
wt_shield	wt_02-3	1	16	0.0226706
wt_shield	wt_02-3	1	17	0.019379
wt_shield	wt_02-3	1	18	0.0151494
wt_shield	wt_02-3	1	19	0.00727198
wt_shield	wt_02-3	1	20	0.00768261
wt_shield	wt_02-3	1	21	0.00272751
wt_shield	wt_02-3	1	22	0
wt_shield	wt_02-3	1	23	0.0101532
wt_shield	wt_02-3	1	24	0.00513416
wt_shield	wt_02-3	1	25	0.00599292
wt_shield	wt_02-3	1	26	0.00144602
wt_shield	wt_02-3	1	27	0.00468433
wt_shield	wt_02-3	1	28	0.00269049
wt_shield	wt_02-3	1	29	0.00828972
wt_shield	wt_02-3	1	30	0.00193844
wt_shield	wt_02-3	1	31	0.00620077
wt_shield	wt_02-3	1	32	0.00510609
wt_shield	wt_02-3	1	33	0.00886609
wt_shield	wt_02-3	1	34	0.0186413
wt_shield	wt_02-3	1	35	0.0302017
wt_shield	wt_02-3	1	36	0.0240447
wt_shield	wt_02-3	1	37	0.0261574
wt_shield	wt_02-3	1	38	0.022966
wt_shield	wt_02-3	1	39	0.0258109
wt_shield	wt_02-3	1	40	0.0311302
wt_shield	wt_02-3	1	41	0.0371654
wt_shield	wt_02-3	1	42	0.0345226
wt_shield	wt_02-3	1	43	0.0297117
wt_shield	wt_02-3	1	44	0.027489
wt_shield	wt_02-3	1	45	0.0455129
wt_shield	wt_02-3	1	46	0.0513728
wt_shield	wt_02-3	1	47	0.0960597
wt_shield	wt_02-3	1	48	0.210057
wt_shield	wt_02-3	1	49	0.531228
wt_shield	wt_02-3	1	50	1
wt_shield	wt_02-3	2	1	0.709918
wt_shield	wt_02-3	2	2	0.787363
wt_shield	wt_02-3	2	3	0.575224
wt_shield	wt_02-3	2	4	0.351329
wt_shield	wt_02-3	2	5	0.195928
wt_shield	wt_02-3	2	6	0.168543
wt_shield	wt_02-3	2	7	0.179909
wt_shield	wt_02-3	2	8	0.188835
wt_shield	wt_02-3	2	9	0.157893
wt_shield	wt_02-3	2	10	0.121583
wt_shield	wt_02-3	2	11	0.111232
wt_shield	wt_02-3	2	12	0.100567
wt_shield	wt_02-3	2	13	0.0809081
wt_shield	wt_02-3	2	14	0.0682712
wt_shield	wt_02-3	2	15	0.042214
wt_shield	wt_02-3	2	16	0.0391854
wt_shield	wt_02-3	2	17	0.0269876
wt_shield	wt_02-3	2	18	0
wt_shield	wt_02-3	2	19	0.0202921
wt_shield	wt_02-3	2	20	0.0260982
wt_shield	wt_02-3	2	21	0.019466
wt_shield	wt_02-3	2	22	0.0462689
wt_shield	wt_02-3	2	23	0.0570343
wt_shield	wt_02-3	2	24	0.0674004
wt_shield	wt_02-3	2	25	0.0566473
wt_shield	wt_02-3	2	26	0.0720254
wt_shield	wt_02-3	2	27	0.0565515
wt_shield	wt_02-3	2	28	0.0436086
wt_shield	wt_02-3	2	29	0.040458
wt_shield	wt_02-3	2	30	0.0370642
wt_shield	wt_02-3	2	31	0.0254898
wt_shield	wt_02-3	2	32	0.0407843
wt_shield	wt_02-3	2	33	0.0688003
wt_shield	wt_02-3	2	34	0.0487046
wt_shield	wt_02-3	2	35	0.0406816
wt_shield	wt_02-3	2	36	0.0234959
wt_shield	wt_02-3	2	37	0.0211762
wt_shield	wt_02-3	2	38	0.0434431
wt_shield	wt_02-3	2	39	0.062306
wt_shield	wt_02-3	2	40	0.0613697
wt_shield	wt_02-3	2	41	0.0885665
wt_shield	wt_02-3	2	42	0.0901415
wt_shield	wt_02-3	2	43	0.104168
wt_shield	wt_02-3	2	44	0.124147
wt_shield	wt_02-3	2	45	0.105558
wt_shield	wt_02-3	2	46	0.152279
wt_shield	wt_02-3	2	47	0.174298
wt_shield	wt_02-3	2	48	0.256597
wt_shield	wt_02-3	2	49	0.524699
wt_shield	wt_02-3	2	50	1
wt_shield	wt_02-3	3	1	1
wt_shield	wt_02-3	3	2	0.942493
wt_shield	wt_02-3	3	3	0.582353
wt_shield	wt_02-3	3	4	0.291163
wt_shield	wt_02-3	3	5	0.193052
wt_shield	wt_02-3	3	6	0.164675
wt_shield	wt_02-3	3	7	0.155719
wt_shield	wt_02-3	3	8	0.115393
wt_shield	wt_02-3	3	9	0.0770638
wt_shield	wt_02-3	3	10	0.0667075
wt_shield	wt_02-3	3	11	0.0391668
wt_shield	wt_02-3	3	12	0.0508916
wt_shield	wt_02-3	3	13	0.0470075
wt_shield	wt_02-3	3	14	0.0501591
wt_shield	wt_02-3	3	15	0.0332617
wt_shield	wt_02-3	3	16	0.0275835
wt_shield	wt_02-3	3	17	0.0119195
wt_shield	wt_02-3	3	18	0.0188439
wt_shield	wt_02-3	3	19	0.0163336
wt_shield	wt_02-3	3	20	0.019358
wt_shield	wt_02-3	3	21	0.0125576
wt_shield	wt_02-3	3	22	0.0181818
wt_shield	wt_02-3	3	23	0.0267122
wt_shield	wt_02-3	3	24	0.0231179
wt_shield	wt_02-3	3	25	0.0276851
wt_shield	wt_02-3	3	26	0.00922109
wt_shield	wt_02-3	3	27	0.00581169
wt_shield	wt_02-3	3	28	0.00951256
wt_shield	wt_02-3	3	29	0.0156546
wt_shield	wt_02-3	3	30	0.00568514
wt_shield	wt_02-3	3	31	0
wt_shield	wt_02-3	3	32	0.0142865
wt_shield	wt_02-3	3	33	0.0257902
wt_shield	wt_02-3	3	34	0.0464491
wt_shield	wt_02-3	3	35	0.0614466
wt_shield	wt_02-3	3	36	0.0768121
wt_shield	wt_02-3	3	37	0.0731114
wt_shield	wt_02-3	3	38	0.0678105
wt_shield	wt_02-3	3	39	0.0552751
wt_shield	wt_02-3	3	40	0.0121484
wt_shield	wt_02-3	3	41	0.00900096
wt_shield	wt_02-3	3	42	0.0507237
wt_shield	wt_02-3	3	43	0.0314991
wt_shield	wt_02-3	3	44	0.0275858
wt_shield	wt_02-3	3	45	0.0387221
wt_shield	wt_02-3	3	46	0.0478205
wt_shield	wt_02-3	3	47	0.128436
wt_shield	wt_02-3	3	48	0.247256
wt_shield	wt_02-3	3	49	0.538914
wt_shield	wt_02-3	3	50	0.88173
wt_shield	wt_02-3	4	1	1
wt_shield	wt_02-3	4	2	0.576578
wt_shield	wt_02-3	4	3	0.275906
wt_shield	wt_02-3	4	4	0.134721
wt_shield	wt_02-3	4	5	0.0898058
wt_shield	wt_02-3	4	6	0.0709915
wt_shield	wt_02-3	4	7	0.0803013
wt_shield	wt_02-3	4	8	0.0683322
wt_shield	wt_02-3	4	9	0.0804072
wt_shield	wt_02-3	4	10	0.0857838
wt_shield	wt_02-3	4	11	0.0711729
wt_shield	wt_02-3	4	12	0.0625034
wt_shield	wt_02-3	4	13	0.0536348
wt_shield	wt_02-3	4	14	0.0561449
wt_shield	wt_02-3	4	15	0.0487791
wt_shield	wt_02-3	4	16	0.038116
wt_shield	wt_02-3	4	17	0.00995096
wt_shield	wt_02-3	4	18	0.00680507
wt_shield	wt_02-3	4	19	0.00569181
wt_shield	wt_02-3	4	20	0
wt_shield	wt_02-3	4	21	0.00378761
wt_shield	wt_02-3	4	22	0.010864
wt_shield	wt_02-3	4	23	0.00654694
wt_shield	wt_02-3	4	24	0.00611461
wt_shield	wt_02-3	4	25	0.0133635
wt_shield	wt_02-3	4	26	0.0173527
wt_shield	wt_02-3	4	27	0.0239854
wt_shield	wt_02-3	4	28	0.0386412
wt_shield	wt_02-3	4	29	0.0242314
wt_shield	wt_02-3	4	30	0.0191479
wt_shield	wt_02-3	4	31	0.0399365
wt_shield	wt_02-3	4	32	0.0530725
wt_shield	wt_02-3	4	33	0.0627673
wt_shield	wt_02-3	4	34	0.0649178
wt_shield	wt_02-3	4	35	0.0707147
wt_shield	wt_02-3	4	36	0.0712084
wt_shield	wt_02-3	4	37	0.0677651
wt_shield	wt_02-3	4	38	0.0587517
wt_shield	wt_02-3	4	39	0.0583757
wt_shield	wt_02-3	4	40	0.0509217
wt_shield	wt_02-3	4	41	0.0460507
wt_shield	wt_02-3	4	42	0.0598394
wt_shield	wt_02-3	4	43	0.0676252
wt_shield	wt_02-3	4	44	0.0699813
wt_shield	wt_02-3	4	45	0.0864365
wt_shield	wt_02-3	4	46	0.111603
wt_shield	wt_02-3	4	47	0.149821
wt_shield	wt_02-3	4	48	0.222062
wt_shield	wt_02-3	4	49	0.459045
wt_shield	wt_02-3	4	50	0.911779
wt_shield	wt_02-3	5	1	1
wt_shield	wt_02-3	5	2	0.57448
wt_shield	wt_02-3	5	3	0.26512
wt_shield	wt_02-3	5	4	0.11093
wt_shield	wt_02-3	5	5	0.0706698
wt_shield	wt_02-3	5	6	0.0512421
wt_shield	wt_02-3	5	7	0.0514763
wt_shield	wt_02-3	5	8	0.0347126
wt_shield	wt_02-3	5	9	0.048625
wt_shield	wt_02-3	5	10	0.0798972
wt_shield	wt_02-3	5	11	0.118389
wt_shield	wt_02-3	5	12	0.149049
wt_shield	wt_02-3	5	13	0.123933
wt_shield	wt_02-3	5	14	0.11289
wt_shield	wt_02-3	5	15	0.0883385
wt_shield	wt_02-3	5	16	0.0741054
wt_shield	wt_02-3	5	17	0.0538012
wt_shield	wt_02-3	5	18	0.0347339
wt_shield	wt_02-3	5	19	0.0392821
wt_shield	wt_02-3	5	20	0.0336659
wt_shield	wt_02-3	5	21	0.048015
wt_shield	wt_02-3	5	22	0.0412327
wt_shield	wt_02-3	5	23	0.0504432
wt_shield	wt_02-3	5	24	0.0381247
wt_shield	wt_02-3	5	25	0.0105777
wt_shield	wt_02-3	5	26	0
wt_shield	wt_02-3	5	27	0.01113
wt_shield	wt_02-3	5	28	0.0287237
wt_shield	wt_02-3	5	29	0.0219969
wt_shield	wt_02-3	5	30	0.0272703
wt_shield	wt_02-3	5	31	0.059585
wt_shield	wt_02-3	5	32	0.0860257
wt_shield	wt_02-3	5	33	0.0948617
wt_shield	wt_02-3	5	34	0.0987366
wt_shield	wt_02-3	5	35	0.0782837
wt_shield	wt_02-3	5	36	0.0721992
wt_shield	wt_02-3	5	37	0.0784164
wt_shield	wt_02-3	5	38	0.0790472
wt_shield	wt_02-3	5	39	0.0553413
wt_shield	wt_02-3	5	40	0.0505926
wt_shield	wt_02-3	5	41	0.0915522
wt_shield	wt_02-3	5	42	0.0840801
wt_shield	wt_02-3	5	43	0.065493
wt_shield	wt_02-3	5	44	0.0476182
wt_shield	wt_02-3	5	45	0.0673112
wt_shield	wt_02-3	5	46	0.083199
wt_shield	wt_02-3	5	47	0.124065
wt_shield	wt_02-3	5	48	0.204567
wt_shield	wt_02-3	5	49	0.547041
wt_shield	wt_02-3	5	50	0.913434
wt_shield	wt_02-3	6	1	1
wt_shield	wt_02-3	6	2	0.578857
wt_shield	wt_02-3	6	3	0.335055
wt_shield	wt_02-3	6	4	0.315456
wt_shield	wt_02-3	6	5	0.231772
wt_shield	wt_02-3	6	6	0.168763
wt_shield	wt_02-3	6	7	0.127187
wt_shield	wt_02-3	6	8	0.130035
wt_shield	wt_02-3	6	9	0.200411
wt_shield	wt_02-3	6	10	0.219701
wt_shield	wt_02-3	6	11	0.146523
wt_shield	wt_02-3	6	12	0.133394
wt_shield	wt_02-3	6	13	0.143319
wt_shield	wt_02-3	6	14	0.0823132
wt_shield	wt_02-3	6	15	0.0364243
wt_shield	wt_02-3	6	16	0.0267917
wt_shield	wt_02-3	6	17	0.0283546
wt_shield	wt_02-3	6	18	0.0563216
wt_shield	wt_02-3	6	19	0.0950957
wt_shield	wt_02-3	6	20	0.063885
wt_shield	wt_02-3	6	21	0.0629484
wt_shield	wt_02-3	6	22	0.0438883
wt_shield	wt_02-3	6	23	0.0181429
wt_shield	wt_02-3	6	24	0.0231006
wt_shield	wt_02-3	6	25	0.00458623
wt_shield	wt_02-3	6	26	0
wt_shield	wt_02-3	6	27	0.00949
wt_shield	wt_02-3	6	28	0.0232279
wt_shield	wt_02-3	6	29	0.0350812
wt_shield	wt_02-3	6	30	0.0637501
wt_shield	wt_02-3	6	31	0.0325648
wt_shield	wt_02-3	6	32	0.0544715
wt_shield	wt_02-3	6	33	0.0755421
wt_shield	wt_02-3	6	34	0.0795313
wt_shield	wt_02-3	6	35	0.111619
wt_shield	wt_02-3	6	36	0.102551
wt_shield	wt_02-3	6	37	0.0247165
wt_shield	wt_02-3	6	38	0.0348283
wt_shield	wt_02-3	6	39	0.0504714
wt_shield	wt_02-3	6	40	0.123167
wt_shield	wt_02-3	6	41	0.146948
wt_shield	wt_02-3	6	42	0.117549
wt_shield	wt_02-3	6	43	0.126116
wt_shield	wt_02-3	6	44	0.134889
wt_shield	wt_02-3	6	45	0.160774
wt_shield	wt_02-3	6	46	0.219943
wt_shield	wt_02-3	6	47	0.39701
wt_shield	wt_02-3	6	48	0.561032
wt_shield	wt_02-3	6	49	0.604973
wt_shield	wt_02-3	6	50	0.607062
wt_shield	wt_02-3	7	1	0.74869
wt_shield	wt_02-3	7	2	0.454394
wt_shield	wt_02-3	7	3	0.190584
wt_shield	wt_02-3	7	4	0.131234
wt_shield	wt_02-3	7	5	0.0991314
wt_shield	wt_02-3	7	6	0.0848349
wt_shield	wt_02-3	7	7	0.0899792
wt_shield	wt_02-3	7	8	0.0937583
wt_shield	wt_02-3	7	9	0.0717554
wt_shield	wt_02-3	7	10	0.0632731
wt_shield	wt_02-3	7	11	0.0456765
wt_shield	wt_02-3	7	12	0.0433059
wt_shield	wt_02-3	7	13	0.0420775
wt_shield	wt_02-3	7	14	0.0254871
wt_shield	wt_02-3	7	15	0.0385571
wt_shield	wt_02-3	7	16	0.0307906
wt_shield	wt_02-3	7	17	0.0149123
wt_shield	wt_02-3	7	18	0.00548505
wt_shield	wt_02-3	7	19	0.0179273
wt_shield	wt_02-3	7	20	0.0289164
wt_shield	wt_02-3	7	21	0.0359352
wt_shield	wt_02-3	7	22	0.0252953
wt_shield	wt_02-3	7	23	0.0250285
wt_shield	wt_02-3	7	24	0.0338945
wt_shield	wt_02-3	7	25	0.018119
wt_shield	wt_02-3	7	26	0.019057
wt_shield	wt_02-3	7	27	0.0225825
wt_shield	wt_02-3	7	28	0.0229736
wt_shield	wt_02-3	7	29	0.0130977
wt_shield	wt_02-3	7	30	0
wt_shield	wt_02-3	7	31	0.00288864
wt_shield	wt_02-3	7	32	0.00317313
wt_shield	wt_02-3	7	33	0.0461286
wt_shield	wt_02-3	7	34	0.0995967
wt_shield	wt_02-3	7	35	0.0995109
wt_shield	wt_02-3	7	36	0.0631757
wt_shield	wt_02-3	7	37	0.0545258
wt_shield	wt_02-3	7	38	0.0670151
wt_shield	wt_02-3	7	39	0.0837976
wt_shield	wt_02-3	7	40	0.0608902
wt_shield	wt_02-3	7	41	0.045085
wt_shield	wt_02-3	7	42	0.055363
wt_shield	wt_02-3	7	43	0.0782257
wt_shield	wt_02-3	7	44	0.0866546
wt_shield	wt_02-3	7	45	0.0961977
wt_shield	wt_02-3	7	46	0.17168
wt_shield	wt_02-3	7	47	0.294658
wt_shield	wt_02-3	7	48	0.484898
wt_shield	wt_02-3	7	49	0.771778
wt_shield	wt_02-3	7	50	1
wt_shield	wt_03-3	1	1	0.83847
wt_shield	wt_03-3	1	2	0.358431
wt_shield	wt_03-3	1	3	0.198743
wt_shield	wt_03-3	1	4	0.110942
wt_shield	wt_03-3	1	5	0.0869195
wt_shield	wt_03-3	1	6	0.0950367
wt_shield	wt_03-3	1	7	0.118291
wt_shield	wt_03-3	1	8	0.0836669
wt_shield	wt_03-3	1	9	0.0619937
wt_shield	wt_03-3	1	10	0.0429398
wt_shield	wt_03-3	1	11	0.0385701
wt_shield	wt_03-3	1	12	0.0376133
wt_shield	wt_03-3	1	13	0.0270788
wt_shield	wt_03-3	1	14	0.0329125
wt_shield	wt_03-3	1	15	0.0268733
wt_shield	wt_03-3	1	16	0.0229348
wt_shield	wt_03-3	1	17	0.0153411
wt_shield	wt_03-3	1	18	0.012929
wt_shield	wt_03-3	1	19	0.00397843
wt_shield	wt_03-3	1	20	0.00207133
wt_shield	wt_03-3	1	21	0.00283496
wt_shield	wt_03-3	1	22	0.00918069
wt_shield	wt_03-3	1	23	0.0217154
wt_shield	wt_03-3	1	24	0.0898072
wt_shield	wt_03-3	1	25	0.242556
wt_shield	wt_03-3	1	26	0.147059
wt_shield	wt_03-3	1	27	0.0204573
wt_shield	wt_03-3	1	28	0
wt_shield	wt_03-3	1	29	0.00516274
wt_shield	wt_03-3	1	30	0.00742289
wt_shield	wt_03-3	1	31	0.0162483
wt_shield	wt_03-3	1	32	0.0208209
wt_shield	wt_03-3	1	33	0.0261255
wt_shield	wt_03-3	1	34	0.0225785
wt_shield	wt_03-3	1	35	0.028563
wt_shield	wt_03-3	1	36	0.0324651
wt_shield	wt_03-3	1	37	0.0271833
wt_shield	wt_03-3	1	38	0.0388868
wt_shield	wt_03-3	1	39	0.0347994
wt_shield	wt_03-3	1	40	0.0415087
wt_shield	wt_03-3	1	41	0.0434835
wt_shield	wt_03-3	1	42	0.0474834
wt_shield	wt_03-3	1	43	0.0593985
wt_shield	wt_03-3	1	44	0.0562904
wt_shield	wt_03-3	1	45	0.0786759
wt_shield	wt_03-3	1	46	0.11865
wt_shield	wt_03-3	1	47	0.180135
wt_shield	wt_03-3	1	48	0.402355
wt_shield	wt_03-3	1	49	0.808029
wt_shield	wt_03-3	1	50	1
wt_shield	wt_03-3	2	1	1
wt_shield	wt_03-3	2	2	0.657031
wt_shield	wt_03-3	2	3	0.363262
wt_shield	wt_03-3	2	4	0.2039
wt_shield	wt_03-3	2	5	0.1934
wt_shield	wt_03-3	2	6	0.0947165
wt_shield	wt_03-3	2	7	0.0478224
wt_shield	wt_03-3	2	8	0.0344906
wt_shield	wt_03-3	2	9	0.0289086
wt_shield	wt_03-3	2	10	0.0223182
wt_shield	wt_03-3	2	11	0.00593435
wt_shield	wt_03-3	2	12	0.00515569
wt_shield	wt_03-3	2	13	0.0121109
wt_shield	wt_03-3	2	14	0.00670219
wt_shield	wt_03-3	2	15	0.00713324
wt_shield	wt_03-3	2	16	0.00877569
wt_shield	wt_03-3	2	17	0.006562
wt_shield	wt_03-3	2	18	0.00745889
wt_shield	wt_03-3	2	19	0.0092145
wt_shield	wt_03-3	2	20	0.00872387
wt_shield	wt_03-3	2	21	0
wt_shield	wt_03-3	2	22	0.00628466
wt_shield	wt_03-3	2	23	0.00828113
wt_shield	wt_03-3	2	24	0.0133861
wt_shield	wt_03-3	2	25	0.0110177
wt_shield	wt_03-3	2	26	0.0115015
wt_shield	wt_03-3	2	27	0.00935402
wt_shield	wt_03-3	2	28	0.0236894
wt_shield	wt_03-3	2	29	0.0189513
wt_shield	wt_03-3	2	30	0.0146631
wt_shield	wt_03-3	2	31	0.010283
wt_shield	wt_03-3	2	32	0.012671
wt_shield	wt_03-3	2	33	0.0157346
wt_shield	wt_03-3	2	34	0.0175804
wt_shield	wt_03-3	2	35	0.0162471
wt_shield	wt_03-3	2	36	0.0142722
wt_shield	wt_03-3	2	37	0.0170879
wt_shield	wt_03-3	2	38	0.0159653
wt_shield	wt_03-3	2	39	0.0274648
wt_shield	wt_03-3	2	40	0.0334342
wt_shield	wt_03-3	2	41	0.0432842
wt_shield	wt_03-3	2	42	0.0613045
wt_shield	wt_03-3	2	43	0.0759885
wt_shield	wt_03-3	2	44	0.0879291
wt_shield	wt_03-3	2	45	0.0876197
wt_shield	wt_03-3	2	46	0.0909519
wt_shield	wt_03-3	2	47	0.114811
wt_shield	wt_03-3	2	48	0.194478
wt_shield	wt_03-3	2	49	0.409133
wt_shield	wt_03-3	2	50	0.664025
wt_shield	wt_03-3	3	1	0.583906
wt_shield	wt_03-3	3	2	0.500136
wt_shield	wt_03-3	3	3	0.460327
wt_shield	wt_03-3	3	4	0.410596
wt_shield	wt_03-3	3	5	0.163817
wt_shield	wt_03-3	3	6	0.101808
wt_shield	wt_03-3	3	7	0.0838031
wt_shield	wt_03-3	3	8	0.0763071
wt_shield	wt_03-3	3	9	0.0723344
wt_shield	wt_03-3	3	10	0.0672716
wt_shield	wt_03-3	3	11	0.0626521
wt_shield	wt_03-3	3	12	0.0464256
wt_shield	wt_03-3	3	13	0.0406066
wt_shield	wt_03-3	3	14	0.0243696
wt_shield	wt_03-3	3	15	0.00827634
wt_shield	wt_03-3	3	16	0.0139142
wt_shield	wt_03-3	3	17	0
wt_shield	wt_03-3	3	18	0.0036769
wt_shield	wt_03-3	3	19	0.0157358
wt_shield	wt_03-3	3	20	0.0194726
wt_shield	wt_03-3	3	21	0.0100669
wt_shield	wt_03-3	3	22	0.0138562
wt_shield	wt_03-3	3	23	0.0120131
wt_shield	wt_03-3	3	24	0.0202289
wt_shield	wt_03-3	3	25	0.017305
wt_shield	wt_03-3	3	26	0.0200257
wt_shield	wt_03-3	3	27	0.030651
wt_shield	wt_03-3	3	28	0.0412182
wt_shield	wt_03-3	3	29	0.0381095
wt_shield	wt_03-3	3	30	0.0567824
wt_shield	wt_03-3	3	31	0.0635554
wt_shield	wt_03-3	3	32	0.0532844
wt_shield	wt_03-3	3	33	0.0689134
wt_shield	wt_03-3	3	34	0.116656
wt_shield	wt_03-3	3	35	0.232876
wt_shield	wt_03-3	3	36	0.331646
wt_shield	wt_03-3	3	37	0.264502
wt_shield	wt_03-3	3	38	0.139231
wt_shield	wt_03-3	3	39	0.0595927
wt_shield	wt_03-3	3	40	0.0389
wt_shield	wt_03-3	3	41	0.0678618
wt_shield	wt_03-3	3	42	0.0820659
wt_shield	wt_03-3	3	43	0.135425
wt_shield	wt_03-3	3	44	0.177517
wt_shield	wt_03-3	3	45	0.247387
wt_shield	wt_03-3	3	46	0.330422
wt_shield	wt_03-3	3	47	0.375951
wt_shield	wt_03-3	3	48	0.477318
wt_shield	wt_03-3	3	49	0.647792
wt_shield	wt_03-3	3	50	1
wt_shield	wt_03-3	4	1	0.44449
wt_shield	wt_03-3	4	2	0.294896
wt_shield	wt_03-3	4	3	0.198829
wt_shield	wt_03-3	4	4	0.129216
wt_shield	wt_03-3	4	5	0.137608
wt_shield	wt_03-3	4	6	0.11791
wt_shield	wt_03-3	4	7	0.0693983
wt_shield	wt_03-3	4	8	0.0462708
wt_shield	wt_03-3	4	9	0.0494448
wt_shield	wt_03-3	4	10	0.0416297
wt_shield	wt_03-3	4	11	0.0340764
wt_shield	wt_03-3	4	12	0.0301516
wt_shield	wt_03-3	4	13	0.0216941
wt_shield	wt_03-3	4	14	0.0103128
wt_shield	wt_03-3	4	15	0
wt_shield	wt_03-3	4	16	0.00552038
wt_shield	wt_03-3	4	17	0.0141053
wt_shield	wt_03-3	4	18	0.0203421
wt_shield	wt_03-3	4	19	0.0228735
wt_shield	wt_03-3	4	20	0.0252755
wt_shield	wt_03-3	4	21	0.0189743
wt_shield	wt_03-3	4	22	0.0232426
wt_shield	wt_03-3	4	23	0.0245274
wt_shield	wt_03-3	4	24	0.0235265
wt_shield	wt_03-3	4	25	0.0344892
wt_shield	wt_03-3	4	26	0.0347557
wt_shield	wt_03-3	4	27	0.0357395
wt_shield	wt_03-3	4	28	0.0394588
wt_shield	wt_03-3	4	29	0.0316459
wt_shield	wt_03-3	4	30	0.0505376
wt_shield	wt_03-3	4	31	0.0653856
wt_shield	wt_03-3	4	32	0.0687421
wt_shield	wt_03-3	4	33	0.0774584
wt_shield	wt_03-3	4	34	0.0628299
wt_shield	wt_03-3	4	35	0.0562116
wt_shield	wt_03-3	4	36	0.0414275
wt_shield	wt_03-3	4	37	0.0557281
wt_shield	wt_03-3	4	38	0.0531562
wt_shield	wt_03-3	4	39	0.0571885
wt_shield	wt_03-3	4	40	0.0480054
wt_shield	wt_03-3	4	41	0.0601586
wt_shield	wt_03-3	4	42	0.0651708
wt_shield	wt_03-3	4	43	0.0762955
wt_shield	wt_03-3	4	44	0.104486
wt_shield	wt_03-3	4	45	0.171239
wt_shield	wt_03-3	4	46	0.217388
wt_shield	wt_03-3	4	47	0.220281
wt_shield	wt_03-3	4	48	0.33999
wt_shield	wt_03-3	4	49	0.667288
wt_shield	wt_03-3	4	50	1
wt_shield	wt_03-3	5	1	0.893667
wt_shield	wt_03-3	5	2	0.712373
wt_shield	wt_03-3	5	3	0.440266
wt_shield	wt_03-3	5	4	0.270015
wt_shield	wt_03-3	5	5	0.185516
wt_shield	wt_03-3	5	6	0.148915
wt_shield	wt_03-3	5	7	0.117429
wt_shield	wt_03-3	5	8	0.123564
wt_shield	wt_03-3	5	9	0.144727
wt_shield	wt_03-3	5	10	0.115272
wt_shield	wt_03-3	5	11	0.0962894
wt_shield	wt_03-3	5	12	0.0909412
wt_shield	wt_03-3	5	13	0.104408
wt_shield	wt_03-3	5	14	0.0880328
wt_shield	wt_03-3	5	15	0.075214
wt_shield	wt_03-3	5	16	0.04143
wt_shield	wt_03-3	5	17	0.0329399
wt_shield	wt_03-3	5	18	0.026506
wt_shield	wt_03-3	5	19	0.0308552
wt_shield	wt_03-3	5	20	0.0299114
wt_shield	wt_03-3	5	21	0.022714
wt_shield	wt_03-3	5	22	0.0137742
wt_shield	wt_03-3	5	23	0.000761335
wt_shield	wt_03-3	5	24	0
wt_shield	wt_03-3	5	25	0.00406713
wt_shield	wt_03-3	5	26	0.00545694
wt_shield	wt_03-3	5	27	0.00893831
wt_shield	wt_03-3	5	28	0.0042819
wt_shield	wt_03-3	5	29	0.0105664
wt_shield	wt_03-3	5	30	0.00342812
wt_shield	wt_03-3	5	31	0.019093
wt_shield	wt_03-3	5	32	0.0176125
wt_shield	wt_03-3	5	33	0.0230831
wt_shield	wt_03-3	5	34	0.0230531
wt_shield	wt_03-3	5	35	0.0261179
wt_shield	wt_03-3	5	36	0.0260989
wt_shield	wt_03-3	5	37	0.0425346
wt_shield	wt_03-3	5	38	0.0354026
wt_shield	wt_03-3	5	39	0.033297
wt_shield	wt_03-3	5	40	0.0330495
wt_shield	wt_03-3	5	41	0.0387137
wt_shield	wt_03-3	5	42	0.0695968
wt_shield	wt_03-3	5	43	0.0739581
wt_shield	wt_03-3	5	44	0.0744094
wt_shield	wt_03-3	5	45	0.0973272
wt_shield	wt_03-3	5	46	0.109212
wt_shield	wt_03-3	5	47	0.153495
wt_shield	wt_03-3	5	48	0.234376
wt_shield	wt_03-3	5	49	0.48683
wt_shield	wt_03-3	5	50	1
wt_shield	wt_03-3	6	1	1
wt_shield	wt_03-3	6	2	0.655287
wt_shield	wt_03-3	6	3	0.225583
wt_shield	wt_03-3	6	4	0.0942544
wt_shield	wt_03-3	6	5	0.0579762
wt_shield	wt_03-3	6	6	0.0503754
wt_shield	wt_03-3	6	7	0.0346547
wt_shield	wt_03-3	6	8	0.0232071
wt_shield	wt_03-3	6	9	0.0159364
wt_shield	wt_03-3	6	10	0.0199141
wt_shield	wt_03-3	6	11	0.0181142
wt_shield	wt_03-3	6	12	0.0206513
wt_shield	wt_03-3	6	13	0.0193106
wt_shield	wt_03-3	6	14	0.00482452
wt_shield	wt_03-3	6	15	0
wt_shield	wt_03-3	6	16	0.00712192
wt_shield	wt_03-3	6	17	0.00663594
wt_shield	wt_03-3	6	18	0.0142065
wt_shield	wt_03-3	6	19	0.00817648
wt_shield	wt_03-3	6	20	0.0146639
wt_shield	wt_03-3	6	21	0.0065833
wt_shield	wt_03-3	6	22	0.0192876
wt_shield	wt_03-3	6	23	0.0164605
wt_shield	wt_03-3	6	24	0.0182292
wt_shield	wt_03-3	6	25	0.0209673
wt_shield	wt_03-3	6	26	0.0104774
wt_shield	wt_03-3	6	27	0.00934435
wt_shield	wt_03-3	6	28	0.00795232
wt_shield	wt_03-3	6	29	0.0266578
wt_shield	wt_03-3	6	30	0.0706
wt_shield	wt_03-3	6	31	0.0846992
wt_shield	wt_03-3	6	32	0.0989444
wt_shield	wt_03-3	6	33	0.0989852
wt_shield	wt_03-3	6	34	0.0982564
wt_shield	wt_03-3	6	35	0.0806283
wt_shield	wt_03-3	6	36	0.0997961
wt_shield	wt_03-3	6	37	0.136329
wt_shield	wt_03-3	6	38	0.161714
wt_shield	wt_03-3	6	39	0.148585
wt_shield	wt_03-3	6	40	0.141899
wt_shield	wt_03-3	6	41	0.136233
wt_shield	wt_03-3	6	42	0.107513
wt_shield	wt_03-3	6	43	0.10606
wt_shield	wt_03-3	6	44	0.133099
wt_shield	wt_03-3	6	45	0.153268
wt_shield	wt_03-3	6	46	0.195357
wt_shield	wt_03-3	6	47	0.258487
wt_shield	wt_03-3	6	48	0.384226
wt_shield	wt_03-3	6	49	0.721963
wt_shield	wt_03-3	6	50	0.951257
wt_shield	wt_03-3	7	1	0.944753
wt_shield	wt_03-3	7	2	0.465887
wt_shield	wt_03-3	7	3	0.228731
wt_shield	wt_03-3	7	4	0.116391
wt_shield	wt_03-3	7	5	0.0700247
wt_shield	wt_03-3	7	6	0.0631105
wt_shield	wt_03-3	7	7	0.0455143
wt_shield	wt_03-3	7	8	0.0445909
wt_shield	wt_03-3	7	9	0.0338601
wt_shield	wt_03-3	7	10	0.0223135
wt_shield	wt_03-3	7	11	0.0237628
wt_shield	wt_03-3	7	12	0.0369496
wt_shield	wt_03-3	7	13	0.0225735
wt_shield	wt_03-3	7	14	0.00770247
wt_shield	wt_03-3	7	15	0.00101703
wt_shield	wt_03-3	7	16	0.00574411
wt_shield	wt_03-3	7	17	0
wt_shield	wt_03-3	7	18	0.00666417
wt_shield	wt_03-3	7	19	0.037442
wt_shield	wt_03-3	7	20	0.0261587
wt_shield	wt_03-3	7	21	0.0364076
wt_shield	wt_03-3	7	22	0.0352581
wt_shield	wt_03-3	7	23	0.0161032
wt_shield	wt_03-3	7	24	0.0309678
wt_shield	wt_03-3	7	25	0.0292301
wt_shield	wt_03-3	7	26	0.0219803
wt_shield	wt_03-3	7	27	0.0344381
wt_shield	wt_03-3	7	28	0.0470951
wt_shield	wt_03-3	7	29	0.0222898
wt_shield	wt_03-3	7	30	0.0422238
wt_shield	wt_03-3	7	31	0.0419032
wt_shield	wt_03-3	7	32	0.0441556
wt_shield	wt_03-3	7	33	0.040731
wt_shield	wt_03-3	7	34	0.0597842
wt_shield	wt_03-3	7	35	0.0846109
wt_shield	wt_03-3	7	36	0.10285
wt_shield	wt_03-3	7	37	0.110002
wt_shield	wt_03-3	7	38	0.127702
wt_shield	wt_03-3	7	39	0.142251
wt_shield	wt_03-3	7	40	0.140034
wt_shield	wt_03-3	7	41	0.153399
wt_shield	wt_03-3	7	42	0.179813
wt_shield	wt_03-3	7	43	0.171204
wt_shield	wt_03-3	7	44	0.186428
wt_shield	wt_03-3	7	45	0.235755
wt_shield	wt_03-3	7	46	0.304219
wt_shield	wt_03-3	7	47	0.381388
wt_shield	wt_03-3	7	48	0.465411
wt_shield	wt_03-3	7	49	0.577569
wt_shield	wt_03-3	7	50	1
wt-m_shield	wt-m_01-2-3	1	1	0.685147
wt-m_shield	wt-m_01-2-3	1	2	0.510437
wt-m_shield	wt-m_01-2-3	1	3	0.218812
wt-m_shield	wt-m_01-2-3	1	4	0.0748618
wt-m_shield	wt-m_01-2-3	1	5	0.0808829
wt-m_shield	wt-m_01-2-3	1	6	0.108981
wt-m_shield	wt-m_01-2-3	1	7	0.133838
wt-m_shield	wt-m_01-2-3	1	8	0.101157
wt-m_shield	wt-m_01-2-3	1	9	0.0746657
wt-m_shield	wt-m_01-2-3	1	10	0.0877831
wt-m_shield	wt-m_01-2-3	1	11	0.140051
wt-m_shield	wt-m_01-2-3	1	12	0.104895
wt-m_shield	wt-m_01-2-3	1	13	0.125672
wt-m_shield	wt-m_01-2-3	1	14	0.190436
wt-m_shield	wt-m_01-2-3	1	15	0.173693
wt-m_shield	wt-m_01-2-3	1	16	0.11792
wt-m_shield	wt-m_01-2-3	1	17	0.109204
wt-m_shield	wt-m_01-2-3	1	18	0.119597
wt-m_shield	wt-m_01-2-3	1	19	0.0566858
wt-m_shield	wt-m_01-2-3	1	20	0.0139838
wt-m_shield	wt-m_01-2-3	1	21	0.000912859
wt-m_shield	wt-m_01-2-3	1	22	0.000745255
wt-m_shield	wt-m_01-2-3	1	23	0.00731763
wt-m_shield	wt-m_01-2-3	1	24	0
wt-m_shield	wt-m_01-2-3	1	25	0.00685509
wt-m_shield	wt-m_01-2-3	1	26	0.0221352
wt-m_shield	wt-m_01-2-3	1	27	0.0497466
wt-m_shield	wt-m_01-2-3	1	28	0.100187
wt-m_shield	wt-m_01-2-3	1	29	0.0847926
wt-m_shield	wt-m_01-2-3	1	30	0.0586454
wt-m_shield	wt-m_01-2-3	1	31	0.0761151
wt-m_shield	wt-m_01-2-3	1	32	0.132958
wt-m_shield	wt-m_01-2-3	1	33	0.150962
wt-m_shield	wt-m_01-2-3	1	34	0.207056
wt-m_shield	wt-m_01-2-3	1	35	0.170593
wt-m_shield	wt-m_01-2-3	1	36	0.146169
wt-m_shield	wt-m_01-2-3	1	37	0.12601
wt-m_shield	wt-m_01-2-3	1	38	0.108054
wt-m_shield	wt-m_01-2-3	1	39	0.0770227
wt-m_shield	wt-m_01-2-3	1	40	0.0692286
wt-m_shield	wt-m_01-2-3	1	41	0.115374
wt-m_shield	wt-m_01-2-3	1	42	0.102283
wt-m_shield	wt-m_01-2-3	1	43	0.116115
wt-m_shield	wt-m_01-2-3	1	44	0.148002
wt-m_shield	wt-m_01-2-3	1	45	0.169179
wt-m_shield	wt-m_01-2-3	1	46	0.170439
wt-m_shield	wt-m_01-2-3	1	47	0.184613
wt-m_shield	wt-m_01-2-3	1	48	0.270565
wt-m_shield	wt-m_01-2-3	1	49	0.665471
wt-m_shield	wt-m_01-2-3	1	50	1
wt-m_shield	wt-m_01-2-3	2	1	1
wt-m_shield	wt-m_01-2-3	2	2	0.513629
wt-m_shield	wt-m_01-2-3	2	3	0.187479
wt-m_shield	wt-m_01-2-3	2	4	0.21506
wt-m_shield	wt-m_01-2-3	2	5	0.243754
wt-m_shield	wt-m_01-2-3	2	6	0.236702
wt-m_shield	wt-m_01-2-3	2	7	0.211803
wt-m_shield	wt-m_01-2-3	2	8	0.194728
wt-m_shield	wt-m_01-2-3	2	9	0.137441
wt-m_shield	wt-m_01-2-3	2	10	0.216138
wt-m_shield	wt-m_01-2-3	2	11	0.250161
wt-m_shield	wt-m_01-2-3	2	12	0.222685
wt-m_shield	wt-m_01-2-3	2	13	0.164018
wt-m_shield	wt-m_01-2-3	2	14	0.143907
wt-m_shield	wt-m_01-2-3	2	15	0.153812
wt-m_shield	wt-m_01-2-3	2	16	0.1415
wt-m_shield	wt-m_01-2-3	2	17	0.108956
wt-m_shield	wt-m_01-2-3	2	18	0.0904273
wt-m_shield	wt-m_01-2-3	2	19	0.0795846
wt-m_shield	wt-m_01-2-3	2	20	0.0563839
wt-m_shield	wt-m_01-2-3	2	21	0.0906083
wt-m_shield	wt-m_01-2-3	2	22	0.0543787
wt-m_shield	wt-m_01-2-3	2	23	0.0580677
wt-m_shield	wt-m_01-2-3	2	24	0.0392379
wt-m_shield	wt-m_01-2-3	2	25	0.0609567
wt-m_shield	wt-m_01-2-3	2	26	0.011983
wt-m_shield	wt-m_01-2-3	2	27	0.0333681
wt-m_shield	wt-m_01-2-3	2	28	0.0498018
wt-m_shield	wt-m_01-2-3	2	29	0.069698
wt-m_shield	wt-m_01-2-3	2	30	0.106069
wt-m_shield	wt-m_01-2-3	2	31	0.128831
wt-m_shield	wt-m_01-2-3	2	32	0.145654
wt-m_shield	wt-m_01-2-3	2	33	0.157061
wt-m_shield	wt-m_01-2-3	2	34	0.199517
wt-m_shield	wt-m_01-2-3	2	35	0.167527
wt-m_shield	wt-m_01-2-3	2	36	0.0625612
wt-m_shield	wt-m_01-2-3	2	37	0.0477285
wt-m_shield	wt-m_01-2-3	2	38	0.0509506
wt-m_shield	wt-m_01-2-3	2	39	0
wt-m_shield	wt-m_01-2-3	2	40	0.0601326
wt-m_shield	wt-m_01-2-3	2	41	0.0950799
wt-m_shield	wt-m_01-2-3	2	42	0.0971314
wt-m_shield	wt-m_01-2-3	2	43	0.103649
wt-m_shield	wt-m_01-2-3	2	44	0.12301
wt-m_shield	wt-m_01-2-3	2	45	0.132962
wt-m_shield	wt-m_01-2-3	2	46	0.134646
wt-m_shield	wt-m_01-2-3	2	47	0.134806
wt-m_shield	wt-m_01-2-3	2	48	0.185051
wt-m_shield	wt-m_01-2-3	2	49	0.316261
wt-m_shield	wt-m_01-2-3	2	50	0.807187
wt-m_shield	wt-m_01-2-3	3	1	0.458815
wt-m_shield	wt-m_01-2-3	3	2	0.496307
wt-m_shield	wt-m_01-2-3	3	3	0.262482
wt-m_shield	wt-m_01-2-3	3	4	0.14475
wt-m_shield	wt-m_01-2-3	3	5	0.0831873
wt-m_shield	wt-m_01-2-3	3	6	0.0578536
wt-m_shield	wt-m_01-2-3	3	7	0.0754593
wt-m_shield	wt-m_01-2-3	3	8	0.08793
wt-m_shield	wt-m_01-2-3	3	9	0.0745914
wt-m_shield	wt-m_01-2-3	3	10	0.050709
wt-m_shield	wt-m_01-2-3	3	11	0.0289998
wt-m_shield	wt-m_01-2-3	3	12	0.0407762
wt-m_shield	wt-m_01-2-3	3	13	0.0358707
wt-m_shield	wt-m_01-2-3	3	14	0.0261223
wt-m_shield	wt-m_01-2-3	3	15	0.0446744
wt-m_shield	wt-m_01-2-3	3	16	0.021347
wt-m_shield	wt-m_01-2-3	3	17	0.0130849
wt-m_shield	wt-m_01-2-3	3	18	0.0320409
wt-m_shield	wt-m_01-2-3	3	19	0.016096
wt-m_shield	wt-m_01-2-3	3	20	0.0116729
wt-m_shield	wt-m_01-2-3	3	21	0
wt-m_shield	wt-m_01-2-3	3	22	0.00903402
wt-m_shield	wt-m_01-2-3	3	23	0.0373988
wt-m_shield	wt-m_01-2-3	3	24	0.0163722
wt-m_shield	wt-m_01-2-3	3	25	0.0343418
wt-m_shield	wt-m_01-2-3	3	26	0.0164735
wt-m_shield	wt-m_01-2-3	3	27	0.0245709
wt-m_shield	wt-m_01-2-3	3	28	0.0453345
wt-m_shield	wt-m_01-2-3	3	29	0.0574556
wt-m_shield	wt-m_01-2-3	3	30	0.0733195
wt-m_shield	wt-m_01-2-3	3	31	0.0751155
wt-m_shield	wt-m_01-2-3	3	32	0.0454405
wt-m_shield	wt-m_01-2-3	3	33	0.032429
wt-m_shield	wt-m_01-2-3	3	34	0.0199299
wt-m_shield	wt-m_01-2-3	3	35	0.076959
wt-m_shield	wt-m_01-2-3	3	36	0.096823
wt-m_shield	wt-m_01-2-3	3	37	0.123236
wt-m_shield	wt-m_01-2-3	3	38	0.117031
wt-m_shield	wt-m_01-2-3	3	39	0.0841963
wt-m_shield	wt-m_01-2-3	3	40	0.101012
wt-m_shield	wt-m_01-2-3	3	41	0.135621
wt-m_shield	wt-m_01-2-3	3	42	0.118124
wt-m_shield	wt-m_01-2-3	3	43	0.118109
wt-m_shield	wt-m_01-2-3	3	44	0.110117
wt-m_shield	wt-m_01-2-3	3	45	0.0903895
wt-m_shield	wt-m_01-2-3	3	46	0.12641
wt-m_shield	wt-m_01-2-3	3	47	0.275837
wt-m_shield	wt-m_01-2-3	3	48	0.589452
wt-m_shield	wt-m_01-2-3	3	49	1
wt-m_shield	wt-m_01-2-3	3	50	0.946805
wt-m_shield	wt-m_01-2-3	4	1	0.413002
wt-m_shield	wt-m_01-2-3	4	2	0.212725
wt-m_shield	wt-m_01-2-3	4	3	0.105014
wt-m_shield	wt-m_01-2-3	4	4	0.0954615
wt-m_shield	wt-m_01-2-3	4	5	0.124048
wt-m_shield	wt-m_01-2-3	4	6	0.104869
wt-m_shield	wt-m_01-2-3	4	7	0.0897222
wt-m_shield	wt-m_01-2-3	4	8	0.0752706
wt-m_shield	wt-m_01-2-3	4	9	0.0746581
wt-m_shield	wt-m_01-2-3	4	10	0.0775036
wt-m_shield	wt-m_01-2-3	4	11	0.0787035
wt-m_shield	wt-m_01-2-3	4	12	0.0673793
wt-m_shield	wt-m_01-2-3	4	13	0.052415
wt-m_shield	wt-m_01-2-3	4	14	0.0650512
wt-m_shield	wt-m_01-2-3	4	15	0.0638778
wt-m_shield	wt-m_01-2-3	4	16	0.0362585
wt-m_shield	wt-m_01-2-3	4	17	0.04012
wt-m_shield	wt-m_01-2-3	4	18	0.0131224
wt-m_shield	wt-m_01-2-3	4	19	0.00443648
wt-m_shield	wt-m_01-2-3	4	20	0.0163322
wt-m_shield	wt-m_01-2-3	4	21	0.010958
wt-m_shield	wt-m_01-2-3	4	22	0.0134092
wt-m_shield	wt-m_01-2-3	4	23	0.00621294
wt-m_shield	wt-m_01-2-3	4	24	0.0168639
wt-m_shield	wt-m_01-2-3	4	25	0.0245775
wt-m_shield	wt-m_01-2-3	4	26	0.0219237
wt-m_shield	wt-m_01-2-3	4	27	0.0359578
wt-m_shield	wt-m_01-2-3	4	28	0.0185033
wt-m_shield	wt-m_01-2-3	4	29	0.0119568
wt-m_shield	wt-m_01-2-3	4	30	0
wt-m_shield	wt-m_01-2-3	4	31	0.0180175
wt-m_shield	wt-m_01-2-3	4	32	0.01323
wt-m_shield	wt-m_01-2-3	4	33	0.035442
wt-m_shield	wt-m_01-2-3	4	34	0.0667358
wt-m_shield	wt-m_01-2-3	4	35	0.0838646
wt-m_shield	wt-m_01-2-3	4	36	0.0981978
wt-m_shield	wt-m_01-2-3	4	37	0.0705349
wt-m_shield	wt-m_01-2-3	4	38	0.102002
wt-m_shield	wt-m_01-2-3	4	39	0.0911465
wt-m_shield	wt-m_01-2-3	4	40	0.0684175
wt-m_shield	wt-m_01-2-3	4	41	0.0827021
wt-m_shield	wt-m_01-2-3	4	42	0.0593401
wt-m_shield	wt-m_01-2-3	4	43	0.0894511
wt-m_shield	wt-m_01-2-3	4	44	0.151509
wt-m_shield	wt-m_01-2-3	4	45	0.172815
wt-m_shield	wt-m_01-2-3	4	46	0.249242
wt-m_shield	wt-m_01-2-3	4	47	0.313069
wt-m_shield	wt-m_01-2-3	4	48	0.454523
wt-m_shield	wt-m_01-2-3	4	49	0.692365
wt-m_shield	wt-m_01-2-3	4	50	1
wt-m_shield	wt-m_01-2-3	5	1	1
wt-m_shield	wt-m_01-2-3	5	2	0.601259
wt-m_shield	wt-m_01-2-3	5	3	0.419562
wt-m_shield	wt-m_01-2-3	5	4	0.30837
wt-m_shield	wt-m_01-2-3	5	5	0.234712
wt-m_shield	wt-m_01-2-3	5	6	0.184244
wt-m_shield	wt-m_01-2-3	5	7	0.171471
wt-m_shield	wt-m_01-2-3	5	8	0.108174
wt-m_shield	wt-m_01-2-3	5	9	0.0818429
wt-m_shield	wt-m_01-2-3	5	10	0.0466692
wt-m_shield	wt-m_01-2-3	5	11	0.0499251
wt-m_shield	wt-m_01-2-3	5	12	0.0449354
wt-m_shield	wt-m_01-2-3	5	13	0.0543104
wt-m_shield	wt-m_01-2-3	5	14	0.0494756
wt-m_shield	wt-m_01-2-3	5	15	0.0375934
wt-m_shield	wt-m_01-2-3	5	16	0.00893374
wt-m_shield	wt-m_01-2-3	5	17	0.0217521
wt-m_shield	wt-m_01-2-3	5	18	0.0110484
wt-m_shield	wt-m_01-2-3	5	19	0.0121255
wt-m_shield	wt-m_01-2-3	5	20	0.0285002
wt-m_shield	wt-m_01-2-3	5	21	0.0320681
wt-m_shield	wt-m_01-2-3	5	22	0.0368063
wt-m_shield	wt-m_01-2-3	5	23	0.0456643
wt-m_shield	wt-m_01-2-3	5	24	0.0420382
wt-m_shield	wt-m_01-2-3	5	25	0.0293933
wt-m_shield	wt-m_01-2-3	5	26	0.0532869
wt-m_shield	wt-m_01-2-3	5	27	0.0380266
wt-m_shield	wt-m_01-2-3	5	28	0.0289345
wt-m_shield	wt-m_01-2-3	5	29	0.00452043
wt-m_shield	wt-m_01-2-3	5	30	0
wt-m_shield	wt-m_01-2-3	5	31	0.00024803
wt-m_shield	wt-m_01-2-3	5	32	0.0130652
wt-m_shield	wt-m_01-2-3	5	33	0.0162209
wt-m_shield	wt-m_01-2-3	5	34	0.0349757
wt-m_shield	wt-m_01-2-3	5	35	0.0799122
wt-m_shield	wt-m_01-2-3	5	36	0.0564088
wt-m_shield	wt-m_01-2-3	5	37	0.0815483
wt-m_shield	wt-m_01-2-3	5	38	0.0795245
wt-m_shield	wt-m_01-2-3	5	39	0.0428975
wt-m_shield	wt-m_01-2-3	5	40	0.0442891
wt-m_shield	wt-m_01-2-3	5	41	0.0586236
wt-m_shield	wt-m_01-2-3	5	42	0.0813212
wt-m_shield	wt-m_01-2-3	5	43	0.0687521
wt-m_shield	wt-m_01-2-3	5	44	0.0751939
wt-m_shield	wt-m_01-2-3	5	45	0.0910841
wt-m_shield	wt-m_01-2-3	5	46	0.0809207
wt-m_shield	wt-m_01-2-3	5	47	0.110191
wt-m_shield	wt-m_01-2-3	5	48	0.297355
wt-m_shield	wt-m_01-2-3	5	49	0.671056
wt-m_shield	wt-m_01-2-3	5	50	0.870495
wt-m_shield	wt-m_01-2-3	6	1	0.595468
wt-m_shield	wt-m_01-2-3	6	2	0.392768
wt-m_shield	wt-m_01-2-3	6	3	0.230371
wt-m_shield	wt-m_01-2-3	6	4	0.0859905
wt-m_shield	wt-m_01-2-3	6	5	0.0695908
wt-m_shield	wt-m_01-2-3	6	6	0.0379988
wt-m_shield	wt-m_01-2-3	6	7	0.0387749
wt-m_shield	wt-m_01-2-3	6	8	0.0497061
wt-m_shield	wt-m_01-2-3	6	9	0
wt-m_shield	wt-m_01-2-3	6	10	0.00837187
wt-m_shield	wt-m_01-2-3	6	11	0.00948979
wt-m_shield	wt-m_01-2-3	6	12	0.0836803
wt-m_shield	wt-m_01-2-3	6	13	0.0743723
wt-m_shield	wt-m_01-2-3	6	14	0.050041
wt-m_shield	wt-m_01-2-3	6	15	0.0519908
wt-m_shield	wt-m_01-2-3	6	16	0.0204448
wt-m_shield	wt-m_01-2-3	6	17	0.0902927
wt-m_shield	wt-m_01-2-3	6	18	0.16891
wt-m_shield	wt-m_01-2-3	6	19	0.183506
wt-m_shield	wt-m_01-2-3	6	20	0.144677
wt-m_shield	wt-m_01-2-3	6	21	0.0638603
wt-m_shield	wt-m_01-2-3	6	22	0.0540143
wt-m_shield	wt-m_01-2-3	6	23	0.0818726
wt-m_shield	wt-m_01-2-3	6	24	0.0413867
wt-m_shield	wt-m_01-2-3	6	25	0.0386294
wt-m_shield	wt-m_01-2-3	6	26	0.0171859
wt-m_shield	wt-m_01-2-3	6	27	0.0342297
wt-m_shield	wt-m_01-2-3	6	28	0.06468
wt-m_shield	wt-m_01-2-3	6	29	0.0416947
wt-m_shield	wt-m_01-2-3	6	30	0.0370632
wt-m_shield	wt-m_01-2-3	6	31	0.0426888
wt-m_shield	wt-m_01-2-3	6	32	0.0991128
wt-m_shield	wt-m_01-2-3	6	33	0.126981
wt-m_shield	wt-m_01-2-3	6	34	0.163869
wt-m_shield	wt-m_01-2-3	6	35	0.149452
wt-m_shield	wt-m_01-2-3	6	36	0.111263
wt-m_shield	wt-m_01-2-3	6	37	0.0749669
wt-m_shield	wt-m_01-2-3	6	38	0.0710777
wt-m_shield	wt-m_01-2-3	6	39	0.0641311
wt-m_shield	wt-m_01-2-3	6	40	0.0347771
wt-m_shield	wt-m_01-2-3	6	41	0.0595631
wt-m_shield	wt-m_01-2-3	6	42	0.104743
wt-m_shield	wt-m_01-2-3	6	43	0.165617
wt-m_shield	wt-m_01-2-3	6	44	0.102008
wt-m_shield	wt-m_01-2-3	6	45	0.086515
wt-m_shield	wt-m_01-2-3	6	46	0.0610067
wt-m_shield	wt-m_01-2-3	6	47	0.0534545
wt-m_shield	wt-m_01-2-3	6	48	0.177493
wt-m_shield	wt-m_01-2-3	6	49	0.498554
wt-m_shield	wt-m_01-2-3	6	50	1
wt-m_shield	wt-m_01-2-3	7	1	1
wt-m_shield	wt-m_01-2-3	7	2	0.867828
wt-m_shield	wt-m_01-2-3	7	3	0.512909
wt-m_shield	wt-m_01-2-3	7	4	0.332962
wt-m_shield	wt-m_01-2-3	7	5	0.217158
wt-m_shield	wt-m_01-2-3	7	6	0.14489
wt-m_shield	wt-m_01-2-3	7	7	0.112511
wt-m_shield	wt-m_01-2-3	7	8	0.0843534
wt-m_shield	wt-m_01-2-3	7	9	0.0714447
wt-m_shield	wt-m_01-2-3	7	10	0.0914064
wt-m_shield	wt-m_01-2-3	7	11	0.0975555
wt-m_shield	wt-m_01-2-3	7	12	0.0946455
wt-m_shield	wt-m_01-2-3	7	13	0.13746
wt-m_shield	wt-m_01-2-3	7	14	0.168806
wt-m_shield	wt-m_01-2-3	7	15	0.156103
wt-m_shield	wt-m_01-2-3	7	16	0.144742
wt-m_shield	wt-m_01-2-3	7	17	0.124592
wt-m_shield	wt-m_01-2-3	7	18	0.13367
wt-m_shield	wt-m_01-2-3	7	19	0.0891015
wt-m_shield	wt-m_01-2-3	7	20	0.0861635
wt-m_shield	wt-m_01-2-3	7	21	0.0964714
wt-m_shield	wt-m_01-2-3	7	22	0.102964
wt-m_shield	wt-m_01-2-3	7	23	0.0716877
wt-m_shield	wt-m_01-2-3	7	24	0.0421339
wt-m_shield	wt-m_01-2-3	7	25	0.00669077
wt-m_shield	wt-m_01-2-3	7	26	0.0079843
wt-m_shield	wt-m_01-2-3	7	27	0.021689
wt-m_shield	wt-m_01-2-3	7	28	0.0439895
wt-m_shield	wt-m_01-2-3	7	29	0.123126
wt-m_shield	wt-m_01-2-3	7	30	0.163419
wt-m_shield	wt-m_01-2-3	7	31	0.149823
wt-m_shield	wt-m_01-2-3	7	32	0.152389
wt-m_shield	wt-m_01-2-3	7	33	0.135507
wt-m_shield	wt-m_01-2-3	7	34	0.139708
wt-m_shield	wt-m_01-2-3	7	35	0.144352
wt-m_shield	wt-m_01-2-3	7	36	0.0670893
wt-m_shield	wt-m_01-2-3	7	37	0.0280781
wt-m_shield	wt-m_01-2-3	7	38	0.00885856
wt-m_shield	wt-m_01-2-3	7	39	0
wt-m_shield	wt-m_01-2-3	7	40	0.0192884
wt-m_shield	wt-m_01-2-3	7	41	0.00331641
wt-m_shield	wt-m_01-2-3	7	42	0.00592809
wt-m_shield	wt-m_01-2-3	7	43	0.0193034
wt-m_shield	wt-m_01-2-3	7	44	0.0500434
wt-m_shield	wt-m_01-2-3	7	45	0.0502349
wt-m_shield	wt-m_01-2-3	7	46	0.0866791
wt-m_shield	wt-m_01-2-3	7	47	0.123826
wt-m_shield	wt-m_01-2-3	7	48	0.198993
wt-m_shield	wt-m_01-2-3	7	49	0.284525
wt-m_shield	wt-m_01-2-3	7	50	0.843955
wt-m_shield	wt-m_01-3-3	1	1	0.66606
wt-m_shield	wt-m_01-3-3	1	2	0.744254
wt-m_shield	wt-m_01-3-3	1	3	0.335479
wt-m_shield	wt-m_01-3-3	1	4	0.169567
wt-m_shield	wt-m_01-3-3	1	5	0.104552
wt-m_shield	wt-m_01-3-3	1	6	0.0602671
wt-m_shield	wt-m_01-3-3	1	7	0.0728951
wt-m_shield	wt-m_01-3-3	1	8	0.0498205
wt-m_shield	wt-m_01-3-3	1	9	0.0350735
wt-m_shield	wt-m_01-3-3	1	10	0.0390697
wt-m_shield	wt-m_01-3-3	1	11	0.0444807
wt-m_shield	wt-m_01-3-3	1	12	0.0536171
wt-m_shield	wt-m_01-3-3	1	13	0.0477336
wt-m_shield	wt-m_01-3-3	1	14	0.0367957
wt-m_shield	wt-m_01-3-3	1	15	0.0334726
wt-m_shield	wt-m_01-3-3	1	16	0.0287008
wt-m_shield	wt-m_01-3-3	1	17	0.00277581
wt-m_shield	wt-m_01-3-3	1	18	0.0174728
wt-m_shield	wt-m_01-3-3	1	19	0.0204
wt-m_shield	wt-m_01-3-3	1	20	0.0146934
wt-m_shield	wt-m_01-3-3	1	21	0.0138689
wt-m_shield	wt-m_01-3-3	1	22	0.0142526
wt-m_shield	wt-m_01-3-3	1	23	0.0271782
wt-m_shield	wt-m_01-3-3	1	24	0.0160915
wt-m_shield	wt-m_01-3-3	1	25	0.00904381
wt-m_shield	wt-m_01-3-3	1	26	0.00852256
wt-m_shield	wt-m_01-3-3	1	27	0.0113656
wt-m_shield	wt-m_01-3-3	1	28	0
wt-m_shield	wt-m_01-3-3	1	29	0.00855344
wt-m_shield	wt-m_01-3-3	1	30	0.0086021
wt-m_shield	wt-m_01-3-3	1	31	0.0399185
wt-m_shield	wt-m_01-3-3	1	32	0.0480013
wt-m_shield	wt-m_01-3-3	1	33	0.0623924
wt-m_shield	wt-m_01-3-3	1	34	0.0479028
wt-m_shield	wt-m_01-3-3	1	35	0.0364429
wt-m_shield	wt-m_01-3-3	1	36	0.0230306
wt-m_shield	wt-m_01-3-3	1	37	0.0329055
wt-m_shield	wt-m_01-3-3	1	38	0.0395058
wt-m_shield	wt-m_01-3-3	1	39	0.0511035
wt-m_shield	wt-m_01-3-3	1	40	0.0629239
wt-m_shield	wt-m_01-3-3	1	41	0.076135
wt-m_shield	wt-m_01-3-3	1	42	0.0833121
wt-m_shield	wt-m_01-3-3	1	43	0.0958051
wt-m_shield	wt-m_01-3-3	1	44	0.0968055
wt-m_shield	wt-m_01-3-3	1	45	0.143303
wt-m_shield	wt-m_01-3-3	1	46	0.180053
wt-m_shield	wt-m_01-3-3	1	47	0.200819
wt-m_shield	wt-m_01-3-3	1	48	0.282133
wt-m_shield	wt-m_01-3-3	1	49	0.432246
wt-m_shield	wt-m_01-3-3	1	50	1
wt-m_shield	wt-m_01-3-3	2	1	0.784344
wt-m_shield	wt-m_01-3-3	2	2	0.459684
wt-m_shield	wt-m_01-3-3	2	3	0.24387
wt-m_shield	wt-m_01-3-3	2	4	0.155094
wt-m_shield	wt-m_01-3-3	2	5	0.0805627
wt-m_shield	wt-m_01-3-3	2	6	0.0702408
wt-m_shield	wt-m_01-3-3	2	7	0.0546171
wt-m_shield	wt-m_01-3-3	2	8	0.0450913
wt-m_shield	wt-m_01-3-3	2	9	0.0316844
wt-m_shield	wt-m_01-3-3	2	10	0.034519
wt-m_shield	wt-m_01-3-3	2	11	0.0651602
wt-m_shield	wt-m_01-3-3	2	12	0.049465
wt-m_shield	wt-m_01-3-3	2	13	0.0548905
wt-m_shield	wt-m_01-3-3	2	14	0.0575791
wt-m_shield	wt-m_01-3-3	2	15	0.0347343
wt-m_shield	wt-m_01-3-3	2	16	0.0427729
wt-m_shield	wt-m_01-3-3	2	17	0.0189155
wt-m_shield	wt-m_01-3-3	2	18	0.0204842
wt-m_shield	wt-m_01-3-3	2	19	0.0155061
wt-m_shield	wt-m_01-3-3	2	20	0.0226407
wt-m_shield	wt-m_01-3-3	2	21	0.0297903
wt-m_shield	wt-m_01-3-3	2	22	0.0197823
wt-m_shield	wt-m_01-3-3	2	23	0.0286613
wt-m_shield	wt-m_01-3-3	2	24	0.0132739
wt-m_shield	wt-m_01-3-3	2	25	0.00119665
wt-m_shield	wt-m_01-3-3	2	26	0.0156812
wt-m_shield	wt-m_01-3-3	2	27	0.0220832
wt-m_shield	wt-m_01-3-3	2	28	0.00723121
[truncated: 872 more rows]

## Sheet: Figure_1i
Panel_i
[truncated: 2,102 more rows]
