# Supplementary material for: Adhesion-driven rigidity transition decoupled from density-driven jamming triggers epithelial organization in embryonic tissues
Source: Nat Phys. 2026 Jun 2;22(6):941–53. doi: 10.1038/s41567-026-03276-6 (PMC13271890; doi:10.1038/s41567-026-03276-6)
Supplement: Supplementary file 19 — Statistical source data. [file 41567_2026_3276_MOESM19_ESM.xlsx]

## Sheet: ExtendedDataFigure_1a
Panel_a
condition_stage	embryo_id	viscosity
wt_high	wt_v1	92.88
wt_high	wt_v2	319.63
wt_high	wt_v3	251.93
wt_high	wt_v4	260.01
wt_high	wt_v5	355.95
wt_high	wt_v6	504.31
wt_high	wt_v7	545.02
wt_high	wt_v8	360.35
wt_high	wt_v9	755.95
wt_high	wt_v10	193.79
wt_high	wt_v11	658.9
wt_high	wt_v12	297.69
wt_high	wt_v13	475.72
wt_high	wt_v14	259.15
wt_high	wt_v15	767.54
wt_high	wt_v16	227.68
wt_high	wt_v17	519.86
wt_high	wt_v18	257.57
wt_high	wt_v19	471.69
wt_high	wt_v20	358.91
wt_high	wt_v21	198.56
wt_high	wt_v22	123.85
wt_high	wt_v23	767.82
wt_high	wt_v24	258.31
wt_high	wt_v25	251.59
wt_high	wt_v26	387.13
wt_high	wt_v27	916.58
wt_high	wt_v28	124.46
wt_high	wt_v29	262.18
wt_high	wt_v30	546.69
wt_sphere	wt_v31	402.62
wt_sphere	wt_v32	282.33
wt_sphere	wt_v33	636.16
wt_sphere	wt_v34	576.93
wt_sphere	wt_v35	163.85
wt_sphere	wt_v36	1135.96
wt_sphere	wt_v37	529.77
wt_sphere	wt_v38	745.42
wt_sphere	wt_v39	202.19
wt_sphere	wt_v40	344.53
wt_sphere	wt_v41	562.44
wt_sphere	wt_v42	1161.7
wt_sphere	wt_v43	431.35
wt_sphere	wt_v44	94.13
wt_sphere	wt_v45	434.35
wt_sphere	wt_v46	716.54
wt_sphere	wt_v47	315.18
wt_sphere	wt_v48	539.15
wt_sphere	wt_v49	116.65
wt_sphere	wt_v50	341.06
wt_sphere	wt_v51	280.34
wt_sphere	wt_v52	683.85
wt_sphere	wt_v53	608.19
wt_sphere	wt_v54	359.21
wt_sphere	wt_v55	654.18
wt_sphere	wt_v56	340
wt_dome	wt_v57	11.61
wt_dome	wt_v58	7.24
wt_dome	wt_v59	21.87
wt_dome	wt_v60	23.97
wt_dome	wt_v61	10.73
wt_dome	wt_v62	20.94
wt_dome	wt_v63	4.8
wt_dome	wt_v64	29.05
wt_dome	wt_v65	36.92
wt_dome	wt_v66	29.22
wt_dome	wt_v67	27.8
wt_dome	wt_v68	13.38
wt_dome	wt_v69	5.99
wt_dome	wt_v70	61.47
wt_dome	wt_v71	37.83
wt_dome	wt_v72	8.36
wt_dome	wt_v73	22.94
wt_dome	wt_v74	49.08
wt_dome	wt_v75	44.33
wt_dome	wt_v76	86.11
wt_dome	wt_v77	17.51
wt_dome	wt_v78	7.07
wt_dome	wt_v79	76.48
wt_dome	wt_v80	22.16
wt_dome	wt_v81	7.2
wt_dome	wt_v82	15.42
wt_dome	wt_v83	17.82
wt_dome	wt_v84	18.02
wt_dome	wt_v85	13.94
wt_dome	wt_v86	4.69
wt_epiboly	wt_v87	319.42
wt_epiboly	wt_v88	82.49
wt_epiboly	wt_v89	95.75
wt_epiboly	wt_v90	143.83
wt_epiboly	wt_v91	139.84
wt_epiboly	wt_v92	107.82
wt_epiboly	wt_v93	166.58
wt_epiboly	wt_v94	254.51
wt_epiboly	wt_v95	295.72
wt_epiboly	wt_v96	233.51
wt_epiboly	wt_v97	147.87
wt_epiboly	wt_v98	107.82
wt_epiboly	wt_v99	118.12
wt_epiboly	wt_v100	405.74
wt_epiboly	wt_v101	139.26
wt_germ ring	wt_v102	690.9
wt_germ ring	wt_v103	104.18
wt_germ ring	wt_v104	373.4
wt_germ ring	wt_v105	187.4
wt_germ ring	wt_v106	844.28
wt_germ ring	wt_v107	315.9
wt_germ ring	wt_v108	1142.03
wt_germ ring	wt_v109	131.46
wt_germ ring	wt_v110	798.82
wt_germ ring	wt_v111	103.58
wt_germ ring	wt_v112	197.15
wt_germ ring	wt_v113	139.84
wt_germ ring	wt_v114	449.17
wt_germ ring	wt_v115	761.84
wt_germ ring	wt_v116	227.33
wt_germ ring	wt_v117	656.93

## Sheet: ExtendedDataFigure_1b
Panel_b
condition_stage	embryo_id	GRC_size
wt_dome	wt_LRCe26_1	0.168539
wt_dome	wt_LRCe26_2	0.0824742
wt_dome	wt_LRCe26_3	0.0380952
wt_dome	wt_1	0.153846
wt_dome	wt_2	0.288462
wt_dome	wt_4	0.0857143
wt_dome	wt_5	0.0842105
wt_dome	wt_6	0.296296
wt_dome	wt_7	0.690647
wt_dome	wt_8	0.0918367
wt_dome	wt_19	0.392
wt_dome	wt_20	0.148515
wt_dome	wt_21	0.385246
wt_dome	wt_22	0.567568
wt_epiboly	wt_1	0.173228
wt_epiboly	wt_2	0.803922
wt_epiboly	wt_4	0.781955
wt_epiboly	wt_5	0.398374
wt_epiboly	wt_6	0.728324
wt_epiboly	wt_7	0.568047
wt_epiboly	wt_8	0.879433
wt_epiboly	wt_19	0.435065
wt_epiboly	wt_20	0.866071
wt_epiboly	wt_21	0.71875
wt_epiboly	wt_22	0.72381
wt_germ ring	wt_19	0.711268
wt_germ ring	wt_20	0.867133
wt_germ ring	wt_21	0.965278
wt_germ ring	wt_22	0.911111
wt_germ ring	wt_LRCe33_1	0.807339
wt_germ ring	wt_LRCe33_2	0.827273
wt_high	wt_19	0.882353
wt_high	wt_20	1
wt_high	wt_21	0.833333
wt_high	wt_22	0.766667
wt_sphere	wt_1	0.340426
wt_sphere	wt_2	0.0714286
wt_sphere	wt_4	0.186047
wt_sphere	wt_5	0.177215
wt_sphere	wt_6	0.603448
wt_sphere	wt_7	0.394958
wt_sphere	wt_8	0.238636
wt_sphere	wt_19	0.847826
wt_sphere	wt_20	0.589744
wt_sphere	wt_21	0.818182
wt_sphere	wt_22	0.932584

## Sheet: ExtendedDataFigure_1c
Panel_c
condition_stage	embryo_id	k
wt_dome	wt_LRCe26_1	0.558308
wt_dome	wt_LRCe26_2	0.532582
wt_dome	wt_LRCe26_3	0.48538
wt_dome	wt_1	0.604702
wt_dome	wt_2	0.56783
wt_dome	wt_4	0.569318
wt_dome	wt_5	0.621919
wt_dome	wt_6	0.694514
wt_dome	wt_7	0.72734
wt_dome	wt_8	0.573895
wt_dome	wt_19	0.641882
wt_dome	wt_20	0.612632
wt_dome	wt_21	0.652542
wt_dome	wt_22	0.69106
wt_epiboly	wt_1	0.681705
wt_epiboly	wt_2	0.783839
wt_epiboly	wt_4	0.748151
wt_epiboly	wt_5	0.711562
wt_epiboly	wt_6	0.696844
wt_epiboly	wt_7	0.696703
wt_epiboly	wt_8	0.782951
wt_epiboly	wt_19	0.708117
wt_epiboly	wt_20	0.755956
wt_epiboly	wt_21	0.76766
wt_epiboly	wt_22	0.751791
wt_germ ring	wt_19	0.77709
wt_germ ring	wt_20	0.815915
wt_germ ring	wt_21	0.825521
wt_germ ring	wt_22	0.867445
wt_germ ring	wt_LRCe33_1	0.778295
wt_germ ring	wt_LRCe33_2	0.798479
wt_high	wt_19	0.787564
wt_high	wt_20	0.832045
wt_high	wt_21	0.837065
wt_high	wt_22	0.744886
wt_sphere	wt_1	0.641398
wt_sphere	wt_2	0.514186
wt_sphere	wt_4	0.602067
wt_sphere	wt_5	0.670151
wt_sphere	wt_6	0.665751
wt_sphere	wt_7	0.641424
wt_sphere	wt_8	0.688813
wt_sphere	wt_19	0.782718
wt_sphere	wt_20	0.729843
wt_sphere	wt_21	0.796324
wt_sphere	wt_22	0.802568

## Sheet: ExtendedDataFigure_1d
Panel_d
condition_stage	embryo_id	cell_fraction
wt_dome	wt_LRCe26_1	0.7347
wt_dome	wt_LRCe26_2	0.77126
wt_dome	wt_LRCe26_3	0.78592
wt_dome	wt_1	0.82205
wt_dome	wt_2	0.74174
wt_dome	wt_4	0.85496
wt_dome	wt_5	0.81655
wt_dome	wt_6	0.878106
wt_dome	wt_7	0.882855
wt_dome	wt_8	0.79845
wt_dome	wt_19	0.83374
wt_dome	wt_20	0.84862
wt_dome	wt_21	0.8491
wt_dome	wt_22	0.84501
wt_epiboly	wt_1	0.84422
wt_epiboly	wt_2	0.90439
wt_epiboly	wt_4	0.89134
wt_epiboly	wt_5	0.86064
wt_epiboly	wt_6	0.882
wt_epiboly	wt_7	0.842
wt_epiboly	wt_8	0.86524
wt_epiboly	wt_19	0.86686
wt_epiboly	wt_20	0.8529
wt_epiboly	wt_21	0.84662
wt_epiboly	wt_22	0.88251
wt_germ ring	wt_19	0.87155
wt_germ ring	wt_20	0.9126
wt_germ ring	wt_21	0.89899
wt_germ ring	wt_22	0.91425
wt_germ ring	wt_LRCe33_1	0.8577
wt_germ ring	wt_LRCe33_2	0.87754
wt_high	wt_19	0.9182
wt_high	wt_20	0.93957
wt_high	wt_21	0.95246
wt_high	wt_22	0.92425
wt_sphere	wt_1	0.86562
wt_sphere	wt_2	0.78867
wt_sphere	wt_4	0.88848
wt_sphere	wt_5	0.8404
wt_sphere	wt_6	0.863467
wt_sphere	wt_7	0.865157
wt_sphere	wt_8	0.87316
wt_sphere	wt_19	0.90103
wt_sphere	wt_20	0.89311
wt_sphere	wt_21	0.9077
wt_sphere	wt_22	0.89623

## Sheet: ExtendedDataFigure_1e
Panel_e
condition_stage	embryo_id	alpha
wt_dome	wt_LRCe26_1	0.890542
wt_dome	wt_LRCe26_2	0.884705
wt_dome	wt_LRCe26_3	0.892531
wt_dome	wt_1	0.875509
wt_dome	wt_2	0.90379
wt_dome	wt_4	0.905343
wt_dome	wt_5	0.890007
wt_dome	wt_6	0.900615
wt_dome	wt_7	0.856475
wt_dome	wt_8	0.888923
wt_dome	wt_19	0.905272
wt_dome	wt_20	0.892437
wt_dome	wt_21	0.909304
wt_dome	wt_22	0.904245
wt_epiboly	wt_1	0.777453
wt_epiboly	wt_2	0.770803
wt_epiboly	wt_4	0.832246
wt_epiboly	wt_5	0.818232
wt_epiboly	wt_6	0.867575
wt_epiboly	wt_7	0.83052
wt_epiboly	wt_8	0.813747
wt_epiboly	wt_19	0.823814
wt_epiboly	wt_20	0.79274
wt_epiboly	wt_21	0.817769
wt_epiboly	wt_22	0.814147
wt_germ ring	wt_19	0.800012
wt_germ ring	wt_20	0.79589
wt_germ ring	wt_21	0.792098
wt_germ ring	wt_22	0.798967
wt_germ ring	wt_LRCe33_1	0.825788
wt_germ ring	wt_LRCe33_2	0.828873
wt_high	wt_19	0.792717
wt_high	wt_20	0.848721
wt_high	wt_21	0.814369
wt_high	wt_22	0.789229
wt_sphere	wt_1	0.838493
wt_sphere	wt_2	0.865887
wt_sphere	wt_4	0.865823
wt_sphere	wt_5	0.86026
wt_sphere	wt_6	0.875669
wt_sphere	wt_7	0.858635
wt_sphere	wt_8	0.866764
wt_sphere	wt_19	0.827608
wt_sphere	wt_20	0.839744
wt_sphere	wt_21	0.830024
wt_sphere	wt_22	0.837669
