# Supplementary material for: Adhesion-driven rigidity transition decoupled from density-driven jamming triggers epithelial organization in embryonic tissues
Source: Nat Phys. 2026 Jun 2;22(6):941–53. doi: 10.1038/s41567-026-03276-6 (PMC13271890; doi:10.1038/s41567-026-03276-6)
Supplement: Supplementary file 21 — Statistical source data. [file 41567_2026_3276_MOESM21_ESM.xlsx]

## Sheet: ExtendedDataFigure_3a
Panel_a
condition_stage	embryo_id	cell_fraction
explant_epiboly	LRCe117_explant_1	0.85761
explant_epiboly	LRCe117_explant_1	0.72304
explant_epiboly	LRCe118_explant_3	0.71808
explant_epiboly	explant_8	0.85756
explant_epiboly	explant_9	0.8321
explant_epiboly	explant_1	0.83354
mannitol_dome	mannitol_1	0.79131
mannitol_dome	mannitol_2	0.78128
mannitol_dome	mannitol_3	0.80316
mannitol_dome	LRCe123_mannitol_5	0.79073
mannitol_m_epiboly	mannitol_m_1	0.81668
mannitol_m_epiboly	mannitol_m_LRCe129_2	0.84258
mannitol_m_epiboly	mannitol_m_LRCe129_3	0.83836
mannitol_m_epiboly	mannitol_m_12	0.83919
orho_dome	oRhoGEF_11	0.86902
orho_dome	oRhoGEF_13	0.86886
orho_dome	oRhoGEF_12	0.90948
orho_dome	LRCe134_orho_4	0.89324
orho_mannitol_epiboly	orho_mannitol_7	0.78872
orho_mannitol_epiboly	orho_mannitol_8	0.72958
orho_mannitol_epiboly	orho_mannitol_9	0.81807
orho_mannitol_epiboly	LRCe142_orho_mannitol_1	0.72751
ouabain_dome	ouabain_1	0.95019
ouabain_dome	ouabain_2	0.96203
ouabain_dome	ouabain_3	0.9589
ouabain_dome	LRCe137_ouabain_5	0.92294
ozgrad_epiboly	ozgrad_LRCe122_1	0.84048
ozgrad_epiboly	ozgrad_1	0.8458
ozgrad_epiboly	ozgrad_2	0.75877
ozgrad_epiboly	ozgrad_4	0.72521
ozgrad_m_epiboly	ozgrad_m_10	0.8502
ozgrad_m_epiboly	ozgrad_m_11	0.79867
ozgrad_m_epiboly	ozgrad_m_12	0.88055
ozgrad_m_epiboly	LRCe145_ozgrad_m_1	0.85725
ozgrad_ouabain_epiboly	ozgrad_ouabain_1	0.92675
ozgrad_ouabain_epiboly	ozgrad_ouabain_2	0.94036
ozgrad_ouabain_epiboly	ozgrad_ouabain_3	0.94788
ozgrad_ouabain_epiboly	LRCe138_ozgrad_ouabain_1	0.9481
pky_epiboly	pky_1	0.91292
pky_epiboly	pky_2	0.87598
pky_epiboly	pky_3	0.85527
pky_epiboly	pky_4	0.9074
pky_epiboly	pky_5	0.86692
pky_epiboly	pky_6	0.89284
wt_dome	wt_LRCe26_1	0.7347
wt_dome	wt_LRCe26_2	0.77126
wt_dome	wt_LRCe26_3	0.78592
wt_dome	wt_1	0.82205
wt_epiboly	wt_1	0.84422
wt_dome	wt_2	0.74174
wt_epiboly	wt_2	0.90439
wt_dome	wt_4	0.85496
wt_epiboly	wt_4	0.89134
wt_epiboly	wt_5	0.86064
wt_dome	wt_5	0.81655
wt_epiboly	wt_6	0.882
wt_dome	wt_6	0.878106
wt_dome	wt_7	0.882855
wt_epiboly	wt_7	0.842
wt_dome	wt_8	0.79845
wt_epiboly	wt_8	0.86524
wt_dome	wt_19	0.83374
wt_epiboly	wt_19	0.86686
wt_epiboly	wt_19	0.87155
wt_dome	wt_20	0.84862
wt_epiboly	wt_20	0.8529
wt_epiboly	wt_20	0.9126
wt_dome	wt_21	0.8491
wt_epiboly	wt_21	0.84662
wt_epiboly	wt_21	0.89899
wt_dome	wt_22	0.84501
wt_epiboly	wt_22	0.88251
wt_epiboly	wt_22	0.91425
wt_epiboly	wt_LRCe33_1	0.8577
wt_epiboly	wt_LRCe33_2	0.87754
wt_m_epiboly	wt_m_13	0.92076
wt_m_epiboly	wt_m_14	0.90753
wt_m_epiboly	wt_m_16	0.94554
wt_m_epiboly	LRCe136_wt_m_5	0.96175

## Sheet: ExtendedDataFigure_3b
Panel_b
condition_stage	embryo_id	alpha
explant_epiboly	LRCe117_explant_1	0.830142
explant_epiboly	LRCe117_explant_1	0.776208
explant_epiboly	LRCe118_explant_3	0.763006
explant_epiboly	explant_8	0.821257
explant_epiboly	explant_9	0.82428
explant_epiboly	explant_1	0.73328
mannitol_dome	mannitol_1	0.915407
mannitol_dome	mannitol_2	0.912677
mannitol_dome	mannitol_3	0.909859
mannitol_dome	LRCe123_mannitol_5	0.911406
mannitol_m_epiboly	mannitol_m_1	0.653363
mannitol_m_epiboly	mannitol_m_LRCe129_2	0.781103
mannitol_m_epiboly	mannitol_m_LRCe129_3	0.773743
mannitol_m_epiboly	mannitol_m_12	0.5505
orho_dome	oRhoGEF_11	0.807833
orho_dome	oRhoGEF_13	0.799669
orho_dome	oRhoGEF_12	0.747604
orho_dome	LRCe134_orho_4	0.816752
orho_mannitol_epiboly	orho_mannitol_7	0.719807
orho_mannitol_epiboly	orho_mannitol_8	0.703451
orho_mannitol_epiboly	orho_mannitol_9	0.714821
orho_mannitol_epiboly	LRCe142_orho_mannitol_1	0.751259
ouabain_dome	ouabain_1	0.87
ouabain_dome	ouabain_2	0.88
ouabain_dome	ouabain_3	0.88
ouabain_dome	LRCe137_ouabain_5	0.901807
ozgrad_epiboly	ozgrad_LRCe122_1	0.921339
ozgrad_epiboly	ozgrad_1	0.918754
ozgrad_epiboly	ozgrad_2	0.896282
ozgrad_epiboly	ozgrad_4	0.89867
ozgrad_m_epiboly	ozgrad_m_10	0.916096
ozgrad_m_epiboly	ozgrad_m_11	0.903122
ozgrad_m_epiboly	ozgrad_m_12	0.897595
ozgrad_m_epiboly	LRCe145_ozgrad_m_1	0.893272
ozgrad_ouabain_epiboly	ozgrad_ouabain_1	0.905748
ozgrad_ouabain_epiboly	ozgrad_ouabain_2	0.89803
ozgrad_ouabain_epiboly	ozgrad_ouabain_3	0.908602
ozgrad_ouabain_epiboly	LRCe138_ozgrad_ouabain_1	0.919235
pky_epiboly	pky_1	0.884858
pky_epiboly	pky_2	0.887014
pky_epiboly	pky_3	0.898832
pky_epiboly	pky_4	0.875645
pky_epiboly	pky_5	0.91424
pky_epiboly	pky_6	0.879822
wt_dome	wt_LRCe26_1	0.890542
wt_dome	wt_LRCe26_2	0.884705
wt_dome	wt_LRCe26_3	0.892531
wt_dome	wt_1	0.875509
wt_epiboly	wt_1	0.777453
wt_dome	wt_2	0.90379
wt_epiboly	wt_2	0.770803
wt_dome	wt_4	0.905343
wt_epiboly	wt_4	0.832246
wt_epiboly	wt_5	0.818232
wt_dome	wt_5	0.890007
wt_epiboly	wt_6	0.867575
wt_dome	wt_6	0.900615
wt_dome	wt_7	0.856475
wt_epiboly	wt_7	0.83052
wt_dome	wt_8	0.888923
wt_epiboly	wt_8	0.813747
wt_dome	wt_19	0.905272
wt_epiboly	wt_19	0.823814
wt_epiboly	wt_19	0.800012
wt_dome	wt_20	0.892437
wt_epiboly	wt_20	0.79274
wt_epiboly	wt_20	0.79589
wt_dome	wt_21	0.909304
wt_epiboly	wt_21	0.817769
wt_epiboly	wt_21	0.792098
wt_dome	wt_22	0.904245
wt_epiboly	wt_22	0.814147
wt_epiboly	wt_22	0.798967
wt_epiboly	wt_LRCe33_1	0.825788
wt_epiboly	wt_LRCe33_2	0.828873
wt_m_epiboly	wt_m_13	0.774319
wt_m_epiboly	wt_m_14	0.782365
wt_m_epiboly	wt_m_16	0.739272
wt_m_epiboly	LRCe136_wt_m_5	0.796009

## Sheet: ExtendedDataFigure_3c
Panel_c
condition_stage	embryo_id	k
explant_epiboly	LRCe117_explant_1	0.708233
explant_epiboly	LRCe117_explant_1	0.793575
explant_epiboly	LRCe118_explant_3	0.857885
explant_epiboly	explant_8	0.885621
explant_epiboly	explant_9	0.862807
explant_epiboly	explant_1	0.837313
mannitol_dome	mannitol_1	0.573761
mannitol_dome	mannitol_2	0.591672
mannitol_dome	mannitol_3	0.606531
mannitol_dome	LRCe123_mannitol_5	0.517061
mannitol_m_epiboly	mannitol_m_1	0.826923
mannitol_m_epiboly	mannitol_m_LRCe129_2	0.85319
mannitol_m_epiboly	mannitol_m_LRCe129_3	0.814306
mannitol_m_epiboly	mannitol_m_12	0.880681
orho_dome	oRhoGEF_11	0.681451
orho_dome	oRhoGEF_13	0.713485
orho_dome	oRhoGEF_12	0.773977
orho_dome	LRCe134_orho_4	0.701566
orho_mannitol_epiboly	orho_mannitol_7	0.752732
orho_mannitol_epiboly	orho_mannitol_8	0.726289
orho_mannitol_epiboly	orho_mannitol_9	0.694307
orho_mannitol_epiboly	LRCe142_orho_mannitol_1	0.813745
ouabain_dome	ouabain_1	0.845854
ouabain_dome	ouabain_2	0.898409
ouabain_dome	ouabain_3	0.929095
ouabain_dome	LRCe137_ouabain_5	0.728386
ozgrad_epiboly	ozgrad_LRCe122_1	0.613669
ozgrad_epiboly	ozgrad_1	0.636131
ozgrad_epiboly	ozgrad_2	0.532902
ozgrad_epiboly	ozgrad_4	0.463245
ozgrad_m_epiboly	ozgrad_m_10	0.525
ozgrad_m_epiboly	ozgrad_m_11	0.50536
ozgrad_m_epiboly	ozgrad_m_12	0.669351
ozgrad_m_epiboly	LRCe145_ozgrad_m_1	0.599841
ozgrad_ouabain_epiboly	ozgrad_ouabain_1	0.785067
ozgrad_ouabain_epiboly	ozgrad_ouabain_2	0.765226
ozgrad_ouabain_epiboly	ozgrad_ouabain_3	0.840038
ozgrad_ouabain_epiboly	LRCe138_ozgrad_ouabain_1	0.770712
pky_epiboly	pky_1	0.815806
pky_epiboly	pky_2	0.688639
pky_epiboly	pky_3	0.688716
pky_epiboly	pky_4	0.784121
pky_epiboly	pky_5	0.72046
pky_epiboly	pky_6	0.730406
wt_dome	wt_LRCe26_1	0.558308
wt_dome	wt_LRCe26_2	0.532582
wt_dome	wt_LRCe26_3	0.48538
wt_dome	wt_1	0.604702
wt_epiboly	wt_1	0.681705
wt_dome	wt_2	0.56783
wt_epiboly	wt_2	0.783839
wt_dome	wt_4	0.569318
wt_epiboly	wt_4	0.748151
wt_epiboly	wt_5	0.711562
wt_dome	wt_5	0.621919
wt_epiboly	wt_6	0.696844
wt_dome	wt_6	0.694514
wt_dome	wt_7	0.72734
wt_epiboly	wt_7	0.696703
wt_dome	wt_8	0.573895
wt_epiboly	wt_8	0.782951
wt_dome	wt_19	0.641882
wt_epiboly	wt_19	0.708117
wt_epiboly	wt_19	0.77709
wt_dome	wt_20	0.612632
wt_epiboly	wt_20	0.755956
wt_epiboly	wt_20	0.815915
wt_dome	wt_21	0.652542
wt_epiboly	wt_21	0.76766
wt_epiboly	wt_21	0.825521
wt_dome	wt_22	0.69106
wt_epiboly	wt_22	0.751791
wt_epiboly	wt_22	0.867445
wt_epiboly	wt_LRCe33_1	0.778295
wt_epiboly	wt_LRCe33_2	0.798479
wt_m_epiboly	wt_m_13	0.873677
wt_m_epiboly	wt_m_14	0.740922
wt_m_epiboly	wt_m_16	0.827465
wt_m_epiboly	LRCe136_wt_m_5	0.877179

## Sheet: ExtendedDataFigure_3d
Panel_d
condition_stage	embryo_id	GRC_size
explant_epiboly	LRCe117_explant_1	0.691275
explant_epiboly	LRCe117_explant_1	0.471338
explant_epiboly	LRCe118_explant_3	0.871795
explant_epiboly	explant_8	0.992188
explant_epiboly	explant_9	0.980769
explant_epiboly	explant_1	0.96124
mannitol_dome	mannitol_1	0.0776699
mannitol_dome	mannitol_2	0.261364
mannitol_dome	mannitol_3	0.333333
mannitol_dome	LRCe123_mannitol_5	0.0746269
mannitol_m_epiboly	mannitol_m_1	0.78
mannitol_m_epiboly	mannitol_m_LRCe129_2	0.912621
mannitol_m_epiboly	mannitol_m_LRCe129_3	0.871287
mannitol_m_epiboly	mannitol_m_12	0.988506
orho_dome	oRhoGEF_11	0.541176
orho_dome	oRhoGEF_13	0.517241
orho_dome	oRhoGEF_12	0.922414
orho_dome	LRCe134_orho_4	0.504425
orho_mannitol_epiboly	orho_mannitol_7	0.60084
orho_mannitol_epiboly	orho_mannitol_8	0.648148
orho_mannitol_epiboly	orho_mannitol_9	0.345865
orho_mannitol_epiboly	LRCe142_orho_mannitol_1	0.518717
ouabain_dome	ouabain_1	0.952381
ouabain_dome	ouabain_2	0.983051
ouabain_dome	ouabain_3	0.983607
ouabain_dome	LRCe137_ouabain_5	0.77193
ozgrad_epiboly	ozgrad_LRCe122_1	0.0617284
ozgrad_epiboly	ozgrad_1	0.181319
ozgrad_epiboly	ozgrad_2	0.0569106
ozgrad_epiboly	ozgrad_4	0.056
ozgrad_m_epiboly	ozgrad_m_10	0.140625
ozgrad_m_epiboly	ozgrad_m_11	0.0649351
ozgrad_m_epiboly	ozgrad_m_12	0.0941176
ozgrad_m_epiboly	LRCe145_ozgrad_m_1	0.0873786
ozgrad_ouabain_epiboly	ozgrad_ouabain_1	0.908108
ozgrad_ouabain_epiboly	ozgrad_ouabain_2	0.904762
ozgrad_ouabain_epiboly	ozgrad_ouabain_3	0.929825
ozgrad_ouabain_epiboly	LRCe138_ozgrad_ouabain_1	0.948387
pky_epiboly	pky_1	0.927885
pky_epiboly	pky_2	0.323308
pky_epiboly	pky_3	0.564935
pky_epiboly	pky_4	0.820144
pky_epiboly	pky_5	0.625
pky_epiboly	pky_6	0.729927
wt_dome	wt_LRCe26_1	0.168539
wt_dome	wt_LRCe26_2	0.0824742
wt_dome	wt_LRCe26_3	0.0380952
wt_dome	wt_1	0.153846
wt_epiboly	wt_1	0.173228
wt_dome	wt_2	0.288462
wt_epiboly	wt_2	0.803922
wt_dome	wt_4	0.0857143
wt_epiboly	wt_4	0.781955
wt_epiboly	wt_5	0.398374
wt_dome	wt_5	0.0842105
wt_epiboly	wt_6	0.728324
wt_dome	wt_6	0.296296
wt_dome	wt_7	0.690647
wt_epiboly	wt_7	0.568047
wt_dome	wt_8	0.0918367
wt_epiboly	wt_8	0.879433
wt_dome	wt_19	0.392
wt_epiboly	wt_19	0.435065
wt_epiboly	wt_19	0.711268
wt_dome	wt_20	0.148515
wt_epiboly	wt_20	0.866071
wt_epiboly	wt_20	0.867133
wt_dome	wt_21	0.385246
wt_epiboly	wt_21	0.71875
wt_epiboly	wt_21	0.965278
wt_dome	wt_22	0.567568
wt_epiboly	wt_22	0.72381
wt_epiboly	wt_22	0.911111
wt_epiboly	wt_LRCe33_1	0.807339
wt_epiboly	wt_LRCe33_2	0.827273
wt_m_epiboly	wt_m_13	0.860465
wt_m_epiboly	wt_m_14	0.758242
wt_m_epiboly	wt_m_16	0.8125
wt_m_epiboly	LRCe136_wt_m_5	0.982609

## Sheet: ExtendedDataFigure_3e
Panel_e
condition_stage	exp_embryo_nr_stage	contact_id	frame	Length	length_normalised
wt_dome	LRCe108_wt_e2_latesphere	LRCe108_wt_e2_latesphere_1	1	13.982	1.16835
wt_dome	LRCe108_wt_e2_latesphere	LRCe108_wt_e2_latesphere_1	2	15.421	1.28859
wt_dome	LRCe108_wt_e2_latesphere	LRCe108_wt_e2_latesphere_1	3	15.295	1.27806
wt_dome	LRCe108_wt_e2_latesphere	LRCe108_wt_e2_latesphere_1	4	14.179	1.18481
wt_dome	LRCe108_wt_e2_latesphere	LRCe108_wt_e2_latesphere_1	5	14.579	1.21823
wt_dome	LRCe108_wt_e2_latesphere	LRCe108_wt_e2_latesphere_1	6	13.784	1.1518
wt_dome	LRCe108_wt_e2_latesphere	LRCe108_wt_e2_latesphere_1	7	13.696	1.14445
wt_dome	LRCe108_wt_e2_latesphere	LRCe108_wt_e2_latesphere_1	8	13.644	1.14011
wt_dome	LRCe108_wt_e2_latesphere	LRCe108_wt_e2_latesphere_1	9	13.719	1.14637
wt_dome	LRCe108_wt_e2_latesphere	LRCe108_wt_e2_latesphere_1	10	13.679	1.14303
wt_dome	LRCe108_wt_e2_latesphere	LRCe108_wt_e2_latesphere_1	11	11.452	0.95694
wt_dome	LRCe108_wt_e2_latesphere	LRCe108_wt_e2_latesphere_1	12	11.578	0.967468
wt_dome	LRCe108_wt_e2_latesphere	LRCe108_wt_e2_latesphere_1	13	11.184	0.934545
wt_dome	LRCe108_wt_e2_latesphere	LRCe108_wt_e2_latesphere_1	14	11.267	0.941481
wt_dome	LRCe108_wt_e2_latesphere	LRCe108_wt_e2_latesphere_1	15	11.056	0.92385
wt_dome	LRCe108_wt_e2_latesphere	LRCe108_wt_e2_latesphere_1	16	10.001	0.835693
wt_dome	LRCe108_wt_e2_latesphere	LRCe108_wt_e2_latesphere_1	17	9.492	0.79316
wt_dome	LRCe108_wt_e2_latesphere	LRCe108_wt_e2_latesphere_1	18	10.677	0.89218
wt_dome	LRCe108_wt_e2_latesphere	LRCe108_wt_e2_latesphere_1	19	11.252	0.940227
wt_dome	LRCe108_wt_e2_latesphere	LRCe108_wt_e2_latesphere_1	20	12.403	1.03641
wt_dome	LRCe108_wt_e2_latesphere	LRCe108_wt_e2_latesphere_1	21	12.037	1.00582
wt_dome	LRCe108_wt_e2_latesphere	LRCe108_wt_e2_latesphere_1	22	10.818	0.903962
wt_dome	LRCe108_wt_e2_latesphere	LRCe108_wt_e2_latesphere_1	23	9.936	0.830261
wt_dome	LRCe108_wt_e2_latesphere	LRCe108_wt_e2_latesphere_1	24	10.128	0.846305
wt_dome	LRCe108_wt_e2_latesphere	LRCe108_wt_e2_latesphere_1	31	13.598	1.13626
wt_dome	LRCe108_wt_e2_latesphere	LRCe108_wt_e2_latesphere_1	32	12.08	1.00942
wt_dome	LRCe108_wt_e2_latesphere	LRCe108_wt_e2_latesphere_1	33	11.929	0.996798
wt_dome	LRCe108_wt_e2_latesphere	LRCe108_wt_e2_latesphere_1	34	12.502	1.04468
wt_dome	LRCe108_wt_e2_latesphere	LRCe108_wt_e2_latesphere_1	35	12.684	1.05989
wt_dome	LRCe108_wt_e2_latesphere	LRCe108_wt_e2_latesphere_1	36	12.84	1.07292
wt_dome	LRCe108_wt_e2_latesphere	LRCe108_wt_e2_latesphere_1	37	12.75	1.0654
wt_dome	LRCe108_wt_e2_latesphere	LRCe108_wt_e2_latesphere_1	38	13.756	1.14946
wt_dome	LRCe108_wt_e2_latesphere	LRCe108_wt_e2_latesphere_1	39	13.919	1.16308
wt_dome	LRCe108_wt_e2_latesphere	LRCe108_wt_e2_latesphere_1	46	13.051	1.09055
wt_dome	LRCe108_wt_e2_latesphere	LRCe108_wt_e2_latesphere_1	47	12.849	1.07367
wt_dome	LRCe108_wt_e2_latesphere	LRCe108_wt_e2_latesphere_1	48	13.466	1.12523
wt_dome	LRCe108_wt_e2_latesphere	LRCe108_wt_e2_latesphere_1	49	11.258	0.940729
wt_dome	LRCe108_wt_e2_latesphere	LRCe108_wt_e2_latesphere_1	50	9.378	0.783634
wt_dome	LRCe108_wt_e2_latesphere	LRCe108_wt_e2_latesphere_1	51	11.262	0.941063
wt_dome	LRCe108_wt_e2_latesphere	LRCe108_wt_e2_latesphere_1	52	11.539	0.964209
wt_dome	LRCe108_wt_e2_latesphere	LRCe108_wt_e2_latesphere_1	53	10.945	0.914574
wt_dome	LRCe108_wt_e2_latesphere	LRCe108_wt_e2_latesphere_1	54	11.773	0.983763
wt_dome	LRCe108_wt_e2_latesphere	LRCe108_wt_e2_latesphere_1	55	10.689	0.893183
wt_dome	LRCe108_wt_e2_latesphere	LRCe108_wt_e2_latesphere_1	56	9.617	0.803605
wt_dome	LRCe108_wt_e2_latesphere	LRCe108_wt_e2_latesphere_1	57	12.435	1.03908
wt_dome	LRCe108_wt_e2_latesphere	LRCe108_wt_e2_latesphere_1	58	11.97	1.00022
wt_dome	LRCe108_wt_e2_latesphere	LRCe108_wt_e2_latesphere_1	59	12.189	1.01852
wt_dome	LRCe108_wt_e2_latesphere	LRCe108_wt_e2_latesphere_1	60	11.564	0.966298
wt_dome	LRCe108_wt_e2_latesphere	LRCe108_wt_e2_latesphere_1	40	11.847	0.989946
wt_dome	LRCe108_wt_e2_latesphere	LRCe108_wt_e2_latesphere_1	41	12.041	1.00616
wt_dome	LRCe108_wt_e2_latesphere	LRCe108_wt_e2_latesphere_1	42	12.152	1.01543
wt_dome	LRCe108_wt_e2_latesphere	LRCe108_wt_e2_latesphere_1	43	10.674	0.891929
wt_dome	LRCe108_wt_e2_latesphere	LRCe108_wt_e2_latesphere_1	44	10.618	0.88725
wt_dome	LRCe108_wt_e2_latesphere	LRCe108_wt_e2_latesphere_1	45	11.307	0.944823
wt_dome	LRCe108_wt_e2_latesphere	LRCe108_wt_e2_latesphere_1	25	10.157	0.848728
wt_dome	LRCe108_wt_e2_latesphere	LRCe108_wt_e2_latesphere_1	26	11.098	0.927359
wt_dome	LRCe108_wt_e2_latesphere	LRCe108_wt_e2_latesphere_1	27	10.314	0.861847
wt_dome	LRCe108_wt_e2_latesphere	LRCe108_wt_e2_latesphere_1	28	10.979	0.917415
wt_dome	LRCe108_wt_e2_latesphere	LRCe108_wt_e2_latesphere_1	29	10.981	0.917582
wt_dome	LRCe108_wt_e2_latesphere	LRCe108_wt_e2_latesphere_1	30	10.569	0.883155
wt_dome	LRCe108_wt_e2_latesphere	LRCe108_wt_e2_latesphere_2	1	8.866	1.11033
wt_dome	LRCe108_wt_e2_latesphere	LRCe108_wt_e2_latesphere_2	2	7.864	0.984845
wt_dome	LRCe108_wt_e2_latesphere	LRCe108_wt_e2_latesphere_2	3	8.685	1.08766
wt_dome	LRCe108_wt_e2_latesphere	LRCe108_wt_e2_latesphere_2	4	6.056	0.75842
wt_dome	LRCe108_wt_e2_latesphere	LRCe108_wt_e2_latesphere_2	5	6.004	0.751908
wt_dome	LRCe108_wt_e2_latesphere	LRCe108_wt_e2_latesphere_2	6	7.821	0.979459
wt_dome	LRCe108_wt_e2_latesphere	LRCe108_wt_e2_latesphere_2	7	8.589	1.07564
wt_dome	LRCe108_wt_e2_latesphere	LRCe108_wt_e2_latesphere_2	8	11	1.37758
wt_dome	LRCe108_wt_e2_latesphere	LRCe108_wt_e2_latesphere_2	9	8.979	1.12448
wt_dome	LRCe108_wt_e2_latesphere	LRCe108_wt_e2_latesphere_2	10	11.333	1.41928
wt_dome	LRCe108_wt_e2_latesphere	LRCe108_wt_e2_latesphere_2	11	12.307	1.54126
wt_dome	LRCe108_wt_e2_latesphere	LRCe108_wt_e2_latesphere_2	12	10.403	1.30282
wt_dome	LRCe108_wt_e2_latesphere	LRCe108_wt_e2_latesphere_2	13	8.551	1.07088
wt_dome	LRCe108_wt_e2_latesphere	LRCe108_wt_e2_latesphere_2	14	11.435	1.43206
wt_dome	LRCe108_wt_e2_latesphere	LRCe108_wt_e2_latesphere_2	15	8.439	1.05685
wt_dome	LRCe108_wt_e2_latesphere	LRCe108_wt_e2_latesphere_2	16	8.132	1.01841
wt_dome	LRCe108_wt_e2_latesphere	LRCe108_wt_e2_latesphere_2	17	8.714	1.09129
wt_dome	LRCe108_wt_e2_latesphere	LRCe108_wt_e2_latesphere_2	18	6.286	0.787224
wt_dome	LRCe108_wt_e2_latesphere	LRCe108_wt_e2_latesphere_2	19	6.899	0.863993
wt_dome	LRCe108_wt_e2_latesphere	LRCe108_wt_e2_latesphere_2	20	10.33	1.29367
wt_dome	LRCe108_wt_e2_latesphere	LRCe108_wt_e2_latesphere_2	21	10.402	1.30269
wt_dome	LRCe108_wt_e2_latesphere	LRCe108_wt_e2_latesphere_2	22	9.526	1.19298
wt_dome	LRCe108_wt_e2_latesphere	LRCe108_wt_e2_latesphere_2	23	9.614	1.20401
wt_dome	LRCe108_wt_e2_latesphere	LRCe108_wt_e2_latesphere_2	24	8.92	1.11709
wt_dome	LRCe108_wt_e2_latesphere	LRCe108_wt_e2_latesphere_2	25	10.324	1.29292
wt_dome	LRCe108_wt_e2_latesphere	LRCe108_wt_e2_latesphere_2	26	10.619	1.32987
wt_dome	LRCe108_wt_e2_latesphere	LRCe108_wt_e2_latesphere_2	27	11.088	1.3886
wt_dome	LRCe108_wt_e2_latesphere	LRCe108_wt_e2_latesphere_2	28	9.966	1.24809
wt_dome	LRCe108_wt_e2_latesphere	LRCe108_wt_e2_latesphere_2	29	8.909	1.11571
wt_dome	LRCe108_wt_e2_latesphere	LRCe108_wt_e2_latesphere_2	30	8.903	1.11496
wt_dome	LRCe108_wt_e2_latesphere	LRCe108_wt_e2_latesphere_2	31	8.683	1.08741
wt_dome	LRCe108_wt_e2_latesphere	LRCe108_wt_e2_latesphere_2	32	8.108	1.0154
wt_dome	LRCe108_wt_e2_latesphere	LRCe108_wt_e2_latesphere_2	33	7.949	0.995489
wt_dome	LRCe108_wt_e2_latesphere	LRCe108_wt_e2_latesphere_2	34	5.801	0.726486
wt_dome	LRCe108_wt_e2_latesphere	LRCe108_wt_e2_latesphere_2	35	6.96	0.871632
wt_dome	LRCe108_wt_e2_latesphere	LRCe108_wt_e2_latesphere_2	36	8.046	1.00764
wt_dome	LRCe108_wt_e2_latesphere	LRCe108_wt_e2_latesphere_2	37	7.448	0.932747
wt_dome	LRCe108_wt_e2_latesphere	LRCe108_wt_e2_latesphere_2	38	7.809	0.977957
wt_dome	LRCe108_wt_e2_latesphere	LRCe108_wt_e2_latesphere_2	39	7.603	0.952158
wt_dome	LRCe108_wt_e2_latesphere	LRCe108_wt_e2_latesphere_2	40	7.828	0.980336
wt_dome	LRCe108_wt_e2_latesphere	LRCe108_wt_e2_latesphere_2	41	6.47	0.810268
wt_dome	LRCe108_wt_e2_latesphere	LRCe108_wt_e2_latesphere_2	42	6.305	0.789604
wt_dome	LRCe108_wt_e2_latesphere	LRCe108_wt_e2_latesphere_2	49	9.183	1.15003
wt_dome	LRCe108_wt_e2_latesphere	LRCe108_wt_e2_latesphere_2	50	6.78	0.84909
wt_dome	LRCe108_wt_e2_latesphere	LRCe108_wt_e2_latesphere_2	51	5.971	0.747776
wt_dome	LRCe108_wt_e2_latesphere	LRCe108_wt_e2_latesphere_2	52	5.487	0.687162
wt_dome	LRCe108_wt_e2_latesphere	LRCe108_wt_e2_latesphere_2	53	4.689	0.587225
wt_dome	LRCe108_wt_e2_latesphere	LRCe108_wt_e2_latesphere_2	48	7.759	0.971695
wt_dome	LRCe108_wt_e2_latesphere	LRCe108_wt_e2_latesphere_2	43	6.221	0.779084
wt_dome	LRCe108_wt_e2_latesphere	LRCe108_wt_e2_latesphere_2	44	6.815	0.853473
wt_dome	LRCe108_wt_e2_latesphere	LRCe108_wt_e2_latesphere_2	45	6.669	0.835189
wt_dome	LRCe108_wt_e2_latesphere	LRCe108_wt_e2_latesphere_2	46	7.407	0.927612
wt_dome	LRCe108_wt_e2_latesphere	LRCe108_wt_e2_latesphere_2	47	8.528	1.068
wt_dome	LRCe108_wt_e2_latesphere	LRCe108_wt_e2_latesphere_2	54	4.789	0.599748
wt_dome	LRCe108_wt_e2_latesphere	LRCe108_wt_e2_latesphere_2	55	5.811	0.727738
wt_dome	LRCe108_wt_e2_latesphere	LRCe108_wt_e2_latesphere_2	56	4.718	0.590857
wt_dome	LRCe108_wt_e2_latesphere	LRCe108_wt_e2_latesphere_2	57	6.13	0.767688
wt_dome	LRCe108_wt_e2_latesphere	LRCe108_wt_e2_latesphere_2	58	6.024	0.754413
wt_dome	LRCe108_wt_e2_latesphere	LRCe108_wt_e2_latesphere_2	59	6.205	0.77708
wt_dome	LRCe108_wt_e2_latesphere	LRCe108_wt_e2_latesphere_2	60	5.941	0.744018
wt_dome	LRCe108_wt_e2_latesphere	LRCe108_wt_e2_latesphere_3	1	9.271	1.08045
wt_dome	LRCe108_wt_e2_latesphere	LRCe108_wt_e2_latesphere_3	2	8.38	0.97661
wt_dome	LRCe108_wt_e2_latesphere	LRCe108_wt_e2_latesphere_3	3	8.247	0.96111
wt_dome	LRCe108_wt_e2_latesphere	LRCe108_wt_e2_latesphere_3	4	7.445	0.867645
wt_dome	LRCe108_wt_e2_latesphere	LRCe108_wt_e2_latesphere_3	5	7.457	0.869043
wt_dome	LRCe108_wt_e2_latesphere	LRCe108_wt_e2_latesphere_3	6	7.259	0.845968
wt_dome	LRCe108_wt_e2_latesphere	LRCe108_wt_e2_latesphere_3	7	6.78	0.790145
wt_dome	LRCe108_wt_e2_latesphere	LRCe108_wt_e2_latesphere_3	8	7.848	0.914611
wt_dome	LRCe108_wt_e2_latesphere	LRCe108_wt_e2_latesphere_3	9	7.292	0.849814
wt_dome	LRCe108_wt_e2_latesphere	LRCe108_wt_e2_latesphere_3	10	8.168	0.951904
wt_dome	LRCe108_wt_e2_latesphere	LRCe108_wt_e2_latesphere_3	11	8.68	1.01157
wt_dome	LRCe108_wt_e2_latesphere	LRCe108_wt_e2_latesphere_3	12	8.269	0.963674
wt_dome	LRCe108_wt_e2_latesphere	LRCe108_wt_e2_latesphere_3	13	7.867	0.916825
wt_dome	LRCe108_wt_e2_latesphere	LRCe108_wt_e2_latesphere_3	14	7.348	0.85634
wt_dome	LRCe108_wt_e2_latesphere	LRCe108_wt_e2_latesphere_3	15	6.657	0.775811
wt_dome	LRCe108_wt_e2_latesphere	LRCe108_wt_e2_latesphere_3	16	6.302	0.734439
wt_dome	LRCe108_wt_e2_latesphere	LRCe108_wt_e2_latesphere_3	17	6.882	0.802032
wt_dome	LRCe108_wt_e2_latesphere	LRCe108_wt_e2_latesphere_3	18	7.591	0.88466
wt_dome	LRCe108_wt_e2_latesphere	LRCe108_wt_e2_latesphere_3	19	8.98	1.04653
wt_dome	LRCe108_wt_e2_latesphere	LRCe108_wt_e2_latesphere_3	20	9.097	1.06017
wt_dome	LRCe108_wt_e2_latesphere	LRCe108_wt_e2_latesphere_3	21	8.821	1.028
wt_dome	LRCe108_wt_e2_latesphere	LRCe108_wt_e2_latesphere_3	22	11.006	1.28265
wt_dome	LRCe108_wt_e2_latesphere	LRCe108_wt_e2_latesphere_3	23	10.281	1.19815
wt_dome	LRCe108_wt_e2_latesphere	LRCe108_wt_e2_latesphere_3	24	10.707	1.2478
wt_dome	LRCe108_wt_e2_latesphere	LRCe108_wt_e2_latesphere_3	25	10.654	1.24162
wt_dome	LRCe108_wt_e2_latesphere	LRCe108_wt_e2_latesphere_3	26	10.933	1.27414
wt_dome	LRCe108_wt_e2_latesphere	LRCe108_wt_e2_latesphere_3	27	10.649	1.24104
wt_dome	LRCe108_wt_e2_latesphere	LRCe108_wt_e2_latesphere_3	28	9.953	1.15993
wt_dome	LRCe108_wt_e2_latesphere	LRCe108_wt_e2_latesphere_3	29	10.806	1.25934
wt_dome	LRCe108_wt_e2_latesphere	LRCe108_wt_e2_latesphere_3	30	10.558	1.23044
wt_dome	LRCe108_wt_e2_latesphere	LRCe108_wt_e2_latesphere_3	31	10.345	1.20561
wt_dome	LRCe108_wt_e2_latesphere	LRCe108_wt_e2_latesphere_3	32	10.249	1.19442
wt_dome	LRCe108_wt_e2_latesphere	LRCe108_wt_e2_latesphere_3	33	11.415	1.33031
wt_dome	LRCe108_wt_e2_latesphere	LRCe108_wt_e2_latesphere_3	34	10.288	1.19897
wt_dome	LRCe108_wt_e2_latesphere	LRCe108_wt_e2_latesphere_3	35	10.529	1.22706
wt_dome	LRCe108_wt_e2_latesphere	LRCe108_wt_e2_latesphere_3	36	10.465	1.2196
wt_dome	LRCe108_wt_e2_latesphere	LRCe108_wt_e2_latesphere_3	37	10.104	1.17753
wt_dome	LRCe108_wt_e2_latesphere	LRCe108_wt_e2_latesphere_3	38	9.537	1.11145
wt_dome	LRCe108_wt_e2_latesphere	LRCe108_wt_e2_latesphere_3	39	9.316	1.08569
wt_dome	LRCe108_wt_e2_latesphere	LRCe108_wt_e2_latesphere_3	40	8.493	0.989779
wt_dome	LRCe108_wt_e2_latesphere	LRCe108_wt_e2_latesphere_3	41	8.493	0.989779
wt_dome	LRCe108_wt_e2_latesphere	LRCe108_wt_e2_latesphere_3	42	9.741	1.13522
wt_dome	LRCe108_wt_e2_latesphere	LRCe108_wt_e2_latesphere_3	43	7.796	0.908551
wt_dome	LRCe108_wt_e2_latesphere	LRCe108_wt_e2_latesphere_3	44	7.749	0.903073
wt_dome	LRCe108_wt_e2_latesphere	LRCe108_wt_e2_latesphere_3	45	7.693	0.896547
wt_dome	LRCe108_wt_e2_latesphere	LRCe108_wt_e2_latesphere_3	46	6.914	0.805762
wt_dome	LRCe108_wt_e2_latesphere	LRCe108_wt_e2_latesphere_3	47	7.602	0.885942
wt_dome	LRCe108_wt_e2_latesphere	LRCe108_wt_e2_latesphere_3	48	7.118	0.829536
wt_dome	LRCe108_wt_e2_latesphere	LRCe108_wt_e2_latesphere_3	49	6.302	0.734439
wt_dome	LRCe108_wt_e2_latesphere	LRCe108_wt_e2_latesphere_3	50	7.807	0.909833
wt_dome	LRCe108_wt_e2_latesphere	LRCe108_wt_e2_latesphere_3	51	7.6	0.885709
wt_dome	LRCe108_wt_e2_latesphere	LRCe108_wt_e2_latesphere_3	52	7.422	0.864964
wt_dome	LRCe108_wt_e2_latesphere	LRCe108_wt_e2_latesphere_3	53	8.389	0.977659
wt_dome	LRCe108_wt_e2_latesphere	LRCe108_wt_e2_latesphere_3	54	9.5	1.10714
wt_dome	LRCe108_wt_e2_latesphere	LRCe108_wt_e2_latesphere_3	55	8.843	1.03057
wt_dome	LRCe108_wt_e2_latesphere	LRCe108_wt_e2_latesphere_3	56	6.518	0.759612
wt_dome	LRCe108_wt_e2_latesphere	LRCe108_wt_e2_latesphere_3	57	6.046	0.704605
wt_dome	LRCe108_wt_e2_latesphere	LRCe108_wt_e2_latesphere_3	58	6.519	0.759728
wt_dome	LRCe108_wt_e2_latesphere	LRCe108_wt_e2_latesphere_3	59	7.548	0.879649
wt_dome	LRCe108_wt_e2_latesphere	LRCe108_wt_e2_latesphere_3	60	8.313	0.968802
wt_dome	LRCe108_wt_e2_latesphere	LRCe108_wt_e2_latesphere_4	3	9.71	0.990279
wt_dome	LRCe108_wt_e2_latesphere	LRCe108_wt_e2_latesphere_4	4	9.155	0.933677
wt_dome	LRCe108_wt_e2_latesphere	LRCe108_wt_e2_latesphere_4	5	9.075	0.925518
wt_dome	LRCe108_wt_e2_latesphere	LRCe108_wt_e2_latesphere_4	6	9.297	0.948159
wt_dome	LRCe108_wt_e2_latesphere	LRCe108_wt_e2_latesphere_4	7	9.408	0.959479
wt_dome	LRCe108_wt_e2_latesphere	LRCe108_wt_e2_latesphere_4	8	7.344	0.748981
wt_dome	LRCe108_wt_e2_latesphere	LRCe108_wt_e2_latesphere_4	9	6.238	0.636185
wt_dome	LRCe108_wt_e2_latesphere	LRCe108_wt_e2_latesphere_4	10	6.7	0.683303
wt_dome	LRCe108_wt_e2_latesphere	LRCe108_wt_e2_latesphere_4	11	8.483	0.865143
wt_dome	LRCe108_wt_e2_latesphere	LRCe108_wt_e2_latesphere_4	12	10.097	1.02975
wt_dome	LRCe108_wt_e2_latesphere	LRCe108_wt_e2_latesphere_4	13	9.716	0.990891
wt_dome	LRCe108_wt_e2_latesphere	LRCe108_wt_e2_latesphere_4	14	10.023	1.0222
wt_dome	LRCe108_wt_e2_latesphere	LRCe108_wt_e2_latesphere_4	15	9.822	1.0017
wt_dome	LRCe108_wt_e2_latesphere	LRCe108_wt_e2_latesphere_4	16	9.5	0.968862
wt_dome	LRCe108_wt_e2_latesphere	LRCe108_wt_e2_latesphere_4	17	10.429	1.06361
wt_dome	LRCe108_wt_e2_latesphere	LRCe108_wt_e2_latesphere_4	18	10.659	1.08706
wt_dome	LRCe108_wt_e2_latesphere	LRCe108_wt_e2_latesphere_4	19	11.01	1.12286
wt_dome	LRCe108_wt_e2_latesphere	LRCe108_wt_e2_latesphere_4	20	9.667	0.985894
wt_dome	LRCe108_wt_e2_latesphere	LRCe108_wt_e2_latesphere_4	21	9.552	0.974165
wt_dome	LRCe108_wt_e2_latesphere	LRCe108_wt_e2_latesphere_4	22	9.556	0.974573
wt_dome	LRCe108_wt_e2_latesphere	LRCe108_wt_e2_latesphere_4	23	10.183	1.03852
wt_dome	LRCe108_wt_e2_latesphere	LRCe108_wt_e2_latesphere_4	24	9.498	0.968658
wt_dome	LRCe108_wt_e2_latesphere	LRCe108_wt_e2_latesphere_4	25	10.305	1.05096
wt_dome	LRCe108_wt_e2_latesphere	LRCe108_wt_e2_latesphere_4	26	9.304	0.948873
wt_dome	LRCe108_wt_e2_latesphere	LRCe108_wt_e2_latesphere_4	27	10.354	1.05596
wt_dome	LRCe108_wt_e2_latesphere	LRCe108_wt_e2_latesphere_4	28	9.454	0.964171
wt_dome	LRCe108_wt_e2_latesphere	LRCe108_wt_e2_latesphere_4	29	9.424	0.961111
wt_dome	LRCe108_wt_e2_latesphere	LRCe108_wt_e2_latesphere_4	30	9.629	0.982018
wt_dome	LRCe108_wt_e2_latesphere	LRCe108_wt_e2_latesphere_4	31	9.489	0.96774
wt_dome	LRCe108_wt_e2_latesphere	LRCe108_wt_e2_latesphere_4	32	9.066	0.9246
wt_dome	LRCe108_wt_e2_latesphere	LRCe108_wt_e2_latesphere_4	33	10.56	1.07697
wt_dome	LRCe108_wt_e2_latesphere	LRCe108_wt_e2_latesphere_4	34	10.464	1.06718
wt_dome	LRCe108_wt_e2_latesphere	LRCe108_wt_e2_latesphere_4	35	10.336	1.05412
wt_dome	LRCe108_wt_e2_latesphere	LRCe108_wt_e2_latesphere_4	36	10.568	1.07778
wt_dome	LRCe108_wt_e2_latesphere	LRCe108_wt_e2_latesphere_4	37	10.006	1.02047
wt_dome	LRCe108_wt_e2_latesphere	LRCe108_wt_e2_latesphere_4	38	11.236	1.14591
wt_dome	LRCe108_wt_e2_latesphere	LRCe108_wt_e2_latesphere_4	39	10.91	1.11266
wt_dome	LRCe108_wt_e2_latesphere	LRCe108_wt_e2_latesphere_4	40	10.146	1.03474
wt_dome	LRCe108_wt_e2_latesphere	LRCe108_wt_e2_latesphere_4	41	9.019	0.919807
wt_dome	LRCe108_wt_e2_latesphere	LRCe108_wt_e2_latesphere_4	42	11.27	1.14938
wt_dome	LRCe108_wt_e2_latesphere	LRCe108_wt_e2_latesphere_4	43	10.582	1.07921
wt_dome	LRCe108_wt_e2_latesphere	LRCe108_wt_e2_latesphere_4	44	10.335	1.05402
wt_dome	LRCe108_wt_e2_latesphere	LRCe108_wt_e2_latesphere_4	45	10.911	1.11276
wt_dome	LRCe108_wt_e2_latesphere	LRCe108_wt_e2_latesphere_4	46	11.038	1.12572
wt_dome	LRCe108_wt_e2_latesphere	LRCe108_wt_e2_latesphere_4	47	10.359	1.05647
wt_dome	LRCe108_wt_e2_latesphere	LRCe108_wt_e2_latesphere_4	48	8.823	0.899818
wt_dome	LRCe108_wt_e2_latesphere	LRCe108_wt_e2_latesphere_4	49	8.606	0.877687
wt_dome	LRCe108_wt_e2_latesphere	LRCe108_wt_e2_latesphere_4	50	9.913	1.01098
wt_dome	LRCe108_wt_e2_latesphere	LRCe108_wt_e2_latesphere_4	51	10.448	1.06554
wt_dome	LRCe108_wt_e2_latesphere	LRCe108_wt_e2_latesphere_4	52	9.842	1.00374
wt_dome	LRCe108_wt_e2_latesphere	LRCe108_wt_e2_latesphere_4	53	10.045	1.02444
wt_dome	LRCe108_wt_e2_latesphere	LRCe108_wt_e2_latesphere_4	54	11.256	1.14795
wt_dome	LRCe108_wt_e2_latesphere	LRCe108_wt_e2_latesphere_4	55	10.732	1.09451
wt_dome	LRCe108_wt_e2_latesphere	LRCe108_wt_e2_latesphere_4	56	10.153	1.03546
wt_dome	LRCe108_wt_e2_latesphere	LRCe108_wt_e2_latesphere_4	57	9.488	0.967638
wt_dome	LRCe108_wt_e2_latesphere	LRCe108_wt_e2_latesphere_4	58	8.608	0.877891
wt_dome	LRCe108_wt_e2_latesphere	LRCe108_wt_e2_latesphere_4	59	9.317	0.950199
wt_dome	LRCe108_wt_e2_latesphere	LRCe108_wt_e2_latesphere_4	60	9.773	0.996704
wt_dome	LRCe108_wt_e2_latesphere	LRCe108_wt_e2_latesphere_4	61	10.39	1.05963
wt_dome	LRCe108_wt_e2_latesphere	LRCe108_wt_e2_latesphere_4	62	11.038	1.12572
wt_dome	LRCe108_wt_e2_latesphere	LRCe108_wt_e2_latesphere_5	1	11.117	0.973208
wt_dome	LRCe108_wt_e2_latesphere	LRCe108_wt_e2_latesphere_5	2	10.5	0.919194
wt_dome	LRCe108_wt_e2_latesphere	LRCe108_wt_e2_latesphere_5	3	10.669	0.933989
wt_dome	LRCe108_wt_e2_latesphere	LRCe108_wt_e2_latesphere_5	4	11.512	1.00779
wt_dome	LRCe108_wt_e2_latesphere	LRCe108_wt_e2_latesphere_5	5	12.687	1.11065
wt_dome	LRCe108_wt_e2_latesphere	LRCe108_wt_e2_latesphere_5	6	12.401	1.08561
wt_dome	LRCe108_wt_e2_latesphere	LRCe108_wt_e2_latesphere_5	7	11.837	1.03624
wt_dome	LRCe108_wt_e2_latesphere	LRCe108_wt_e2_latesphere_5	8	12.274	1.07449
wt_dome	LRCe108_wt_e2_latesphere	LRCe108_wt_e2_latesphere_5	9	11.865	1.03869
wt_dome	LRCe108_wt_e2_latesphere	LRCe108_wt_e2_latesphere_5	10	12.213	1.06915
wt_dome	LRCe108_wt_e2_latesphere	LRCe108_wt_e2_latesphere_5	11	11.96	1.04701
wt_dome	LRCe108_wt_e2_latesphere	LRCe108_wt_e2_latesphere_5	12	12.152	1.06381
wt_dome	LRCe108_wt_e2_latesphere	LRCe108_wt_e2_latesphere_5	13	12.087	1.05812
wt_dome	LRCe108_wt_e2_latesphere	LRCe108_wt_e2_latesphere_5	14	12.219	1.06968
wt_dome	LRCe108_wt_e2_latesphere	LRCe108_wt_e2_latesphere_5	15	13.396	1.17272
wt_dome	LRCe108_wt_e2_latesphere	LRCe108_wt_e2_latesphere_5	16	11.682	1.02267
wt_dome	LRCe108_wt_e2_latesphere	LRCe108_wt_e2_latesphere_5	17	12.272	1.07432
wt_dome	LRCe108_wt_e2_latesphere	LRCe108_wt_e2_latesphere_5	18	12.032	1.05331
wt_dome	LRCe108_wt_e2_latesphere	LRCe108_wt_e2_latesphere_5	19	11.945	1.04569
wt_dome	LRCe108_wt_e2_latesphere	LRCe108_wt_e2_latesphere_5	20	12.814	1.12177
wt_dome	LRCe108_wt_e2_latesphere	LRCe108_wt_e2_latesphere_5	21	13.52	1.18357
wt_dome	LRCe108_wt_e2_latesphere	LRCe108_wt_e2_latesphere_5	22	12.975	1.13586
wt_dome	LRCe108_wt_e2_latesphere	LRCe108_wt_e2_latesphere_5	23	13.181	1.15389
wt_dome	LRCe108_wt_e2_latesphere	LRCe108_wt_e2_latesphere_5	24	12.699	1.1117
wt_dome	LRCe108_wt_e2_latesphere	LRCe108_wt_e2_latesphere_5	25	12.201	1.0681
wt_dome	LRCe108_wt_e2_latesphere	LRCe108_wt_e2_latesphere_5	26	12.161	1.0646
wt_dome	LRCe108_wt_e2_latesphere	LRCe108_wt_e2_latesphere_5	27	12.289	1.07581
wt_dome	LRCe108_wt_e2_latesphere	LRCe108_wt_e2_latesphere_5	28	11.955	1.04657
wt_dome	LRCe108_wt_e2_latesphere	LRCe108_wt_e2_latesphere_5	29	11.348	0.99343
wt_dome	LRCe108_wt_e2_latesphere	LRCe108_wt_e2_latesphere_5	30	11.092	0.971019
wt_dome	LRCe108_wt_e2_latesphere	LRCe108_wt_e2_latesphere_5	31	11.541	1.01033
wt_dome	LRCe108_wt_e2_latesphere	LRCe108_wt_e2_latesphere_5	32	13.156	1.15171
wt_dome	LRCe108_wt_e2_latesphere	LRCe108_wt_e2_latesphere_5	33	11.341	0.992817
wt_dome	LRCe108_wt_e2_latesphere	LRCe108_wt_e2_latesphere_5	34	10.114	0.885403
wt_dome	LRCe108_wt_e2_latesphere	LRCe108_wt_e2_latesphere_5	35	11.63	1.01812
wt_dome	LRCe108_wt_e2_latesphere	LRCe108_wt_e2_latesphere_5	36	11.316	0.990629
wt_dome	LRCe108_wt_e2_latesphere	LRCe108_wt_e2_latesphere_5	37	10.227	0.895295
wt_dome	LRCe108_wt_e2_latesphere	LRCe108_wt_e2_latesphere_5	38	11.032	0.965767
wt_dome	LRCe108_wt_e2_latesphere	LRCe108_wt_e2_latesphere_5	39	11.485	1.00542
wt_dome	LRCe108_wt_e2_latesphere	LRCe108_wt_e2_latesphere_5	40	10.865	0.951147
wt_dome	LRCe108_wt_e2_latesphere	LRCe108_wt_e2_latesphere_5	41	10.933	0.9571
wt_dome	LRCe108_wt_e2_latesphere	LRCe108_wt_e2_latesphere_5	42	10.724	0.938804
wt_dome	LRCe108_wt_e2_latesphere	LRCe108_wt_e2_latesphere_5	43	11.41	0.998858
wt_dome	LRCe108_wt_e2_latesphere	LRCe108_wt_e2_latesphere_5	44	11.341	0.992817
wt_dome	LRCe108_wt_e2_latesphere	LRCe108_wt_e2_latesphere_5	45	9.895	0.866231
wt_dome	LRCe108_wt_e2_latesphere	LRCe108_wt_e2_latesphere_5	46	9.049	0.79217
wt_dome	LRCe108_wt_e2_latesphere	LRCe108_wt_e2_latesphere_5	47	9.057	0.792871
wt_dome	LRCe108_wt_e2_latesphere	LRCe108_wt_e2_latesphere_5	48	10.671	0.934164
wt_dome	LRCe108_wt_e2_latesphere	LRCe108_wt_e2_latesphere_5	49	10.459	0.915605
wt_dome	LRCe108_wt_e2_latesphere	LRCe108_wt_e2_latesphere_5	50	10.634	0.930925
wt_dome	LRCe108_wt_e2_latesphere	LRCe108_wt_e2_latesphere_5	51	9.672	0.846709
wt_dome	LRCe108_wt_e2_latesphere	LRCe108_wt_e2_latesphere_5	52	10.21	0.893807
wt_dome	LRCe108_wt_e2_latesphere	LRCe108_wt_e2_latesphere_5	53	9.911	0.867632
wt_dome	LRCe108_wt_e2_latesphere	LRCe108_wt_e2_latesphere_5	54	10.131	0.886891
wt_dome	LRCe108_wt_e2_latesphere	LRCe108_wt_e2_latesphere_5	55	10.086	0.882952
wt_dome	LRCe108_wt_e2_latesphere	LRCe108_wt_e2_latesphere_5	56	10.839	0.948871
wt_dome	LRCe108_wt_e2_latesphere	LRCe108_wt_e2_latesphere_5	57	10.301	0.901773
wt_dome	LRCe108_wt_e2_latesphere	LRCe108_wt_e2_latesphere_5	58	11.067	0.968831
wt_dome	LRCe108_wt_e2_latesphere	LRCe108_wt_e2_latesphere_5	59	11.259	0.985639
wt_dome	LRCe108_wt_e2_latesphere	LRCe108_wt_e2_latesphere_5	60	11.972	1.04806
wt_dome	LRCe108_wt_e1_dome	LRCe108_wt_e1_dome_1	1	8.711	0.891771
wt_dome	LRCe108_wt_e1_dome	LRCe108_wt_e1_dome_1	2	9.285	0.950533
wt_dome	LRCe108_wt_e1_dome	LRCe108_wt_e1_dome_1	3	8.943	0.915522
wt_dome	LRCe108_wt_e1_dome	LRCe108_wt_e1_dome_1	4	7.519	0.769743
wt_dome	LRCe108_wt_e1_dome	LRCe108_wt_e1_dome_1	5	8.485	0.868635
wt_dome	LRCe108_wt_e1_dome	LRCe108_wt_e1_dome_1	6	7.829	0.801478
wt_dome	LRCe108_wt_e1_dome	LRCe108_wt_e1_dome_1	7	8.785	0.899347
wt_dome	LRCe108_wt_e1_dome	LRCe108_wt_e1_dome_1	8	6.825	0.698696
wt_dome	LRCe108_wt_e1_dome	LRCe108_wt_e1_dome_1	9	6.762	0.692246
wt_dome	LRCe108_wt_e1_dome	LRCe108_wt_e1_dome_1	10	7.161	0.733093
wt_dome	LRCe108_wt_e1_dome	LRCe108_wt_e1_dome_1	11	7.712	0.789501
wt_dome	LRCe108_wt_e1_dome	LRCe108_wt_e1_dome_1	12	7.912	0.809975
wt_dome	LRCe108_wt_e1_dome	LRCe108_wt_e1_dome_1	13	7.463	0.76401
wt_dome	LRCe108_wt_e1_dome	LRCe108_wt_e1_dome_1	14	9.873	1.01073
wt_dome	LRCe108_wt_e1_dome	LRCe108_wt_e1_dome_1	15	9.67	0.989947
wt_dome	LRCe108_wt_e1_dome	LRCe108_wt_e1_dome_1	16	8.332	0.852972
wt_dome	LRCe108_wt_e1_dome	LRCe108_wt_e1_dome_1	17	6.793	0.69542
wt_dome	LRCe108_wt_e1_dome	LRCe108_wt_e1_dome_1	18	6.77	0.693065
wt_dome	LRCe108_wt_e1_dome	LRCe108_wt_e1_dome_1	19	7.308	0.748142
wt_dome	LRCe108_wt_e1_dome	LRCe108_wt_e1_dome_1	20	7.938	0.812637
wt_dome	LRCe108_wt_e1_dome	LRCe108_wt_e1_dome_1	21	8.356	0.855429
wt_dome	LRCe108_wt_e1_dome	LRCe108_wt_e1_dome_1	22	7.52	0.769845
wt_dome	LRCe108_wt_e1_dome	LRCe108_wt_e1_dome_1	23	8.276	0.847239
wt_dome	LRCe108_wt_e1_dome	LRCe108_wt_e1_dome_1	24	8.141	0.833419
wt_dome	LRCe108_wt_e1_dome	LRCe108_wt_e1_dome_1	25	8.753	0.896071
wt_dome	LRCe108_wt_e1_dome	LRCe108_wt_e1_dome_1	26	9.37	0.959235
wt_dome	LRCe108_wt_e1_dome	LRCe108_wt_e1_dome_1	27	10.684	1.09375
wt_dome	LRCe108_wt_e1_dome	LRCe108_wt_e1_dome_1	28	10.224	1.04666
wt_dome	LRCe108_wt_e1_dome	LRCe108_wt_e1_dome_1	29	10.308	1.05526
wt_dome	LRCe108_wt_e1_dome	LRCe108_wt_e1_dome_1	30	10.053	1.02916
wt_dome	LRCe108_wt_e1_dome	LRCe108_wt_e1_dome_1	31	10.663	1.0916
wt_dome	LRCe108_wt_e1_dome	LRCe108_wt_e1_dome_1	32	11.173	1.14381
wt_dome	LRCe108_wt_e1_dome	LRCe108_wt_e1_dome_1	33	11.466	1.17381
wt_dome	LRCe108_wt_e1_dome	LRCe108_wt_e1_dome_1	34	10.341	1.05864
wt_dome	LRCe108_wt_e1_dome	LRCe108_wt_e1_dome_1	35	10.377	1.06232
wt_dome	LRCe108_wt_e1_dome	LRCe108_wt_e1_dome_1	36	11.572	1.18466
wt_dome	LRCe108_wt_e1_dome	LRCe108_wt_e1_dome_1	37	12.167	1.24557
wt_dome	LRCe108_wt_e1_dome	LRCe108_wt_e1_dome_1	38	11.483	1.17555
wt_dome	LRCe108_wt_e1_dome	LRCe108_wt_e1_dome_1	39	11.106	1.13695
wt_dome	LRCe108_wt_e1_dome	LRCe108_wt_e1_dome_1	40	11.25	1.1517
wt_dome	LRCe108_wt_e1_dome	LRCe108_wt_e1_dome_1	41	11.316	1.15845
wt_dome	LRCe108_wt_e1_dome	LRCe108_wt_e1_dome_1	42	11.266	1.15333
wt_dome	LRCe108_wt_e1_dome	LRCe108_wt_e1_dome_1	43	12.011	1.2296
wt_dome	LRCe108_wt_e1_dome	LRCe108_wt_e1_dome_1	44	11.582	1.18568
wt_dome	LRCe108_wt_e1_dome	LRCe108_wt_e1_dome_1	45	11.358	1.16275
wt_dome	LRCe108_wt_e1_dome	LRCe108_wt_e1_dome_1	46	10.976	1.12365
wt_dome	LRCe108_wt_e1_dome	LRCe108_wt_e1_dome_1	47	11.763	1.20421
wt_dome	LRCe108_wt_e1_dome	LRCe108_wt_e1_dome_1	48	10.098	1.03376
wt_dome	LRCe108_wt_e1_dome	LRCe108_wt_e1_dome_1	49	10.511	1.07604
wt_dome	LRCe108_wt_e1_dome	LRCe108_wt_e1_dome_1	50	10.719	1.09734
wt_dome	LRCe108_wt_e1_dome	LRCe108_wt_e1_dome_1	51	9.505	0.973055
wt_dome	LRCe108_wt_e1_dome	LRCe108_wt_e1_dome_1	52	10.656	1.09089
wt_dome	LRCe108_wt_e1_dome	LRCe108_wt_e1_dome_1	53	10.535	1.0785
wt_dome	LRCe108_wt_e1_dome	LRCe108_wt_e1_dome_1	54	10.833	1.10901
wt_dome	LRCe108_wt_e1_dome	LRCe108_wt_e1_dome_1	55	10.608	1.08597
wt_dome	LRCe108_wt_e1_dome	LRCe108_wt_e1_dome_1	56	10.585	1.08362
wt_dome	LRCe108_wt_e1_dome	LRCe108_wt_e1_dome_1	57	11.257	1.15241
wt_dome	LRCe108_wt_e1_dome	LRCe108_wt_e1_dome_1	58	12.318	1.26103
wt_dome	LRCe108_wt_e1_dome	LRCe108_wt_e1_dome_1	59	12.158	1.24465
wt_dome	LRCe108_wt_e1_dome	LRCe108_wt_e1_dome_1	60	12.678	1.29788
wt_dome	LRCe108_wt_e1_dome	LRCe108_wt_e1_dome_2	1	13.312	1.18055
wt_dome	LRCe108_wt_e1_dome	LRCe108_wt_e1_dome_2	2	13.567	1.20316
wt_dome	LRCe108_wt_e1_dome	LRCe108_wt_e1_dome_2	3	12.988	1.15182
wt_dome	LRCe108_wt_e1_dome	LRCe108_wt_e1_dome_2	4	13.243	1.17443
wt_dome	LRCe108_wt_e1_dome	LRCe108_wt_e1_dome_2	5	11.81	1.04735
wt_dome	LRCe108_wt_e1_dome	LRCe108_wt_e1_dome_2	6	11.698	1.03742
wt_dome	LRCe108_wt_e1_dome	LRCe108_wt_e1_dome_2	7	11.665	1.03449
wt_dome	LRCe108_wt_e1_dome	LRCe108_wt_e1_dome_2	8	11.977	1.06216
wt_dome	LRCe108_wt_e1_dome	LRCe108_wt_e1_dome_2	9	11.294	1.00159
wt_dome	LRCe108_wt_e1_dome	LRCe108_wt_e1_dome_2	10	11.551	1.02438
wt_dome	LRCe108_wt_e1_dome	LRCe108_wt_e1_dome_2	11	11.597	1.02846
wt_dome	LRCe108_wt_e1_dome	LRCe108_wt_e1_dome_2	12	11.045	0.979505
wt_dome	LRCe108_wt_e1_dome	LRCe108_wt_e1_dome_2	13	11.88	1.05356
wt_dome	LRCe108_wt_e1_dome	LRCe108_wt_e1_dome_2	14	10.931	0.969395
wt_dome	LRCe108_wt_e1_dome	LRCe108_wt_e1_dome_2	15	10.925	0.968863
wt_dome	LRCe108_wt_e1_dome	LRCe108_wt_e1_dome_2	16	11.563	1.02544
wt_dome	LRCe108_wt_e1_dome	LRCe108_wt_e1_dome_2	17	11.092	0.983673
wt_dome	LRCe108_wt_e1_dome	LRCe108_wt_e1_dome_2	18	10.854	0.962567
wt_dome	LRCe108_wt_e1_dome	LRCe108_wt_e1_dome_2	19	10.728	0.951393
wt_dome	LRCe108_wt_e1_dome	LRCe108_wt_e1_dome_2	20	10.587	0.938888
wt_dome	LRCe108_wt_e1_dome	LRCe108_wt_e1_dome_2	21	9.768	0.866257
wt_dome	LRCe108_wt_e1_dome	LRCe108_wt_e1_dome_2	22	10.946	0.970726
wt_dome	LRCe108_wt_e1_dome	LRCe108_wt_e1_dome_2	23	9.865	0.874859
wt_dome	LRCe108_wt_e1_dome	LRCe108_wt_e1_dome_2	24	10.542	0.934898
wt_dome	LRCe108_wt_e1_dome	LRCe108_wt_e1_dome_2	25	10.418	0.923901
wt_dome	LRCe108_wt_e1_dome	LRCe108_wt_e1_dome_2	26	10.881	0.964961
wt_dome	LRCe108_wt_e1_dome	LRCe108_wt_e1_dome_2	27	11.41	1.01187
wt_dome	LRCe108_wt_e1_dome	LRCe108_wt_e1_dome_2	28	9.289	0.823778
wt_dome	LRCe108_wt_e1_dome	LRCe108_wt_e1_dome_2	29	11.136	0.987575
wt_dome	LRCe108_wt_e1_dome	LRCe108_wt_e1_dome_2	30	10.003	0.887097
wt_dome	LRCe108_wt_e1_dome	LRCe108_wt_e1_dome_2	31	12.186	1.08069
wt_dome	LRCe108_wt_e1_dome	LRCe108_wt_e1_dome_2	32	9.41	0.834508
wt_dome	LRCe108_wt_e1_dome	LRCe108_wt_e1_dome_2	33	10.277	0.911397
wt_dome	LRCe108_wt_e1_dome	LRCe108_wt_e1_dome_2	34	11.296	1.00176
wt_dome	LRCe108_wt_e1_dome	LRCe108_wt_e1_dome_2	35	9.915	0.879293
wt_dome	LRCe108_wt_e1_dome	LRCe108_wt_e1_dome_2	36	10.459	0.927537
wt_dome	LRCe108_wt_e1_dome	LRCe108_wt_e1_dome_2	37	11.61	1.02961
wt_dome	LRCe108_wt_e1_dome	LRCe108_wt_e1_dome_2	38	11.47	1.0172
wt_dome	LRCe108_wt_e1_dome	LRCe108_wt_e1_dome_2	39	10.379	0.920442
wt_dome	LRCe108_wt_e1_dome	LRCe108_wt_e1_dome_2	40	11.227	0.995646
wt_dome	LRCe108_wt_e1_dome	LRCe108_wt_e1_dome_2	41	11.828	1.04894
wt_dome	LRCe108_wt_e1_dome	LRCe108_wt_e1_dome_2	42	12.23	1.08459
wt_dome	LRCe108_wt_e1_dome	LRCe108_wt_e1_dome_2	43	13.207	1.17124
wt_dome	LRCe108_wt_e1_dome	LRCe108_wt_e1_dome_2	44	12.959	1.14924
wt_dome	LRCe108_wt_e1_dome	LRCe108_wt_e1_dome_2	45	12.697	1.12601
wt_dome	LRCe108_wt_e1_dome	LRCe108_wt_e1_dome_2	46	13.846	1.22791
wt_dome	LRCe108_wt_e1_dome	LRCe108_wt_e1_dome_2	47	13.188	1.16955
wt_dome	LRCe108_wt_e1_dome	LRCe108_wt_e1_dome_2	48	12.531	1.11129
wt_dome	LRCe108_wt_e1_dome	LRCe108_wt_e1_dome_2	49	12.031	1.06695
wt_dome	LRCe108_wt_e1_dome	LRCe108_wt_e1_dome_2	50	10.483	0.929665
wt_dome	LRCe108_wt_e1_dome	LRCe108_wt_e1_dome_2	51	10.736	0.952102
wt_dome	LRCe108_wt_e1_dome	LRCe108_wt_e1_dome_2	52	10.823	0.959818
wt_dome	LRCe108_wt_e1_dome	LRCe108_wt_e1_dome_2	53	11.14	0.98793
wt_dome	LRCe108_wt_e1_dome	LRCe108_wt_e1_dome_2	54	10.594	0.939509
wt_dome	LRCe108_wt_e1_dome	LRCe108_wt_e1_dome_2	55	10.423	0.924344
wt_dome	LRCe108_wt_e1_dome	LRCe108_wt_e1_dome_2	56	9.659	0.85659
wt_dome	LRCe108_wt_e1_dome	LRCe108_wt_e1_dome_2	57	10.743	0.952723
wt_dome	LRCe108_wt_e1_dome	LRCe108_wt_e1_dome_2	58	9.844	0.872997
wt_dome	LRCe108_wt_e1_dome	LRCe108_wt_e1_dome_2	59	9.802	0.869272
wt_dome	LRCe108_wt_e1_dome	LRCe108_wt_e1_dome_2	60	11.008	0.976224
wt_dome	LRCe108_wt_e1_dome	LRCe108_wt_e1_dome_3	10	6.192	0.882164
wt_dome	LRCe108_wt_e1_dome	LRCe108_wt_e1_dome_3	11	5.112	0.728298
wt_dome	LRCe108_wt_e1_dome	LRCe108_wt_e1_dome_3	12	5.326	0.758787
wt_dome	LRCe108_wt_e1_dome	LRCe108_wt_e1_dome_3	13	6.946	0.989586
wt_dome	LRCe108_wt_e1_dome	LRCe108_wt_e1_dome_3	14	7.39	1.05284
wt_dome	LRCe108_wt_e1_dome	LRCe108_wt_e1_dome_3	15	6.534	0.930889
wt_dome	LRCe108_wt_e1_dome	LRCe108_wt_e1_dome_3	16	6.488	0.924335
wt_dome	LRCe108_wt_e1_dome	LRCe108_wt_e1_dome_3	17	6.184	0.881025
wt_dome	LRCe108_wt_e1_dome	LRCe108_wt_e1_dome_3	18	6.715	0.956675
wt_dome	LRCe108_wt_e1_dome	LRCe108_wt_e1_dome_3	19	5.98	0.851961
wt_dome	LRCe108_wt_e1_dome	LRCe108_wt_e1_dome_3	20	5.599	0.797681
wt_dome	LRCe108_wt_e1_dome	LRCe108_wt_e1_dome_3	21	6.355	0.905387
wt_dome	LRCe108_wt_e1_dome	LRCe108_wt_e1_dome_3	22	6.843	0.974911
wt_dome	LRCe108_wt_e1_dome	LRCe108_wt_e1_dome_3	23	6.841	0.974626
wt_dome	LRCe108_wt_e1_dome	LRCe108_wt_e1_dome_3	24	7.599	1.08262
wt_dome	LRCe108_wt_e1_dome	LRCe108_wt_e1_dome_3	25	7.365	1.04928
wt_dome	LRCe108_wt_e1_dome	LRCe108_wt_e1_dome_3	26	5.488	0.781867
wt_dome	LRCe108_wt_e1_dome	LRCe108_wt_e1_dome_3	27	6.334	0.902395
wt_dome	LRCe108_wt_e1_dome	LRCe108_wt_e1_dome_3	28	6.648	0.94713
wt_dome	LRCe108_wt_e1_dome	LRCe108_wt_e1_dome_3	29	6.683	0.952116
wt_dome	LRCe108_wt_e1_dome	LRCe108_wt_e1_dome_3	30	6.843	0.974911
wt_dome	LRCe108_wt_e1_dome	LRCe108_wt_e1_dome_3	31	6.918	0.985596
wt_dome	LRCe108_wt_e1_dome	LRCe108_wt_e1_dome_3	32	7.851	1.11852
wt_dome	LRCe108_wt_e1_dome	LRCe108_wt_e1_dome_3	33	7.628	1.08675
wt_dome	LRCe108_wt_e1_dome	LRCe108_wt_e1_dome_3	34	8.363	1.19146
wt_dome	LRCe108_wt_e1_dome	LRCe108_wt_e1_dome_3	35	7.289	1.03845
wt_dome	LRCe108_wt_e1_dome	LRCe108_wt_e1_dome_3	36	7.922	1.12863
wt_dome	LRCe108_wt_e1_dome	LRCe108_wt_e1_dome_3	37	8.025	1.14331
wt_dome	LRCe108_wt_e1_dome	LRCe108_wt_e1_dome_3	38	8.612	1.22694
wt_dome	LRCe108_wt_e1_dome	LRCe108_wt_e1_dome_3	39	8.892	1.26683
wt_dome	LRCe108_wt_e1_dome	LRCe108_wt_e1_dome_3	40	9.132	1.30102
wt_dome	LRCe108_wt_e1_dome	LRCe108_wt_e1_dome_3	41	9.444	1.34547
wt_dome	LRCe108_wt_e1_dome	LRCe108_wt_e1_dome_3	42	8.759	1.24788
wt_dome	LRCe108_wt_e1_dome	LRCe108_wt_e1_dome_3	43	9.101	1.2966
wt_dome	LRCe108_wt_e1_dome	LRCe108_wt_e1_dome_3	44	9.829	1.40032
wt_dome	LRCe108_wt_e1_dome	LRCe108_wt_e1_dome_3	45	8.942	1.27395
wt_dome	LRCe108_wt_e1_dome	LRCe108_wt_e1_dome_3	46	7.751	1.10427
wt_dome	LRCe108_wt_e1_dome	LRCe108_wt_e1_dome_3	47	7.516	1.07079
wt_dome	LRCe108_wt_e1_dome	LRCe108_wt_e1_dome_3	48	7.037	1.00255
wt_dome	LRCe108_wt_e1_dome	LRCe108_wt_e1_dome_3	49	6.888	0.981322
wt_dome	LRCe108_wt_e1_dome	LRCe108_wt_e1_dome_3	50	6.587	0.938439
wt_dome	LRCe108_wt_e1_dome	LRCe108_wt_e1_dome_3	51	6.739	0.960095
wt_dome	LRCe108_wt_e1_dome	LRCe108_wt_e1_dome_3	52	6.384	0.909518
wt_dome	LRCe108_wt_e1_dome	LRCe108_wt_e1_dome_3	53	6.732	0.959097
wt_dome	LRCe108_wt_e1_dome	LRCe108_wt_e1_dome_3	54	7.093	1.01053
wt_dome	LRCe108_wt_e1_dome	LRCe108_wt_e1_dome_3	55	6.683	0.952116
wt_dome	LRCe108_wt_e1_dome	LRCe108_wt_e1_dome_3	56	6.065	0.864071
wt_dome	LRCe108_wt_e1_dome	LRCe108_wt_e1_dome_3	57	6.338	0.902965
wt_dome	LRCe108_wt_e1_dome	LRCe108_wt_e1_dome_3	58	7.012	0.998988
wt_dome	LRCe108_wt_e1_dome	LRCe108_wt_e1_dome_3	59	6.526	0.929749
wt_dome	LRCe108_wt_e1_dome	LRCe108_wt_e1_dome_3	60	6.774	0.965081
wt_dome	LRCe108_wt_e1_dome	LRCe108_wt_e1_dome_3	61	6.143	0.875183
wt_dome	LRCe108_wt_e1_dome	LRCe108_wt_e1_dome_3	62	6.649	0.947272
wt_dome	LRCe108_wt_e1_dome	LRCe108_wt_e1_dome_3	63	5.82	0.829166
wt_dome	LRCe108_wt_e1_dome	LRCe108_wt_e1_dome_3	64	6.452	0.919206
wt_dome	LRCe108_wt_e1_dome	LRCe108_wt_e1_dome_3	65	7.012	0.998988
wt_dome	LRCe108_wt_e1_dome	LRCe108_wt_e1_dome_3	66	7.115	1.01366
wt_dome	LRCe108_wt_e1_dome	LRCe108_wt_e1_dome_3	67	6.595	0.939579
wt_dome	LRCe108_wt_e1_dome	LRCe108_wt_e1_dome_3	68	5.619	0.80053
wt_dome	LRCe108_wt_e1_dome	LRCe108_wt_e1_dome_3	69	5.444	0.775598
wt_dome	LRCe108_wt_e1_dome	LRCe108_wt_e1_dome_4	1	8.208	1.26591
wt_dome	LRCe108_wt_e1_dome	LRCe108_wt_e1_dome_4	2	8.72	1.34488
wt_dome	LRCe108_wt_e1_dome	LRCe108_wt_e1_dome_4	3	7.637	1.17785
wt_dome	LRCe108_wt_e1_dome	LRCe108_wt_e1_dome_4	4	5.992	0.92414
wt_dome	LRCe108_wt_e1_dome	LRCe108_wt_e1_dome_4	5	6.94	1.07035
wt_dome	LRCe108_wt_e1_dome	LRCe108_wt_e1_dome_4	6	6.833	1.05385
wt_dome	LRCe108_wt_e1_dome	LRCe108_wt_e1_dome_4	7	7.425	1.14515
wt_dome	LRCe108_wt_e1_dome	LRCe108_wt_e1_dome_4	8	6.405	0.987836
wt_dome	LRCe108_wt_e1_dome	LRCe108_wt_e1_dome_4	9	7.129	1.0995
wt_dome	LRCe108_wt_e1_dome	LRCe108_wt_e1_dome_4	10	6.131	0.945578
wt_dome	LRCe108_wt_e1_dome	LRCe108_wt_e1_dome_4	11	7.178	1.10706
wt_dome	LRCe108_wt_e1_dome	LRCe108_wt_e1_dome_4	12	6.647	1.02516
wt_dome	LRCe108_wt_e1_dome	LRCe108_wt_e1_dome_4	13	7.334	1.13112
wt_dome	LRCe108_wt_e1_dome	LRCe108_wt_e1_dome_4	14	7.797	1.20252
wt_dome	LRCe108_wt_e1_dome	LRCe108_wt_e1_dome_4	15	7.651	1.18001
wt_dome	LRCe108_wt_e1_dome	LRCe108_wt_e1_dome_4	16	6.907	1.06526
wt_dome	LRCe108_wt_e1_dome	LRCe108_wt_e1_dome_4	17	7.18	1.10736
wt_dome	LRCe108_wt_e1_dome	LRCe108_wt_e1_dome_4	18	6.331	0.976424
wt_dome	LRCe108_wt_e1_dome	LRCe108_wt_e1_dome_4	19	6.198	0.955911
wt_dome	LRCe108_wt_e1_dome	LRCe108_wt_e1_dome_4	20	5.85	0.902239
wt_dome	LRCe108_wt_e1_dome	LRCe108_wt_e1_dome_4	21	6.085	0.938483
wt_dome	LRCe108_wt_e1_dome	LRCe108_wt_e1_dome_4	22	7.376	1.13759
wt_dome	LRCe108_wt_e1_dome	LRCe108_wt_e1_dome_4	23	6.921	1.06742
wt_dome	LRCe108_wt_e1_dome	LRCe108_wt_e1_dome_4	24	7.482	1.15394
wt_dome	LRCe108_wt_e1_dome	LRCe108_wt_e1_dome_4	25	6.721	1.03657
wt_dome	LRCe108_wt_e1_dome	LRCe108_wt_e1_dome_4	26	6.8	1.04876
wt_dome	LRCe108_wt_e1_dome	LRCe108_wt_e1_dome_4	27	6.485	1.00017
wt_dome	LRCe108_wt_e1_dome	LRCe108_wt_e1_dome_4	28	6.236	0.961772
wt_dome	LRCe108_wt_e1_dome	LRCe108_wt_e1_dome_4	29	7.659	1.18124
wt_dome	LRCe108_wt_e1_dome	LRCe108_wt_e1_dome_4	30	5.207	0.80307
wt_dome	LRCe108_wt_e1_dome	LRCe108_wt_e1_dome_4	31	4.531	0.698811
wt_dome	LRCe108_wt_e1_dome	LRCe108_wt_e1_dome_4	32	5.712	0.880956
wt_dome	LRCe108_wt_e1_dome	LRCe108_wt_e1_dome_4	33	5.389	0.83114
wt_dome	LRCe108_wt_e1_dome	LRCe108_wt_e1_dome_4	34	5.1	0.786568
wt_dome	LRCe108_wt_e1_dome	LRCe108_wt_e1_dome_4	35	5.179	0.798752
wt_dome	LRCe108_wt_e1_dome	LRCe108_wt_e1_dome_4	36	5.866	0.904707
wt_dome	LRCe108_wt_e1_dome	LRCe108_wt_e1_dome_4	37	4.39	0.677065
wt_dome	LRCe108_wt_e1_dome	LRCe108_wt_e1_dome_4	38	4.801	0.740453
wt_dome	LRCe108_wt_e1_dome	LRCe108_wt_e1_dome_4	39	5.766	0.889284
wt_dome	LRCe108_wt_e1_dome	LRCe108_wt_e1_dome_4	40	4.811	0.741996
wt_dome	LRCe108_wt_e1_dome	LRCe108_wt_e1_dome_4	41	4.763	0.734593
wt_dome	LRCe108_wt_e1_dome	LRCe108_wt_e1_dome_4	42	5.195	0.801219
wt_dome	LRCe108_wt_e1_dome	LRCe108_wt_e1_dome_4	43	4.846	0.747394
wt_dome	LRCe108_wt_e1_dome	LRCe108_wt_e1_dome_4	44	5.363	0.82713
wt_dome	LRCe108_wt_e1_dome	LRCe108_wt_e1_dome_4	45	5.962	0.919513
wt_dome	LRCe108_wt_e1_dome	LRCe108_wt_e1_dome_4	46	6.651	1.02578
wt_dome	LRCe108_wt_e1_dome	LRCe108_wt_e1_dome_4	47	7.022	1.083
wt_dome	LRCe108_wt_e1_dome	LRCe108_wt_e1_dome_4	48	7.943	1.22504
wt_dome	LRCe108_wt_e1_dome	LRCe108_wt_e1_dome_4	49	7.051	1.08747
wt_dome	LRCe108_wt_e1_dome	LRCe108_wt_e1_dome_4	50	6.932	1.06912
wt_dome	LRCe108_wt_e1_dome	LRCe108_wt_e1_dome_4	51	5.95	0.917662
wt_dome	LRCe108_wt_e1_dome	LRCe108_wt_e1_dome_4	52	7.606	1.17307
wt_dome	LRCe108_wt_e1_dome	LRCe108_wt_e1_dome_4	53	7.461	1.1507
wt_dome	LRCe108_wt_e1_dome	LRCe108_wt_e1_dome_4	54	7.355	1.13435
wt_dome	LRCe108_wt_e1_dome	LRCe108_wt_e1_dome_4	55	7.188	1.1086
wt_dome	LRCe108_wt_e1_dome	LRCe108_wt_e1_dome_4	56	6.624	1.02161
wt_dome	LRCe108_wt_e1_dome	LRCe108_wt_e1_dome_4	57	6.943	1.07081
wt_dome	LRCe108_wt_e1_dome	LRCe108_wt_e1_dome_4	58	6.538	1.00835
wt_dome	LRCe108_wt_e1_dome	LRCe108_wt_e1_dome_4	59	6.465	0.99709
wt_dome	LRCe108_wt_e1_dome	LRCe108_wt_e1_dome_4	60	6.164	0.950667
wt_dome	LRCe108_wt_e1_dome	LRCe108_wt_e1_dome_5	1	9.85	0.896664
wt_dome	LRCe108_wt_e1_dome	LRCe108_wt_e1_dome_5	2	10.299	0.937537
wt_dome	LRCe108_wt_e1_dome	LRCe108_wt_e1_dome_5	3	11.064	1.00718
wt_dome	LRCe108_wt_e1_dome	LRCe108_wt_e1_dome_5	4	13.704	1.2475
wt_dome	LRCe108_wt_e1_dome	LRCe108_wt_e1_dome_5	5	11.799	1.07408
wt_dome	LRCe108_wt_e1_dome	LRCe108_wt_e1_dome_5	6	12.416	1.13025
wt_dome	LRCe108_wt_e1_dome	LRCe108_wt_e1_dome_5	7	10.519	0.957564
wt_dome	LRCe108_wt_e1_dome	LRCe108_wt_e1_dome_5	8	10.569	0.962116
wt_dome	LRCe108_wt_e1_dome	LRCe108_wt_e1_dome_5	9	11.322	1.03066
wt_dome	LRCe108_wt_e1_dome	LRCe108_wt_e1_dome_5	10	10.443	0.950646
wt_dome	LRCe108_wt_e1_dome	LRCe108_wt_e1_dome_5	11	10.055	0.915325
wt_dome	LRCe108_wt_e1_dome	LRCe108_wt_e1_dome_5	12	9.151	0.833032
wt_dome	LRCe108_wt_e1_dome	LRCe108_wt_e1_dome_5	13	10.064	0.916144
wt_dome	LRCe108_wt_e1_dome	LRCe108_wt_e1_dome_5	14	10.409	0.94755
wt_dome	LRCe108_wt_e1_dome	LRCe108_wt_e1_dome_5	15	12.29	1.11878
wt_dome	LRCe108_wt_e1_dome	LRCe108_wt_e1_dome_5	16	11.398	1.03758
wt_dome	LRCe108_wt_e1_dome	LRCe108_wt_e1_dome_5	17	10.754	0.978956
wt_dome	LRCe108_wt_e1_dome	LRCe108_wt_e1_dome_5	18	10.212	0.929617
wt_dome	LRCe108_wt_e1_dome	LRCe108_wt_e1_dome_5	19	9.72	0.88483
wt_dome	LRCe108_wt_e1_dome	LRCe108_wt_e1_dome_5	20	11.05	1.0059
wt_dome	LRCe108_wt_e1_dome	LRCe108_wt_e1_dome_5	21	10.397	0.946458
wt_dome	LRCe108_wt_e1_dome	LRCe108_wt_e1_dome_5	22	11.047	1.00563
wt_dome	LRCe108_wt_e1_dome	LRCe108_wt_e1_dome_5	23	10.865	0.989061
wt_dome	LRCe108_wt_e1_dome	LRCe108_wt_e1_dome_5	24	12.158	1.10677
wt_dome	LRCe108_wt_e1_dome	LRCe108_wt_e1_dome_5	25	11.471	1.04423
wt_dome	LRCe108_wt_e1_dome	LRCe108_wt_e1_dome_5	26	11.623	1.05806
wt_dome	LRCe108_wt_e1_dome	LRCe108_wt_e1_dome_5	27	11.484	1.04541
wt_dome	LRCe108_wt_e1_dome	LRCe108_wt_e1_dome_5	28	12.712	1.1572
wt_dome	LRCe108_wt_e1_dome	LRCe108_wt_e1_dome_5	29	11.805	1.07463
wt_dome	LRCe108_wt_e1_dome	LRCe108_wt_e1_dome_5	30	14.09	1.28264
wt_dome	LRCe108_wt_e1_dome	LRCe108_wt_e1_dome_5	31	13.894	1.2648
wt_dome	LRCe108_wt_e1_dome	LRCe108_wt_e1_dome_5	32	14.393	1.31022
wt_dome	LRCe108_wt_e1_dome	LRCe108_wt_e1_dome_5	33	14.572	1.32652
wt_dome	LRCe108_wt_e1_dome	LRCe108_wt_e1_dome_5	34	14.006	1.27499
wt_dome	LRCe108_wt_e1_dome	LRCe108_wt_e1_dome_5	35	14.309	1.30257
wt_dome	LRCe108_wt_e1_dome	LRCe108_wt_e1_dome_5	36	14.023	1.27654
wt_dome	LRCe108_wt_e1_dome	LRCe108_wt_e1_dome_5	37	13.43	1.22256
wt_dome	LRCe108_wt_e1_dome	LRCe108_wt_e1_dome_5	38	11.254	1.02447
wt_dome	LRCe108_wt_e1_dome	LRCe108_wt_e1_dome_5	39	10.999	1.00126
wt_dome	LRCe108_wt_e1_dome	LRCe108_wt_e1_dome_5	40	10.531	0.958656
wt_dome	LRCe108_wt_e1_dome	LRCe108_wt_e1_dome_5	41	9.697	0.882736
wt_dome	LRCe108_wt_e1_dome	LRCe108_wt_e1_dome_5	42	10.162	0.925066
wt_dome	LRCe108_wt_e1_dome	LRCe108_wt_e1_dome_5	43	10.714	0.975315
wt_dome	LRCe108_wt_e1_dome	LRCe108_wt_e1_dome_5	44	10.559	0.961205
wt_dome	LRCe108_wt_e1_dome	LRCe108_wt_e1_dome_5	45	10.594	0.964391
wt_dome	LRCe108_wt_e1_dome	LRCe108_wt_e1_dome_5	46	11.387	1.03658
wt_dome	LRCe108_wt_e1_dome	LRCe108_wt_e1_dome_5	47	11.267	1.02566
wt_dome	LRCe108_wt_e1_dome	LRCe108_wt_e1_dome_5	48	9.761	0.888562
wt_dome	LRCe108_wt_e1_dome	LRCe108_wt_e1_dome_5	49	9.313	0.84778
wt_dome	LRCe108_wt_e1_dome	LRCe108_wt_e1_dome_5	50	10.588	0.963845
wt_dome	LRCe108_wt_e1_dome	LRCe108_wt_e1_dome_5	51	10.404	0.947095
wt_dome	LRCe108_wt_e1_dome	LRCe108_wt_e1_dome_5	52	10.846	0.987331
wt_dome	LRCe108_wt_e1_dome	LRCe108_wt_e1_dome_5	53	9.494	0.864256
wt_dome	LRCe108_wt_e1_dome	LRCe108_wt_e1_dome_5	54	8.984	0.81783
wt_dome	LRCe108_wt_e1_dome	LRCe108_wt_e1_dome_5	55	9.44	0.859341
wt_dome	LRCe108_wt_e1_dome	LRCe108_wt_e1_dome_5	56	8.043	0.732169
wt_dome	LRCe108_wt_e1_dome	LRCe108_wt_e1_dome_5	57	7.277	0.662439
wt_dome	LRCe108_wt_e1_dome	LRCe108_wt_e1_dome_5	58	8.022	0.730257
wt_dome	LRCe108_wt_e1_dome	LRCe108_wt_e1_dome_5	59	9.188	0.836401
wt_dome	LRCe108_wt_e1_dome	LRCe108_wt_e1_dome_5	60	7.219	0.657159
wt_epiboly to shield	LRCe108_wt_e2_germring	LRCe108_wt_e2_germring_1	1	13.11	1.04231
wt_epiboly to shield	LRCe108_wt_e2_germring	LRCe108_wt_e2_germring_1	2	12.987	1.03253
wt_epiboly to shield	LRCe108_wt_e2_germring	LRCe108_wt_e2_germring_1	3	12.584	1.00049
wt_epiboly to shield	LRCe108_wt_e2_germring	LRCe108_wt_e2_germring_1	4	12.583	1.00041
wt_epiboly to shield	LRCe108_wt_e2_germring	LRCe108_wt_e2_germring_1	5	12.97	1.03118
wt_epiboly to shield	LRCe108_wt_e2_germring	LRCe108_wt_e2_germring_1	6	13.166	1.04677
wt_epiboly to shield	LRCe108_wt_e2_germring	LRCe108_wt_e2_germring_1	7	13.435	1.06815
wt_epiboly to shield	LRCe108_wt_e2_germring	LRCe108_wt_e2_germring_1	8	12.812	1.01862
wt_epiboly to shield	LRCe108_wt_e2_germring	LRCe108_wt_e2_germring_1	9	12.14	0.965194
wt_epiboly to shield	LRCe108_wt_e2_germring	LRCe108_wt_e2_germring_1	10	12.388	0.984911
wt_epiboly to shield	LRCe108_wt_e2_germring	LRCe108_wt_e2_germring_1	11	11.509	0.915026
wt_epiboly to shield	LRCe108_wt_e2_germring	LRCe108_wt_e2_germring_1	12	12.095	0.961616
wt_epiboly to shield	LRCe108_wt_e2_germring	LRCe108_wt_e2_germring_1	13	11.812	0.939116
wt_epiboly to shield	LRCe108_wt_e2_germring	LRCe108_wt_e2_germring_1	14	12.443	0.989284
wt_epiboly to shield	LRCe108_wt_e2_germring	LRCe108_wt_e2_germring_1	15	11.569	0.919796
wt_epiboly to shield	LRCe108_wt_e2_germring	LRCe108_wt_e2_germring_1	16	11.882	0.944682
wt_epiboly to shield	LRCe108_wt_e2_germring	LRCe108_wt_e2_germring_1	17	11.662	0.92719
wt_epiboly to shield	LRCe108_wt_e2_germring	LRCe108_wt_e2_germring_1	18	11.742	0.933551
wt_epiboly to shield	LRCe108_wt_e2_germring	LRCe108_wt_e2_germring_1	19	11.771	0.935856
wt_epiboly to shield	LRCe108_wt_e2_germring	LRCe108_wt_e2_germring_1	20	12.678	1.00797
wt_epiboly to shield	LRCe108_wt_e2_germring	LRCe108_wt_e2_germring_1	21	12.8	1.01767
wt_epiboly to shield	LRCe108_wt_e2_germring	LRCe108_wt_e2_germring_1	22	11.904	0.946431
wt_epiboly to shield	LRCe108_wt_e2_germring	LRCe108_wt_e2_germring_1	23	12.233	0.972588
wt_epiboly to shield	LRCe108_wt_e2_germring	LRCe108_wt_e2_germring_1	24	12.793	1.01711
wt_epiboly to shield	LRCe108_wt_e2_germring	LRCe108_wt_e2_germring_1	25	12.711	1.01059
wt_epiboly to shield	LRCe108_wt_e2_germring	LRCe108_wt_e2_germring_1	26	13.389	1.0645
wt_epiboly to shield	LRCe108_wt_e2_germring	LRCe108_wt_e2_germring_1	27	12.979	1.0319
wt_epiboly to shield	LRCe108_wt_e2_germring	LRCe108_wt_e2_germring_1	28	11.964	0.951201
wt_epiboly to shield	LRCe108_wt_e2_germring	LRCe108_wt_e2_germring_1	29	12.293	0.977358
wt_epiboly to shield	LRCe108_wt_e2_germring	LRCe108_wt_e2_germring_1	30	13.549	1.07722
wt_epiboly to shield	LRCe108_wt_e2_germring	LRCe108_wt_e2_germring_1	31	11.935	0.948895
wt_epiboly to shield	LRCe108_wt_e2_germring	LRCe108_wt_e2_germring_1	32	11.24	0.893639
wt_epiboly to shield	LRCe108_wt_e2_germring	LRCe108_wt_e2_germring_1	33	11.018	0.875989
wt_epiboly to shield	LRCe108_wt_e2_germring	LRCe108_wt_e2_germring_1	34	12.007	0.95462
wt_epiboly to shield	LRCe108_wt_e2_germring	LRCe108_wt_e2_germring_1	35	11.842	0.941501
wt_epiboly to shield	LRCe108_wt_e2_germring	LRCe108_wt_e2_germring_1	36	12.553	0.99803
wt_epiboly to shield	LRCe108_wt_e2_germring	LRCe108_wt_e2_germring_1	37	12.818	1.0191
wt_epiboly to shield	LRCe108_wt_e2_germring	LRCe108_wt_e2_germring_1	38	11.905	0.94651
wt_epiboly to shield	LRCe108_wt_e2_germring	LRCe108_wt_e2_germring_1	39	11.419	0.907871
wt_epiboly to shield	LRCe108_wt_e2_germring	LRCe108_wt_e2_germring_1	40	12.521	0.995485
wt_epiboly to shield	LRCe108_wt_e2_germring	LRCe108_wt_e2_germring_1	41	13.081	1.04001
wt_epiboly to shield	LRCe108_wt_e2_germring	LRCe108_wt_e2_germring_1	42	13.043	1.03699
wt_epiboly to shield	LRCe108_wt_e2_germring	LRCe108_wt_e2_germring_1	43	13.375	1.06338
wt_epiboly to shield	LRCe108_wt_e2_germring	LRCe108_wt_e2_germring_1	44	11.747	0.933948
wt_epiboly to shield	LRCe108_wt_e2_germring	LRCe108_wt_e2_germring_1	45	12.38	0.984275
wt_epiboly to shield	LRCe108_wt_e2_germring	LRCe108_wt_e2_germring_1	46	13.203	1.04971
wt_epiboly to shield	LRCe108_wt_e2_germring	LRCe108_wt_e2_germring_1	47	13.14	1.0447
wt_epiboly to shield	LRCe108_wt_e2_germring	LRCe108_wt_e2_germring_1	48	13.473	1.07117
wt_epiboly to shield	LRCe108_wt_e2_germring	LRCe108_wt_e2_germring_1	49	13.666	1.08652
wt_epiboly to shield	LRCe108_wt_e2_germring	LRCe108_wt_e2_germring_1	50	13.209	1.05019
wt_epiboly to shield	LRCe108_wt_e2_germring	LRCe108_wt_e2_germring_1	51	12.766	1.01496
wt_epiboly to shield	LRCe108_wt_e2_germring	LRCe108_wt_e2_germring_1	52	13.803	1.09741
wt_epiboly to shield	LRCe108_wt_e2_germring	LRCe108_wt_e2_germring_1	53	13.049	1.03746
wt_epiboly to shield	LRCe108_wt_e2_germring	LRCe108_wt_e2_germring_1	54	12.775	1.01568
wt_epiboly to shield	LRCe108_wt_e2_germring	LRCe108_wt_e2_germring_1	55	12.797	1.01743
wt_epiboly to shield	LRCe108_wt_e2_germring	LRCe108_wt_e2_germring_1	56	13.67	1.08684
wt_epiboly to shield	LRCe108_wt_e2_germring	LRCe108_wt_e2_germring_1	57	12.881	1.02411
wt_epiboly to shield	LRCe108_wt_e2_germring	LRCe108_wt_e2_germring_1	58	12.271	0.975609
wt_epiboly to shield	LRCe108_wt_e2_germring	LRCe108_wt_e2_germring_1	59	13.317	1.05877
wt_epiboly to shield	LRCe108_wt_e2_germring	LRCe108_wt_e2_germring_1	60	13.81	1.09797
wt_epiboly to shield	LRCe108_wt_e2_germring	LRCe108_wt_e2_germring_2	1	10.918	0.936128
wt_epiboly to shield	LRCe108_wt_e2_germring	LRCe108_wt_e2_germring_2	2	10.608	0.909548
wt_epiboly to shield	LRCe108_wt_e2_germring	LRCe108_wt_e2_germring_2	3	11.3	0.968881
wt_epiboly to shield	LRCe108_wt_e2_germring	LRCe108_wt_e2_germring_2	4	10.736	0.920523
wt_epiboly to shield	LRCe108_wt_e2_germring	LRCe108_wt_e2_germring_2	5	11.269	0.966223
wt_epiboly to shield	LRCe108_wt_e2_germring	LRCe108_wt_e2_germring_2	6	11.03	0.945731
wt_epiboly to shield	LRCe108_wt_e2_germring	LRCe108_wt_e2_germring_2	7	12.293	1.05402
wt_epiboly to shield	LRCe108_wt_e2_germring	LRCe108_wt_e2_germring_2	8	12.534	1.07469
wt_epiboly to shield	LRCe108_wt_e2_germring	LRCe108_wt_e2_germring_2	9	13.385	1.14765
wt_epiboly to shield	LRCe108_wt_e2_germring	LRCe108_wt_e2_germring_2	10	13.361	1.1456
wt_epiboly to shield	LRCe108_wt_e2_germring	LRCe108_wt_e2_germring_2	11	13.244	1.13556
wt_epiboly to shield	LRCe108_wt_e2_germring	LRCe108_wt_e2_germring_2	12	12.739	1.09226
wt_epiboly to shield	LRCe108_wt_e2_germring	LRCe108_wt_e2_germring_2	13	12.952	1.11053
wt_epiboly to shield	LRCe108_wt_e2_germring	LRCe108_wt_e2_germring_2	14	12.948	1.11018
wt_epiboly to shield	LRCe108_wt_e2_germring	LRCe108_wt_e2_germring_2	15	11.966	1.02599
wt_epiboly to shield	LRCe108_wt_e2_germring	LRCe108_wt_e2_germring_2	16	11.426	0.979685
wt_epiboly to shield	LRCe108_wt_e2_germring	LRCe108_wt_e2_germring_2	17	11.554	0.99066
wt_epiboly to shield	LRCe108_wt_e2_germring	LRCe108_wt_e2_germring_2	18	11.113	0.952848
wt_epiboly to shield	LRCe108_wt_e2_germring	LRCe108_wt_e2_germring_2	19	11.63	0.997176
wt_epiboly to shield	LRCe108_wt_e2_germring	LRCe108_wt_e2_germring_2	20	12.198	1.04588
wt_epiboly to shield	LRCe108_wt_e2_germring	LRCe108_wt_e2_germring_2	21	11.13	0.954305
wt_epiboly to shield	LRCe108_wt_e2_germring	LRCe108_wt_e2_germring_2	22	11.85	1.01604
wt_epiboly to shield	LRCe108_wt_e2_germring	LRCe108_wt_e2_germring_2	23	12.578	1.07846
wt_epiboly to shield	LRCe108_wt_e2_germring	LRCe108_wt_e2_germring_2	24	11.806	1.01227
wt_epiboly to shield	LRCe108_wt_e2_germring	LRCe108_wt_e2_germring_2	25	11.291	0.96811
wt_epiboly to shield	LRCe108_wt_e2_germring	LRCe108_wt_e2_germring_2	26	11.356	0.973683
wt_epiboly to shield	LRCe108_wt_e2_germring	LRCe108_wt_e2_germring_2	27	11.968	1.02616
wt_epiboly to shield	LRCe108_wt_e2_germring	LRCe108_wt_e2_germring_2	28	11.211	0.96125
wt_epiboly to shield	LRCe108_wt_e2_germring	LRCe108_wt_e2_germring_2	29	12.214	1.04725
wt_epiboly to shield	LRCe108_wt_e2_germring	LRCe108_wt_e2_germring_2	30	11.952	1.02479
wt_epiboly to shield	LRCe108_wt_e2_germring	LRCe108_wt_e2_germring_2	31	11.92	1.02204
wt_epiboly to shield	LRCe108_wt_e2_germring	LRCe108_wt_e2_germring_2	32	11.698	1.00301
wt_epiboly to shield	LRCe108_wt_e2_germring	LRCe108_wt_e2_germring_2	33	12.264	1.05154
wt_epiboly to shield	LRCe108_wt_e2_germring	LRCe108_wt_e2_germring_2	34	12.014	1.0301
wt_epiboly to shield	LRCe108_wt_e2_germring	LRCe108_wt_e2_germring_2	35	11.327	0.971196
wt_epiboly to shield	LRCe108_wt_e2_germring	LRCe108_wt_e2_germring_2	36	11.727	1.00549
wt_epiboly to shield	LRCe108_wt_e2_germring	LRCe108_wt_e2_germring_2	37	11.923	1.0223
wt_epiboly to shield	LRCe108_wt_e2_germring	LRCe108_wt_e2_germring_2	38	11.478	0.984143
wt_epiboly to shield	LRCe108_wt_e2_germring	LRCe108_wt_e2_germring_2	39	10.947	0.938615
wt_epiboly to shield	LRCe108_wt_e2_germring	LRCe108_wt_e2_germring_2	40	11.005	0.943588
wt_epiboly to shield	LRCe108_wt_e2_germring	LRCe108_wt_e2_germring_2	41	10.378	0.889828
wt_epiboly to shield	LRCe108_wt_e2_germring	LRCe108_wt_e2_germring_2	42	9.948	0.852959
wt_epiboly to shield	LRCe108_wt_e2_germring	LRCe108_wt_e2_germring_2	43	10.686	0.916236
wt_epiboly to shield	LRCe108_wt_e2_germring	LRCe108_wt_e2_germring_2	44	10.769	0.923353
wt_epiboly to shield	LRCe108_wt_e2_germring	LRCe108_wt_e2_germring_2	45	11.16	0.956878
wt_epiboly to shield	LRCe108_wt_e2_germring	LRCe108_wt_e2_germring_2	46	10.307	0.88374
wt_epiboly to shield	LRCe108_wt_e2_germring	LRCe108_wt_e2_germring_2	47	11.807	1.01235
wt_epiboly to shield	LRCe108_wt_e2_germring	LRCe108_wt_e2_germring_2	48	12.01	1.02976
wt_epiboly to shield	LRCe108_wt_e2_germring	LRCe108_wt_e2_germring_2	49	11.26	0.965452
wt_epiboly to shield	LRCe108_wt_e2_germring	LRCe108_wt_e2_germring_2	50	11.558	0.991003
wt_epiboly to shield	LRCe108_wt_e2_germring	LRCe108_wt_e2_germring_2	51	11.476	0.983972
wt_epiboly to shield	LRCe108_wt_e2_germring	LRCe108_wt_e2_germring_2	52	11.54	0.989459
wt_epiboly to shield	LRCe108_wt_e2_germring	LRCe108_wt_e2_germring_2	53	11.793	1.01115
wt_epiboly to shield	LRCe108_wt_e2_germring	LRCe108_wt_e2_germring_2	54	11.916	1.0217
wt_epiboly to shield	LRCe108_wt_e2_germring	LRCe108_wt_e2_germring_2	55	11.646	0.998548
wt_epiboly to shield	LRCe108_wt_e2_germring	LRCe108_wt_e2_germring_2	56	11.957	1.02521
wt_epiboly to shield	LRCe108_wt_e2_germring	LRCe108_wt_e2_germring_2	57	11.834	1.01467
wt_epiboly to shield	LRCe108_wt_e2_germring	LRCe108_wt_e2_germring_2	58	11.707	1.00378
wt_epiboly to shield	LRCe108_wt_e2_germring	LRCe108_wt_e2_germring_2	59	11.276	0.966824
wt_epiboly to shield	LRCe108_wt_e2_germring	LRCe108_wt_e2_germring_2	60	11.885	1.01904
wt_epiboly to shield	LRCe108_wt_e2_germring	LRCe108_wt_e2_germring_3	1	9.83	0.912729
wt_epiboly to shield	LRCe108_wt_e2_germring	LRCe108_wt_e2_germring_3	2	10.305	0.956833
wt_epiboly to shield	LRCe108_wt_e2_germring	LRCe108_wt_e2_germring_3	3	9.505	0.882552
wt_epiboly to shield	LRCe108_wt_e2_germring	LRCe108_wt_e2_germring_3	4	9.787	0.908736
wt_epiboly to shield	LRCe108_wt_e2_germring	LRCe108_wt_e2_germring_3	5	9.519	0.883852
wt_epiboly to shield	LRCe108_wt_e2_germring	LRCe108_wt_e2_germring_3	6	9.718	0.90233
wt_epiboly to shield	LRCe108_wt_e2_germring	LRCe108_wt_e2_germring_3	7	9.783	0.908365
wt_epiboly to shield	LRCe108_wt_e2_germring	LRCe108_wt_e2_germring_3	8	9.311	0.864539
wt_epiboly to shield	LRCe108_wt_e2_germring	LRCe108_wt_e2_germring_3	9	9.725	0.90298
wt_epiboly to shield	LRCe108_wt_e2_germring	LRCe108_wt_e2_germring_3	10	9.727	0.903165
wt_epiboly to shield	LRCe108_wt_e2_germring	LRCe108_wt_e2_germring_3	11	9.525	0.884409
wt_epiboly to shield	LRCe108_wt_e2_germring	LRCe108_wt_e2_germring_3	12	9.902	0.919414
wt_epiboly to shield	LRCe108_wt_e2_germring	LRCe108_wt_e2_germring_3	13	9.659	0.896851
wt_epiboly to shield	LRCe108_wt_e2_germring	LRCe108_wt_e2_germring_3	14	10.35	0.961012
wt_epiboly to shield	LRCe108_wt_e2_germring	LRCe108_wt_e2_germring_3	15	10.435	0.968904
wt_epiboly to shield	LRCe108_wt_e2_germring	LRCe108_wt_e2_germring_3	16	10.114	0.939099
wt_epiboly to shield	LRCe108_wt_e2_germring	LRCe108_wt_e2_germring_3	17	9.933	0.922293
wt_epiboly to shield	LRCe108_wt_e2_germring	LRCe108_wt_e2_germring_3	18	9.831	0.912822
wt_epiboly to shield	LRCe108_wt_e2_germring	LRCe108_wt_e2_germring_3	19	9.922	0.921271
wt_epiboly to shield	LRCe108_wt_e2_germring	LRCe108_wt_e2_germring_3	20	10.432	0.968626
wt_epiboly to shield	LRCe108_wt_e2_germring	LRCe108_wt_e2_germring_3	21	11.176	1.03771
wt_epiboly to shield	LRCe108_wt_e2_germring	LRCe108_wt_e2_germring_3	22	10.625	0.986546
wt_epiboly to shield	LRCe108_wt_e2_germring	LRCe108_wt_e2_germring_3	23	10.681	0.991746
wt_epiboly to shield	LRCe108_wt_e2_germring	LRCe108_wt_e2_germring_3	24	10.555	0.980046
wt_epiboly to shield	LRCe108_wt_e2_germring	LRCe108_wt_e2_germring_3	25	10.843	1.00679
wt_epiboly to shield	LRCe108_wt_e2_germring	LRCe108_wt_e2_germring_3	26	11.41	1.05943
wt_epiboly to shield	LRCe108_wt_e2_germring	LRCe108_wt_e2_germring_3	27	10.876	1.00985
wt_epiboly to shield	LRCe108_wt_e2_germring	LRCe108_wt_e2_germring_3	28	11.793	1.095
wt_epiboly to shield	LRCe108_wt_e2_germring	LRCe108_wt_e2_germring_3	29	11.82	1.0975
wt_epiboly to shield	LRCe108_wt_e2_germring	LRCe108_wt_e2_germring_3	30	11.338	1.05275
wt_epiboly to shield	LRCe108_wt_e2_germring	LRCe108_wt_e2_germring_3	31	12.488	1.15953
wt_epiboly to shield	LRCe108_wt_e2_germring	LRCe108_wt_e2_germring_3	32	11.861	1.10131
wt_epiboly to shield	LRCe108_wt_e2_germring	LRCe108_wt_e2_germring_3	33	11.749	1.09091
wt_epiboly to shield	LRCe108_wt_e2_germring	LRCe108_wt_e2_germring_3	34	11.829	1.09834
wt_epiboly to shield	LRCe108_wt_e2_germring	LRCe108_wt_e2_germring_3	35	11.663	1.08293
wt_epiboly to shield	LRCe108_wt_e2_germring	LRCe108_wt_e2_germring_3	36	11.939	1.10855
wt_epiboly to shield	LRCe108_wt_e2_germring	LRCe108_wt_e2_germring_3	37	11.723	1.0885
wt_epiboly to shield	LRCe108_wt_e2_germring	LRCe108_wt_e2_germring_3	38	11.145	1.03483
wt_epiboly to shield	LRCe108_wt_e2_germring	LRCe108_wt_e2_germring_3	39	11.906	1.10549
wt_epiboly to shield	LRCe108_wt_e2_germring	LRCe108_wt_e2_germring_3	40	12.505	1.16111
wt_epiboly to shield	LRCe108_wt_e2_germring	LRCe108_wt_e2_germring_3	41	12.309	1.14291
wt_epiboly to shield	LRCe108_wt_e2_germring	LRCe108_wt_e2_germring_3	42	11.631	1.07995
wt_epiboly to shield	LRCe108_wt_e2_germring	LRCe108_wt_e2_germring_3	43	11.492	1.06705
wt_epiboly to shield	LRCe108_wt_e2_germring	LRCe108_wt_e2_germring_3	44	11.298	1.04903
wt_epiboly to shield	LRCe108_wt_e2_germring	LRCe108_wt_e2_germring_3	45	10.737	0.996945
wt_epiboly to shield	LRCe108_wt_e2_germring	LRCe108_wt_e2_germring_3	46	11.25	1.04458
wt_epiboly to shield	LRCe108_wt_e2_germring	LRCe108_wt_e2_germring_3	47	11.795	1.09518
wt_epiboly to shield	LRCe108_wt_e2_germring	LRCe108_wt_e2_germring_3	48	11.309	1.05006
wt_epiboly to shield	LRCe108_wt_e2_germring	LRCe108_wt_e2_germring_3	49	10.836	1.00614
wt_epiboly to shield	LRCe108_wt_e2_germring	LRCe108_wt_e2_germring_3	50	11.056	1.02656
wt_epiboly to shield	LRCe108_wt_e2_germring	LRCe108_wt_e2_germring_3	51	10.825	1.00512
wt_epiboly to shield	LRCe108_wt_e2_germring	LRCe108_wt_e2_germring_3	52	10.359	0.961847
wt_epiboly to shield	LRCe108_wt_e2_germring	LRCe108_wt_e2_germring_3	53	11.2	1.03994
wt_epiboly to shield	LRCe108_wt_e2_germring	LRCe108_wt_e2_germring_3	54	10.45	0.970297
wt_epiboly to shield	LRCe108_wt_e2_germring	LRCe108_wt_e2_germring_3	55	11.43	1.06129
wt_epiboly to shield	LRCe108_wt_e2_germring	LRCe108_wt_e2_germring_3	56	10.348	0.960826
wt_epiboly to shield	LRCe108_wt_e2_germring	LRCe108_wt_e2_germring_3	57	10.446	0.969925
wt_epiboly to shield	LRCe108_wt_e2_germring	LRCe108_wt_e2_germring_3	58	8.97	0.832877
wt_epiboly to shield	LRCe108_wt_e2_germring	LRCe108_wt_e2_germring_3	59	10.096	0.937427
wt_epiboly to shield	LRCe108_wt_e2_germring	LRCe108_wt_e2_germring_3	60	11.119	1.03241
wt_epiboly to shield	LRCe108_wt_e2_germring	LRCe108_wt_e2_germring_4	1	10.289	0.989363
wt_epiboly to shield	LRCe108_wt_e2_germring	LRCe108_wt_e2_germring_4	2	10.406	1.00061
wt_epiboly to shield	LRCe108_wt_e2_germring	LRCe108_wt_e2_germring_4	3	9.573	0.920515
wt_epiboly to shield	LRCe108_wt_e2_germring	LRCe108_wt_e2_germring_4	4	9.757	0.938208
wt_epiboly to shield	LRCe108_wt_e2_germring	LRCe108_wt_e2_germring_4	5	10.055	0.966863
wt_epiboly to shield	LRCe108_wt_e2_germring	LRCe108_wt_e2_germring_4	6	9.485	0.912053
wt_epiboly to shield	LRCe108_wt_e2_germring	LRCe108_wt_e2_germring_4	7	10.35	0.995229
wt_epiboly to shield	LRCe108_wt_e2_germring	LRCe108_wt_e2_germring_4	8	9.784	0.940804
wt_epiboly to shield	LRCe108_wt_e2_germring	LRCe108_wt_e2_germring_4	9	9.526	0.915995
wt_epiboly to shield	LRCe108_wt_e2_germring	LRCe108_wt_e2_germring_4	10	9.785	0.9409
wt_epiboly to shield	LRCe108_wt_e2_germring	LRCe108_wt_e2_germring_4	11	10.837	1.04206
wt_epiboly to shield	LRCe108_wt_e2_germring	LRCe108_wt_e2_germring_4	12	10.333	0.993594
wt_epiboly to shield	LRCe108_wt_e2_germring	LRCe108_wt_e2_germring_4	13	10.419	1.00186
wt_epiboly to shield	LRCe108_wt_e2_germring	LRCe108_wt_e2_germring_4	14	11.637	1.11898
wt_epiboly to shield	LRCe108_wt_e2_germring	LRCe108_wt_e2_germring_4	15	10.583	1.01763
wt_epiboly to shield	LRCe108_wt_e2_germring	LRCe108_wt_e2_germring_4	16	10.646	1.02369
wt_epiboly to shield	LRCe108_wt_e2_germring	LRCe108_wt_e2_germring_4	17	10.25	0.985613
wt_epiboly to shield	LRCe108_wt_e2_germring	LRCe108_wt_e2_germring_4	18	10.314	0.991767
wt_epiboly to shield	LRCe108_wt_e2_germring	LRCe108_wt_e2_germring_4	19	10.891	1.04725
wt_epiboly to shield	LRCe108_wt_e2_germring	LRCe108_wt_e2_germring_4	20	10.783	1.03687
wt_epiboly to shield	LRCe108_wt_e2_germring	LRCe108_wt_e2_germring_4	21	10.655	1.02456
wt_epiboly to shield	LRCe108_wt_e2_germring	LRCe108_wt_e2_germring_4	22	9.789	0.941285
wt_epiboly to shield	LRCe108_wt_e2_germring	LRCe108_wt_e2_germring_4	23	10.419	1.00186
wt_epiboly to shield	LRCe108_wt_e2_germring	LRCe108_wt_e2_germring_4	24	11.117	1.06898
wt_epiboly to shield	LRCe108_wt_e2_germring	LRCe108_wt_e2_germring_4	25	11.531	1.10879
wt_epiboly to shield	LRCe108_wt_e2_germring	LRCe108_wt_e2_germring_4	26	11.471	1.10302
wt_epiboly to shield	LRCe108_wt_e2_germring	LRCe108_wt_e2_germring_4	27	10.463	1.00609
wt_epiboly to shield	LRCe108_wt_e2_germring	LRCe108_wt_e2_germring_4	28	10.52	1.01158
wt_epiboly to shield	LRCe108_wt_e2_germring	LRCe108_wt_e2_germring_4	29	11.352	1.09158
wt_epiboly to shield	LRCe108_wt_e2_germring	LRCe108_wt_e2_germring_4	30	11.161	1.07321
wt_epiboly to shield	LRCe108_wt_e2_germring	LRCe108_wt_e2_germring_4	31	11.97	1.151
wt_epiboly to shield	LRCe108_wt_e2_germring	LRCe108_wt_e2_germring_4	32	10.902	1.04831
wt_epiboly to shield	LRCe108_wt_e2_germring	LRCe108_wt_e2_germring_4	33	11.216	1.0785
wt_epiboly to shield	LRCe108_wt_e2_germring	LRCe108_wt_e2_germring_4	34	10.388	0.998883
wt_epiboly to shield	LRCe108_wt_e2_germring	LRCe108_wt_e2_germring_4	35	10.519	1.01148
wt_epiboly to shield	LRCe108_wt_e2_germring	LRCe108_wt_e2_germring_4	36	11.507	1.10648
wt_epiboly to shield	LRCe108_wt_e2_germring	LRCe108_wt_e2_germring_4	37	11.076	1.06504
wt_epiboly to shield	LRCe108_wt_e2_germring	LRCe108_wt_e2_germring_4	38	10.373	0.997441
wt_epiboly to shield	LRCe108_wt_e2_germring	LRCe108_wt_e2_germring_4	39	9.613	0.924361
wt_epiboly to shield	LRCe108_wt_e2_germring	LRCe108_wt_e2_germring_4	40	11.177	1.07475
wt_epiboly to shield	LRCe108_wt_e2_germring	LRCe108_wt_e2_germring_4	41	10.273	0.987825
wt_epiboly to shield	LRCe108_wt_e2_germring	LRCe108_wt_e2_germring_4	42	10.573	1.01667
wt_epiboly to shield	LRCe108_wt_e2_germring	LRCe108_wt_e2_germring_4	43	10.156	0.976574
wt_epiboly to shield	LRCe108_wt_e2_germring	LRCe108_wt_e2_germring_4	44	11.042	1.06177
wt_epiboly to shield	LRCe108_wt_e2_germring	LRCe108_wt_e2_germring_4	45	9.68	0.930804
wt_epiboly to shield	LRCe108_wt_e2_germring	LRCe108_wt_e2_germring_4	46	9.415	0.905322
wt_epiboly to shield	LRCe108_wt_e2_germring	LRCe108_wt_e2_germring_4	47	9.033	0.86859
wt_epiboly to shield	LRCe108_wt_e2_germring	LRCe108_wt_e2_germring_4	48	9.893	0.951285
wt_epiboly to shield	LRCe108_wt_e2_germring	LRCe108_wt_e2_germring_4	49	10.257	0.986286
wt_epiboly to shield	LRCe108_wt_e2_germring	LRCe108_wt_e2_germring_4	50	10.39	0.999075
wt_epiboly to shield	LRCe108_wt_e2_germring	LRCe108_wt_e2_germring_4	51	11.055	1.06302
wt_epiboly to shield	LRCe108_wt_e2_germring	LRCe108_wt_e2_germring_4	52	9.926	0.954458
wt_epiboly to shield	LRCe108_wt_e2_germring	LRCe108_wt_e2_germring_4	53	9.889	0.9509
wt_epiboly to shield	LRCe108_wt_e2_germring	LRCe108_wt_e2_germring_4	54	10.168	0.977728
wt_epiboly to shield	LRCe108_wt_e2_germring	LRCe108_wt_e2_germring_4	55	10.581	1.01744
wt_epiboly to shield	LRCe108_wt_e2_germring	LRCe108_wt_e2_germring_4	56	9.536	0.916957
wt_epiboly to shield	LRCe108_wt_e2_germring	LRCe108_wt_e2_germring_4	57	9.89	0.950997
wt_epiboly to shield	LRCe108_wt_e2_germring	LRCe108_wt_e2_germring_4	58	10.297	0.990133
wt_epiboly to shield	LRCe108_wt_e2_germring	LRCe108_wt_e2_germring_4	59	9.767	0.939169
wt_epiboly to shield	LRCe108_wt_e2_germring	LRCe108_wt_e2_germring_4	60	9.234	0.887917
wt_epiboly to shield	LRCe108_wt_e2_germring	LRCe108_wt_e2_germring_5	1	12.907	1.07318
wt_epiboly to shield	LRCe108_wt_e2_germring	LRCe108_wt_e2_germring_5	2	11.612	0.965508
wt_epiboly to shield	LRCe108_wt_e2_germring	LRCe108_wt_e2_germring_5	3	11.966	0.994942
wt_epiboly to shield	LRCe108_wt_e2_germring	LRCe108_wt_e2_germring_5	4	11.89	0.988623
wt_epiboly to shield	LRCe108_wt_e2_germring	LRCe108_wt_e2_germring_5	5	12.915	1.07385
wt_epiboly to shield	LRCe108_wt_e2_germring	LRCe108_wt_e2_germring_5	6	12.177	1.01249
wt_epiboly to shield	LRCe108_wt_e2_germring	LRCe108_wt_e2_germring_5	7	12.375	1.02895
wt_epiboly to shield	LRCe108_wt_e2_germring	LRCe108_wt_e2_germring_5	8	11.937	0.992531
wt_epiboly to shield	LRCe108_wt_e2_germring	LRCe108_wt_e2_germring_5	9	12.567	1.04491
wt_epiboly to shield	LRCe108_wt_e2_germring	LRCe108_wt_e2_germring_5	10	12.457	1.03577
wt_epiboly to shield	LRCe108_wt_e2_germring	LRCe108_wt_e2_germring_5	11	12.807	1.06487
wt_epiboly to shield	LRCe108_wt_e2_germring	LRCe108_wt_e2_germring_5	12	12.698	1.05581
wt_epiboly to shield	LRCe108_wt_e2_germring	LRCe108_wt_e2_germring_5	13	11.919	0.991034
wt_epiboly to shield	LRCe108_wt_e2_germring	LRCe108_wt_e2_germring_5	14	12.213	1.01548
wt_epiboly to shield	LRCe108_wt_e2_germring	LRCe108_wt_e2_germring_5	15	12.747	1.05988
wt_epiboly to shield	LRCe108_wt_e2_germring	LRCe108_wt_e2_germring_5	16	12.309	1.02346
wt_epiboly to shield	LRCe108_wt_e2_germring	LRCe108_wt_e2_germring_5	17	11.922	0.991283
wt_epiboly to shield	LRCe108_wt_e2_germring	LRCe108_wt_e2_germring_5	18	11.824	0.983135
wt_epiboly to shield	LRCe108_wt_e2_germring	LRCe108_wt_e2_germring_5	19	11.175	0.929172
wt_epiboly to shield	LRCe108_wt_e2_germring	LRCe108_wt_e2_germring_5	20	11.317	0.940979
wt_epiboly to shield	LRCe108_wt_e2_germring	LRCe108_wt_e2_germring_5	21	12.039	1.00101
wt_epiboly to shield	LRCe108_wt_e2_germring	LRCe108_wt_e2_germring_5	22	11.887	0.988373
wt_epiboly to shield	LRCe108_wt_e2_germring	LRCe108_wt_e2_germring_5	23	12.716	1.0573
wt_epiboly to shield	LRCe108_wt_e2_germring	LRCe108_wt_e2_germring_5	24	11.585	0.963263
wt_epiboly to shield	LRCe108_wt_e2_germring	LRCe108_wt_e2_germring_5	25	10.654	0.885852
wt_epiboly to shield	LRCe108_wt_e2_germring	LRCe108_wt_e2_germring_5	26	11.527	0.95844
wt_epiboly to shield	LRCe108_wt_e2_germring	LRCe108_wt_e2_germring_5	27	10.459	0.869639
wt_epiboly to shield	LRCe108_wt_e2_germring	LRCe108_wt_e2_germring_5	28	11.524	0.958191
wt_epiboly to shield	LRCe108_wt_e2_germring	LRCe108_wt_e2_germring_5	29	12.414	1.03219
wt_epiboly to shield	LRCe108_wt_e2_germring	LRCe108_wt_e2_germring_5	30	12.207	1.01498
wt_epiboly to shield	LRCe108_wt_e2_germring	LRCe108_wt_e2_germring_5	31	11.352	0.943889
wt_epiboly to shield	LRCe108_wt_e2_germring	LRCe108_wt_e2_germring_5	32	11.655	0.969083
wt_epiboly to shield	LRCe108_wt_e2_germring	LRCe108_wt_e2_germring_5	33	11.048	0.918613
wt_epiboly to shield	LRCe108_wt_e2_germring	LRCe108_wt_e2_germring_5	34	11.692	0.972159
wt_epiboly to shield	LRCe108_wt_e2_germring	LRCe108_wt_e2_germring_5	35	11.679	0.971079
wt_epiboly to shield	LRCe108_wt_e2_germring	LRCe108_wt_e2_germring_5	36	11.777	0.979227
wt_epiboly to shield	LRCe108_wt_e2_germring	LRCe108_wt_e2_germring_5	37	11.601	0.964593
wt_epiboly to shield	LRCe108_wt_e2_germring	LRCe108_wt_e2_germring_5	38	11.175	0.929172
wt_epiboly to shield	LRCe108_wt_e2_germring	LRCe108_wt_e2_germring_5	39	11.52	0.957858
wt_epiboly to shield	LRCe108_wt_e2_germring	LRCe108_wt_e2_germring_5	40	11.192	0.930586
wt_epiboly to shield	LRCe108_wt_e2_germring	LRCe108_wt_e2_germring_5	41	11.268	0.936905
wt_epiboly to shield	LRCe108_wt_e2_germring	LRCe108_wt_e2_germring_5	42	10.158	0.844611
wt_epiboly to shield	LRCe108_wt_e2_germring	LRCe108_wt_e2_germring_5	43	11.072	0.920608
wt_epiboly to shield	LRCe108_wt_e2_germring	LRCe108_wt_e2_germring_5	44	10.724	0.891673
wt_epiboly to shield	LRCe108_wt_e2_germring	LRCe108_wt_e2_germring_5	45	11.185	0.930004
wt_epiboly to shield	LRCe108_wt_e2_germring	LRCe108_wt_e2_germring_5	46	10.549	0.877122
wt_epiboly to shield	LRCe108_wt_e2_germring	LRCe108_wt_e2_germring_5	47	10.326	0.85858
wt_epiboly to shield	LRCe108_wt_e2_germring	LRCe108_wt_e2_germring_5	48	11.358	0.944388
wt_epiboly to shield	LRCe108_wt_e2_germring	LRCe108_wt_e2_germring_5	49	13.258	1.10237
wt_epiboly to shield	LRCe108_wt_e2_germring	LRCe108_wt_e2_germring_5	50	12.98	1.07925
wt_epiboly to shield	LRCe108_wt_e2_germring	LRCe108_wt_e2_germring_5	51	13.555	1.12706
wt_epiboly to shield	LRCe108_wt_e2_germring	LRCe108_wt_e2_germring_5	52	13.554	1.12698
wt_epiboly to shield	LRCe108_wt_e2_germring	LRCe108_wt_e2_germring_5	53	13.338	1.10902
wt_epiboly to shield	LRCe108_wt_e2_germring	LRCe108_wt_e2_germring_5	54	13.819	1.14901
wt_epiboly to shield	LRCe108_wt_e2_germring	LRCe108_wt_e2_germring_5	55	14.485	1.20439
wt_epiboly to shield	LRCe108_wt_e2_germring	LRCe108_wt_e2_germring_5	56	12.669	1.05339
wt_epiboly to shield	LRCe108_wt_e2_germring	LRCe108_wt_e2_germring_5	57	13.172	1.09522
wt_epiboly to shield	LRCe108_wt_e2_germring	LRCe108_wt_e2_germring_5	58	12.949	1.07668
wt_epiboly to shield	LRCe108_wt_e2_germring	LRCe108_wt_e2_germring_5	59	12.581	1.04608
wt_epiboly to shield	LRCe108_wt_e2_germring	LRCe108_wt_e2_germring_5	60	13.173	1.0953
wt_dome	LRCe112_wt_e6_dome	LRCe112_wt_e6_dome_1	1	9.603	0.891106
wt_dome	LRCe112_wt_e6_dome	LRCe112_wt_e6_dome_1	2	8.935	0.829119
wt_dome	LRCe112_wt_e6_dome	LRCe112_wt_e6_dome_1	3	8.835	0.819839
wt_dome	LRCe112_wt_e6_dome	LRCe112_wt_e6_dome_1	4	8.306	0.770751
wt_dome	LRCe112_wt_e6_dome	LRCe112_wt_e6_dome_1	5	7.804	0.724168
wt_dome	LRCe112_wt_e6_dome	LRCe112_wt_e6_dome_1	6	7.659	0.710713
wt_dome	LRCe112_wt_e6_dome	LRCe112_wt_e6_dome_1	7	7.314	0.678699
wt_dome	LRCe112_wt_e6_dome	LRCe112_wt_e6_dome_1	8	8.106	0.752192
wt_dome	LRCe112_wt_e6_dome	LRCe112_wt_e6_dome_1	9	7.77	0.721013
wt_dome	LRCe112_wt_e6_dome	LRCe112_wt_e6_dome_1	10	8.187	0.759709
wt_dome	LRCe112_wt_e6_dome	LRCe112_wt_e6_dome_1	11	7.43	0.689463
wt_dome	LRCe112_wt_e6_dome	LRCe112_wt_e6_dome_1	12	7.749	0.719065
wt_dome	LRCe112_wt_e6_dome	LRCe112_wt_e6_dome_1	13	8.616	0.799517
wt_dome	LRCe112_wt_e6_dome	LRCe112_wt_e6_dome_1	14	8.162	0.757389
wt_dome	LRCe112_wt_e6_dome	LRCe112_wt_e6_dome_1	15	9.052	0.839976
wt_dome	LRCe112_wt_e6_dome	LRCe112_wt_e6_dome_1	16	8.654	0.803044
wt_dome	LRCe112_wt_e6_dome	LRCe112_wt_e6_dome_1	17	8.88	0.824015
wt_dome	LRCe112_wt_e6_dome	LRCe112_wt_e6_dome_1	18	8.89	0.824943
wt_dome	LRCe112_wt_e6_dome	LRCe112_wt_e6_dome_1	19	9	0.835151
wt_dome	LRCe112_wt_e6_dome	LRCe112_wt_e6_dome_1	20	9.082	0.84276
wt_dome	LRCe112_wt_e6_dome	LRCe112_wt_e6_dome_1	21	9.134	0.847585
wt_dome	LRCe112_wt_e6_dome	LRCe112_wt_e6_dome_1	22	8.431	0.78235
wt_dome	LRCe112_wt_e6_dome	LRCe112_wt_e6_dome_1	23	9.027	0.837656
wt_dome	LRCe112_wt_e6_dome	LRCe112_wt_e6_dome_1	24	8.908	0.826613
wt_dome	LRCe112_wt_e6_dome	LRCe112_wt_e6_dome_1	25	9.572	0.888229
wt_dome	LRCe112_wt_e6_dome	LRCe112_wt_e6_dome_1	26	9.529	0.884239
wt_dome	LRCe112_wt_e6_dome	LRCe112_wt_e6_dome_1	27	9.887	0.917459
wt_dome	LRCe112_wt_e6_dome	LRCe112_wt_e6_dome_1	28	10.035	0.931193
wt_dome	LRCe112_wt_e6_dome	LRCe112_wt_e6_dome_1	29	11.724	1.08792
wt_dome	LRCe112_wt_e6_dome	LRCe112_wt_e6_dome_1	30	13.03	1.20911
wt_dome	LRCe112_wt_e6_dome	LRCe112_wt_e6_dome_1	31	13.668	1.26832
wt_dome	LRCe112_wt_e6_dome	LRCe112_wt_e6_dome_1	32	13.92	1.2917
wt_dome	LRCe112_wt_e6_dome	LRCe112_wt_e6_dome_1	33	13.43	1.24623
wt_dome	LRCe112_wt_e6_dome	LRCe112_wt_e6_dome_1	34	14.049	1.30367
wt_dome	LRCe112_wt_e6_dome	LRCe112_wt_e6_dome_1	35	14.285	1.32557
wt_dome	LRCe112_wt_e6_dome	LRCe112_wt_e6_dome_1	36	14.758	1.36946
wt_dome	LRCe112_wt_e6_dome	LRCe112_wt_e6_dome_1	37	16.407	1.52248
wt_dome	LRCe112_wt_e6_dome	LRCe112_wt_e6_dome_1	38	16.644	1.54447
wt_dome	LRCe112_wt_e6_dome	LRCe112_wt_e6_dome_1	39	16.83	1.56173
wt_dome	LRCe112_wt_e6_dome	LRCe112_wt_e6_dome_1	40	15.68	1.45502
wt_dome	LRCe112_wt_e6_dome	LRCe112_wt_e6_dome_1	41	14.924	1.38487
wt_dome	LRCe112_wt_e6_dome	LRCe112_wt_e6_dome_1	42	15.066	1.39804
wt_dome	LRCe112_wt_e6_dome	LRCe112_wt_e6_dome_1	43	14.413	1.33745
wt_dome	LRCe112_wt_e6_dome	LRCe112_wt_e6_dome_1	44	15.371	1.42634
wt_dome	LRCe112_wt_e6_dome	LRCe112_wt_e6_dome_1	45	15.773	1.46365
wt_dome	LRCe112_wt_e6_dome	LRCe112_wt_e6_dome_1	46	14.038	1.30265
wt_dome	LRCe112_wt_e6_dome	LRCe112_wt_e6_dome_1	47	13.348	1.23862
wt_dome	LRCe112_wt_e6_dome	LRCe112_wt_e6_dome_1	48	11.87	1.10147
wt_dome	LRCe112_wt_e6_dome	LRCe112_wt_e6_dome_1	49	11.902	1.10444
wt_dome	LRCe112_wt_e6_dome	LRCe112_wt_e6_dome_1	50	11.186	1.038
wt_dome	LRCe112_wt_e6_dome	LRCe112_wt_e6_dome_1	51	11.489	1.06612
wt_dome	LRCe112_wt_e6_dome	LRCe112_wt_e6_dome_1	52	10.72	0.994757
wt_dome	LRCe112_wt_e6_dome	LRCe112_wt_e6_dome_1	53	9.527	0.884053
wt_dome	LRCe112_wt_e6_dome	LRCe112_wt_e6_dome_1	54	9.617	0.892405
wt_dome	LRCe112_wt_e6_dome	LRCe112_wt_e6_dome_1	55	8.628	0.800631
wt_dome	LRCe112_wt_e6_dome	LRCe112_wt_e6_dome_1	56	8.921	0.82782
wt_dome	LRCe112_wt_e6_dome	LRCe112_wt_e6_dome_1	57	9.296	0.862618
wt_dome	LRCe112_wt_e6_dome	LRCe112_wt_e6_dome_1	58	8.41	0.780402
wt_dome	LRCe112_wt_e6_dome	LRCe112_wt_e6_dome_1	59	8.287	0.768988
wt_dome	LRCe112_wt_e6_dome	LRCe112_wt_e6_dome_1	60	6.822	0.633044
wt_dome	LRCe112_wt_e6_dome	LRCe112_wt_e6_dome_2	1	6.565	1.0119
wt_dome	LRCe112_wt_e6_dome	LRCe112_wt_e6_dome_2	2	8.054	1.24141
wt_dome	LRCe112_wt_e6_dome	LRCe112_wt_e6_dome_2	3	8.348	1.28673
wt_dome	LRCe112_wt_e6_dome	LRCe112_wt_e6_dome_2	4	7.929	1.22214
wt_dome	LRCe112_wt_e6_dome	LRCe112_wt_e6_dome_2	5	6.478	0.998492
wt_dome	LRCe112_wt_e6_dome	LRCe112_wt_e6_dome_2	6	6.893	1.06246
wt_dome	LRCe112_wt_e6_dome	LRCe112_wt_e6_dome_2	7	7.07	1.08974
wt_dome	LRCe112_wt_e6_dome	LRCe112_wt_e6_dome_2	8	7.682	1.18407
wt_dome	LRCe112_wt_e6_dome	LRCe112_wt_e6_dome_2	9	6.82	1.05121
wt_dome	LRCe112_wt_e6_dome	LRCe112_wt_e6_dome_2	10	4.859	0.748946
wt_dome	LRCe112_wt_e6_dome	LRCe112_wt_e6_dome_2	11	4.608	0.710258
wt_dome	LRCe112_wt_e6_dome	LRCe112_wt_e6_dome_2	12	3.995	0.615773
wt_dome	LRCe112_wt_e6_dome	LRCe112_wt_e6_dome_2	13	4.489	0.691916
wt_dome	LRCe112_wt_e6_dome	LRCe112_wt_e6_dome_2	14	5.167	0.79642
wt_dome	LRCe112_wt_e6_dome	LRCe112_wt_e6_dome_2	15	5.828	0.898304
wt_dome	LRCe112_wt_e6_dome	LRCe112_wt_e6_dome_2	16	6.757	1.0415
wt_dome	LRCe112_wt_e6_dome	LRCe112_wt_e6_dome_2	17	6.614	1.01945
wt_dome	LRCe112_wt_e6_dome	LRCe112_wt_e6_dome_2	18	8.32	1.28241
wt_dome	LRCe112_wt_e6_dome	LRCe112_wt_e6_dome_2	19	8.098	1.24819
wt_dome	LRCe112_wt_e6_dome	LRCe112_wt_e6_dome_2	20	8.302	1.27964
wt_dome	LRCe112_wt_e6_dome	LRCe112_wt_e6_dome_2	21	6.722	1.0361
wt_dome	LRCe112_wt_e6_dome	LRCe112_wt_e6_dome_2	22	6.77	1.0435
wt_dome	LRCe112_wt_e6_dome	LRCe112_wt_e6_dome_2	23	7.151	1.10223
wt_dome	LRCe112_wt_e6_dome	LRCe112_wt_e6_dome_2	24	5.795	0.893217
wt_dome	LRCe112_wt_e6_dome	LRCe112_wt_e6_dome_2	25	5.206	0.802431
wt_dome	LRCe112_wt_e6_dome	LRCe112_wt_e6_dome_2	26	5.733	0.883661
wt_dome	LRCe112_wt_e6_dome	LRCe112_wt_e6_dome_2	27	5.845	0.900924
wt_dome	LRCe112_wt_e6_dome	LRCe112_wt_e6_dome_2	28	3.512	0.541325
wt_dome	LRCe112_wt_e6_dome	LRCe112_wt_e6_dome_2	29	3.613	0.556893
wt_dome	LRCe112_wt_e6_dome	LRCe112_wt_e6_dome_2	30	1.975	0.304418
wt_dome	LRCe112_wt_e6_dome	LRCe112_wt_e6_dome_2	31	3.528	0.543791
wt_dome	LRCe112_wt_e6_dome	LRCe112_wt_e6_dome_2	32	3.283	0.506028
wt_dome	LRCe112_wt_e6_dome	LRCe112_wt_e6_dome_2	33	2.583	0.398133
wt_dome	LRCe112_wt_e6_dome	LRCe112_wt_e6_dome_2	34	3.404	0.524678
wt_dome	LRCe112_wt_e6_dome	LRCe112_wt_e6_dome_2	35	3.7	0.570303
wt_dome	LRCe112_wt_e6_dome	LRCe112_wt_e6_dome_2	36	3.851	0.593577
wt_dome	LRCe112_wt_e6_dome	LRCe112_wt_e6_dome_2	37	3.7	0.570303
wt_dome	LRCe112_wt_e6_dome	LRCe112_wt_e6_dome_2	38	4.726	0.728446
wt_dome	LRCe112_wt_e6_dome	LRCe112_wt_e6_dome_2	39	4.096	0.63134
wt_dome	LRCe112_wt_e6_dome	LRCe112_wt_e6_dome_2	40	4.551	0.701472
wt_dome	LRCe112_wt_e6_dome	LRCe112_wt_e6_dome_2	41	5.193	0.800427
wt_dome	LRCe112_wt_e6_dome	LRCe112_wt_e6_dome_2	42	5.995	0.924044
wt_dome	LRCe112_wt_e6_dome	LRCe112_wt_e6_dome_2	43	5.785	0.891676
wt_dome	LRCe112_wt_e6_dome	LRCe112_wt_e6_dome_2	44	6.117	0.942849
wt_dome	LRCe112_wt_e6_dome	LRCe112_wt_e6_dome_2	45	5.867	0.904315
wt_dome	LRCe112_wt_e6_dome	LRCe112_wt_e6_dome_2	46	5.394	0.831409
wt_dome	LRCe112_wt_e6_dome	LRCe112_wt_e6_dome_2	47	6.341	0.977375
wt_dome	LRCe112_wt_e6_dome	LRCe112_wt_e6_dome_2	48	6.831	1.0529
wt_dome	LRCe112_wt_e6_dome	LRCe112_wt_e6_dome_2	49	7.689	1.18515
wt_dome	LRCe112_wt_e6_dome	LRCe112_wt_e6_dome_2	50	7.832	1.20719
wt_dome	LRCe112_wt_e6_dome	LRCe112_wt_e6_dome_2	51	8.531	1.31493
wt_dome	LRCe112_wt_e6_dome	LRCe112_wt_e6_dome_2	52	8.745	1.34792
wt_dome	LRCe112_wt_e6_dome	LRCe112_wt_e6_dome_2	53	8.839	1.36241
wt_dome	LRCe112_wt_e6_dome	LRCe112_wt_e6_dome_2	54	10.514	1.62058
wt_dome	LRCe112_wt_e6_dome	LRCe112_wt_e6_dome_2	55	10.13	1.5614
wt_dome	LRCe112_wt_e6_dome	LRCe112_wt_e6_dome_2	56	10.656	1.64247
wt_dome	LRCe112_wt_e6_dome	LRCe112_wt_e6_dome_2	57	11.38	1.75407
wt_dome	LRCe112_wt_e6_dome	LRCe112_wt_e6_dome_2	58	11.348	1.74913
wt_dome	LRCe112_wt_e6_dome	LRCe112_wt_e6_dome_2	59	12.065	1.85965
wt_dome	LRCe112_wt_e6_dome	LRCe112_wt_e6_dome_2	60	11.395	1.75638
wt_dome	LRCe112_wt_e6_dome	LRCe112_wt_e6_dome_3	10	10.76	1.11611
wt_dome	LRCe112_wt_e6_dome	LRCe112_wt_e6_dome_3	11	10.648	1.10449
wt_dome	LRCe112_wt_e6_dome	LRCe112_wt_e6_dome_3	12	10.1	1.04765
wt_dome	LRCe112_wt_e6_dome	LRCe112_wt_e6_dome_3	13	9.603	0.996098
wt_dome	LRCe112_wt_e6_dome	LRCe112_wt_e6_dome_3	14	10.071	1.04464
wt_dome	LRCe112_wt_e6_dome	LRCe112_wt_e6_dome_3	15	10.69	1.10885
wt_dome	LRCe112_wt_e6_dome	LRCe112_wt_e6_dome_3	16	11.112	1.15262
wt_dome	LRCe112_wt_e6_dome	LRCe112_wt_e6_dome_3	17	11.346	1.1769
wt_dome	LRCe112_wt_e6_dome	LRCe112_wt_e6_dome_3	18	11.296	1.17171
wt_dome	LRCe112_wt_e6_dome	LRCe112_wt_e6_dome_3	19	10.758	1.1159
wt_dome	LRCe112_wt_e6_dome	LRCe112_wt_e6_dome_3	20	11.012	1.14225
wt_dome	LRCe112_wt_e6_dome	LRCe112_wt_e6_dome_3	21	10.82	1.12233
wt_dome	LRCe112_wt_e6_dome	LRCe112_wt_e6_dome_3	22	10.99	1.13997
wt_dome	LRCe112_wt_e6_dome	LRCe112_wt_e6_dome_3	23	10.603	1.09983
wt_dome	LRCe112_wt_e6_dome	LRCe112_wt_e6_dome_3	24	9.907	1.02763
wt_dome	LRCe112_wt_e6_dome	LRCe112_wt_e6_dome_3	25	10.388	1.07752
wt_dome	LRCe112_wt_e6_dome	LRCe112_wt_e6_dome_3	26	9.722	1.00844
wt_dome	LRCe112_wt_e6_dome	LRCe112_wt_e6_dome_3	27	9.391	0.974108
wt_dome	LRCe112_wt_e6_dome	LRCe112_wt_e6_dome_3	28	9.675	1.00357
wt_dome	LRCe112_wt_e6_dome	LRCe112_wt_e6_dome_3	29	9.461	0.981369
wt_dome	LRCe112_wt_e6_dome	LRCe112_wt_e6_dome_3	30	9.996	1.03686
wt_dome	LRCe112_wt_e6_dome	LRCe112_wt_e6_dome_3	31	9.429	0.978049
wt_dome	LRCe112_wt_e6_dome	LRCe112_wt_e6_dome_3	32	9.891	1.02597
wt_dome	LRCe112_wt_e6_dome	LRCe112_wt_e6_dome_3	33	9.908	1.02774
wt_dome	LRCe112_wt_e6_dome	LRCe112_wt_e6_dome_3	34	9.981	1.03531
wt_dome	LRCe112_wt_e6_dome	LRCe112_wt_e6_dome_3	35	9.55	0.990601
wt_dome	LRCe112_wt_e6_dome	LRCe112_wt_e6_dome_3	36	9.564	0.992053
wt_dome	LRCe112_wt_e6_dome	LRCe112_wt_e6_dome_3	37	9.596	0.995372
wt_dome	LRCe112_wt_e6_dome	LRCe112_wt_e6_dome_3	38	9.196	0.953881
wt_dome	LRCe112_wt_e6_dome	LRCe112_wt_e6_dome_3	39	9.636	0.999521
wt_dome	LRCe112_wt_e6_dome	LRCe112_wt_e6_dome_3	40	8.807	0.913531
wt_dome	LRCe112_wt_e6_dome	LRCe112_wt_e6_dome_3	41	8.834	0.916331
wt_dome	LRCe112_wt_e6_dome	LRCe112_wt_e6_dome_3	42	8.64	0.896208
wt_dome	LRCe112_wt_e6_dome	LRCe112_wt_e6_dome_3	43	9.926	1.0296
wt_dome	LRCe112_wt_e6_dome	LRCe112_wt_e6_dome_3	44	10.017	1.03904
wt_dome	LRCe112_wt_e6_dome	LRCe112_wt_e6_dome_3	45	9.646	1.00056
wt_dome	LRCe112_wt_e6_dome	LRCe112_wt_e6_dome_3	46	8.778	0.910523
wt_dome	LRCe112_wt_e6_dome	LRCe112_wt_e6_dome_3	47	9.376	0.972552
wt_dome	LRCe112_wt_e6_dome	LRCe112_wt_e6_dome_3	48	9.625	0.99838
wt_dome	LRCe112_wt_e6_dome	LRCe112_wt_e6_dome_3	49	10.492	1.08831
wt_dome	LRCe112_wt_e6_dome	LRCe112_wt_e6_dome_3	50	9.007	0.934276
wt_dome	LRCe112_wt_e6_dome	LRCe112_wt_e6_dome_3	51	8.9	0.923177
wt_dome	LRCe112_wt_e6_dome	LRCe112_wt_e6_dome_3	52	8.899	0.923074
wt_dome	LRCe112_wt_e6_dome	LRCe112_wt_e6_dome_3	53	8.267	0.857518
wt_dome	LRCe112_wt_e6_dome	LRCe112_wt_e6_dome_3	54	8.782	0.910938
wt_dome	LRCe112_wt_e6_dome	LRCe112_wt_e6_dome_3	55	8.726	0.905129
wt_dome	LRCe112_wt_e6_dome	LRCe112_wt_e6_dome_3	56	8.959	0.929297
wt_dome	LRCe112_wt_e6_dome	LRCe112_wt_e6_dome_3	57	9.43	0.978153
wt_dome	LRCe112_wt_e6_dome	LRCe112_wt_e6_dome_3	58	9.076	0.941434
wt_dome	LRCe112_wt_e6_dome	LRCe112_wt_e6_dome_3	59	9.571	0.992779
wt_dome	LRCe112_wt_e6_dome	LRCe112_wt_e6_dome_3	60	9.176	0.951806
wt_dome	LRCe112_wt_e6_dome	LRCe112_wt_e6_dome_3	61	8.358	0.866957
wt_dome	LRCe112_wt_e6_dome	LRCe112_wt_e6_dome_3	62	9.186	0.952844
wt_dome	LRCe112_wt_e6_dome	LRCe112_wt_e6_dome_3	63	8.355	0.866646
wt_dome	LRCe112_wt_e6_dome	LRCe112_wt_e6_dome_3	64	8.522	0.883968
wt_dome	LRCe112_wt_e6_dome	LRCe112_wt_e6_dome_3	65	8.718	0.904299
wt_dome	LRCe112_wt_e6_dome	LRCe112_wt_e6_dome_3	66	9.786	1.01508
wt_dome	LRCe112_wt_e6_dome	LRCe112_wt_e6_dome_3	67	9.344	0.969233
wt_dome	LRCe112_wt_e6_dome	LRCe112_wt_e6_dome_3	68	9.501	0.985518
wt_dome	LRCe112_wt_e6_dome	LRCe112_wt_e6_dome_3	69	8.633	0.895482
wt_dome	LRCe112_wt_e6_dome	LRCe112_wt_e6_dome_4	1	10.297	1.1222
wt_dome	LRCe112_wt_e6_dome	LRCe112_wt_e6_dome_4	2	9.444	1.02924
wt_dome	LRCe112_wt_e6_dome	LRCe112_wt_e6_dome_4	3	10.384	1.13168
wt_dome	LRCe112_wt_e6_dome	LRCe112_wt_e6_dome_4	4	9.82	1.07021
wt_dome	LRCe112_wt_e6_dome	LRCe112_wt_e6_dome_4	5	9.198	1.00243
wt_dome	LRCe112_wt_e6_dome	LRCe112_wt_e6_dome_4	6	9.532	1.03883
wt_dome	LRCe112_wt_e6_dome	LRCe112_wt_e6_dome_4	7	10.673	1.16318
wt_dome	LRCe112_wt_e6_dome	LRCe112_wt_e6_dome_4	8	10.263	1.11849
wt_dome	LRCe112_wt_e6_dome	LRCe112_wt_e6_dome_4	9	9.071	0.988586
wt_dome	LRCe112_wt_e6_dome	LRCe112_wt_e6_dome_4	10	9.497	1.03501
wt_dome	LRCe112_wt_e6_dome	LRCe112_wt_e6_dome_4	11	10.34	1.12689
wt_dome	LRCe112_wt_e6_dome	LRCe112_wt_e6_dome_4	12	11.011	1.20001
wt_dome	LRCe112_wt_e6_dome	LRCe112_wt_e6_dome_4	13	10.126	1.10356
wt_dome	LRCe112_wt_e6_dome	LRCe112_wt_e6_dome_4	14	10.57	1.15195
wt_dome	LRCe112_wt_e6_dome	LRCe112_wt_e6_dome_4	15	9.512	1.03665
wt_dome	LRCe112_wt_e6_dome	LRCe112_wt_e6_dome_4	16	10.219	1.1137
wt_dome	LRCe112_wt_e6_dome	LRCe112_wt_e6_dome_4	17	11.048	1.20405
wt_dome	LRCe112_wt_e6_dome	LRCe112_wt_e6_dome_4	18	11.269	1.22813
wt_dome	LRCe112_wt_e6_dome	LRCe112_wt_e6_dome_4	19	11.942	1.30148
wt_dome	LRCe112_wt_e6_dome	LRCe112_wt_e6_dome_4	20	12.448	1.35662
wt_dome	LRCe112_wt_e6_dome	LRCe112_wt_e6_dome_4	21	12.146	1.32371
wt_dome	LRCe112_wt_e6_dome	LRCe112_wt_e6_dome_4	22	11.639	1.26845
wt_dome	LRCe112_wt_e6_dome	LRCe112_wt_e6_dome_4	23	11.67	1.27183
wt_dome	LRCe112_wt_e6_dome	LRCe112_wt_e6_dome_4	24	13	1.41678
wt_dome	LRCe112_wt_e6_dome	LRCe112_wt_e6_dome_4	25	11.219	1.22268
wt_dome	LRCe112_wt_e6_dome	LRCe112_wt_e6_dome_4	26	10.679	1.16383
wt_dome	LRCe112_wt_e6_dome	LRCe112_wt_e6_dome_4	27	9.728	1.06019
wt_dome	LRCe112_wt_e6_dome	LRCe112_wt_e6_dome_4	28	9.377	1.02193
wt_dome	LRCe112_wt_e6_dome	LRCe112_wt_e6_dome_4	29	9.194	1.00199
wt_dome	LRCe112_wt_e6_dome	LRCe112_wt_e6_dome_4	30	8.8	0.959051
wt_dome	LRCe112_wt_e6_dome	LRCe112_wt_e6_dome_4	31	8.863	0.965917
wt_dome	LRCe112_wt_e6_dome	LRCe112_wt_e6_dome_4	32	8.768	0.955564
wt_dome	LRCe112_wt_e6_dome	LRCe112_wt_e6_dome_4	33	9.126	0.99458
wt_dome	LRCe112_wt_e6_dome	LRCe112_wt_e6_dome_4	34	8.788	0.957744
wt_dome	LRCe112_wt_e6_dome	LRCe112_wt_e6_dome_4	35	7.708	0.840042
wt_dome	LRCe112_wt_e6_dome	LRCe112_wt_e6_dome_4	36	6.74	0.734546
wt_dome	LRCe112_wt_e6_dome	LRCe112_wt_e6_dome_4	37	7.362	0.802334
wt_dome	LRCe112_wt_e6_dome	LRCe112_wt_e6_dome_4	38	6.782	0.739123
wt_dome	LRCe112_wt_e6_dome	LRCe112_wt_e6_dome_4	39	6.417	0.699345
wt_dome	LRCe112_wt_e6_dome	LRCe112_wt_e6_dome_4	40	6.908	0.752855
wt_dome	LRCe112_wt_e6_dome	LRCe112_wt_e6_dome_4	41	7.318	0.797538
wt_dome	LRCe112_wt_e6_dome	LRCe112_wt_e6_dome_4	42	7.785	0.848434
wt_dome	LRCe112_wt_e6_dome	LRCe112_wt_e6_dome_4	43	6.866	0.748278
wt_dome	LRCe112_wt_e6_dome	LRCe112_wt_e6_dome_4	44	7.367	0.802879
wt_dome	LRCe112_wt_e6_dome	LRCe112_wt_e6_dome_4	45	8.456	0.921561
wt_dome	LRCe112_wt_e6_dome	LRCe112_wt_e6_dome_4	46	8.422	0.917856
wt_dome	LRCe112_wt_e6_dome	LRCe112_wt_e6_dome_4	47	7.942	0.865544
wt_dome	LRCe112_wt_e6_dome	LRCe112_wt_e6_dome_4	48	7.63	0.831541
wt_dome	LRCe112_wt_e6_dome	LRCe112_wt_e6_dome_4	49	8.289	0.903361
wt_dome	LRCe112_wt_e6_dome	LRCe112_wt_e6_dome_4	50	8.288	0.903252
wt_dome	LRCe112_wt_e6_dome	LRCe112_wt_e6_dome_4	51	8.992	0.979976
wt_dome	LRCe112_wt_e6_dome	LRCe112_wt_e6_dome_4	52	8.502	0.926574
wt_dome	LRCe112_wt_e6_dome	LRCe112_wt_e6_dome_4	53	7.548	0.822605
wt_dome	LRCe112_wt_e6_dome	LRCe112_wt_e6_dome_4	54	8.099	0.882654
wt_dome	LRCe112_wt_e6_dome	LRCe112_wt_e6_dome_4	55	8.818	0.961013
wt_dome	LRCe112_wt_e6_dome	LRCe112_wt_e6_dome_4	56	8.56	0.932895
wt_dome	LRCe112_wt_e6_dome	LRCe112_wt_e6_dome_4	57	7.85	0.855517
wt_dome	LRCe112_wt_e6_dome	LRCe112_wt_e6_dome_4	58	7.15	0.779229
wt_dome	LRCe112_wt_e6_dome	LRCe112_wt_e6_dome_4	59	7.568	0.824784
wt_dome	LRCe112_wt_e6_dome	LRCe112_wt_e6_dome_4	60	7.516	0.819117
wt_dome	LRCe112_wt_e6_dome	LRCe112_wt_e6_dome_5	1	8.129	0.906107
wt_dome	LRCe112_wt_e6_dome	LRCe112_wt_e6_dome_5	2	7.203	0.802889
wt_dome	LRCe112_wt_e6_dome	LRCe112_wt_e6_dome_5	3	7.84	0.873893
wt_dome	LRCe112_wt_e6_dome	LRCe112_wt_e6_dome_5	4	7.938	0.884817
wt_dome	LRCe112_wt_e6_dome	LRCe112_wt_e6_dome_5	5	7.938	0.884817
wt_dome	LRCe112_wt_e6_dome	LRCe112_wt_e6_dome_5	6	7.343	0.818494
wt_dome	LRCe112_wt_e6_dome	LRCe112_wt_e6_dome_5	7	8.611	0.959833
wt_dome	LRCe112_wt_e6_dome	LRCe112_wt_e6_dome_5	8	8.626	0.961505
wt_dome	LRCe112_wt_e6_dome	LRCe112_wt_e6_dome_5	9	8.294	0.924499
wt_dome	LRCe112_wt_e6_dome	LRCe112_wt_e6_dome_5	10	7.152	0.797204
wt_dome	LRCe112_wt_e6_dome	LRCe112_wt_e6_dome_5	11	7.005	0.780819
wt_dome	LRCe112_wt_e6_dome	LRCe112_wt_e6_dome_5	12	6.547	0.729768
wt_dome	LRCe112_wt_e6_dome	LRCe112_wt_e6_dome_5	13	6.834	0.761758
wt_dome	LRCe112_wt_e6_dome	LRCe112_wt_e6_dome_5	14	7.22	0.804784
wt_dome	LRCe112_wt_e6_dome	LRCe112_wt_e6_dome_5	15	7.327	0.816711
wt_dome	LRCe112_wt_e6_dome	LRCe112_wt_e6_dome_5	16	6.798	0.757745
wt_dome	LRCe112_wt_e6_dome	LRCe112_wt_e6_dome_5	17	6.947	0.774354
wt_dome	LRCe112_wt_e6_dome	LRCe112_wt_e6_dome_5	18	7.054	0.786281
wt_dome	LRCe112_wt_e6_dome	LRCe112_wt_e6_dome_5	19	9.984	1.11288
wt_dome	LRCe112_wt_e6_dome	LRCe112_wt_e6_dome_5	20	9.636	1.07409
wt_dome	LRCe112_wt_e6_dome	LRCe112_wt_e6_dome_5	21	11.616	1.29479
wt_dome	LRCe112_wt_e6_dome	LRCe112_wt_e6_dome_5	22	11.458	1.27718
wt_dome	LRCe112_wt_e6_dome	LRCe112_wt_e6_dome_5	23	11.624	1.29568
wt_dome	LRCe112_wt_e6_dome	LRCe112_wt_e6_dome_5	24	11.577	1.29044
wt_dome	LRCe112_wt_e6_dome	LRCe112_wt_e6_dome_5	25	12.92	1.44014
wt_dome	LRCe112_wt_e6_dome	LRCe112_wt_e6_dome_5	26	13.128	1.46332
wt_dome	LRCe112_wt_e6_dome	LRCe112_wt_e6_dome_5	27	12.766	1.42297
wt_dome	LRCe112_wt_e6_dome	LRCe112_wt_e6_dome_5	28	12.608	1.40536
wt_dome	LRCe112_wt_e6_dome	LRCe112_wt_e6_dome_5	29	13.042	1.45374
wt_dome	LRCe112_wt_e6_dome	LRCe112_wt_e6_dome_5	30	13.704	1.52753
wt_dome	LRCe112_wt_e6_dome	LRCe112_wt_e6_dome_5	31	13.038	1.45329
wt_dome	LRCe112_wt_e6_dome	LRCe112_wt_e6_dome_5	32	12.768	1.4232
wt_dome	LRCe112_wt_e6_dome	LRCe112_wt_e6_dome_5	33	11.904	1.32689
wt_dome	LRCe112_wt_e6_dome	LRCe112_wt_e6_dome_5	34	12.478	1.39087
wt_dome	LRCe112_wt_e6_dome	LRCe112_wt_e6_dome_5	35	13.753	1.53299
wt_dome	LRCe112_wt_e6_dome	LRCe112_wt_e6_dome_5	36	11.495	1.2813
wt_dome	LRCe112_wt_e6_dome	LRCe112_wt_e6_dome_5	37	12.496	1.39288
wt_dome	LRCe112_wt_e6_dome	LRCe112_wt_e6_dome_5	38	13.397	1.49331
wt_dome	LRCe112_wt_e6_dome	LRCe112_wt_e6_dome_5	39	13.269	1.47904
wt_dome	LRCe112_wt_e6_dome	LRCe112_wt_e6_dome_5	40	12.306	1.3717
wt_dome	LRCe112_wt_e6_dome	LRCe112_wt_e6_dome_5	41	12.769	1.42331
wt_dome	LRCe112_wt_e6_dome	LRCe112_wt_e6_dome_5	42	12.168	1.35632
wt_dome	LRCe112_wt_e6_dome	LRCe112_wt_e6_dome_5	43	11.545	1.28687
wt_dome	LRCe112_wt_e6_dome	LRCe112_wt_e6_dome_5	44	8.839	0.985247
wt_dome	LRCe112_wt_e6_dome	LRCe112_wt_e6_dome_5	45	8.296	0.924721
wt_dome	LRCe112_wt_e6_dome	LRCe112_wt_e6_dome_5	46	6.399	0.713271
wt_dome	LRCe112_wt_e6_dome	LRCe112_wt_e6_dome_5	47	6.815	0.75964
wt_dome	LRCe112_wt_e6_dome	LRCe112_wt_e6_dome_5	48	7.151	0.797093
wt_dome	LRCe112_wt_e6_dome	LRCe112_wt_e6_dome_5	49	6.215	0.692761
wt_dome	LRCe112_wt_e6_dome	LRCe112_wt_e6_dome_5	50	6.085	0.67827
wt_dome	LRCe112_wt_e6_dome	LRCe112_wt_e6_dome_5	51	4.739	0.528237
wt_dome	LRCe112_wt_e6_dome	LRCe112_wt_e6_dome_5	52	4.3	0.479304
wt_dome	LRCe112_wt_e6_dome	LRCe112_wt_e6_dome_5	53	6.468	0.720962
wt_dome	LRCe112_wt_e6_dome	LRCe112_wt_e6_dome_5	54	5.574	0.621311
wt_dome	LRCe112_wt_e6_dome	LRCe112_wt_e6_dome_5	55	4.028	0.448985
wt_dome	LRCe112_wt_e6_dome	LRCe112_wt_e6_dome_5	56	4.196	0.467711
wt_dome	LRCe112_wt_e6_dome	LRCe112_wt_e6_dome_5	57	3.456	0.385226
wt_dome	LRCe112_wt_e6_dome	LRCe112_wt_e6_dome_5	58	3.911	0.435943
wt_dome	LRCe112_wt_e6_dome	LRCe112_wt_e6_dome_5	59	4.114	0.458571
wt_dome	LRCe112_wt_e6_dome	LRCe112_wt_e6_dome_5	60	5.44	0.606375
wt_dome	LRCe112_wt_e9_sphere	LRCe112_wt_e9_sphere_1	5	11.984	1.16515
wt_dome	LRCe112_wt_e9_sphere	LRCe112_wt_e9_sphere_1	6	10.757	1.04585
wt_dome	LRCe112_wt_e9_sphere	LRCe112_wt_e9_sphere_1	7	10.613	1.03185
wt_dome	LRCe112_wt_e9_sphere	LRCe112_wt_e9_sphere_1	8	10.575	1.02816
wt_dome	LRCe112_wt_e9_sphere	LRCe112_wt_e9_sphere_1	9	10.207	0.992381
wt_dome	LRCe112_wt_e9_sphere	LRCe112_wt_e9_sphere_1	10	10.08	0.980033
wt_dome	LRCe112_wt_e9_sphere	LRCe112_wt_e9_sphere_1	11	9.8	0.95281
wt_dome	LRCe112_wt_e9_sphere	LRCe112_wt_e9_sphere_1	12	10.433	1.01435
wt_dome	LRCe112_wt_e9_sphere	LRCe112_wt_e9_sphere_1	13	10.993	1.0688
wt_dome	LRCe112_wt_e9_sphere	LRCe112_wt_e9_sphere_1	14	10.765	1.04663
wt_dome	LRCe112_wt_e9_sphere	LRCe112_wt_e9_sphere_1	15	10.3	1.00142
wt_dome	LRCe112_wt_e9_sphere	LRCe112_wt_e9_sphere_1	16	11.292	1.09787
wt_dome	LRCe112_wt_e9_sphere	LRCe112_wt_e9_sphere_1	17	10.99	1.06851
wt_dome	LRCe112_wt_e9_sphere	LRCe112_wt_e9_sphere_1	18	11.521	1.12014
wt_dome	LRCe112_wt_e9_sphere	LRCe112_wt_e9_sphere_1	19	11.249	1.09369
wt_dome	LRCe112_wt_e9_sphere	LRCe112_wt_e9_sphere_1	20	11.353	1.1038
wt_dome	LRCe112_wt_e9_sphere	LRCe112_wt_e9_sphere_1	21	11.052	1.07454
wt_dome	LRCe112_wt_e9_sphere	LRCe112_wt_e9_sphere_1	22	10.219	0.993547
wt_dome	LRCe112_wt_e9_sphere	LRCe112_wt_e9_sphere_1	23	10.483	1.01922
wt_dome	LRCe112_wt_e9_sphere	LRCe112_wt_e9_sphere_1	24	9.394	0.913336
wt_dome	LRCe112_wt_e9_sphere	LRCe112_wt_e9_sphere_1	25	9.331	0.907211
wt_dome	LRCe112_wt_e9_sphere	LRCe112_wt_e9_sphere_1	26	9.171	0.891655
wt_dome	LRCe112_wt_e9_sphere	LRCe112_wt_e9_sphere_1	27	9.025	0.87746
wt_dome	LRCe112_wt_e9_sphere	LRCe112_wt_e9_sphere_1	28	9.428	0.916642
wt_dome	LRCe112_wt_e9_sphere	LRCe112_wt_e9_sphere_1	29	10.555	1.02622
wt_dome	LRCe112_wt_e9_sphere	LRCe112_wt_e9_sphere_1	30	10.799	1.04994
wt_dome	LRCe112_wt_e9_sphere	LRCe112_wt_e9_sphere_1	31	10.808	1.05081
wt_dome	LRCe112_wt_e9_sphere	LRCe112_wt_e9_sphere_1	32	10.256	0.997145
wt_dome	LRCe112_wt_e9_sphere	LRCe112_wt_e9_sphere_1	33	10.05	0.977116
wt_dome	LRCe112_wt_e9_sphere	LRCe112_wt_e9_sphere_1	34	9.141	0.888738
wt_dome	LRCe112_wt_e9_sphere	LRCe112_wt_e9_sphere_1	35	9.443	0.9181
wt_dome	LRCe112_wt_e9_sphere	LRCe112_wt_e9_sphere_1	36	10.405	1.01163
wt_dome	LRCe112_wt_e9_sphere	LRCe112_wt_e9_sphere_1	37	9.865	0.95913
wt_dome	LRCe112_wt_e9_sphere	LRCe112_wt_e9_sphere_1	38	11.523	1.12033
wt_dome	LRCe112_wt_e9_sphere	LRCe112_wt_e9_sphere_1	39	11.822	1.1494
wt_dome	LRCe112_wt_e9_sphere	LRCe112_wt_e9_sphere_1	40	12.745	1.23914
wt_dome	LRCe112_wt_e9_sphere	LRCe112_wt_e9_sphere_1	41	12.494	1.21474
wt_dome	LRCe112_wt_e9_sphere	LRCe112_wt_e9_sphere_1	42	10.605	1.03108
wt_dome	LRCe112_wt_e9_sphere	LRCe112_wt_e9_sphere_1	43	9.664	0.939587
wt_dome	LRCe112_wt_e9_sphere	LRCe112_wt_e9_sphere_1	44	10.398	1.01095
wt_dome	LRCe112_wt_e9_sphere	LRCe112_wt_e9_sphere_1	45	10.245	0.996075
wt_dome	LRCe112_wt_e9_sphere	LRCe112_wt_e9_sphere_1	46	10.551	1.02583
wt_dome	LRCe112_wt_e9_sphere	LRCe112_wt_e9_sphere_1	47	10.999	1.06938
wt_dome	LRCe112_wt_e9_sphere	LRCe112_wt_e9_sphere_1	48	9.986	0.970894
wt_dome	LRCe112_wt_e9_sphere	LRCe112_wt_e9_sphere_1	49	9.847	0.95738
wt_dome	LRCe112_wt_e9_sphere	LRCe112_wt_e9_sphere_1	50	10.208	0.992478
wt_dome	LRCe112_wt_e9_sphere	LRCe112_wt_e9_sphere_1	51	10.034	0.975561
wt_dome	LRCe112_wt_e9_sphere	LRCe112_wt_e9_sphere_1	52	9.44	0.917809
wt_dome	LRCe112_wt_e9_sphere	LRCe112_wt_e9_sphere_1	53	11.162	1.08523
wt_dome	LRCe112_wt_e9_sphere	LRCe112_wt_e9_sphere_1	54	10.817	1.05169
wt_dome	LRCe112_wt_e9_sphere	LRCe112_wt_e9_sphere_1	55	10.505	1.02135
wt_dome	LRCe112_wt_e9_sphere	LRCe112_wt_e9_sphere_1	56	9.731	0.946101
wt_dome	LRCe112_wt_e9_sphere	LRCe112_wt_e9_sphere_1	57	9.531	0.926656
wt_dome	LRCe112_wt_e9_sphere	LRCe112_wt_e9_sphere_1	58	9.838	0.956505
wt_dome	LRCe112_wt_e9_sphere	LRCe112_wt_e9_sphere_1	59	9.896	0.962144
wt_dome	LRCe112_wt_e9_sphere	LRCe112_wt_e9_sphere_1	60	10.187	0.990436
wt_dome	LRCe112_wt_e9_sphere	LRCe112_wt_e9_sphere_1	61	9.989	0.971186
wt_dome	LRCe112_wt_e9_sphere	LRCe112_wt_e9_sphere_1	62	9.572	0.930643
wt_dome	LRCe112_wt_e9_sphere	LRCe112_wt_e9_sphere_1	63	7.436	0.722969
wt_dome	LRCe112_wt_e9_sphere	LRCe112_wt_e9_sphere_1	64	5.56	0.540574
wt_dome	LRCe112_wt_e9_sphere	LRCe112_wt_e9_sphere_2	1	13.856	1.24083
wt_dome	LRCe112_wt_e9_sphere	LRCe112_wt_e9_sphere_2	2	15.317	1.37167
wt_dome	LRCe112_wt_e9_sphere	LRCe112_wt_e9_sphere_2	3	16.051	1.4374
wt_dome	LRCe112_wt_e9_sphere	LRCe112_wt_e9_sphere_2	4	16.518	1.47922
wt_dome	LRCe112_wt_e9_sphere	LRCe112_wt_e9_sphere_2	5	16.915	1.51477
wt_dome	LRCe112_wt_e9_sphere	LRCe112_wt_e9_sphere_2	6	15.879	1.422
wt_dome	LRCe112_wt_e9_sphere	LRCe112_wt_e9_sphere_2	7	16.259	1.45603
wt_dome	LRCe112_wt_e9_sphere	LRCe112_wt_e9_sphere_2	8	15.675	1.40373
wt_dome	LRCe112_wt_e9_sphere	LRCe112_wt_e9_sphere_2	9	16.212	1.45182
wt_dome	LRCe112_wt_e9_sphere	LRCe112_wt_e9_sphere_2	10	16.976	1.52023
wt_dome	LRCe112_wt_e9_sphere	LRCe112_wt_e9_sphere_2	11	17.742	1.58883
wt_dome	LRCe112_wt_e9_sphere	LRCe112_wt_e9_sphere_2	12	17.102	1.53152
wt_dome	LRCe112_wt_e9_sphere	LRCe112_wt_e9_sphere_2	13	15.664	1.40274
wt_dome	LRCe112_wt_e9_sphere	LRCe112_wt_e9_sphere_2	14	15.597	1.39674
wt_dome	LRCe112_wt_e9_sphere	LRCe112_wt_e9_sphere_2	15	15.696	1.40561
wt_dome	LRCe112_wt_e9_sphere	LRCe112_wt_e9_sphere_2	16	14.835	1.3285
wt_dome	LRCe112_wt_e9_sphere	LRCe112_wt_e9_sphere_2	17	14.957	1.33943
wt_dome	LRCe112_wt_e9_sphere	LRCe112_wt_e9_sphere_2	18	13.716	1.22829
wt_dome	LRCe112_wt_e9_sphere	LRCe112_wt_e9_sphere_2	19	13.525	1.21119
wt_dome	LRCe112_wt_e9_sphere	LRCe112_wt_e9_sphere_2	20	13.003	1.16444
wt_dome	LRCe112_wt_e9_sphere	LRCe112_wt_e9_sphere_2	21	12.655	1.13328
wt_dome	LRCe112_wt_e9_sphere	LRCe112_wt_e9_sphere_2	22	11.563	1.03549
wt_dome	LRCe112_wt_e9_sphere	LRCe112_wt_e9_sphere_2	23	11.258	1.00818
wt_dome	LRCe112_wt_e9_sphere	LRCe112_wt_e9_sphere_2	24	10.817	0.968684
wt_dome	LRCe112_wt_e9_sphere	LRCe112_wt_e9_sphere_2	25	11.184	1.00155
wt_dome	LRCe112_wt_e9_sphere	LRCe112_wt_e9_sphere_2	26	9.673	0.866236
wt_dome	LRCe112_wt_e9_sphere	LRCe112_wt_e9_sphere_2	27	10.409	0.932146
wt_dome	LRCe112_wt_e9_sphere	LRCe112_wt_e9_sphere_2	28	9.386	0.840535
wt_dome	LRCe112_wt_e9_sphere	LRCe112_wt_e9_sphere_2	29	8.867	0.794057
wt_dome	LRCe112_wt_e9_sphere	LRCe112_wt_e9_sphere_2	30	9.722	0.870624
wt_dome	LRCe112_wt_e9_sphere	LRCe112_wt_e9_sphere_2	31	8.923	0.799072
wt_dome	LRCe112_wt_e9_sphere	LRCe112_wt_e9_sphere_2	32	7.752	0.694207
wt_dome	LRCe112_wt_e9_sphere	LRCe112_wt_e9_sphere_2	33	8.391	0.751431
wt_dome	LRCe112_wt_e9_sphere	LRCe112_wt_e9_sphere_2	34	7.435	0.665819
wt_dome	LRCe112_wt_e9_sphere	LRCe112_wt_e9_sphere_2	35	7.561	0.677102
wt_dome	LRCe112_wt_e9_sphere	LRCe112_wt_e9_sphere_2	36	7.451	0.667252
wt_dome	LRCe112_wt_e9_sphere	LRCe112_wt_e9_sphere_2	37	8.118	0.726983
wt_dome	LRCe112_wt_e9_sphere	LRCe112_wt_e9_sphere_2	38	7.555	0.676565
wt_dome	LRCe112_wt_e9_sphere	LRCe112_wt_e9_sphere_2	39	8.993	0.805341
wt_dome	LRCe112_wt_e9_sphere	LRCe112_wt_e9_sphere_2	40	9.134	0.817968
wt_dome	LRCe112_wt_e9_sphere	LRCe112_wt_e9_sphere_2	41	11.397	1.02062
wt_dome	LRCe112_wt_e9_sphere	LRCe112_wt_e9_sphere_2	42	11.633	1.04176
wt_dome	LRCe112_wt_e9_sphere	LRCe112_wt_e9_sphere_2	43	10.558	0.94549
wt_dome	LRCe112_wt_e9_sphere	LRCe112_wt_e9_sphere_2	44	9.528	0.853251
wt_dome	LRCe112_wt_e9_sphere	LRCe112_wt_e9_sphere_2	45	9.89	0.885669
wt_dome	LRCe112_wt_e9_sphere	LRCe112_wt_e9_sphere_2	46	8.956	0.802027
wt_dome	LRCe112_wt_e9_sphere	LRCe112_wt_e9_sphere_2	47	9.002	0.806147
wt_dome	LRCe112_wt_e9_sphere	LRCe112_wt_e9_sphere_2	48	9.262	0.82943
wt_dome	LRCe112_wt_e9_sphere	LRCe112_wt_e9_sphere_2	49	8.735	0.782236
wt_dome	LRCe112_wt_e9_sphere	LRCe112_wt_e9_sphere_2	50	8.148	0.729669
wt_dome	LRCe112_wt_e9_sphere	LRCe112_wt_e9_sphere_2	51	8.014	0.717669
wt_dome	LRCe112_wt_e9_sphere	LRCe112_wt_e9_sphere_2	52	7.194	0.644237
wt_dome	LRCe112_wt_e9_sphere	LRCe112_wt_e9_sphere_2	53	6.66	0.596416
wt_dome	LRCe112_wt_e9_sphere	LRCe112_wt_e9_sphere_2	54	6.646	0.595162
wt_dome	LRCe112_wt_e9_sphere	LRCe112_wt_e9_sphere_2	55	7.067	0.632864
wt_dome	LRCe112_wt_e9_sphere	LRCe112_wt_e9_sphere_2	56	7.328	0.656237
wt_dome	LRCe112_wt_e9_sphere	LRCe112_wt_e9_sphere_2	57	6.337	0.567491
wt_dome	LRCe112_wt_e9_sphere	LRCe112_wt_e9_sphere_2	58	8.069	0.722595
wt_dome	LRCe112_wt_e9_sphere	LRCe112_wt_e9_sphere_2	59	8.338	0.746684
wt_dome	LRCe112_wt_e9_sphere	LRCe112_wt_e9_sphere_2	60	8.898	0.796833
wt_dome	LRCe112_wt_e10_onset	LRCe112_wt_e10_onset_1	1	11.095	1.03141
wt_dome	LRCe112_wt_e10_onset	LRCe112_wt_e10_onset_1	2	11.287	1.04926
wt_dome	LRCe112_wt_e10_onset	LRCe112_wt_e10_onset_1	3	10.721	0.996639
wt_dome	LRCe112_wt_e10_onset	LRCe112_wt_e10_onset_1	4	11.553	1.07398
wt_dome	LRCe112_wt_e10_onset	LRCe112_wt_e10_onset_1	5	11.368	1.05679
wt_dome	LRCe112_wt_e10_onset	LRCe112_wt_e10_onset_1	6	11.803	1.09722
wt_dome	LRCe112_wt_e10_onset	LRCe112_wt_e10_onset_1	7	11.665	1.0844
wt_dome	LRCe112_wt_e10_onset	LRCe112_wt_e10_onset_1	8	11.291	1.04963
wt_dome	LRCe112_wt_e10_onset	LRCe112_wt_e10_onset_1	9	11.133	1.03494
wt_dome	LRCe112_wt_e10_onset	LRCe112_wt_e10_onset_1	10	11.031	1.02546
wt_dome	LRCe112_wt_e10_onset	LRCe112_wt_e10_onset_1	11	10.281	0.955736
wt_dome	LRCe112_wt_e10_onset	LRCe112_wt_e10_onset_1	12	11.69	1.08672
wt_dome	LRCe112_wt_e10_onset	LRCe112_wt_e10_onset_1	13	11.504	1.06943
wt_dome	LRCe112_wt_e10_onset	LRCe112_wt_e10_onset_1	14	10.438	0.970331
wt_dome	LRCe112_wt_e10_onset	LRCe112_wt_e10_onset_1	15	11.467	1.06599
wt_dome	LRCe112_wt_e10_onset	LRCe112_wt_e10_onset_1	16	11.768	1.09397
wt_dome	LRCe112_wt_e10_onset	LRCe112_wt_e10_onset_1	17	12.909	1.20004
wt_dome	LRCe112_wt_e10_onset	LRCe112_wt_e10_onset_1	18	12.415	1.15412
wt_dome	LRCe112_wt_e10_onset	LRCe112_wt_e10_onset_1	19	12.529	1.16471
wt_dome	LRCe112_wt_e10_onset	LRCe112_wt_e10_onset_1	20	11.835	1.1002
wt_dome	LRCe112_wt_e10_onset	LRCe112_wt_e10_onset_1	21	11.874	1.10382
wt_dome	LRCe112_wt_e10_onset	LRCe112_wt_e10_onset_1	22	12.252	1.13896
wt_dome	LRCe112_wt_e10_onset	LRCe112_wt_e10_onset_1	23	11.356	1.05567
wt_dome	LRCe112_wt_e10_onset	LRCe112_wt_e10_onset_1	24	11.617	1.07993
wt_dome	LRCe112_wt_e10_onset	LRCe112_wt_e10_onset_1	25	11.652	1.08319
wt_dome	LRCe112_wt_e10_onset	LRCe112_wt_e10_onset_1	26	12.433	1.15579
wt_dome	LRCe112_wt_e10_onset	LRCe112_wt_e10_onset_1	27	12.911	1.20022
wt_dome	LRCe112_wt_e10_onset	LRCe112_wt_e10_onset_1	28	12.699	1.18052
wt_dome	LRCe112_wt_e10_onset	LRCe112_wt_e10_onset_1	29	11.515	1.07045
wt_dome	LRCe112_wt_e10_onset	LRCe112_wt_e10_onset_1	30	11.454	1.06478
wt_dome	LRCe112_wt_e10_onset	LRCe112_wt_e10_onset_1	31	12.11	1.12576
wt_dome	LRCe112_wt_e10_onset	LRCe112_wt_e10_onset_1	32	11.607	1.079
wt_dome	LRCe112_wt_e10_onset	LRCe112_wt_e10_onset_1	33	11.334	1.05362
wt_dome	LRCe112_wt_e10_onset	LRCe112_wt_e10_onset_1	34	12.013	1.11675
wt_dome	LRCe112_wt_e10_onset	LRCe112_wt_e10_onset_1	35	11.719	1.08941
wt_dome	LRCe112_wt_e10_onset	LRCe112_wt_e10_onset_1	36	11.133	1.03494
wt_dome	LRCe112_wt_e10_onset	LRCe112_wt_e10_onset_1	37	10.822	1.00603
wt_dome	LRCe112_wt_e10_onset	LRCe112_wt_e10_onset_1	38	10.367	0.963731
wt_dome	LRCe112_wt_e10_onset	LRCe112_wt_e10_onset_1	39	9.797	0.910743
wt_dome	LRCe112_wt_e10_onset	LRCe112_wt_e10_onset_1	40	10.695	0.994222
wt_dome	LRCe112_wt_e10_onset	LRCe112_wt_e10_onset_1	41	10.264	0.954156
wt_dome	LRCe112_wt_e10_onset	LRCe112_wt_e10_onset_1	42	9.727	0.904236
wt_dome	LRCe112_wt_e10_onset	LRCe112_wt_e10_onset_1	43	9.87	0.917529
wt_dome	LRCe112_wt_e10_onset	LRCe112_wt_e10_onset_1	44	9.989	0.928592
wt_dome	LRCe112_wt_e10_onset	LRCe112_wt_e10_onset_1	45	9.976	0.927383
wt_dome	LRCe112_wt_e10_onset	LRCe112_wt_e10_onset_1	46	10.448	0.971261
wt_dome	LRCe112_wt_e10_onset	LRCe112_wt_e10_onset_1	47	9.88	0.918459
wt_dome	LRCe112_wt_e10_onset	LRCe112_wt_e10_onset_1	48	9.659	0.897914
wt_dome	LRCe112_wt_e10_onset	LRCe112_wt_e10_onset_1	49	9.739	0.905351
wt_dome	LRCe112_wt_e10_onset	LRCe112_wt_e10_onset_1	50	9.669	0.898844
wt_dome	LRCe112_wt_e10_onset	LRCe112_wt_e10_onset_1	51	9.264	0.861195
wt_dome	LRCe112_wt_e10_onset	LRCe112_wt_e10_onset_1	52	9.397	0.873559
wt_dome	LRCe112_wt_e10_onset	LRCe112_wt_e10_onset_1	53	9.251	0.859986
wt_dome	LRCe112_wt_e10_onset	LRCe112_wt_e10_onset_1	54	8.57	0.796679
wt_dome	LRCe112_wt_e10_onset	LRCe112_wt_e10_onset_1	55	8.156	0.758193
wt_dome	LRCe112_wt_e10_onset	LRCe112_wt_e10_onset_1	56	8.221	0.764236
wt_dome	LRCe112_wt_e10_onset	LRCe112_wt_e10_onset_1	57	8.201	0.762377
wt_dome	LRCe112_wt_e10_onset	LRCe112_wt_e10_onset_1	58	7.992	0.742948
wt_dome	LRCe112_wt_e10_onset	LRCe112_wt_e10_onset_1	59	8.478	0.788127
wt_dome	LRCe112_wt_e10_onset	LRCe112_wt_e10_onset_1	60	7.535	0.700464
wt_dome	LRCe112_wt_e10_onset	LRCe112_wt_e10_onset_2	1	10.528	1.26025
wt_dome	LRCe112_wt_e10_onset	LRCe112_wt_e10_onset_2	2	9.262	1.10871
wt_dome	LRCe112_wt_e10_onset	LRCe112_wt_e10_onset_2	3	9.781	1.17084
wt_dome	LRCe112_wt_e10_onset	LRCe112_wt_e10_onset_2	4	9.686	1.15946
wt_dome	LRCe112_wt_e10_onset	LRCe112_wt_e10_onset_2	5	9.593	1.14833
wt_dome	LRCe112_wt_e10_onset	LRCe112_wt_e10_onset_2	6	9.654	1.15563
wt_dome	LRCe112_wt_e10_onset	LRCe112_wt_e10_onset_2	7	9.38	1.12283
wt_dome	LRCe112_wt_e10_onset	LRCe112_wt_e10_onset_2	8	10.517	1.25894
wt_dome	LRCe112_wt_e10_onset	LRCe112_wt_e10_onset_2	9	10.283	1.23093
wt_dome	LRCe112_wt_e10_onset	LRCe112_wt_e10_onset_2	10	9.057	1.08417
wt_dome	LRCe112_wt_e10_onset	LRCe112_wt_e10_onset_2	11	9.193	1.10045
wt_dome	LRCe112_wt_e10_onset	LRCe112_wt_e10_onset_2	12	9.203	1.10165
wt_dome	LRCe112_wt_e10_onset	LRCe112_wt_e10_onset_2	13	9.429	1.1287
wt_dome	LRCe112_wt_e10_onset	LRCe112_wt_e10_onset_2	14	9.523	1.13995
wt_dome	LRCe112_wt_e10_onset	LRCe112_wt_e10_onset_2	15	9.931	1.18879
wt_dome	LRCe112_wt_e10_onset	LRCe112_wt_e10_onset_2	16	9.258	1.10823
wt_dome	LRCe112_wt_e10_onset	LRCe112_wt_e10_onset_2	17	9.692	1.16018
wt_dome	LRCe112_wt_e10_onset	LRCe112_wt_e10_onset_2	18	8.983	1.07531
wt_dome	LRCe112_wt_e10_onset	LRCe112_wt_e10_onset_2	19	9.31	1.11445
wt_dome	LRCe112_wt_e10_onset	LRCe112_wt_e10_onset_2	20	8.566	1.02539
wt_dome	LRCe112_wt_e10_onset	LRCe112_wt_e10_onset_2	21	8.688	1.04
wt_dome	LRCe112_wt_e10_onset	LRCe112_wt_e10_onset_2	22	9.007	1.07818
wt_dome	LRCe112_wt_e10_onset	LRCe112_wt_e10_onset_2	23	9.409	1.1263
wt_dome	LRCe112_wt_e10_onset	LRCe112_wt_e10_onset_2	24	9.479	1.13468
wt_dome	LRCe112_wt_e10_onset	LRCe112_wt_e10_onset_2	25	9.463	1.13277
wt_dome	LRCe112_wt_e10_onset	LRCe112_wt_e10_onset_2	26	8.762	1.04886
wt_dome	LRCe112_wt_e10_onset	LRCe112_wt_e10_onset_2	27	8.53	1.02108
wt_dome	LRCe112_wt_e10_onset	LRCe112_wt_e10_onset_2	28	8.193	0.980743
wt_dome	LRCe112_wt_e10_onset	LRCe112_wt_e10_onset_2	29	7.706	0.922447
wt_dome	LRCe112_wt_e10_onset	LRCe112_wt_e10_onset_2	30	8.981	1.07507
wt_dome	LRCe112_wt_e10_onset	LRCe112_wt_e10_onset_2	31	9.325	1.11625
wt_dome	LRCe112_wt_e10_onset	LRCe112_wt_e10_onset_2	32	8.06	0.964823
wt_dome	LRCe112_wt_e10_onset	LRCe112_wt_e10_onset_2	33	7.891	0.944593
wt_dome	LRCe112_wt_e10_onset	LRCe112_wt_e10_onset_2	34	8.45	1.01151
wt_dome	LRCe112_wt_e10_onset	LRCe112_wt_e10_onset_2	35	8.348	0.999298
wt_dome	LRCe112_wt_e10_onset	LRCe112_wt_e10_onset_2	36	9.272	1.10991
wt_dome	LRCe112_wt_e10_onset	LRCe112_wt_e10_onset_2	37	9.167	1.09734
wt_dome	LRCe112_wt_e10_onset	LRCe112_wt_e10_onset_2	38	7.795	0.933101
wt_dome	LRCe112_wt_e10_onset	LRCe112_wt_e10_onset_2	39	7.374	0.882705
wt_dome	LRCe112_wt_e10_onset	LRCe112_wt_e10_onset_2	40	7.642	0.914786
wt_dome	LRCe112_wt_e10_onset	LRCe112_wt_e10_onset_2	41	8.143	0.974758
wt_dome	LRCe112_wt_e10_onset	LRCe112_wt_e10_onset_2	42	8.169	0.977871
wt_dome	LRCe112_wt_e10_onset	LRCe112_wt_e10_onset_2	43	7.535	0.901978
wt_dome	LRCe112_wt_e10_onset	LRCe112_wt_e10_onset_2	44	7.851	0.939804
wt_dome	LRCe112_wt_e10_onset	LRCe112_wt_e10_onset_2	45	7.422	0.888451
wt_dome	LRCe112_wt_e10_onset	LRCe112_wt_e10_onset_2	46	6.928	0.829317
wt_dome	LRCe112_wt_e10_onset	LRCe112_wt_e10_onset_2	47	8.613	1.03102
wt_dome	LRCe112_wt_e10_onset	LRCe112_wt_e10_onset_2	48	8.031	0.961351
wt_dome	LRCe112_wt_e10_onset	LRCe112_wt_e10_onset_2	49	7.302	0.874086
wt_dome	LRCe112_wt_e10_onset	LRCe112_wt_e10_onset_2	50	7.308	0.874804
wt_dome	LRCe112_wt_e10_onset	LRCe112_wt_e10_onset_2	51	7.793	0.932861
wt_dome	LRCe112_wt_e10_onset	LRCe112_wt_e10_onset_2	52	6.896	0.825486
wt_dome	LRCe112_wt_e10_onset	LRCe112_wt_e10_onset_2	53	7.135	0.854096
wt_dome	LRCe112_wt_e10_onset	LRCe112_wt_e10_onset_2	54	6.922	0.828598
wt_dome	LRCe112_wt_e10_onset	LRCe112_wt_e10_onset_2	55	6.449	0.771978
wt_dome	LRCe112_wt_e10_onset	LRCe112_wt_e10_onset_2	56	6.409	0.76719
wt_dome	LRCe112_wt_e10_onset	LRCe112_wt_e10_onset_2	57	5.153	0.61684
wt_dome	LRCe112_wt_e10_onset	LRCe112_wt_e10_onset_2	58	5.091	0.609418
wt_dome	LRCe112_wt_e10_onset	LRCe112_wt_e10_onset_2	59	4.626	0.553756
wt_dome	LRCe112_wt_e10_onset	LRCe112_wt_e10_onset_2	60	5.085	0.6087
wt_dome	LRCe112_wt_e10_onset	LRCe112_wt_e10_onset_3	1	12.91	1.31801
wt_dome	LRCe112_wt_e10_onset	LRCe112_wt_e10_onset_3	2	13.747	1.40347
wt_dome	LRCe112_wt_e10_onset	LRCe112_wt_e10_onset_3	3	13.019	1.32914
wt_dome	LRCe112_wt_e10_onset	LRCe112_wt_e10_onset_3	4	12.388	1.26472
wt_dome	LRCe112_wt_e10_onset	LRCe112_wt_e10_onset_3	5	11.53	1.17713
wt_dome	LRCe112_wt_e10_onset	LRCe112_wt_e10_onset_3	6	12.322	1.25798
wt_dome	LRCe112_wt_e10_onset	LRCe112_wt_e10_onset_3	7	11.486	1.17264
wt_dome	LRCe112_wt_e10_onset	LRCe112_wt_e10_onset_3	8	12.738	1.30045
wt_dome	LRCe112_wt_e10_onset	LRCe112_wt_e10_onset_3	9	12.095	1.23481
wt_dome	LRCe112_wt_e10_onset	LRCe112_wt_e10_onset_3	10	12.658	1.29229
wt_dome	LRCe112_wt_e10_onset	LRCe112_wt_e10_onset_3	11	12.076	1.23287
wt_dome	LRCe112_wt_e10_onset	LRCe112_wt_e10_onset_3	12	13.173	1.34487
wt_dome	LRCe112_wt_e10_onset	LRCe112_wt_e10_onset_3	13	12.776	1.30433
wt_dome	LRCe112_wt_e10_onset	LRCe112_wt_e10_onset_3	14	12.969	1.32404
wt_dome	LRCe112_wt_e10_onset	LRCe112_wt_e10_onset_3	15	12.391	1.26503
wt_dome	LRCe112_wt_e10_onset	LRCe112_wt_e10_onset_3	16	12.142	1.23961
wt_dome	LRCe112_wt_e10_onset	LRCe112_wt_e10_onset_3	17	12.474	1.2735
wt_dome	LRCe112_wt_e10_onset	LRCe112_wt_e10_onset_3	18	11.382	1.16202
wt_dome	LRCe112_wt_e10_onset	LRCe112_wt_e10_onset_3	19	10.891	1.11189
wt_dome	LRCe112_wt_e10_onset	LRCe112_wt_e10_onset_3	20	10.53	1.07503
wt_dome	LRCe112_wt_e10_onset	LRCe112_wt_e10_onset_3	21	10.455	1.06738
wt_dome	LRCe112_wt_e10_onset	LRCe112_wt_e10_onset_3	22	9.887	1.00939
wt_dome	LRCe112_wt_e10_onset	LRCe112_wt_e10_onset_3	23	9.843	1.0049
wt_dome	LRCe112_wt_e10_onset	LRCe112_wt_e10_onset_3	24	9.902	1.01092
wt_dome	LRCe112_wt_e10_onset	LRCe112_wt_e10_onset_3	25	9.823	1.00286
wt_dome	LRCe112_wt_e10_onset	LRCe112_wt_e10_onset_3	26	9.266	0.94599
wt_dome	LRCe112_wt_e10_onset	LRCe112_wt_e10_onset_3	27	9.038	0.922713
wt_dome	LRCe112_wt_e10_onset	LRCe112_wt_e10_onset_3	28	8.509	0.868706
wt_dome	LRCe112_wt_e10_onset	LRCe112_wt_e10_onset_3	29	8.454	0.86309
wt_dome	LRCe112_wt_e10_onset	LRCe112_wt_e10_onset_3	30	7.55	0.770799
wt_dome	LRCe112_wt_e10_onset	LRCe112_wt_e10_onset_3	31	6.951	0.709645
wt_dome	LRCe112_wt_e10_onset	LRCe112_wt_e10_onset_3	32	6.612	0.675036
wt_dome	LRCe112_wt_e10_onset	LRCe112_wt_e10_onset_3	33	8.454	0.86309
wt_dome	LRCe112_wt_e10_onset	LRCe112_wt_e10_onset_3	34	8.296	0.84696
wt_dome	LRCe112_wt_e10_onset	LRCe112_wt_e10_onset_3	35	8.903	0.90893
wt_dome	LRCe112_wt_e10_onset	LRCe112_wt_e10_onset_3	36	8.869	0.905459
wt_dome	LRCe112_wt_e10_onset	LRCe112_wt_e10_onset_3	37	8.89	0.907603
wt_dome	LRCe112_wt_e10_onset	LRCe112_wt_e10_onset_3	38	8.656	0.883713
wt_dome	LRCe112_wt_e10_onset	LRCe112_wt_e10_onset_3	39	10.426	1.06442
wt_dome	LRCe112_wt_e10_onset	LRCe112_wt_e10_onset_3	40	8.908	0.90944
wt_dome	LRCe112_wt_e10_onset	LRCe112_wt_e10_onset_3	41	9.665	0.986725
wt_dome	LRCe112_wt_e10_onset	LRCe112_wt_e10_onset_3	42	9.794	0.999895
wt_dome	LRCe112_wt_e10_onset	LRCe112_wt_e10_onset_3	43	8.933	0.911993
wt_dome	LRCe112_wt_e10_onset	LRCe112_wt_e10_onset_3	44	8.079	0.824806
wt_dome	LRCe112_wt_e10_onset	LRCe112_wt_e10_onset_3	45	8.745	0.892799
wt_dome	LRCe112_wt_e10_onset	LRCe112_wt_e10_onset_3	46	8.876	0.906174
wt_dome	LRCe112_wt_e10_onset	LRCe112_wt_e10_onset_3	47	8.675	0.885653
wt_dome	LRCe112_wt_e10_onset	LRCe112_wt_e10_onset_3	48	7.415	0.757016
wt_dome	LRCe112_wt_e10_onset	LRCe112_wt_e10_onset_3	49	8.397	0.857271
wt_dome	LRCe112_wt_e10_onset	LRCe112_wt_e10_onset_3	50	7.217	0.736802
wt_dome	LRCe112_wt_e10_onset	LRCe112_wt_e10_onset_3	51	7.512	0.766919
wt_dome	LRCe112_wt_e10_onset	LRCe112_wt_e10_onset_3	52	7.718	0.78795
wt_dome	LRCe112_wt_e10_onset	LRCe112_wt_e10_onset_3	53	7.617	0.777639
wt_dome	LRCe112_wt_e10_onset	LRCe112_wt_e10_onset_3	54	8.474	0.865132
wt_dome	LRCe112_wt_e10_onset	LRCe112_wt_e10_onset_3	55	8.636	0.881671
wt_dome	LRCe112_wt_e10_onset	LRCe112_wt_e10_onset_3	56	7.691	0.785194
wt_dome	LRCe112_wt_e10_onset	LRCe112_wt_e10_onset_3	57	7.755	0.791728
wt_dome	LRCe112_wt_e10_onset	LRCe112_wt_e10_onset_3	58	7.868	0.803264
wt_dome	LRCe112_wt_e10_onset	LRCe112_wt_e10_onset_3	59	8.039	0.820722
wt_dome	LRCe112_wt_e10_onset	LRCe112_wt_e10_onset_3	60	7.207	0.735781
wt_dome	LRCe112_wt_e10_onset	LRCe112_wt_e10_onset_4	10	6.743	1.00267
wt_dome	LRCe112_wt_e10_onset	LRCe112_wt_e10_onset_4	11	7.013	1.04282
wt_dome	LRCe112_wt_e10_onset	LRCe112_wt_e10_onset_4	12	7.004	1.04148
wt_dome	LRCe112_wt_e10_onset	LRCe112_wt_e10_onset_4	13	7.468	1.11048
wt_dome	LRCe112_wt_e10_onset	LRCe112_wt_e10_onset_4	14	6.807	1.01219
wt_dome	LRCe112_wt_e10_onset	LRCe112_wt_e10_onset_4	15	8.045	1.19628
wt_dome	LRCe112_wt_e10_onset	LRCe112_wt_e10_onset_4	16	7.747	1.15196
wt_dome	LRCe112_wt_e10_onset	LRCe112_wt_e10_onset_4	17	7.151	1.06334
wt_dome	LRCe112_wt_e10_onset	LRCe112_wt_e10_onset_4	18	5.252	0.780963
wt_dome	LRCe112_wt_e10_onset	LRCe112_wt_e10_onset_4	19	5.148	0.765498
wt_dome	LRCe112_wt_e10_onset	LRCe112_wt_e10_onset_4	20	7.347	1.09249
wt_dome	LRCe112_wt_e10_onset	LRCe112_wt_e10_onset_4	21	7.548	1.12237
wt_dome	LRCe112_wt_e10_onset	LRCe112_wt_e10_onset_4	22	8.303	1.23464
wt_dome	LRCe112_wt_e10_onset	LRCe112_wt_e10_onset_4	23	8.854	1.31657
wt_dome	LRCe112_wt_e10_onset	LRCe112_wt_e10_onset_4	24	8.442	1.25531
wt_dome	LRCe112_wt_e10_onset	LRCe112_wt_e10_onset_4	25	7.732	1.14973
wt_dome	LRCe112_wt_e10_onset	LRCe112_wt_e10_onset_4	26	8.104	1.20505
wt_dome	LRCe112_wt_e10_onset	LRCe112_wt_e10_onset_4	27	6.687	0.994345
wt_dome	LRCe112_wt_e10_onset	LRCe112_wt_e10_onset_4	28	7.794	1.15895
wt_dome	LRCe112_wt_e10_onset	LRCe112_wt_e10_onset_4	29	6.457	0.960144
wt_dome	LRCe112_wt_e10_onset	LRCe112_wt_e10_onset_4	30	6.642	0.987653
wt_dome	LRCe112_wt_e10_onset	LRCe112_wt_e10_onset_4	31	6.834	1.0162
wt_dome	LRCe112_wt_e10_onset	LRCe112_wt_e10_onset_4	32	6.594	0.980516
wt_dome	LRCe112_wt_e10_onset	LRCe112_wt_e10_onset_4	33	6.883	1.02349
wt_dome	LRCe112_wt_e10_onset	LRCe112_wt_e10_onset_4	34	7.893	1.17367
wt_dome	LRCe112_wt_e10_onset	LRCe112_wt_e10_onset_4	35	7.719	1.1478
wt_dome	LRCe112_wt_e10_onset	LRCe112_wt_e10_onset_4	36	7.362	1.09472
wt_dome	LRCe112_wt_e10_onset	LRCe112_wt_e10_onset_4	37	7.622	1.13338
wt_dome	LRCe112_wt_e10_onset	LRCe112_wt_e10_onset_4	38	6.89	1.02453
wt_dome	LRCe112_wt_e10_onset	LRCe112_wt_e10_onset_4	39	7.338	1.09115
wt_dome	LRCe112_wt_e10_onset	LRCe112_wt_e10_onset_4	40	6.38	0.948694
wt_dome	LRCe112_wt_e10_onset	LRCe112_wt_e10_onset_4	41	3.434	0.510629
wt_dome	LRCe112_wt_e10_onset	LRCe112_wt_e10_onset_4	42	4.294	0.63851
wt_dome	LRCe112_wt_e10_onset	LRCe112_wt_e10_onset_4	43	6.029	0.896501
wt_dome	LRCe112_wt_e10_onset	LRCe112_wt_e10_onset_4	44	5.151	0.765944
wt_dome	LRCe112_wt_e10_onset	LRCe112_wt_e10_onset_4	45	4.785	0.711521
wt_dome	LRCe112_wt_e10_onset	LRCe112_wt_e10_onset_4	46	4.832	0.718509
wt_dome	LRCe112_wt_e10_onset	LRCe112_wt_e10_onset_4	47	3.403	0.50602
wt_dome	LRCe112_wt_e10_onset	LRCe112_wt_e10_onset_4	48	3.836	0.570406
wt_dome	LRCe112_wt_e10_onset	LRCe112_wt_e10_onset_4	49	5.385	0.80074
wt_dome	LRCe112_wt_e10_onset	LRCe112_wt_e10_onset_4	50	5.842	0.868695
wt_dome	LRCe112_wt_e10_onset	LRCe112_wt_e10_onset_4	51	6.38	0.948694
wt_dome	LRCe112_wt_e10_onset	LRCe112_wt_e10_onset_4	52	7.342	1.09174
wt_dome	LRCe112_wt_e10_onset	LRCe112_wt_e10_onset_4	53	7.284	1.08312
wt_dome	LRCe112_wt_e10_onset	LRCe112_wt_e10_onset_4	54	8.024	1.19315
wt_dome	LRCe112_wt_e10_onset	LRCe112_wt_e10_onset_4	55	8.188	1.21754
wt_dome	LRCe112_wt_e10_onset	LRCe112_wt_e10_onset_4	56	7.446	1.10721
wt_dome	LRCe112_wt_e10_onset	LRCe112_wt_e10_onset_4	57	6.987	1.03895
wt_dome	LRCe112_wt_e10_onset	LRCe112_wt_e10_onset_4	58	6.174	0.918062
wt_dome	LRCe112_wt_e10_onset	LRCe112_wt_e10_onset_4	59	6.223	0.925349
wt_dome	LRCe112_wt_e10_onset	LRCe112_wt_e10_onset_4	60	7.06	1.04981
wt_dome	LRCe112_wt_e10_onset	LRCe112_wt_e10_onset_4	61	6.157	0.915534
wt_dome	LRCe112_wt_e10_onset	LRCe112_wt_e10_onset_4	62	6.712	0.998062
wt_dome	LRCe112_wt_e10_onset	LRCe112_wt_e10_onset_4	63	7.136	1.06111
wt_dome	LRCe112_wt_e10_onset	LRCe112_wt_e10_onset_4	64	7.9	1.17472
wt_dome	LRCe112_wt_e10_onset	LRCe112_wt_e10_onset_4	65	7.559	1.12401
wt_dome	LRCe112_wt_e10_onset	LRCe112_wt_e10_onset_4	66	7.481	1.11241
wt_dome	LRCe112_wt_e10_onset	LRCe112_wt_e10_onset_4	67	6.811	1.01278
wt_dome	LRCe112_wt_e10_onset	LRCe112_wt_e10_onset_4	68	6.242	0.928174
wt_dome	LRCe112_wt_e10_onset	LRCe112_wt_e10_onset_4	69	5.602	0.833007
wt_dome	LRCe112_wt_e10_onset	LRCe112_wt_e10_onset_5	10	9.319	0.798388
wt_dome	LRCe112_wt_e10_onset	LRCe112_wt_e10_onset_5	11	10.983	0.940948
wt_dome	LRCe112_wt_e10_onset	LRCe112_wt_e10_onset_5	12	9.8	0.839597
wt_dome	LRCe112_wt_e10_onset	LRCe112_wt_e10_onset_5	13	9.998	0.85656
wt_dome	LRCe112_wt_e10_onset	LRCe112_wt_e10_onset_5	14	9.472	0.811496
wt_dome	LRCe112_wt_e10_onset	LRCe112_wt_e10_onset_5	15	9.381	0.8037
wt_dome	LRCe112_wt_e10_onset	LRCe112_wt_e10_onset_5	16	10.308	0.883119
wt_dome	LRCe112_wt_e10_onset	LRCe112_wt_e10_onset_5	17	11.193	0.95894
wt_dome	LRCe112_wt_e10_onset	LRCe112_wt_e10_onset_5	18	11.495	0.984813
wt_dome	LRCe112_wt_e10_onset	LRCe112_wt_e10_onset_5	19	11.708	1.00306
wt_dome	LRCe112_wt_e10_onset	LRCe112_wt_e10_onset_5	20	11.505	0.98567
wt_dome	LRCe112_wt_e10_onset	LRCe112_wt_e10_onset_5	21	11.358	0.973076
wt_dome	LRCe112_wt_e10_onset	LRCe112_wt_e10_onset_5	22	10.916	0.935208
wt_dome	LRCe112_wt_e10_onset	LRCe112_wt_e10_onset_5	23	11.197	0.959282
wt_dome	LRCe112_wt_e10_onset	LRCe112_wt_e10_onset_5	24	12.395	1.06192
wt_dome	LRCe112_wt_e10_onset	LRCe112_wt_e10_onset_5	25	13.689	1.17278
wt_dome	LRCe112_wt_e10_onset	LRCe112_wt_e10_onset_5	26	13.325	1.14159
wt_dome	LRCe112_wt_e10_onset	LRCe112_wt_e10_onset_5	27	12.861	1.10184
wt_dome	LRCe112_wt_e10_onset	LRCe112_wt_e10_onset_5	28	12.654	1.08411
wt_dome	LRCe112_wt_e10_onset	LRCe112_wt_e10_onset_5	29	13.227	1.1332
wt_dome	LRCe112_wt_e10_onset	LRCe112_wt_e10_onset_5	30	13.28	1.13774
wt_dome	LRCe112_wt_e10_onset	LRCe112_wt_e10_onset_5	31	12.556	1.07571
wt_dome	LRCe112_wt_e10_onset	LRCe112_wt_e10_onset_5	32	12.216	1.04658
wt_dome	LRCe112_wt_e10_onset	LRCe112_wt_e10_onset_5	33	11.918	1.02105
wt_dome	LRCe112_wt_e10_onset	LRCe112_wt_e10_onset_5	34	12.454	1.06697
wt_dome	LRCe112_wt_e10_onset	LRCe112_wt_e10_onset_5	35	12.305	1.05421
wt_dome	LRCe112_wt_e10_onset	LRCe112_wt_e10_onset_5	36	12.254	1.04984
wt_dome	LRCe112_wt_e10_onset	LRCe112_wt_e10_onset_5	37	11.611	0.994751
wt_dome	LRCe112_wt_e10_onset	LRCe112_wt_e10_onset_5	38	12.459	1.0674
wt_dome	LRCe112_wt_e10_onset	LRCe112_wt_e10_onset_5	39	12.591	1.07871
wt_dome	LRCe112_wt_e10_onset	LRCe112_wt_e10_onset_5	40	12.406	1.06286
wt_dome	LRCe112_wt_e10_onset	LRCe112_wt_e10_onset_5	41	11.702	1.00255
wt_dome	LRCe112_wt_e10_onset	LRCe112_wt_e10_onset_5	42	11.503	0.985498
wt_dome	LRCe112_wt_e10_onset	LRCe112_wt_e10_onset_5	43	11.956	1.02431
wt_dome	LRCe112_wt_e10_onset	LRCe112_wt_e10_onset_5	44	11.817	1.0124
wt_dome	LRCe112_wt_e10_onset	LRCe112_wt_e10_onset_5	45	11.609	0.99458
wt_dome	LRCe112_wt_e10_onset	LRCe112_wt_e10_onset_5	46	12.874	1.10296
wt_dome	LRCe112_wt_e10_onset	LRCe112_wt_e10_onset_5	47	13.674	1.17149
wt_dome	LRCe112_wt_e10_onset	LRCe112_wt_e10_onset_5	48	12.922	1.10707
wt_dome	LRCe112_wt_e10_onset	LRCe112_wt_e10_onset_5	49	13.407	1.14862
wt_dome	LRCe112_wt_e10_onset	LRCe112_wt_e10_onset_5	50	12.704	1.08839
wt_dome	LRCe112_wt_e10_onset	LRCe112_wt_e10_onset_5	51	11.369	0.974018
wt_dome	LRCe112_wt_e10_onset	LRCe112_wt_e10_onset_5	52	12.103	1.0369
wt_dome	LRCe112_wt_e10_onset	LRCe112_wt_e10_onset_5	53	12.4	1.06235
wt_dome	LRCe112_wt_e10_onset	LRCe112_wt_e10_onset_5	54	11.785	1.00966
wt_dome	LRCe112_wt_e10_onset	LRCe112_wt_e10_onset_5	55	11.805	1.01137
wt_dome	LRCe112_wt_e10_onset	LRCe112_wt_e10_onset_5	56	11.531	0.987897
wt_dome	LRCe112_wt_e10_onset	LRCe112_wt_e10_onset_5	57	11	0.942405
wt_dome	LRCe112_wt_e10_onset	LRCe112_wt_e10_onset_5	58	11.148	0.955084
wt_dome	LRCe112_wt_e10_onset	LRCe112_wt_e10_onset_5	59	11.04	0.945832
wt_dome	LRCe112_wt_e10_onset	LRCe112_wt_e10_onset_5	60	10.697	0.916446
wt_dome	LRCe112_wt_e10_onset	LRCe112_wt_e10_onset_5	61	11.252	0.963994
wt_dome	LRCe112_wt_e10_onset	LRCe112_wt_e10_onset_5	62	11.488	0.984213
wt_dome	LRCe112_wt_e10_onset	LRCe112_wt_e10_onset_5	63	11.977	1.02611
wt_dome	LRCe112_wt_e10_onset	LRCe112_wt_e10_onset_5	64	11.107	0.951572
wt_dome	LRCe112_wt_e10_onset	LRCe112_wt_e10_onset_5	65	11.269	0.965451
wt_dome	LRCe112_wt_e10_onset	LRCe112_wt_e10_onset_5	66	11.02	0.944118
wt_dome	LRCe112_wt_e10_onset	LRCe112_wt_e10_onset_5	67	11.252	0.963994
wt_dome	LRCe112_wt_e10_onset	LRCe112_wt_e10_onset_5	68	9.461	0.810554
wt_dome	LRCe112_wt_e10_onset	LRCe112_wt_e10_onset_5	69	9.63	0.825033
wt_dome	LRCe112_wt_e7_dome	LRCe112_wt_e7_dome_1	1	7.841	1.14914
wt_dome	LRCe112_wt_e7_dome	LRCe112_wt_e7_dome_1	2	7.994	1.17156
wt_dome	LRCe112_wt_e7_dome	LRCe112_wt_e7_dome_1	3	8.762	1.28412
wt_dome	LRCe112_wt_e7_dome	LRCe112_wt_e7_dome_1	4	8.914	1.30639
wt_dome	LRCe112_wt_e7_dome	LRCe112_wt_e7_dome_1	5	8.581	1.25759
wt_dome	LRCe112_wt_e7_dome	LRCe112_wt_e7_dome_1	6	7.768	1.13844
wt_dome	LRCe112_wt_e7_dome	LRCe112_wt_e7_dome_1	7	8.64	1.26624
wt_dome	LRCe112_wt_e7_dome	LRCe112_wt_e7_dome_1	8	8.651	1.26785
wt_dome	LRCe112_wt_e7_dome	LRCe112_wt_e7_dome_1	9	8.178	1.19853
wt_dome	LRCe112_wt_e7_dome	LRCe112_wt_e7_dome_1	10	8.418	1.2337
wt_dome	LRCe112_wt_e7_dome	LRCe112_wt_e7_dome_1	11	8.618	1.26301
wt_dome	LRCe112_wt_e7_dome	LRCe112_wt_e7_dome_1	12	8.675	1.27137
wt_dome	LRCe112_wt_e7_dome	LRCe112_wt_e7_dome_1	13	7.718	1.13111
wt_dome	LRCe112_wt_e7_dome	LRCe112_wt_e7_dome_1	14	8.92	1.30727
wt_dome	LRCe112_wt_e7_dome	LRCe112_wt_e7_dome_1	15	8.391	1.22974
wt_dome	LRCe112_wt_e7_dome	LRCe112_wt_e7_dome_1	16	8.653	1.26814
wt_dome	LRCe112_wt_e7_dome	LRCe112_wt_e7_dome_1	17	9.571	1.40268
wt_dome	LRCe112_wt_e7_dome	LRCe112_wt_e7_dome_1	18	8.808	1.29086
wt_dome	LRCe112_wt_e7_dome	LRCe112_wt_e7_dome_1	19	8.425	1.23473
wt_dome	LRCe112_wt_e7_dome	LRCe112_wt_e7_dome_1	20	7.625	1.11748
wt_dome	LRCe112_wt_e7_dome	LRCe112_wt_e7_dome_1	21	8.102	1.18739
wt_dome	LRCe112_wt_e7_dome	LRCe112_wt_e7_dome_1	22	7.859	1.15178
wt_dome	LRCe112_wt_e7_dome	LRCe112_wt_e7_dome_1	23	8.555	1.25378
wt_dome	LRCe112_wt_e7_dome	LRCe112_wt_e7_dome_1	24	8.783	1.28719
wt_dome	LRCe112_wt_e7_dome	LRCe112_wt_e7_dome_1	25	9.226	1.35212
wt_dome	LRCe112_wt_e7_dome	LRCe112_wt_e7_dome_1	26	9.286	1.36091
wt_dome	LRCe112_wt_e7_dome	LRCe112_wt_e7_dome_1	27	7.518	1.1018
wt_dome	LRCe112_wt_e7_dome	LRCe112_wt_e7_dome_1	28	7.117	1.04303
wt_dome	LRCe112_wt_e7_dome	LRCe112_wt_e7_dome_1	29	7.327	1.07381
wt_dome	LRCe112_wt_e7_dome	LRCe112_wt_e7_dome_1	30	6.64	0.973127
wt_dome	LRCe112_wt_e7_dome	LRCe112_wt_e7_dome_1	31	7.548	1.1062
wt_dome	LRCe112_wt_e7_dome	LRCe112_wt_e7_dome_1	32	6.335	0.928427
wt_dome	LRCe112_wt_e7_dome	LRCe112_wt_e7_dome_1	33	5.701	0.835511
wt_dome	LRCe112_wt_e7_dome	LRCe112_wt_e7_dome_1	34	5.544	0.812502
wt_dome	LRCe112_wt_e7_dome	LRCe112_wt_e7_dome_1	35	5.276	0.773225
wt_dome	LRCe112_wt_e7_dome	LRCe112_wt_e7_dome_1	36	5.792	0.848848
wt_dome	LRCe112_wt_e7_dome	LRCe112_wt_e7_dome_1	37	6.292	0.922125
wt_dome	LRCe112_wt_e7_dome	LRCe112_wt_e7_dome_1	38	5.379	0.788321
wt_dome	LRCe112_wt_e7_dome	LRCe112_wt_e7_dome_1	39	4.745	0.695405
wt_dome	LRCe112_wt_e7_dome	LRCe112_wt_e7_dome_1	40	5.156	0.755639
wt_dome	LRCe112_wt_e7_dome	LRCe112_wt_e7_dome_1	41	4.401	0.64499
wt_dome	LRCe112_wt_e7_dome	LRCe112_wt_e7_dome_1	42	4.76	0.697603
wt_dome	LRCe112_wt_e7_dome	LRCe112_wt_e7_dome_1	43	4.521	0.662576
wt_dome	LRCe112_wt_e7_dome	LRCe112_wt_e7_dome_1	44	4.686	0.686758
wt_dome	LRCe112_wt_e7_dome	LRCe112_wt_e7_dome_1	45	4.139	0.606592
wt_dome	LRCe112_wt_e7_dome	LRCe112_wt_e7_dome_1	46	4.942	0.724276
wt_dome	LRCe112_wt_e7_dome	LRCe112_wt_e7_dome_1	47	4.864	0.712845
wt_dome	LRCe112_wt_e7_dome	LRCe112_wt_e7_dome_1	48	5.357	0.785096
wt_dome	LRCe112_wt_e7_dome	LRCe112_wt_e7_dome_1	49	5.109	0.748751
wt_dome	LRCe112_wt_e7_dome	LRCe112_wt_e7_dome_1	50	4.517	0.66199
wt_dome	LRCe112_wt_e7_dome	LRCe112_wt_e7_dome_1	51	4.241	0.621541
wt_dome	LRCe112_wt_e7_dome	LRCe112_wt_e7_dome_1	52	5.075	0.743768
wt_dome	LRCe112_wt_e7_dome	LRCe112_wt_e7_dome_1	53	4.941	0.724129
wt_dome	LRCe112_wt_e7_dome	LRCe112_wt_e7_dome_1	54	4.901	0.718267
wt_dome	LRCe112_wt_e7_dome	LRCe112_wt_e7_dome_1	55	6.138	0.899556
wt_dome	LRCe112_wt_e7_dome	LRCe112_wt_e7_dome_1	56	5.811	0.851632
wt_dome	LRCe112_wt_e7_dome	LRCe112_wt_e7_dome_1	57	6.089	0.892375
wt_dome	LRCe112_wt_e7_dome	LRCe112_wt_e7_dome_1	58	6.533	0.957445
wt_dome	LRCe112_wt_e7_dome	LRCe112_wt_e7_dome_1	59	5.481	0.803269
wt_dome	LRCe112_wt_e7_dome	LRCe112_wt_e7_dome_1	60	5.564	0.815433
wt_dome	LRCe112_wt_e7_dome	LRCe112_wt_e7_dome_2	7	6.627	1.15009
wt_dome	LRCe112_wt_e7_dome	LRCe112_wt_e7_dome_2	8	5.999	1.04111
wt_dome	LRCe112_wt_e7_dome	LRCe112_wt_e7_dome_2	9	5.448	0.945483
wt_dome	LRCe112_wt_e7_dome	LRCe112_wt_e7_dome_2	10	6.118	1.06176
wt_dome	LRCe112_wt_e7_dome	LRCe112_wt_e7_dome_2	11	5.224	0.906609
wt_dome	LRCe112_wt_e7_dome	LRCe112_wt_e7_dome_2	12	6.032	1.04683
wt_dome	LRCe112_wt_e7_dome	LRCe112_wt_e7_dome_2	13	5.305	0.920666
wt_dome	LRCe112_wt_e7_dome	LRCe112_wt_e7_dome_2	14	6.204	1.07668
wt_dome	LRCe112_wt_e7_dome	LRCe112_wt_e7_dome_2	15	6.499	1.12788
wt_dome	LRCe112_wt_e7_dome	LRCe112_wt_e7_dome_2	16	6.475	1.12372
wt_dome	LRCe112_wt_e7_dome	LRCe112_wt_e7_dome_2	17	6.336	1.09959
wt_dome	LRCe112_wt_e7_dome	LRCe112_wt_e7_dome_2	18	6.251	1.08484
wt_dome	LRCe112_wt_e7_dome	LRCe112_wt_e7_dome_2	19	6.448	1.11903
wt_dome	LRCe112_wt_e7_dome	LRCe112_wt_e7_dome_2	20	6.152	1.06766
wt_dome	LRCe112_wt_e7_dome	LRCe112_wt_e7_dome_2	21	6.039	1.04805
wt_dome	LRCe112_wt_e7_dome	LRCe112_wt_e7_dome_2	22	5.918	1.02705
wt_dome	LRCe112_wt_e7_dome	LRCe112_wt_e7_dome_2	23	6.043	1.04874
wt_dome	LRCe112_wt_e7_dome	LRCe112_wt_e7_dome_2	24	6.103	1.05916
wt_dome	LRCe112_wt_e7_dome	LRCe112_wt_e7_dome_2	25	6.265	1.08727
wt_dome	LRCe112_wt_e7_dome	LRCe112_wt_e7_dome_2	26	6.586	1.14298
wt_dome	LRCe112_wt_e7_dome	LRCe112_wt_e7_dome_2	27	6.636	1.15166
wt_dome	LRCe112_wt_e7_dome	LRCe112_wt_e7_dome_2	28	6.877	1.19348
wt_dome	LRCe112_wt_e7_dome	LRCe112_wt_e7_dome_2	29	7.19	1.2478
wt_dome	LRCe112_wt_e7_dome	LRCe112_wt_e7_dome_2	30	5.829	1.0116
wt_dome	LRCe112_wt_e7_dome	LRCe112_wt_e7_dome_2	31	5.835	1.01265
wt_dome	LRCe112_wt_e7_dome	LRCe112_wt_e7_dome_2	32	5.924	1.02809
wt_dome	LRCe112_wt_e7_dome	LRCe112_wt_e7_dome_2	33	5.461	0.947739
wt_dome	LRCe112_wt_e7_dome	LRCe112_wt_e7_dome_2	34	4.48	0.77749
wt_dome	LRCe112_wt_e7_dome	LRCe112_wt_e7_dome_2	35	4.694	0.814629
wt_dome	LRCe112_wt_e7_dome	LRCe112_wt_e7_dome_2	36	4.868	0.844826
wt_dome	LRCe112_wt_e7_dome	LRCe112_wt_e7_dome_2	37	4.745	0.82348
wt_dome	LRCe112_wt_e7_dome	LRCe112_wt_e7_dome_2	38	6.308	1.09473
wt_dome	LRCe112_wt_e7_dome	LRCe112_wt_e7_dome_2	39	5.918	1.02705
wt_dome	LRCe112_wt_e7_dome	LRCe112_wt_e7_dome_2	40	5.343	0.927261
wt_dome	LRCe112_wt_e7_dome	LRCe112_wt_e7_dome_2	41	5.406	0.938194
wt_dome	LRCe112_wt_e7_dome	LRCe112_wt_e7_dome_2	42	5.153	0.894287
wt_dome	LRCe112_wt_e7_dome	LRCe112_wt_e7_dome_2	43	5.456	0.946872
wt_dome	LRCe112_wt_e7_dome	LRCe112_wt_e7_dome_2	44	5.345	0.927608
wt_dome	LRCe112_wt_e7_dome	LRCe112_wt_e7_dome_2	45	6.221	1.07963
wt_dome	LRCe112_wt_e7_dome	LRCe112_wt_e7_dome_2	46	5.355	0.929343
wt_dome	LRCe112_wt_e7_dome	LRCe112_wt_e7_dome_2	47	4.342	0.75354
wt_dome	LRCe112_wt_e7_dome	LRCe112_wt_e7_dome_2	48	4.926	0.854892
wt_dome	LRCe112_wt_e7_dome	LRCe112_wt_e7_dome_2	49	5.423	0.941144
wt_dome	LRCe112_wt_e7_dome	LRCe112_wt_e7_dome_2	50	4.74	0.822612
wt_dome	LRCe112_wt_e7_dome	LRCe112_wt_e7_dome_2	51	3.794	0.658437
wt_dome	LRCe112_wt_e7_dome	LRCe112_wt_e7_dome_2	52	5.558	0.964573
wt_dome	LRCe112_wt_e7_dome	LRCe112_wt_e7_dome_2	53	5.42	0.940624
wt_dome	LRCe112_wt_e7_dome	LRCe112_wt_e7_dome_2	54	6.147	1.06679
wt_dome	LRCe112_wt_e7_dome	LRCe112_wt_e7_dome_2	55	5.481	0.95121
wt_dome	LRCe112_wt_e7_dome	LRCe112_wt_e7_dome_2	56	4.566	0.792415
wt_dome	LRCe112_wt_e7_dome	LRCe112_wt_e7_dome_2	57	5.815	1.00917
wt_dome	LRCe112_wt_e7_dome	LRCe112_wt_e7_dome_2	58	6.149	1.06714
wt_dome	LRCe112_wt_e7_dome	LRCe112_wt_e7_dome_2	59	6.524	1.13222
wt_dome	LRCe112_wt_e7_dome	LRCe112_wt_e7_dome_2	60	6.771	1.17509
wt_dome	LRCe112_wt_e7_dome	LRCe112_wt_e7_dome_2	61	6.077	1.05464
wt_dome	LRCe112_wt_e7_dome	LRCe112_wt_e7_dome_2	62	6.858	1.19018
wt_dome	LRCe112_wt_e7_dome	LRCe112_wt_e7_dome_2	63	5.695	0.988349
wt_dome	LRCe112_wt_e7_dome	LRCe112_wt_e7_dome_2	64	5.785	1.00397
wt_dome	LRCe112_wt_e7_dome	LRCe112_wt_e7_dome_2	65	5.274	0.915286
wt_dome	LRCe112_wt_e7_dome	LRCe112_wt_e7_dome_2	66	5.267	0.914071
wt_dome	LRCe112_wt_e7_dome	LRCe112_wt_e7_dome_3	1	4.832	0.748389
wt_dome	LRCe112_wt_e7_dome	LRCe112_wt_e7_dome_3	2	5.642	0.873844
wt_dome	LRCe112_wt_e7_dome	LRCe112_wt_e7_dome_3	3	5.625	0.871211
wt_dome	LRCe112_wt_e7_dome	LRCe112_wt_e7_dome_3	4	5.124	0.793615
wt_dome	LRCe112_wt_e7_dome	LRCe112_wt_e7_dome_3	5	6.217	0.962901
wt_dome	LRCe112_wt_e7_dome	LRCe112_wt_e7_dome_3	6	5.39	0.834813
wt_dome	LRCe112_wt_e7_dome	LRCe112_wt_e7_dome_3	7	4.331	0.670793
wt_dome	LRCe112_wt_e7_dome	LRCe112_wt_e7_dome_3	8	4.452	0.689534
wt_dome	LRCe112_wt_e7_dome	LRCe112_wt_e7_dome_3	9	4.731	0.732746
wt_dome	LRCe112_wt_e7_dome	LRCe112_wt_e7_dome_3	10	6.281	0.972813
wt_dome	LRCe112_wt_e7_dome	LRCe112_wt_e7_dome_3	11	5.706	0.883756
wt_dome	LRCe112_wt_e7_dome	LRCe112_wt_e7_dome_3	12	5.656	0.876012
wt_dome	LRCe112_wt_e7_dome	LRCe112_wt_e7_dome_3	13	5.439	0.842403
wt_dome	LRCe112_wt_e7_dome	LRCe112_wt_e7_dome_3	14	6.327	0.979938
wt_dome	LRCe112_wt_e7_dome	LRCe112_wt_e7_dome_3	15	4.395	0.680706
wt_dome	LRCe112_wt_e7_dome	LRCe112_wt_e7_dome_3	16	5.748	0.890261
wt_dome	LRCe112_wt_e7_dome	LRCe112_wt_e7_dome_3	17	6.519	1.00967
wt_dome	LRCe112_wt_e7_dome	LRCe112_wt_e7_dome_3	18	6.351	0.983655
wt_dome	LRCe112_wt_e7_dome	LRCe112_wt_e7_dome_3	19	6.188	0.958409
wt_dome	LRCe112_wt_e7_dome	LRCe112_wt_e7_dome_3	20	5.997	0.928827
wt_dome	LRCe112_wt_e7_dome	LRCe112_wt_e7_dome_3	21	6.708	1.03895
wt_dome	LRCe112_wt_e7_dome	LRCe112_wt_e7_dome_3	22	6.984	1.0817
wt_dome	LRCe112_wt_e7_dome	LRCe112_wt_e7_dome_3	23	5.062	0.784012
wt_dome	LRCe112_wt_e7_dome	LRCe112_wt_e7_dome_3	24	6.429	0.995736
wt_dome	LRCe112_wt_e7_dome	LRCe112_wt_e7_dome_3	25	6.481	1.00379
wt_dome	LRCe112_wt_e7_dome	LRCe112_wt_e7_dome_3	26	5.587	0.865325
wt_dome	LRCe112_wt_e7_dome	LRCe112_wt_e7_dome_3	27	5.147	0.797177
wt_dome	LRCe112_wt_e7_dome	LRCe112_wt_e7_dome_3	28	6.532	1.01169
wt_dome	LRCe112_wt_e7_dome	LRCe112_wt_e7_dome_3	29	6.255	0.968786
wt_dome	LRCe112_wt_e7_dome	LRCe112_wt_e7_dome_3	30	7.221	1.1184
wt_dome	LRCe112_wt_e7_dome	LRCe112_wt_e7_dome_3	31	5.858	0.907298
wt_dome	LRCe112_wt_e7_dome	LRCe112_wt_e7_dome_3	32	7.797	1.20761
wt_dome	LRCe112_wt_e7_dome	LRCe112_wt_e7_dome_3	33	7.875	1.21969
wt_dome	LRCe112_wt_e7_dome	LRCe112_wt_e7_dome_3	34	6.807	1.05428
wt_dome	LRCe112_wt_e7_dome	LRCe112_wt_e7_dome_3	35	6.599	1.02207
wt_dome	LRCe112_wt_e7_dome	LRCe112_wt_e7_dome_3	36	6.882	1.0659
wt_dome	LRCe112_wt_e7_dome	LRCe112_wt_e7_dome_3	37	5.455	0.844881
wt_dome	LRCe112_wt_e7_dome	LRCe112_wt_e7_dome_3	38	6.256	0.968941
wt_dome	LRCe112_wt_e7_dome	LRCe112_wt_e7_dome_3	39	4.969	0.769608
wt_dome	LRCe112_wt_e7_dome	LRCe112_wt_e7_dome_3	40	5.344	0.827689
wt_dome	LRCe112_wt_e7_dome	LRCe112_wt_e7_dome_3	41	4.78	0.740335
wt_dome	LRCe112_wt_e7_dome	LRCe112_wt_e7_dome_3	42	6.392	0.990005
wt_dome	LRCe112_wt_e7_dome	LRCe112_wt_e7_dome_3	43	5.95	0.921547
wt_dome	LRCe112_wt_e7_dome	LRCe112_wt_e7_dome_3	44	6.424	0.994961
wt_dome	LRCe112_wt_e7_dome	LRCe112_wt_e7_dome_3	45	7.46	1.15542
wt_dome	LRCe112_wt_e7_dome	LRCe112_wt_e7_dome_3	46	8.79	1.36141
wt_dome	LRCe112_wt_e7_dome	LRCe112_wt_e7_dome_3	47	7.523	1.16518
wt_dome	LRCe112_wt_e7_dome	LRCe112_wt_e7_dome_3	48	6.456	0.999917
wt_dome	LRCe112_wt_e7_dome	LRCe112_wt_e7_dome_3	49	6.793	1.05211
wt_dome	LRCe112_wt_e7_dome	LRCe112_wt_e7_dome_3	50	7.116	1.10214
wt_dome	LRCe112_wt_e7_dome	LRCe112_wt_e7_dome_3	51	7.731	1.19739
wt_dome	LRCe112_wt_e7_dome	LRCe112_wt_e7_dome_3	52	6.708	1.03895
wt_dome	LRCe112_wt_e7_dome	LRCe112_wt_e7_dome_3	53	7.775	1.20421
wt_dome	LRCe112_wt_e7_dome	LRCe112_wt_e7_dome_3	54	8.279	1.28227
wt_dome	LRCe112_wt_e7_dome	LRCe112_wt_e7_dome_3	55	7.52	1.16471
wt_dome	LRCe112_wt_e7_dome	LRCe112_wt_e7_dome_3	56	8.118	1.25733
wt_dome	LRCe112_wt_e7_dome	LRCe112_wt_e7_dome_3	57	9.292	1.43916
wt_dome	LRCe112_wt_e7_dome	LRCe112_wt_e7_dome_3	58	9.063	1.40369
wt_dome	LRCe112_wt_e7_dome	LRCe112_wt_e7_dome_3	59	8.707	1.34856
wt_dome	LRCe112_wt_e7_dome	LRCe112_wt_e7_dome_3	60	9.316	1.44288
wt_dome	LRCe112_wt_e7_dome	LRCe112_wt_e7_dome_4	1	10.951	1.31807
wt_dome	LRCe112_wt_e7_dome	LRCe112_wt_e7_dome_4	2	11.612	1.39763
wt_dome	LRCe112_wt_e7_dome	LRCe112_wt_e7_dome_4	3	11.577	1.39342
wt_dome	LRCe112_wt_e7_dome	LRCe112_wt_e7_dome_4	4	12.569	1.51282
wt_dome	LRCe112_wt_e7_dome	LRCe112_wt_e7_dome_4	5	11.953	1.43867
wt_dome	LRCe112_wt_e7_dome	LRCe112_wt_e7_dome_4	6	12.252	1.47466
wt_dome	LRCe112_wt_e7_dome	LRCe112_wt_e7_dome_4	7	13.073	1.57348
wt_dome	LRCe112_wt_e7_dome	LRCe112_wt_e7_dome_4	8	12.887	1.55109
wt_dome	LRCe112_wt_e7_dome	LRCe112_wt_e7_dome_4	9	12.633	1.52052
wt_dome	LRCe112_wt_e7_dome	LRCe112_wt_e7_dome_4	10	11.003	1.32433
wt_dome	LRCe112_wt_e7_dome	LRCe112_wt_e7_dome_4	11	11.463	1.3797
wt_dome	LRCe112_wt_e7_dome	LRCe112_wt_e7_dome_4	12	12.231	1.47213
wt_dome	LRCe112_wt_e7_dome	LRCe112_wt_e7_dome_4	13	10.42	1.25416
wt_dome	LRCe112_wt_e7_dome	LRCe112_wt_e7_dome_4	14	9.472	1.14006
wt_dome	LRCe112_wt_e7_dome	LRCe112_wt_e7_dome_4	15	10.084	1.21372
wt_dome	LRCe112_wt_e7_dome	LRCe112_wt_e7_dome_4	16	10.353	1.2461
wt_dome	LRCe112_wt_e7_dome	LRCe112_wt_e7_dome_4	17	10.584	1.2739
wt_dome	LRCe112_wt_e7_dome	LRCe112_wt_e7_dome_4	18	10.252	1.23394
wt_dome	LRCe112_wt_e7_dome	LRCe112_wt_e7_dome_4	19	10.674	1.28473
wt_dome	LRCe112_wt_e7_dome	LRCe112_wt_e7_dome_4	20	10.057	1.21047
wt_dome	LRCe112_wt_e7_dome	LRCe112_wt_e7_dome_4	21	10.359	1.24682
wt_dome	LRCe112_wt_e7_dome	LRCe112_wt_e7_dome_4	22	10.123	1.21841
wt_dome	LRCe112_wt_e7_dome	LRCe112_wt_e7_dome_4	23	9.427	1.13464
wt_dome	LRCe112_wt_e7_dome	LRCe112_wt_e7_dome_4	24	8.81	1.06038
wt_dome	LRCe112_wt_e7_dome	LRCe112_wt_e7_dome_4	25	9.16	1.10251
wt_dome	LRCe112_wt_e7_dome	LRCe112_wt_e7_dome_4	26	9.354	1.12586
wt_dome	LRCe112_wt_e7_dome	LRCe112_wt_e7_dome_4	27	8.466	1.01897
wt_dome	LRCe112_wt_e7_dome	LRCe112_wt_e7_dome_4	28	8.741	1.05207
wt_dome	LRCe112_wt_e7_dome	LRCe112_wt_e7_dome_4	29	8.43	1.01464
wt_dome	LRCe112_wt_e7_dome	LRCe112_wt_e7_dome_4	30	9.511	1.14475
wt_dome	LRCe112_wt_e7_dome	LRCe112_wt_e7_dome_4	31	7.884	0.948925
wt_dome	LRCe112_wt_e7_dome	LRCe112_wt_e7_dome_4	32	7.704	0.92726
wt_dome	LRCe112_wt_e7_dome	LRCe112_wt_e7_dome_4	33	7.156	0.861302
wt_dome	LRCe112_wt_e7_dome	LRCe112_wt_e7_dome_4	34	7.676	0.92389
wt_dome	LRCe112_wt_e7_dome	LRCe112_wt_e7_dome_4	35	6.649	0.800279
wt_dome	LRCe112_wt_e7_dome	LRCe112_wt_e7_dome_4	36	7.199	0.866478
wt_dome	LRCe112_wt_e7_dome	LRCe112_wt_e7_dome_4	37	7.388	0.889226
wt_dome	LRCe112_wt_e7_dome	LRCe112_wt_e7_dome_4	38	7.836	0.943148
wt_dome	LRCe112_wt_e7_dome	LRCe112_wt_e7_dome_4	39	7.655	0.921362
wt_dome	LRCe112_wt_e7_dome	LRCe112_wt_e7_dome_4	40	7.48	0.900299
wt_dome	LRCe112_wt_e7_dome	LRCe112_wt_e7_dome_4	41	7.126	0.857691
wt_dome	LRCe112_wt_e7_dome	LRCe112_wt_e7_dome_4	42	7.83	0.942425
wt_dome	LRCe112_wt_e7_dome	LRCe112_wt_e7_dome_4	43	7.128	0.857932
wt_dome	LRCe112_wt_e7_dome	LRCe112_wt_e7_dome_4	44	7.527	0.905956
wt_dome	LRCe112_wt_e7_dome	LRCe112_wt_e7_dome_4	45	5.758	0.693038
wt_dome	LRCe112_wt_e7_dome	LRCe112_wt_e7_dome_4	46	5.346	0.643449
wt_dome	LRCe112_wt_e7_dome	LRCe112_wt_e7_dome_4	47	6.344	0.763569
wt_dome	LRCe112_wt_e7_dome	LRCe112_wt_e7_dome_4	48	6.122	0.736849
wt_dome	LRCe112_wt_e7_dome	LRCe112_wt_e7_dome_4	49	5.165	0.621664
wt_dome	LRCe112_wt_e7_dome	LRCe112_wt_e7_dome_4	50	5.082	0.611674
wt_dome	LRCe112_wt_e7_dome	LRCe112_wt_e7_dome_4	51	4.213	0.50708
wt_dome	LRCe112_wt_e7_dome	LRCe112_wt_e7_dome_4	52	4.002	0.481684
wt_dome	LRCe112_wt_e7_dome	LRCe112_wt_e7_dome_4	53	3.634	0.437391
wt_dome	LRCe112_wt_e7_dome	LRCe112_wt_e7_dome_4	54	3.9	0.469407
wt_dome	LRCe112_wt_e7_dome	LRCe112_wt_e7_dome_4	55	5.094	0.613118
wt_dome	LRCe112_wt_e7_dome	LRCe112_wt_e7_dome_4	56	5.048	0.607582
wt_dome	LRCe112_wt_e7_dome	LRCe112_wt_e7_dome_4	57	4.581	0.551373
wt_dome	LRCe112_wt_e7_dome	LRCe112_wt_e7_dome_4	58	4.191	0.504432
wt_dome	LRCe112_wt_e7_dome	LRCe112_wt_e7_dome_4	59	3.596	0.432818
wt_dome	LRCe112_wt_e7_dome	LRCe112_wt_e7_dome_4	60	3.706	0.446057
wt_dome	LRCe112_wt_e7_dome	LRCe112_wt_e7_dome_5	10	5.636	0.713178
wt_dome	LRCe112_wt_e7_dome	LRCe112_wt_e7_dome_5	11	6.79	0.859205
wt_dome	LRCe112_wt_e7_dome	LRCe112_wt_e7_dome_5	12	6.984	0.883754
wt_dome	LRCe112_wt_e7_dome	LRCe112_wt_e7_dome_5	13	7.2	0.911087
wt_dome	LRCe112_wt_e7_dome	LRCe112_wt_e7_dome_5	14	7.654	0.968536
wt_dome	LRCe112_wt_e7_dome	LRCe112_wt_e7_dome_5	15	7.767	0.982835
wt_dome	LRCe112_wt_e7_dome	LRCe112_wt_e7_dome_5	16	6.574	0.831873
wt_dome	LRCe112_wt_e7_dome	LRCe112_wt_e7_dome_5	17	7.549	0.955249
wt_dome	LRCe112_wt_e7_dome	LRCe112_wt_e7_dome_5	18	7.319	0.926145
wt_dome	LRCe112_wt_e7_dome	LRCe112_wt_e7_dome_5	19	8.193	1.03674
wt_dome	LRCe112_wt_e7_dome	LRCe112_wt_e7_dome_5	20	8.401	1.06306
wt_dome	LRCe112_wt_e7_dome	LRCe112_wt_e7_dome_5	21	7.298	0.923488
wt_dome	LRCe112_wt_e7_dome	LRCe112_wt_e7_dome_5	22	6.446	0.815676
wt_dome	LRCe112_wt_e7_dome	LRCe112_wt_e7_dome_5	23	6.025	0.762402
wt_dome	LRCe112_wt_e7_dome	LRCe112_wt_e7_dome_5	24	7.511	0.950441
wt_dome	LRCe112_wt_e7_dome	LRCe112_wt_e7_dome_5	25	6.825	0.863634
wt_dome	LRCe112_wt_e7_dome	LRCe112_wt_e7_dome_5	26	6.978	0.882995
wt_dome	LRCe112_wt_e7_dome	LRCe112_wt_e7_dome_5	27	7.11	0.899698
wt_dome	LRCe112_wt_e7_dome	LRCe112_wt_e7_dome_5	28	7.328	0.927284
wt_dome	LRCe112_wt_e7_dome	LRCe112_wt_e7_dome_5	29	6.949	0.879325
wt_dome	LRCe112_wt_e7_dome	LRCe112_wt_e7_dome_5	30	8.249	1.04383
wt_dome	LRCe112_wt_e7_dome	LRCe112_wt_e7_dome_5	31	6.931	0.877048
wt_dome	LRCe112_wt_e7_dome	LRCe112_wt_e7_dome_5	32	6.436	0.81441
wt_dome	LRCe112_wt_e7_dome	LRCe112_wt_e7_dome_5	33	6.059	0.766705
wt_dome	LRCe112_wt_e7_dome	LRCe112_wt_e7_dome_5	34	7.658	0.969042
wt_dome	LRCe112_wt_e7_dome	LRCe112_wt_e7_dome_5	35	8.149	1.03117
wt_dome	LRCe112_wt_e7_dome	LRCe112_wt_e7_dome_5	36	7.969	1.0084
wt_dome	LRCe112_wt_e7_dome	LRCe112_wt_e7_dome_5	37	8.855	1.12051
wt_dome	LRCe112_wt_e7_dome	LRCe112_wt_e7_dome_5	38	8.454	1.06977
wt_dome	LRCe112_wt_e7_dome	LRCe112_wt_e7_dome_5	39	7.574	0.958413
wt_dome	LRCe112_wt_e7_dome	LRCe112_wt_e7_dome_5	40	7.834	0.991313
wt_dome	LRCe112_wt_e7_dome	LRCe112_wt_e7_dome_5	41	7.526	0.952339
wt_dome	LRCe112_wt_e7_dome	LRCe112_wt_e7_dome_5	42	7.344	0.929309
wt_dome	LRCe112_wt_e7_dome	LRCe112_wt_e7_dome_5	43	7.424	0.939432
wt_dome	LRCe112_wt_e7_dome	LRCe112_wt_e7_dome_5	44	7.063	0.893751
wt_dome	LRCe112_wt_e7_dome	LRCe112_wt_e7_dome_5	45	6.696	0.847311
wt_dome	LRCe112_wt_e7_dome	LRCe112_wt_e7_dome_5	46	7.385	0.934497
wt_dome	LRCe112_wt_e7_dome	LRCe112_wt_e7_dome_5	47	7.018	0.888057
wt_dome	LRCe112_wt_e7_dome	LRCe112_wt_e7_dome_5	48	6.769	0.856548
wt_dome	LRCe112_wt_e7_dome	LRCe112_wt_e7_dome_5	49	7.473	0.945632
wt_dome	LRCe112_wt_e7_dome	LRCe112_wt_e7_dome_5	50	7.733	0.978533
wt_dome	LRCe112_wt_e7_dome	LRCe112_wt_e7_dome_5	51	7.377	0.933484
wt_dome	LRCe112_wt_e7_dome	LRCe112_wt_e7_dome_5	52	7.612	0.963221
wt_dome	LRCe112_wt_e7_dome	LRCe112_wt_e7_dome_5	53	8.527	1.07901
wt_dome	LRCe112_wt_e7_dome	LRCe112_wt_e7_dome_5	54	8.221	1.04028
wt_dome	LRCe112_wt_e7_dome	LRCe112_wt_e7_dome_5	55	9.354	1.18365
wt_dome	LRCe112_wt_e7_dome	LRCe112_wt_e7_dome_5	56	8.192	1.03661
wt_dome	LRCe112_wt_e7_dome	LRCe112_wt_e7_dome_5	57	8.245	1.04332
wt_dome	LRCe112_wt_e7_dome	LRCe112_wt_e7_dome_5	58	7.735	0.978786
wt_dome	LRCe112_wt_e7_dome	LRCe112_wt_e7_dome_5	59	9.009	1.14
wt_dome	LRCe112_wt_e7_dome	LRCe112_wt_e7_dome_5	60	10.429	1.31968
wt_dome	LRCe112_wt_e7_dome	LRCe112_wt_e7_dome_5	61	9.327	1.18024
wt_dome	LRCe112_wt_e7_dome	LRCe112_wt_e7_dome_5	62	11.204	1.41775
wt_dome	LRCe112_wt_e7_dome	LRCe112_wt_e7_dome_5	63	10.118	1.28033
wt_dome	LRCe112_wt_e7_dome	LRCe112_wt_e7_dome_5	64	9.468	1.19808
wt_dome	LRCe112_wt_e7_dome	LRCe112_wt_e7_dome_5	65	10.33	1.30716
wt_dome	LRCe112_wt_e7_dome	LRCe112_wt_e7_dome_5	66	9.937	1.25743
wt_dome	LRCe112_wt_e7_dome	LRCe112_wt_e7_dome_5	67	11.377	1.43964
wt_dome	LRCe112_wt_e7_dome	LRCe112_wt_e7_dome_5	68	9.325	1.17998
wt_dome	LRCe112_wt_e7_dome	LRCe112_wt_e7_dome_5	69	9.236	1.16872
wt_dome	LRCe112_wt_e7_dome	LRCe112_wt_e7_dome_6	7	5.354	0.73514
wt_dome	LRCe112_wt_e7_dome	LRCe112_wt_e7_dome_6	8	5.229	0.717977
wt_dome	LRCe112_wt_e7_dome	LRCe112_wt_e7_dome_6	9	5.404	0.742005
wt_dome	LRCe112_wt_e7_dome	LRCe112_wt_e7_dome_6	10	5.381	0.738847
wt_dome	LRCe112_wt_e7_dome	LRCe112_wt_e7_dome_6	11	5.526	0.758757
wt_dome	LRCe112_wt_e7_dome	LRCe112_wt_e7_dome_6	12	4.836	0.664015
wt_dome	LRCe112_wt_e7_dome	LRCe112_wt_e7_dome_6	13	4.564	0.626668
wt_dome	LRCe112_wt_e7_dome	LRCe112_wt_e7_dome_6	14	4.553	0.625157
wt_dome	LRCe112_wt_e7_dome	LRCe112_wt_e7_dome_6	15	4.439	0.609504
wt_dome	LRCe112_wt_e7_dome	LRCe112_wt_e7_dome_6	16	4.375	0.600717
wt_dome	LRCe112_wt_e7_dome	LRCe112_wt_e7_dome_6	17	4.443	0.610054
wt_dome	LRCe112_wt_e7_dome	LRCe112_wt_e7_dome_6	18	4.088	0.56131
wt_dome	LRCe112_wt_e7_dome	LRCe112_wt_e7_dome_6	19	3.526	0.484143
wt_dome	LRCe112_wt_e7_dome	LRCe112_wt_e7_dome_6	20	4.22	0.579434
wt_dome	LRCe112_wt_e7_dome	LRCe112_wt_e7_dome_6	21	4.741	0.650971
wt_dome	LRCe112_wt_e7_dome	LRCe112_wt_e7_dome_6	22	4.545	0.624059
wt_dome	LRCe112_wt_e7_dome	LRCe112_wt_e7_dome_6	23	5.631	0.773174
wt_dome	LRCe112_wt_e7_dome	LRCe112_wt_e7_dome_6	24	6.092	0.836472
wt_dome	LRCe112_wt_e7_dome	LRCe112_wt_e7_dome_6	25	5.85	0.803244
wt_dome	LRCe112_wt_e7_dome	LRCe112_wt_e7_dome_6	26	5.452	0.748596
wt_dome	LRCe112_wt_e7_dome	LRCe112_wt_e7_dome_6	27	5.892	0.809011
wt_dome	LRCe112_wt_e7_dome	LRCe112_wt_e7_dome_6	28	6.366	0.874094
wt_dome	LRCe112_wt_e7_dome	LRCe112_wt_e7_dome_6	29	7.027	0.964854
wt_dome	LRCe112_wt_e7_dome	LRCe112_wt_e7_dome_6	30	7.033	0.965678
wt_dome	LRCe112_wt_e7_dome	LRCe112_wt_e7_dome_6	31	6.328	0.868877
wt_dome	LRCe112_wt_e7_dome	LRCe112_wt_e7_dome_6	32	6.744	0.925996
wt_dome	LRCe112_wt_e7_dome	LRCe112_wt_e7_dome_6	33	7.749	1.06399
wt_dome	LRCe112_wt_e7_dome	LRCe112_wt_e7_dome_6	34	7.495	1.02911
wt_dome	LRCe112_wt_e7_dome	LRCe112_wt_e7_dome_6	35	8.191	1.12468
wt_dome	LRCe112_wt_e7_dome	LRCe112_wt_e7_dome_6	36	7.85	1.07786
wt_dome	LRCe112_wt_e7_dome	LRCe112_wt_e7_dome_6	37	7.074	0.971307
wt_dome	LRCe112_wt_e7_dome	LRCe112_wt_e7_dome_6	38	6.698	0.91968
wt_dome	LRCe112_wt_e7_dome	LRCe112_wt_e7_dome_6	39	7.635	1.04834
wt_dome	LRCe112_wt_e7_dome	LRCe112_wt_e7_dome_6	40	7.898	1.08445
wt_dome	LRCe112_wt_e7_dome	LRCe112_wt_e7_dome_6	41	7.16	0.983116
wt_dome	LRCe112_wt_e7_dome	LRCe112_wt_e7_dome_6	42	8.275	1.13621
wt_dome	LRCe112_wt_e7_dome	LRCe112_wt_e7_dome_6	43	7.909	1.08596
wt_dome	LRCe112_wt_e7_dome	LRCe112_wt_e7_dome_6	44	7.936	1.08967
wt_dome	LRCe112_wt_e7_dome	LRCe112_wt_e7_dome_6	45	7.442	1.02184
wt_dome	LRCe112_wt_e7_dome	LRCe112_wt_e7_dome_6	46	7.281	0.99973
wt_dome	LRCe112_wt_e7_dome	LRCe112_wt_e7_dome_6	47	7.364	1.01113
wt_dome	LRCe112_wt_e7_dome	LRCe112_wt_e7_dome_6	48	8.442	1.15914
wt_dome	LRCe112_wt_e7_dome	LRCe112_wt_e7_dome_6	49	8.641	1.18647
wt_dome	LRCe112_wt_e7_dome	LRCe112_wt_e7_dome_6	50	9.119	1.2521
wt_dome	LRCe112_wt_e7_dome	LRCe112_wt_e7_dome_6	51	10.749	1.47591
wt_dome	LRCe112_wt_e7_dome	LRCe112_wt_e7_dome_6	52	9.628	1.32199
wt_dome	LRCe112_wt_e7_dome	LRCe112_wt_e7_dome_6	53	10.126	1.39037
wt_dome	LRCe112_wt_e7_dome	LRCe112_wt_e7_dome_6	54	10.523	1.44488
wt_dome	LRCe112_wt_e7_dome	LRCe112_wt_e7_dome_6	55	10.056	1.38076
wt_dome	LRCe112_wt_e7_dome	LRCe112_wt_e7_dome_6	56	10.775	1.47948
wt_dome	LRCe112_wt_e7_dome	LRCe112_wt_e7_dome_6	57	10.161	1.39517
wt_dome	LRCe112_wt_e7_dome	LRCe112_wt_e7_dome_6	58	9.526	1.30798
wt_dome	LRCe112_wt_e7_dome	LRCe112_wt_e7_dome_6	59	10.047	1.37952
wt_dome	LRCe112_wt_e7_dome	LRCe112_wt_e7_dome_6	60	8.931	1.22629
wt_dome	LRCe112_wt_e7_dome	LRCe112_wt_e7_dome_6	61	9.897	1.35892
wt_dome	LRCe112_wt_e7_dome	LRCe112_wt_e7_dome_6	62	10.693	1.46822
wt_dome	LRCe112_wt_e7_dome	LRCe112_wt_e7_dome_6	63	9.287	1.27517
wt_dome	LRCe112_wt_e7_dome	LRCe112_wt_e7_dome_6	64	9.45	1.29755
wt_dome	LRCe112_wt_e7_dome	LRCe112_wt_e7_dome_6	65	9.608	1.31924
wt_dome	LRCe112_wt_e7_dome	LRCe112_wt_e7_dome_6	66	9.723	1.33503
wt_epiboly to shield	LRCe112_wt_e10_germring	LRCe112_wt_e10_germring_1	1	5.941	0.846473
wt_epiboly to shield	LRCe112_wt_e10_germring	LRCe112_wt_e10_germring_1	2	6.29	0.896199
wt_epiboly to shield	LRCe112_wt_e10_germring	LRCe112_wt_e10_germring_1	3	7.014	0.999354
wt_epiboly to shield	LRCe112_wt_e10_germring	LRCe112_wt_e10_germring_1	4	7.732	1.10165
wt_epiboly to shield	LRCe112_wt_e10_germring	LRCe112_wt_e10_germring_1	5	7.503	1.06903
wt_epiboly to shield	LRCe112_wt_e10_germring	LRCe112_wt_e10_germring_1	6	7.105	1.01232
wt_epiboly to shield	LRCe112_wt_e10_germring	LRCe112_wt_e10_germring_1	7	6.241	0.889217
wt_epiboly to shield	LRCe112_wt_e10_germring	LRCe112_wt_e10_germring_1	8	6.617	0.94279
wt_epiboly to shield	LRCe112_wt_e10_germring	LRCe112_wt_e10_germring_1	9	7.838	1.11676
wt_epiboly to shield	LRCe112_wt_e10_germring	LRCe112_wt_e10_germring_1	10	7.476	1.06518
wt_epiboly to shield	LRCe112_wt_e10_germring	LRCe112_wt_e10_germring_1	11	7.113	1.01346
wt_epiboly to shield	LRCe112_wt_e10_germring	LRCe112_wt_e10_germring_1	12	6.778	0.965729
wt_epiboly to shield	LRCe112_wt_e10_germring	LRCe112_wt_e10_germring_1	13	6.579	0.937375
wt_epiboly to shield	LRCe112_wt_e10_germring	LRCe112_wt_e10_germring_1	14	7.059	1.00577
wt_epiboly to shield	LRCe112_wt_e10_germring	LRCe112_wt_e10_germring_1	15	7.056	1.00534
wt_epiboly to shield	LRCe112_wt_e10_germring	LRCe112_wt_e10_germring_1	16	6.843	0.97499
wt_epiboly to shield	LRCe112_wt_e10_germring	LRCe112_wt_e10_germring_1	17	6.679	0.951623
wt_epiboly to shield	LRCe112_wt_e10_germring	LRCe112_wt_e10_germring_1	18	7.716	1.09937
[truncated: 16,002 more rows]

## Sheet: ExtendedDataFigure_3g
Panel_g
condition_stage	embryo_id	cell_id_perembryo	cell_area
mannitol_dome	mannitol_1	1	412.347
mannitol_dome	mannitol_1	2	276.567
mannitol_dome	mannitol_1	3	431.42
mannitol_dome	mannitol_1	4	435.116
mannitol_dome	mannitol_1	5	245.453
mannitol_dome	mannitol_1	6	388.982
mannitol_dome	mannitol_1	7	396.969
mannitol_dome	mannitol_1	8	328.542
mannitol_dome	mannitol_1	9	330.569
mannitol_dome	mannitol_1	10	302.197
mannitol_dome	mannitol_1	11	389.339
mannitol_dome	mannitol_1	12	275.613
mannitol_dome	mannitol_1	13	467.064
mannitol_dome	mannitol_1	14	337.602
mannitol_dome	mannitol_1	15	309.588
mannitol_dome	mannitol_1	16	345.828
mannitol_dome	mannitol_1	17	303.747
mannitol_dome	mannitol_1	18	386.717
mannitol_dome	mannitol_1	19	392.081
mannitol_dome	mannitol_1	20	322.224
mannitol_dome	mannitol_2	1	475.528
mannitol_dome	mannitol_2	2	522.616
mannitol_dome	mannitol_2	3	432.136
mannitol_dome	mannitol_2	4	512.364
mannitol_dome	mannitol_2	5	466.826
mannitol_dome	mannitol_2	6	389.101
mannitol_dome	mannitol_2	7	432.016
mannitol_dome	mannitol_2	8	478.747
mannitol_dome	mannitol_2	9	444.891
mannitol_dome	mannitol_2	10	411.035
mannitol_dome	mannitol_2	11	519.516
mannitol_dome	mannitol_2	12	534.775
mannitol_dome	mannitol_2	13	549.557
mannitol_dome	mannitol_2	14	558.379
mannitol_dome	mannitol_2	15	599.625
mannitol_dome	mannitol_2	16	493.886
mannitol_dome	mannitol_2	17	570.777
mannitol_dome	mannitol_2	18	413.539
mannitol_dome	mannitol_2	19	604.751
mannitol_dome	mannitol_2	20	511.172
mannitol_dome	mannitol_3	1	446.918
mannitol_dome	mannitol_3	2	415.565
mannitol_dome	mannitol_3	3	493.886
mannitol_dome	mannitol_3	4	517.49
mannitol_dome	mannitol_3	5	483.157
mannitol_dome	mannitol_3	6	411.155
mannitol_dome	mannitol_3	7	455.501
mannitol_dome	mannitol_3	8	608.566
mannitol_dome	mannitol_3	9	424.268
mannitol_dome	mannitol_3	10	476.72
mannitol_dome	mannitol_3	11	530.722
mannitol_dome	mannitol_3	12	503.661
mannitol_dome	mannitol_3	13	577.095
mannitol_dome	mannitol_3	14	542.285
mannitol_dome	mannitol_3	15	488.522
mannitol_dome	mannitol_3	16	351.311
mannitol_dome	mannitol_3	17	432.016
mannitol_dome	mannitol_3	18	370.862
mannitol_dome	mannitol_3	19	468.018
mannitol_dome	mannitol_3	20	393.035
mannitol_dome	mannitol_e9	1	367.804
mannitol_dome	mannitol_e9	2	481.238
mannitol_dome	mannitol_e9	3	344.442
mannitol_dome	mannitol_e9	4	435.834
mannitol_dome	mannitol_e9	5	371.511
mannitol_dome	mannitol_e9	6	382.837
mannitol_dome	mannitol_e9	7	387.306
mannitol_dome	mannitol_e9	8	444.468
mannitol_dome	mannitol_e9	9	420.191
mannitol_dome	mannitol_e9	10	255.081
mannitol_dome	mannitol_e9	11	332.43
mannitol_dome	mannitol_e9	12	364.807
mannitol_dome	mannitol_e9	13	408.409
mannitol_dome	mannitol_e9	14	529.182
mannitol_dome	mannitol_e9	15	406.326
mannitol_dome	mannitol_e9	16	409.856
mannitol_dome	mannitol_e9	17	337.915
mannitol_dome	mannitol_e9	18	560.797
mannitol_dome	mannitol_e9	19	409.424
mannitol_dome	mannitol_e9	20	335.579
ouabain_dome	ouabain_7	1	720.504
ouabain_dome	ouabain_7	2	717.882
ouabain_dome	ouabain_7	3	487.449
ouabain_dome	ouabain_7	4	484.111
ouabain_dome	ouabain_7	5	486.138
ouabain_dome	ouabain_7	6	525.596
ouabain_dome	ouabain_7	7	513.317
ouabain_dome	ouabain_7	8	578.406
ouabain_dome	ouabain_7	9	588.658
ouabain_dome	ouabain_7	10	513.198
ouabain_dome	ouabain_7	11	582.578
ouabain_dome	ouabain_7	12	562.67
ouabain_dome	ouabain_7	13	553.849
ouabain_dome	ouabain_7	14	612.262
ouabain_dome	ouabain_7	15	537.755
ouabain_dome	ouabain_7	16	699.046
ouabain_dome	ouabain_7	17	452.401
ouabain_dome	ouabain_7	18	484.588
ouabain_dome	ouabain_7	19	492.933
ouabain_dome	ouabain_7	20	487.33
ouabain_dome	ouabain_e5	1	397.779
ouabain_dome	ouabain_e5	2	526.908
ouabain_dome	ouabain_e5	3	390.322
ouabain_dome	ouabain_e5	4	404.894
ouabain_dome	ouabain_e5	5	339.586
ouabain_dome	ouabain_e5	6	358.908
ouabain_dome	ouabain_e5	7	479.948
ouabain_dome	ouabain_e5	8	326.711
ouabain_dome	ouabain_e5	9	582.049
ouabain_dome	ouabain_e5	10	342.962
ouabain_dome	ouabain_e5	11	432.303
ouabain_dome	ouabain_e5	12	371.954
ouabain_dome	ouabain_e5	13	431.177
ouabain_dome	ouabain_e5	14	559.161
ouabain_dome	ouabain_e5	15	549.796
ouabain_dome	ouabain_e5	16	314.333
ouabain_dome	ouabain_e5	17	448.763
ouabain_dome	ouabain_e5	18	370.428
ouabain_dome	ouabain_e5	19	606.616
ouabain_dome	ouabain_e5	20	446.284
ouabain_dome	ouabain_e7	1	351.984
ouabain_dome	ouabain_e7	2	317.55
ouabain_dome	ouabain_e7	3	368.693
ouabain_dome	ouabain_e7	4	344.035
ouabain_dome	ouabain_e7	5	417.322
ouabain_dome	ouabain_e7	6	238.727
ouabain_dome	ouabain_e7	7	435.275
ouabain_dome	ouabain_e7	8	382.228
ouabain_dome	ouabain_e7	9	332.1
ouabain_dome	ouabain_e7	10	339.769
ouabain_dome	ouabain_e7	11	333.421
ouabain_dome	ouabain_e7	12	417.195
ouabain_dome	ouabain_e7	13	332.253
ouabain_dome	ouabain_e7	14	429.155
ouabain_dome	ouabain_e7	15	317.753
ouabain_dome	ouabain_e7	16	377.123
ouabain_dome	ouabain_e7	17	379.561
ouabain_dome	ouabain_e7	18	222.729
ouabain_dome	ouabain_e7	19	353.05
ouabain_dome	ouabain_e7	20	269.149
ouabain_dome	ouabain_e9	1	375.194
ouabain_dome	ouabain_e9	2	327.707
ouabain_dome	ouabain_e9	3	356.174
ouabain_dome	ouabain_e9	4	227.503
ouabain_dome	ouabain_e9	5	366.458
ouabain_dome	ouabain_e9	6	489.237
ouabain_dome	ouabain_e9	7	398.48
ouabain_dome	ouabain_e9	8	275.37
ouabain_dome	ouabain_e9	9	479.359
ouabain_dome	ouabain_e9	10	289.312
ouabain_dome	ouabain_e9	11	321.816
ouabain_dome	ouabain_e9	12	298.911
ouabain_dome	ouabain_e9	13	219.86
ouabain_dome	ouabain_e9	14	284.182
ouabain_dome	ouabain_e9	15	434.234
ouabain_dome	ouabain_e9	16	308.128
ouabain_dome	ouabain_e9	17	493.884
ouabain_dome	ouabain_e9	18	369.607
ouabain_dome	ouabain_e9	19	355.92
ouabain_dome	ouabain_e9	20	333.522
wt_dome	wt_7	1	419.499
wt_dome	wt_7	2	398.042
wt_dome	wt_7	3	372.531
wt_dome	wt_7	4	367.762
wt_dome	wt_7	5	438.215
wt_dome	wt_7	6	336.291
wt_dome	wt_7	7	336.052
wt_dome	wt_7	8	442.388
wt_dome	wt_7	9	420.215
wt_dome	wt_7	10	343.205
wt_dome	wt_7	11	356.08
wt_dome	wt_7	12	331.046
wt_dome	wt_7	13	436.785
wt_dome	wt_7	14	388.624
wt_dome	wt_7	15	497.105
wt_dome	wt_7	16	360.014
wt_dome	wt_7	17	375.153
wt_dome	wt_7	18	498.893
wt_dome	wt_7	19	409.366
wt_dome	wt_7	20	397.803
wt_dome	wt_8	1	490.072
wt_dome	wt_8	2	621.202
wt_dome	wt_8	3	472.309
wt_dome	wt_8	4	402.333
wt_dome	wt_8	5	526.907
wt_dome	wt_8	6	470.76
wt_dome	wt_8	7	478.508
wt_dome	wt_8	8	430.109
wt_dome	wt_8	9	538.352
wt_dome	wt_8	10	627.64
wt_dome	wt_8	11	471.832
wt_dome	wt_8	12	395.3
wt_dome	wt_8	13	459.435
wt_dome	wt_8	14	440.123
wt_dome	wt_8	15	401.26
wt_dome	wt_8	16	397.446
wt_dome	wt_8	17	432.136
wt_dome	wt_8	18	503.185
wt_dome	wt_8	19	442.03
wt_dome	wt_8	20	413.539
wt_dome	wt_e29	1	419.785
wt_dome	wt_e29	2	473.544
wt_dome	wt_e29	3	471.969
wt_dome	wt_e29	4	373.695
wt_dome	wt_e29	5	381.872
wt_dome	wt_e29	6	400.664
wt_dome	wt_e29	7	425.727
wt_dome	wt_e29	8	351.984
wt_dome	wt_e29	9	350.663
wt_dome	wt_e29	10	439.262
wt_dome	wt_e29	11	347.362
wt_dome	wt_e29	12	452.162
wt_dome	wt_e29	13	546.272
wt_dome	wt_e29	14	421.156
wt_dome	wt_e29	15	534.108
wt_dome	wt_e29	16	562.701
wt_dome	wt_e29	17	421.639
wt_dome	wt_e29	18	489.77
wt_dome	wt_e29	19	458.13
wt_dome	wt_e29	20	359.653
wt_dome	wt_e30	1	408.002
wt_dome	wt_e30	2	340.76
wt_dome	wt_e30	3	427.733
wt_dome	wt_e30	4	508.663
wt_dome	wt_e30	5	444.925
wt_dome	wt_e30	6	503.534
wt_dome	wt_e30	7	361.202
wt_dome	wt_e30	8	502.543
wt_dome	wt_e30	9	422.274
wt_dome	wt_e30	10	358.357
wt_dome	wt_e30	11	440.481
wt_dome	wt_e30	12	594.825
wt_dome	wt_e30	13	398.48
wt_dome	wt_e30	14	513.945
wt_dome	wt_e30	15	523.519
wt_dome	wt_e30	16	421.106
wt_dome	wt_e30	17	444.519
wt_dome	wt_e30	18	314.426
wt_dome	wt_e30	19	500.842
wt_dome	wt_e30	20	322.908

## Sheet: ExtendedDataFigure_3h
Panel_h
condition_stage	embryo_id	cell_id_perembryo	cell_aspect_ratio
mannitol_dome	mannitol_1	1	1.057
mannitol_dome	mannitol_1	2	1.135
mannitol_dome	mannitol_1	3	1.111
mannitol_dome	mannitol_1	4	1.142
mannitol_dome	mannitol_1	5	1.162
mannitol_dome	mannitol_1	6	1.176
mannitol_dome	mannitol_1	7	1.022
mannitol_dome	mannitol_1	8	1.114
mannitol_dome	mannitol_1	9	1.222
mannitol_dome	mannitol_1	10	1.152
mannitol_dome	mannitol_1	11	1.124
mannitol_dome	mannitol_1	12	1.225
mannitol_dome	mannitol_1	13	1.166
mannitol_dome	mannitol_1	14	1.349
mannitol_dome	mannitol_1	15	1.09
mannitol_dome	mannitol_1	16	1.045
mannitol_dome	mannitol_1	17	1.142
mannitol_dome	mannitol_1	18	1.32
mannitol_dome	mannitol_1	19	1.141
mannitol_dome	mannitol_1	20	1.155
mannitol_dome	mannitol_2	1	1.226
mannitol_dome	mannitol_2	2	1.25
mannitol_dome	mannitol_2	3	1.208
mannitol_dome	mannitol_2	4	1.158
mannitol_dome	mannitol_2	5	1.204
mannitol_dome	mannitol_2	6	1.163
mannitol_dome	mannitol_2	7	1.288
mannitol_dome	mannitol_2	8	1.22
mannitol_dome	mannitol_2	9	1.227
mannitol_dome	mannitol_2	10	1.218
mannitol_dome	mannitol_2	11	1.112
mannitol_dome	mannitol_2	12	1.256
mannitol_dome	mannitol_2	13	1.019
mannitol_dome	mannitol_2	14	1.142
mannitol_dome	mannitol_2	15	1.152
mannitol_dome	mannitol_2	16	1.329
mannitol_dome	mannitol_2	17	1.108
mannitol_dome	mannitol_2	18	1.098
mannitol_dome	mannitol_2	19	1.415
mannitol_dome	mannitol_2	20	1.315
mannitol_dome	mannitol_3	1	1.271
mannitol_dome	mannitol_3	2	1.041
mannitol_dome	mannitol_3	3	1.307
mannitol_dome	mannitol_3	4	1.215
mannitol_dome	mannitol_3	5	1.398
mannitol_dome	mannitol_3	6	1.094
mannitol_dome	mannitol_3	7	1.156
mannitol_dome	mannitol_3	8	1.245
mannitol_dome	mannitol_3	9	1.037
mannitol_dome	mannitol_3	10	1.304
mannitol_dome	mannitol_3	11	1.171
mannitol_dome	mannitol_3	12	1.093
mannitol_dome	mannitol_3	13	1.059
mannitol_dome	mannitol_3	14	1.149
mannitol_dome	mannitol_3	15	1.338
mannitol_dome	mannitol_3	16	1.258
mannitol_dome	mannitol_3	17	1.215
mannitol_dome	mannitol_3	18	1.141
mannitol_dome	mannitol_3	19	1.065
mannitol_dome	mannitol_3	20	1.372
mannitol_dome	mannitol_e9	1	1.21
mannitol_dome	mannitol_e9	2	1.361
mannitol_dome	mannitol_e9	3	1.284
mannitol_dome	mannitol_e9	4	1.174
mannitol_dome	mannitol_e9	5	1.21
mannitol_dome	mannitol_e9	6	1.099
mannitol_dome	mannitol_e9	7	1.116
mannitol_dome	mannitol_e9	8	1.917
mannitol_dome	mannitol_e9	9	1.45
mannitol_dome	mannitol_e9	10	1.231
mannitol_dome	mannitol_e9	11	1.21
mannitol_dome	mannitol_e9	12	1.212
mannitol_dome	mannitol_e9	13	1.38
mannitol_dome	mannitol_e9	14	1.078
mannitol_dome	mannitol_e9	15	1.627
mannitol_dome	mannitol_e9	16	1.076
mannitol_dome	mannitol_e9	17	1.186
mannitol_dome	mannitol_e9	18	1.128
mannitol_dome	mannitol_e9	19	1.18
mannitol_dome	mannitol_e9	20	1.234
ouabain_dome	ouabain_7	1	1.171
ouabain_dome	ouabain_7	2	1.675
ouabain_dome	ouabain_7	3	2.231
ouabain_dome	ouabain_7	4	1.604
ouabain_dome	ouabain_7	5	1.431
ouabain_dome	ouabain_7	6	1.158
ouabain_dome	ouabain_7	7	1.57
ouabain_dome	ouabain_7	8	1.444
ouabain_dome	ouabain_7	9	1.578
ouabain_dome	ouabain_7	10	1.723
ouabain_dome	ouabain_7	11	2.118
ouabain_dome	ouabain_7	12	1.37
ouabain_dome	ouabain_7	13	1.275
ouabain_dome	ouabain_7	14	1.211
ouabain_dome	ouabain_7	15	1.442
ouabain_dome	ouabain_7	16	1.112
ouabain_dome	ouabain_7	17	1.181
ouabain_dome	ouabain_7	18	1.769
ouabain_dome	ouabain_7	19	1.342
ouabain_dome	ouabain_7	20	1.35
ouabain_dome	ouabain_e5	1	1.164
ouabain_dome	ouabain_e5	2	1.125
ouabain_dome	ouabain_e5	3	1.201
ouabain_dome	ouabain_e5	4	1.213
ouabain_dome	ouabain_e5	5	1.096
ouabain_dome	ouabain_e5	6	1.055
ouabain_dome	ouabain_e5	7	1.259
ouabain_dome	ouabain_e5	8	1.376
ouabain_dome	ouabain_e5	9	1.114
ouabain_dome	ouabain_e5	10	1.153
ouabain_dome	ouabain_e5	11	1.29
ouabain_dome	ouabain_e5	12	1.083
ouabain_dome	ouabain_e5	13	1.404
ouabain_dome	ouabain_e5	14	1.137
ouabain_dome	ouabain_e5	15	1.691
ouabain_dome	ouabain_e5	16	1.096
ouabain_dome	ouabain_e5	17	1.292
ouabain_dome	ouabain_e5	18	1.248
ouabain_dome	ouabain_e5	19	1.076
ouabain_dome	ouabain_e5	20	1.124
ouabain_dome	ouabain_e7	1	1.055
ouabain_dome	ouabain_e7	2	1.134
ouabain_dome	ouabain_e7	3	1.061
ouabain_dome	ouabain_e7	4	1.324
ouabain_dome	ouabain_e7	5	1.153
ouabain_dome	ouabain_e7	6	1.319
ouabain_dome	ouabain_e7	7	1.212
ouabain_dome	ouabain_e7	8	1.295
ouabain_dome	ouabain_e7	9	1.12
ouabain_dome	ouabain_e7	10	1.044
ouabain_dome	ouabain_e7	11	1.283
ouabain_dome	ouabain_e7	12	1.057
ouabain_dome	ouabain_e7	13	1.335
ouabain_dome	ouabain_e7	14	1.287
ouabain_dome	ouabain_e7	15	2.075
ouabain_dome	ouabain_e7	16	1.055
ouabain_dome	ouabain_e7	17	1.232
ouabain_dome	ouabain_e7	18	1.118
ouabain_dome	ouabain_e7	19	1.172
ouabain_dome	ouabain_e7	20	1.241
ouabain_dome	ouabain_e9	1	1.184
ouabain_dome	ouabain_e9	2	1.225
ouabain_dome	ouabain_e9	3	1.443
ouabain_dome	ouabain_e9	4	1.076
ouabain_dome	ouabain_e9	5	1.534
ouabain_dome	ouabain_e9	6	1.348
ouabain_dome	ouabain_e9	7	1.092
ouabain_dome	ouabain_e9	8	1.209
ouabain_dome	ouabain_e9	9	1.174
ouabain_dome	ouabain_e9	10	1.723
ouabain_dome	ouabain_e9	11	1.68
ouabain_dome	ouabain_e9	12	1.422
ouabain_dome	ouabain_e9	13	1.421
ouabain_dome	ouabain_e9	14	1.547
ouabain_dome	ouabain_e9	15	1.478
ouabain_dome	ouabain_e9	16	1.218
ouabain_dome	ouabain_e9	17	1.482
ouabain_dome	ouabain_e9	18	1.459
ouabain_dome	ouabain_e9	19	1.312
ouabain_dome	ouabain_e9	20	1.118
wt_dome	wt_7	1	1.44
wt_dome	wt_7	2	1.341
wt_dome	wt_7	3	1.14
wt_dome	wt_7	4	1.13
wt_dome	wt_7	5	1.211
wt_dome	wt_7	6	1.284
wt_dome	wt_7	7	1.189
wt_dome	wt_7	8	1.233
wt_dome	wt_7	9	1.024
wt_dome	wt_7	10	1.372
wt_dome	wt_7	11	1.179
wt_dome	wt_7	12	1.157
wt_dome	wt_7	13	1.486
wt_dome	wt_7	14	1.304
wt_dome	wt_7	15	1.171
wt_dome	wt_7	16	1.258
wt_dome	wt_7	17	1.598
wt_dome	wt_7	18	1.019
wt_dome	wt_7	19	1.206
wt_dome	wt_7	20	1.208
wt_dome	wt_8	1	1.101
wt_dome	wt_8	2	1.312
wt_dome	wt_8	3	1.117
wt_dome	wt_8	4	1.408
wt_dome	wt_8	5	1.155
wt_dome	wt_8	6	1.343
wt_dome	wt_8	7	1.088
wt_dome	wt_8	8	1.163
wt_dome	wt_8	9	1.057
wt_dome	wt_8	10	1.136
wt_dome	wt_8	11	1.207
wt_dome	wt_8	12	1.34
wt_dome	wt_8	13	1.208
wt_dome	wt_8	14	1.147
wt_dome	wt_8	15	1.093
wt_dome	wt_8	16	1.177
wt_dome	wt_8	17	1.456
wt_dome	wt_8	18	1.015
wt_dome	wt_8	19	1.067
wt_dome	wt_8	20	1.022
wt_dome	wt_e29	1	1.354
wt_dome	wt_e29	2	1.276
wt_dome	wt_e29	3	1.277
wt_dome	wt_e29	4	1.321
wt_dome	wt_e29	5	1.332
wt_dome	wt_e29	6	1.248
wt_dome	wt_e29	7	1.71
wt_dome	wt_e29	8	1.121
wt_dome	wt_e29	9	1.112
wt_dome	wt_e29	10	1.327
wt_dome	wt_e29	11	1.133
wt_dome	wt_e29	12	1.024
wt_dome	wt_e29	13	1.7
wt_dome	wt_e29	14	1.269
wt_dome	wt_e29	15	1.301
wt_dome	wt_e29	16	1.54
wt_dome	wt_e29	17	1.178
wt_dome	wt_e29	18	1.09
wt_dome	wt_e29	19	1.449
wt_dome	wt_e29	20	1.279
wt_dome	wt_e30	1	1.227
wt_dome	wt_e30	2	1.214
wt_dome	wt_e30	3	1.144
wt_dome	wt_e30	4	1.472
wt_dome	wt_e30	5	1.324
wt_dome	wt_e30	6	1.464
wt_dome	wt_e30	7	1.067
wt_dome	wt_e30	8	1.032
wt_dome	wt_e30	9	1.354
wt_dome	wt_e30	10	1.339
wt_dome	wt_e30	11	1.153
wt_dome	wt_e30	12	1.74
wt_dome	wt_e30	13	1.214
wt_dome	wt_e30	14	1.106
wt_dome	wt_e30	15	1.944
wt_dome	wt_e30	16	1.534
wt_dome	wt_e30	17	1.133
wt_dome	wt_e30	18	1.384
wt_dome	wt_e30	19	1.036
wt_dome	wt_e30	20	1.126

## Sheet: ExtendedDataFigure_3i
Panel_i
condition_stage	embryo_id	nucleus_id_perembryo	nucleus_area
mannitol_dome	mannitol_2	1	88.096
mannitol_dome	mannitol_2	2	116.349
mannitol_dome	mannitol_2	3	101.805
mannitol_dome	mannitol_2	4	112.534
mannitol_dome	mannitol_2	5	97.037
mannitol_dome	mannitol_2	6	114.203
mannitol_dome	mannitol_2	7	89.646
mannitol_dome	mannitol_2	8	107.17
mannitol_dome	mannitol_2	9	85.235
mannitol_dome	mannitol_2	10	125.29
mannitol_dome	mannitol_2	11	74.149
mannitol_dome	mannitol_2	12	122.548
mannitol_dome	mannitol_2	13	112.057
mannitol_dome	mannitol_2	14	108.481
mannitol_dome	mannitol_2	15	61.751
mannitol_dome	mannitol_2	16	79.513
mannitol_dome	mannitol_2	17	91.196
mannitol_dome	mannitol_2	18	109.315
mannitol_dome	mannitol_2	19	82.374
mannitol_dome	mannitol_2	20	112.653
mannitol_dome	mannitol_3	1	93.103
mannitol_dome	mannitol_3	2	83.208
mannitol_dome	mannitol_3	3	119.448
mannitol_dome	mannitol_3	4	68.665
mannitol_dome	mannitol_3	5	84.043
mannitol_dome	mannitol_3	6	106.693
mannitol_dome	mannitol_3	7	107.527
mannitol_dome	mannitol_3	8	78.559
mannitol_dome	mannitol_3	9	124.574
mannitol_dome	mannitol_3	10	82.016
mannitol_dome	mannitol_3	11	115.514
mannitol_dome	mannitol_3	12	95.01
mannitol_dome	mannitol_3	13	105.381
mannitol_dome	mannitol_3	14	123.859
mannitol_dome	mannitol_3	15	67.473
mannitol_dome	mannitol_3	16	96.322
mannitol_dome	mannitol_3	17	118.971
mannitol_dome	mannitol_3	18	85.116
mannitol_dome	mannitol_3	19	67.354
mannitol_dome	mannitol_3	20	94.057
mannitol_dome	mannitol_e9	1	52.921
mannitol_dome	mannitol_e9	2	92.535
mannitol_dome	mannitol_e9	3	108.051
mannitol_dome	mannitol_e9	4	73.287
mannitol_dome	mannitol_e9	5	73.21
mannitol_dome	mannitol_e9	6	62.951
mannitol_dome	mannitol_e9	7	114.78
mannitol_dome	mannitol_e9	8	88.701
mannitol_dome	mannitol_e9	9	102.007
mannitol_dome	mannitol_e9	10	93.043
mannitol_dome	mannitol_e9	11	85.958
mannitol_dome	mannitol_e9	12	104.826
mannitol_dome	mannitol_e9	13	82.301
mannitol_dome	mannitol_e9	14	104.267
mannitol_dome	mannitol_e9	15	88.243
mannitol_dome	mannitol_e9	16	91.164
mannitol_dome	mannitol_e9	17	93.424
mannitol_dome	mannitol_e9	18	69.731
mannitol_dome	mannitol_e9	19	95.455
mannitol_dome	mannitol_e9	20	86.009
ouabain_dome	ouabain_7	1	133.753
ouabain_dome	ouabain_7	2	112.057
ouabain_dome	ouabain_7	3	125.528
ouabain_dome	ouabain_7	4	92.626
ouabain_dome	ouabain_7	5	113.011
ouabain_dome	ouabain_7	6	140.191
ouabain_dome	ouabain_7	7	120.76
ouabain_dome	ouabain_7	8	109.077
ouabain_dome	ouabain_7	9	92.149
ouabain_dome	ouabain_7	10	100.613
ouabain_dome	ouabain_7	11	135.065
ouabain_dome	ouabain_7	12	132.561
ouabain_dome	ouabain_7	13	117.541
ouabain_dome	ouabain_7	14	82.136
ouabain_dome	ouabain_7	15	133.634
ouabain_dome	ouabain_7	16	90.48
ouabain_dome	ouabain_7	17	115.872
ouabain_dome	ouabain_7	18	116.23
ouabain_dome	ouabain_7	19	85.95
ouabain_dome	ouabain_7	20	96.918
ouabain_dome	ouabain_e7	1	88.447
ouabain_dome	ouabain_e7	2	74.099
ouabain_dome	ouabain_e7	3	87.304
ouabain_dome	ouabain_e7	4	83.266
ouabain_dome	ouabain_e7	5	72.88
ouabain_dome	ouabain_e7	6	99.798
ouabain_dome	ouabain_e7	7	97.182
ouabain_dome	ouabain_e7	8	56.628
ouabain_dome	ouabain_e7	9	95.608
ouabain_dome	ouabain_e7	10	115.085
ouabain_dome	ouabain_e7	11	97.842
ouabain_dome	ouabain_e7	12	104.191
ouabain_dome	ouabain_e7	13	101.804
ouabain_dome	ouabain_e7	14	94.643
ouabain_dome	ouabain_e7	15	77.553
ouabain_dome	ouabain_e7	16	94.287
ouabain_dome	ouabain_e7	17	98.325
ouabain_dome	ouabain_e7	18	89.412
ouabain_dome	ouabain_e7	19	116.862
ouabain_dome	ouabain_e7	20	96.623
ouabain_dome	ouabain_e9	1	85.069
ouabain_dome	ouabain_e9	2	90.402
ouabain_dome	ouabain_e9	3	74.505
ouabain_dome	ouabain_e9	4	96.674
ouabain_dome	ouabain_e9	5	86.034
ouabain_dome	ouabain_e9	6	98.299
ouabain_dome	ouabain_e9	7	85.78
ouabain_dome	ouabain_e9	8	99.569
ouabain_dome	ouabain_e9	9	78.594
ouabain_dome	ouabain_e9	10	83.063
ouabain_dome	ouabain_e9	11	84.815
ouabain_dome	ouabain_e9	12	75.216
ouabain_dome	ouabain_e9	13	79.229
ouabain_dome	ouabain_e9	14	98.833
ouabain_dome	ouabain_e9	15	79.711
ouabain_dome	ouabain_e9	16	102.769
ouabain_dome	ouabain_e9	17	89.005
ouabain_dome	ouabain_e9	18	102.489
ouabain_dome	ouabain_e9	19	93.398
ouabain_dome	ouabain_e9	20	70.544
wt_dome	wt_8	1	126.482
wt_dome	wt_8	2	80.705
wt_dome	wt_8	3	110.984
wt_dome	wt_8	4	100.732
wt_dome	wt_8	5	96.083
wt_dome	wt_8	6	100.852
wt_dome	wt_8	7	112.415
wt_dome	wt_8	8	83.804
wt_dome	wt_8	9	95.964
wt_dome	wt_8	10	111.819
wt_dome	wt_8	11	105.501
wt_dome	wt_8	12	109.196
wt_dome	wt_8	13	129.819
wt_dome	wt_8	14	82.016
wt_dome	wt_8	15	83.924
wt_dome	wt_8	16	97.394
wt_dome	wt_8	17	78.678
wt_dome	wt_8	18	87.381
wt_dome	wt_8	19	105.381
wt_dome	wt_8	20	115.276
wt_dome	wt_e29	1	71.915
wt_dome	wt_e29	2	127.096
wt_dome	wt_e29	3	89.158
wt_dome	wt_e29	4	86.948
wt_dome	wt_e29	5	70.544
wt_dome	wt_e29	6	113.688
wt_dome	wt_e29	7	71.763
wt_dome	wt_e29	8	80.676
wt_dome	wt_e29	9	83.216
wt_dome	wt_e29	10	71.128
wt_dome	wt_e29	11	92.484
wt_dome	wt_e29	12	94.389
wt_dome	wt_e29	13	120.316
wt_dome	wt_e29	14	108.965
wt_dome	wt_e29	15	89.081
wt_dome	wt_e29	16	111.123
wt_dome	wt_e29	17	101.194
wt_dome	wt_e29	18	109.092
wt_dome	wt_e29	19	83.317
wt_dome	wt_e29	20	84.333
wt_dome	wt_e30	1	71.433
wt_dome	wt_e30	2	94.008
wt_dome	wt_e30	3	105.918
wt_dome	wt_e30	4	120.062
wt_dome	wt_e30	5	98.426
wt_dome	wt_e30	6	108.787
wt_dome	wt_e30	7	73.617
wt_dome	wt_e30	8	80.143
wt_dome	wt_e30	9	99.163
wt_dome	wt_e30	10	101.626
wt_dome	wt_e30	11	70.722
wt_dome	wt_e30	12	110.717
wt_dome	wt_e30	13	90.63
wt_dome	wt_e30	14	127.172
wt_dome	wt_e30	15	96.979
wt_dome	wt_e30	16	120.214
wt_dome	wt_e30	17	99.721
wt_dome	wt_e30	18	97.157
wt_dome	wt_e30	19	112.901
wt_dome	wt_e30	20	112.774

## Sheet: ExtendedDataFigure_3j
Panel_j
condition_stage	embryo_id	nucleus_id_perembryo	nucleus_aspect_ratio
mannitol_dome	mannitol_2	1	1.381
mannitol_dome	mannitol_2	2	1.122
mannitol_dome	mannitol_2	3	1.085
mannitol_dome	mannitol_2	4	1.143
mannitol_dome	mannitol_2	5	1.097
mannitol_dome	mannitol_2	6	1.064
mannitol_dome	mannitol_2	7	1.134
mannitol_dome	mannitol_2	8	1.121
mannitol_dome	mannitol_2	9	1.173
mannitol_dome	mannitol_2	10	1.221
mannitol_dome	mannitol_2	11	1.118
mannitol_dome	mannitol_2	12	1.114
mannitol_dome	mannitol_2	13	1.129
mannitol_dome	mannitol_2	14	1.021
mannitol_dome	mannitol_2	15	1.129
mannitol_dome	mannitol_2	16	1.241
mannitol_dome	mannitol_2	17	1.06
mannitol_dome	mannitol_2	18	1.087
mannitol_dome	mannitol_2	19	1.226
mannitol_dome	mannitol_2	20	1.218
mannitol_dome	mannitol_3	1	1.071
mannitol_dome	mannitol_3	2	1.038
mannitol_dome	mannitol_3	3	1.078
mannitol_dome	mannitol_3	4	1.251
mannitol_dome	mannitol_3	5	1.022
mannitol_dome	mannitol_3	6	1.065
mannitol_dome	mannitol_3	7	1.058
mannitol_dome	mannitol_3	8	1.036
mannitol_dome	mannitol_3	9	1.06
mannitol_dome	mannitol_3	10	1.025
mannitol_dome	mannitol_3	11	1.011
mannitol_dome	mannitol_3	12	1.052
mannitol_dome	mannitol_3	13	1.044
mannitol_dome	mannitol_3	14	1.072
mannitol_dome	mannitol_3	15	1.294
mannitol_dome	mannitol_3	16	1.185
mannitol_dome	mannitol_3	17	1.074
mannitol_dome	mannitol_3	18	1.151
mannitol_dome	mannitol_3	19	1.046
mannitol_dome	mannitol_3	20	1.022
mannitol_dome	mannitol_e9	1	1.781
mannitol_dome	mannitol_e9	2	1.128
mannitol_dome	mannitol_e9	3	1.117
mannitol_dome	mannitol_e9	4	1.255
mannitol_dome	mannitol_e9	5	1.157
mannitol_dome	mannitol_e9	6	1.176
mannitol_dome	mannitol_e9	7	1.045
mannitol_dome	mannitol_e9	8	1.098
mannitol_dome	mannitol_e9	9	1.084
mannitol_dome	mannitol_e9	10	1.145
mannitol_dome	mannitol_e9	11	1.074
mannitol_dome	mannitol_e9	12	1.183
mannitol_dome	mannitol_e9	13	1.157
mannitol_dome	mannitol_e9	14	1.085
mannitol_dome	mannitol_e9	15	1.181
mannitol_dome	mannitol_e9	16	1.043
mannitol_dome	mannitol_e9	17	1.071
mannitol_dome	mannitol_e9	18	1.053
mannitol_dome	mannitol_e9	19	1.036
mannitol_dome	mannitol_e9	20	1.061
ouabain_dome	ouabain_7	1	1.132
ouabain_dome	ouabain_7	2	1.19
ouabain_dome	ouabain_7	3	1.043
ouabain_dome	ouabain_7	4	1.19
ouabain_dome	ouabain_7	5	1.296
ouabain_dome	ouabain_7	6	1.18
ouabain_dome	ouabain_7	7	1.236
ouabain_dome	ouabain_7	8	1.34
ouabain_dome	ouabain_7	9	1.254
ouabain_dome	ouabain_7	10	1.069
ouabain_dome	ouabain_7	11	1.089
ouabain_dome	ouabain_7	12	1.214
ouabain_dome	ouabain_7	13	1.363
ouabain_dome	ouabain_7	14	1.424
ouabain_dome	ouabain_7	15	1.164
ouabain_dome	ouabain_7	16	1.234
ouabain_dome	ouabain_7	17	1.098
ouabain_dome	ouabain_7	18	1.354
ouabain_dome	ouabain_7	19	1.065
ouabain_dome	ouabain_7	20	1.251
ouabain_dome	ouabain_e7	1	1.109
ouabain_dome	ouabain_e7	2	1.082
ouabain_dome	ouabain_e7	3	1.192
ouabain_dome	ouabain_e7	4	1.174
ouabain_dome	ouabain_e7	5	1.199
ouabain_dome	ouabain_e7	6	1.126
ouabain_dome	ouabain_e7	7	1.04
ouabain_dome	ouabain_e7	8	1.38
ouabain_dome	ouabain_e7	9	1.245
ouabain_dome	ouabain_e7	10	1.059
ouabain_dome	ouabain_e7	11	1.249
ouabain_dome	ouabain_e7	12	1.135
ouabain_dome	ouabain_e7	13	1.107
ouabain_dome	ouabain_e7	14	1.161
ouabain_dome	ouabain_e7	15	1.157
ouabain_dome	ouabain_e7	16	1.211
ouabain_dome	ouabain_e7	17	1.041
ouabain_dome	ouabain_e7	18	1.081
ouabain_dome	ouabain_e7	19	1.049
ouabain_dome	ouabain_e7	20	1.122
ouabain_dome	ouabain_e9	1	1.076
ouabain_dome	ouabain_e9	2	1.069
ouabain_dome	ouabain_e9	3	1.056
ouabain_dome	ouabain_e9	4	1.116
ouabain_dome	ouabain_e9	5	1.095
ouabain_dome	ouabain_e9	6	1.029
ouabain_dome	ouabain_e9	7	1.138
ouabain_dome	ouabain_e9	8	1.237
ouabain_dome	ouabain_e9	9	1.109
ouabain_dome	ouabain_e9	10	1.086
ouabain_dome	ouabain_e9	11	1.044
ouabain_dome	ouabain_e9	12	1.16
ouabain_dome	ouabain_e9	13	1.3
ouabain_dome	ouabain_e9	14	1.085
ouabain_dome	ouabain_e9	15	1.169
ouabain_dome	ouabain_e9	16	1.185
ouabain_dome	ouabain_e9	17	1.078
ouabain_dome	ouabain_e9	18	1.016
ouabain_dome	ouabain_e9	19	1.074
ouabain_dome	ouabain_e9	20	1.092
wt_dome	wt_8	1	1.078
wt_dome	wt_8	2	1.014
wt_dome	wt_8	3	1.044
wt_dome	wt_8	4	1.015
wt_dome	wt_8	5	1.055
wt_dome	wt_8	6	1.039
wt_dome	wt_8	7	1.087
wt_dome	wt_8	8	1.051
wt_dome	wt_8	9	1.081
wt_dome	wt_8	10	1.113
wt_dome	wt_8	11	1.097
wt_dome	wt_8	12	1.08
wt_dome	wt_8	13	1.112
wt_dome	wt_8	14	1.067
wt_dome	wt_8	15	1.069
wt_dome	wt_8	16	1.094
wt_dome	wt_8	17	1.065
wt_dome	wt_8	18	1.117
wt_dome	wt_8	19	1.075
wt_dome	wt_8	20	1.073
wt_dome	wt_e29	1	1.199
wt_dome	wt_e29	2	1.297
wt_dome	wt_e29	3	1.206
wt_dome	wt_e29	4	1.408
wt_dome	wt_e29	5	1.418
wt_dome	wt_e29	6	1.157
wt_dome	wt_e29	7	1.087
wt_dome	wt_e29	8	1.367
wt_dome	wt_e29	9	1.072
wt_dome	wt_e29	10	1.186
wt_dome	wt_e29	11	1.218
wt_dome	wt_e29	12	1.202
wt_dome	wt_e29	13	1.23
wt_dome	wt_e29	14	1.203
wt_dome	wt_e29	15	1.172
wt_dome	wt_e29	16	1.138
wt_dome	wt_e29	17	1.26
wt_dome	wt_e29	18	1.206
wt_dome	wt_e29	19	1.281
wt_dome	wt_e29	20	1.529
wt_dome	wt_e30	1	1.117
wt_dome	wt_e30	2	1.134
wt_dome	wt_e30	3	1.052
wt_dome	wt_e30	4	1.065
wt_dome	wt_e30	5	1.247
wt_dome	wt_e30	6	1.071
wt_dome	wt_e30	7	1.671
wt_dome	wt_e30	8	1.19
wt_dome	wt_e30	9	1.084
wt_dome	wt_e30	10	1.08
wt_dome	wt_e30	11	1.259
wt_dome	wt_e30	12	1.066
wt_dome	wt_e30	13	1.032
wt_dome	wt_e30	14	1.169
wt_dome	wt_e30	15	1.092
wt_dome	wt_e30	16	1.1
wt_dome	wt_e30	17	1.135
wt_dome	wt_e30	18	1.326
wt_dome	wt_e30	19	1.113
wt_dome	wt_e30	20	1.049

## Sheet: ExtendedDataFigure_3k
Panel_k
condition_stage	embryo_id	dividing	notdividing	total	fraction
wt_dome	wt_8	33	202	235	0.140426
wt_dome	wt_e30	26	154	180	0.144444
wt_dome	wt_e29	25	166	191	0.13089
mannitol_dome	mannitol_e9	25	146	171	0.146199
mannitol_dome	mannitol_2	22	153	175	0.125714
mannitol_dome	mannitol_3	15	173	188	0.0797872
ouabain_dome	ouabain_7	25	156	181	0.138122
ouabain_dome	ouabain_e7	28	199	227	0.123348
ouabain_dome	ouabain_e9	19	184	203	0.0935961

[truncated: 5 more sheets: ExtendedDataFigure_3l, ExtendedDataFigure_3m, ExtendedDataFigure_3n, ExtendedDataFigure_3o, ExtendedDataFigure_3p]
