# Supplementary material for: Adhesion-driven rigidity transition decoupled from density-driven jamming triggers epithelial organization in embryonic tissues
Source: Nat Phys. 2026 Jun 2;22(6):941–53. doi: 10.1038/s41567-026-03276-6 (PMC13271890; doi:10.1038/s41567-026-03276-6)
Supplement: Supplementary file 22 — Statistical source data. [file 41567_2026_3276_MOESM22_ESM.xlsx]

## Sheet: ExtendedDataFigure_4c
Panel_c'
condition_stage	sample_id	alpha
cry2_dome	cry2_e1	0.881736
cry2_dome	cry2_e2	0.894566
cry2_dome	cry2_e3	0.874547
cry2_dome	cry2_e4	0.865191
orho_dome	orho_e1	0.803198
orho_dome	orho_e2	0.808855
orho_dome	orho_e3	0.799007
orho_dome	orho_e4	0.826751
orho_dome	orho_e5	0.778898
orho_dome	orho_e6	0.789516
orho_dark_dome	orho_dark_e1	0.893108
orho_dark_dome	orho_dark_e2	0.874228
orho_dark_dome	orho_dark_e3	0.894961
wt_dome	wt_e1	0.881502
wt_dome	wt_e2	0.890339
wt_dome	wt_e3	0.859167
wt_dome	wt_e4	0.875056
wt_dome	wt_e5	0.897519
wt_dome	wt_e6	0.897455
wt_dome	wt_e7	0.865276
wt_dome	wt_e8	0.887379
wt_dome	wt_e9	0.880264
wt_dome	wt_e10	0.885198

## Sheet: ExtendedDataFigure_4d
Panel_d
P-MLC
condition_stage	embryo_id	cell_index_perembryo	mean_fluid	mean_cell	intensity_ratio
cry2_dome	cry2_01-1-Block5	1	37.501	25.811	1.45291
cry2_dome	cry2_01-1-Block5	2	33.991	30.593	1.11107
cry2_dome	cry2_01-1-Block5	3	42.527	30.883	1.37704
cry2_dome	cry2_01-1-Block5	4	34.837	40.078	0.86923
cry2_dome	cry2_01-1-Block5	5	39.623	28.336	1.39833
cry2_dome	cry2_01-1-Block5	6	27.404	25.303	1.08303
cry2_dome	cry2_01-1-Block5	7	43.834	32.655	1.34234
cry2_dome	cry2_01-1-Block5	8	51.018	36.5	1.39775
cry2_dome	cry2_01-1-Block5	9	41.439	34.519	1.20047
cry2_dome	cry2_01-1-Block5	10	36.034	41.113	0.876462
cry2_dome	cry2_01-Block12	1	18.855	17.886	1.05418
cry2_dome	cry2_01-Block12	2	34.579	21.176	1.63293
cry2_dome	cry2_01-Block12	3	32.242	24.085	1.33868
cry2_dome	cry2_01-Block12	4	39.631	26.756	1.4812
cry2_dome	cry2_01-Block12	5	43.086	30.684	1.40418
cry2_dome	cry2_01-Block12	6	29.89	19.625	1.52306
cry2_dome	cry2_01-Block12	7	26.65	23.544	1.13192
cry2_dome	cry2_01-Block12	8	31.143	23.556	1.32208
cry2_dome	cry2_01-Block12	9	29.763	18.486	1.61003
cry2_dome	cry2_01-Block12	10	33.292	27.55	1.20842
cry2_dome	cry2_01-Block10	1	30.045	17.451	1.72168
cry2_dome	cry2_01-Block10	2	22.447	16.675	1.34615
cry2_dome	cry2_01-Block10	3	21.226	16.221	1.30855
cry2_dome	cry2_01-Block10	4	20.463	15.481	1.32181
cry2_dome	cry2_01-Block10	5	17.689	13.104	1.34989
cry2_dome	cry2_01-Block10	6	23.061	13.135	1.75569
cry2_dome	cry2_01-Block10	7	29.521	20.698	1.42627
cry2_dome	cry2_01-Block10	8	35.797	37.36	0.958164
cry2_dome	cry2_01-Block10	9	34.4	25.454	1.35146
cry2_dome	cry2_01-Block10	10	23.161	15.966	1.45065
orho_dome	orho_01-Block4	1	18.156	19.893	0.912683
orho_dome	orho_01-Block4	2	23.273	19.06	1.22104
orho_dome	orho_01-Block4	3	21.029	18.189	1.15614
orho_dome	orho_01-Block4	4	24.394	24.565	0.993039
orho_dome	orho_01-Block4	5	20.217	17.845	1.13292
orho_dome	orho_01-Block4	6	20.304	20.748	0.9786
orho_dome	orho_01-Block4	7	30.873	35.159	0.878097
orho_dome	orho_01-Block4	8	36.837	23.904	1.54104
orho_dome	orho_01-Block4	9	39.294	27.601	1.42364
orho_dome	orho_01-Block4	10	30.187	24.318	1.24134
orho_dome	orho_01-1-Block14	1	36.661	32.401	1.13148
orho_dome	orho_01-1-Block14	2	43.032	28.83	1.49261
orho_dome	orho_01-1-Block14	3	28.155	29.246	0.962696
orho_dome	orho_01-1-Block14	4	37.401	41.275	0.906142
orho_dome	orho_01-1-Block14	5	38.985	29.44	1.32422
orho_dome	orho_01-1-Block14	6	29.886	26.688	1.11983
orho_dome	orho_01-1-Block14	7	23.434	21.414	1.09433
orho_dome	orho_01-1-Block14	8	30.29	28.872	1.04911
orho_dome	orho_01-1-Block14	9	19.523	21.522	0.907118
orho_dome	orho_01-1-Block14	10	20.859	24.152	0.863655
orho_dome	orho_01-1-Block21	1	53.165	47.423	1.12108
orho_dome	orho_01-1-Block21	2	45.247	36.693	1.23312
orho_dome	orho_01-1-Block21	3	49.395	43.687	1.13066
orho_dome	orho_01-1-Block21	4	48.905	31.745	1.54056
orho_dome	orho_01-1-Block21	5	54.245	30.367	1.78631
orho_dome	orho_01-1-Block21	6	49.932	39.557	1.26228
orho_dome	orho_01-1-Block21	7	43.831	37.189	1.1786
orho_dome	orho_01-1-Block21	8	39.15	30.837	1.26958
orho_dome	orho_01-1-Block21	9	67.196	53.834	1.24821
orho_dome	orho_01-1-Block21	10	62.6	63.021	0.99332
orho_dome	orho_01-Block1	1	43.345	41.482	1.04491
orho_dome	orho_01-Block1	2	55	51.749	1.06282
orho_dome	orho_01-Block1	3	39.625	43.299	0.915148
orho_dome	orho_01-Block1	4	30.371	26.766	1.13469
orho_dome	orho_01-Block1	5	36.478	27.49	1.32696
orho_dome	orho_01-Block1	6	27.347	26.76	1.02194
orho_dome	orho_01-Block1	7	28.019	22.697	1.23448
orho_dome	orho_01-Block1	8	25.63	24.636	1.04035
orho_dome	orho_01-Block1	9	23.565	20.753	1.1355
orho_dome	orho_01-Block1	10	28.899	20.873	1.38452

## Sheet: ExtendedDataFigure_4e
Panel_e
F-actin (phalloidin)
condition_stage	embryo_id	cell_index_perembryo	mean_fluid	mean_cell	intensity_ratio
orho_dome	orho-2_Block10	1	72.63	93.213	0.779183
orho_dome	orho-2_Block10	2	88.197	99.317	0.888035
orho_dome	orho-2_Block10	3	94.368	99.156	0.951712
orho_dome	orho-2_Block10	4	78.346	66.183	1.18378
orho_dome	orho-2_Block10	5	75.14	66.098	1.1368
orho_dome	orho-2_Block10	6	73.211	85.275	0.858528
orho_dome	orho-2_Block10	7	60.042	102.07	0.588243
orho_dome	orho-2_Block10	8	74.553	106.08	0.7028
orho_dome	orho-2_Block10	9	103.609	130.155	0.796043
orho_dome	orho-2_Block10	10	92.426	98.198	0.941221
cry2_dome	cry2-2_Block16	1	72.376	62.533	1.1574
cry2_dome	cry2-2_Block16	2	75.727	72.049	1.05105
cry2_dome	cry2-2_Block16	3	61.072	55.493	1.10054
cry2_dome	cry2-2_Block16	4	49.691	47.63	1.04327
cry2_dome	cry2-2_Block16	5	54.474	56.516	0.963869
cry2_dome	cry2-2_Block16	6	63.111	59.252	1.06513
cry2_dome	cry2-2_Block16	7	80.184	57.09	1.40452
cry2_dome	cry2-2_Block16	8	67.635	71.74	0.942779
cry2_dome	cry2-2_Block16	9	85.475	76.696	1.11446
cry2_dome	cry2-2_Block16	10	48.691	47.642	1.02202
cry2_dome	cry2-2_Block13	1	86.65	98.042	0.883805
cry2_dome	cry2-2_Block13	2	69.974	60.857	1.14981
cry2_dome	cry2-2_Block13	3	95.148	63.729	1.49301
cry2_dome	cry2-2_Block13	4	82.851	70.994	1.16701
cry2_dome	cry2-2_Block13	5	80.591	51.499	1.5649
cry2_dome	cry2-2_Block13	6	90.431	85.096	1.06269
cry2_dome	cry2-2_Block13	7	56.608	71.479	0.791953
cry2_dome	cry2-2_Block13	8	81.688	66.301	1.23208
cry2_dome	cry2-2_Block13	9	88.427	87.974	1.00515
cry2_dome	cry2-2_Block13	10	74.408	75.574	0.984571
orho_dome	orho-2_Block25	1	115.751	125.153	0.924876
orho_dome	orho-2_Block25	2	111.9	105.568	1.05998
orho_dome	orho-2_Block25	3	67.54	88.181	0.765925
orho_dome	orho-2_Block25	4	103.175	104.763	0.984842
orho_dome	orho-2_Block25	5	81.684	87.623	0.932221
orho_dome	orho-2_Block25	6	121.376	137.896	0.8802
orho_dome	orho-2_Block25	7	81.518	88.926	0.916695
orho_dome	orho-2_Block25	8	75.155	67.237	1.11776
orho_dome	orho-2_Block25	9	87.945	80.88	1.08735
orho_dome	orho-2_Block25	10	67.767	71.037	0.953968
cry2_dome	cry2-2_Block2	1	64.866	79.254	0.818457
cry2_dome	cry2-2_Block2	2	87.076	57.959	1.50237
cry2_dome	cry2-2_Block2	3	69.843	70.448	0.991412
cry2_dome	cry2-2_Block2	4	80.717	59.454	1.35764
cry2_dome	cry2-2_Block2	5	67.982	66.892	1.01629
cry2_dome	cry2-2_Block2	6	80.755	71.631	1.12738
cry2_dome	cry2-2_Block2	7	62.824	73.842	0.85079
cry2_dome	cry2-2_Block2	8	119.431	91.212	1.30938
cry2_dome	cry2-2_Block2	9	74.168	84.24	0.880437
cry2_dome	cry2-2_Block2	10	79.897	66.681	1.1982
orho_dome	orho-2_Block16	1	45.955	57.27	0.802427
orho_dome	orho-2_Block16	2	46.772	62.456	0.748879
orho_dome	orho-2_Block16	3	60.186	90.253	0.666859
orho_dome	orho-2_Block16	4	34.789	64.263	0.541354
orho_dome	orho-2_Block16	5	72.822	88.448	0.823331
orho_dome	orho-2_Block16	6	65.788	73.194	0.898817
orho_dome	orho-2_Block16	7	71.118	87.651	0.811377
orho_dome	orho-2_Block16	8	101.984	84.131	1.2122
orho_dome	orho-2_Block16	9	71.799	101.419	0.707944
orho_dome	orho-2_Block16	10	70.269	71.322	0.985236

## Sheet: ExtendedDataFigure_4f
Panel_f
a-catenin-citrine
condition_stage	embryo_id	cell_index_perembryo	mean_fluid	mean_cell	intensity_ratio
cry2-ctrl_dome	cry2-ctrl_e1	1	1.44	2.286	0.629921
cry2-ctrl_dome	cry2-ctrl_e1	2	1.008	2.313	0.435798
cry2-ctrl_dome	cry2-ctrl_e1	3	0.918	2.051	0.447587
cry2-ctrl_dome	cry2-ctrl_e1	4	0.778	1.42	0.547887
cry2-ctrl_dome	cry2-ctrl_e1	5	1.023	1.344	0.761161
cry2-ctrl_dome	cry2-ctrl_e1	6	0.859	1.883	0.456187
cry2-ctrl_dome	cry2-ctrl_e1	7	0.802	1.631	0.491723
cry2-ctrl_dome	cry2-ctrl_e1	8	1.027	2.422	0.42403
cry2-ctrl_dome	cry2-ctrl_e1	9	0.993	1.623	0.61183
cry2-ctrl_dome	cry2-ctrl_e1	10	0.878	1.452	0.604683
cry2-ctrl_dome	cry2-ctrl_e2	1	1.551	1.75	0.886286
cry2-ctrl_dome	cry2-ctrl_e2	2	1.057	2.179	0.485085
cry2-ctrl_dome	cry2-ctrl_e2	3	1.653	2.51	0.658566
cry2-ctrl_dome	cry2-ctrl_e2	4	1.282	1.419	0.903453
cry2-ctrl_dome	cry2-ctrl_e2	5	0.884	1.288	0.686335
cry2-ctrl_dome	cry2-ctrl_e2	6	0.804	1.392	0.577586
cry2-ctrl_dome	cry2-ctrl_e2	7	1.395	2.331	0.598456
cry2-ctrl_dome	cry2-ctrl_e2	8	1.209	2.441	0.495289
cry2-ctrl_dome	cry2-ctrl_e2	9	1.187	2.149	0.55235
cry2-ctrl_dome	cry2-ctrl_e2	10	1.274	1.523	0.836507
cry2-ctrl_dome	cry2-ctrl_e3	1	1.031	1.616	0.637995
cry2-ctrl_dome	cry2-ctrl_e3	2	1.324	1.647	0.803886
cry2-ctrl_dome	cry2-ctrl_e3	3	1.622	2.226	0.728661
cry2-ctrl_dome	cry2-ctrl_e3	4	1.523	1.817	0.838195
cry2-ctrl_dome	cry2-ctrl_e3	5	1.311	2.144	0.611474
cry2-ctrl_dome	cry2-ctrl_e3	6	1.223	2.849	0.429273
cry2-ctrl_dome	cry2-ctrl_e3	7	0.844	1.863	0.453033
cry2-ctrl_dome	cry2-ctrl_e3	8	1.144	1.261	0.907216
cry2-ctrl_dome	cry2-ctrl_e3	9	0.852	1.862	0.457573
cry2-ctrl_dome	cry2-ctrl_e3	10	1.64	2.156	0.760668
cry2-ctrl_dome	cry2-ctrl_e4	1	2.112	4.263	0.495426
cry2-ctrl_dome	cry2-ctrl_e4	2	2.63	3.462	0.759676
cry2-ctrl_dome	cry2-ctrl_e4	3	1.312	2.139	0.613371
cry2-ctrl_dome	cry2-ctrl_e4	4	2.294	3.193	0.718447
cry2-ctrl_dome	cry2-ctrl_e4	5	2.31	3.975	0.581132
cry2-ctrl_dome	cry2-ctrl_e4	6	2.817	6.735	0.418263
cry2-ctrl_dome	cry2-ctrl_e4	7	3.538	6.09	0.580952
cry2-ctrl_dome	cry2-ctrl_e4	8	2.133	2.79	0.764516
cry2-ctrl_dome	cry2-ctrl_e4	9	2.14	2.133	1.00328
cry2-ctrl_dome	cry2-ctrl_e4	10	2.967	4.197	0.706934
orho_dome	orho_e1	1	3	5.636	0.532292
orho_dome	orho_e1	2	4	7.802	0.512689
orho_dome	orho_e1	3	3.64	5.102	0.713446
orho_dome	orho_e1	4	4.049	5.775	0.701126
orho_dome	orho_e1	5	2.649	4.959	0.53418
orho_dome	orho_e1	6	2.39	4.685	0.510139
orho_dome	orho_e1	7	2.377	4.505	0.527636
orho_dome	orho_e1	8	4.167	6.778	0.614783
orho_dome	orho_e1	9	3.929	6.48	0.606327
orho_dome	orho_e1	10	2.686	4.026	0.667163
orho_dome	orho_e3	1	1.402	3.937	0.356109
orho_dome	orho_e3	2	2.302	4.19	0.549403
orho_dome	orho_e3	3	2.243	2.948	0.760855
orho_dome	orho_e3	4	2.415	3.805	0.634691
orho_dome	orho_e3	5	1.95	3.693	0.528026
orho_dome	orho_e3	6	1.811	2.97	0.609764
orho_dome	orho_e3	7	1.682	3.408	0.493545
orho_dome	orho_e3	8	1.85	2.972	0.622476
orho_dome	orho_e3	9	1.88	3.34	0.562874
orho_dome	orho_e3	10	1.631	3.924	0.415647
orho_dome	orho_e4	1	0.872	1.731	0.503755
orho_dome	orho_e4	2	0.967	1.927	0.501816
orho_dome	orho_e4	3	0.95	1.713	0.554583
orho_dome	orho_e4	4	0.938	1.758	0.533561
orho_dome	orho_e4	5	1.458	2.369	0.61545
orho_dome	orho_e4	6	1.004	1.537	0.653221
orho_dome	orho_e4	7	0.891	1.474	0.604478
orho_dome	orho_e4	8	0.862	1.804	0.477827
orho_dome	orho_e4	9	1.357	2.793	0.485858
orho_dome	orho_e4	10	0.849	1.395	0.608602
orho_dome	orho_e5	1	1.424	3.052	0.466579
orho_dome	orho_e5	2	2.557	3.59	0.712256
orho_dome	orho_e5	3	1.873	3.038	0.616524
orho_dome	orho_e5	4	1.477	3.238	0.456146
orho_dome	orho_e5	5	2.502	6.024	0.415339
orho_dome	orho_e5	6	1.419	2	0.7095
orho_dome	orho_e5	7	1.823	2.537	0.718565
orho_dome	orho_e5	8	1.677	3.151	0.532212
orho_dome	orho_e5	9	1.191	2.225	0.535281
orho_dome	orho_e5	10	1.997	4.099	0.487192

## Sheet: ExtendedDataFigure_4g
Panel_g
E-cadherin
condition_stage	embryo_id	cell_index_perembryo	mean_fluid	mean_cell	intensity_ratio
cry2_dome	cry2_01-1-Block5	1	10.526	48.259	0.218115
cry2_dome	cry2_01-1-Block5	2	6.993	35.6	0.196433
cry2_dome	cry2_01-1-Block5	3	10.485	36.973	0.283585
cry2_dome	cry2_01-1-Block5	4	12.821	51.797	0.247524
cry2_dome	cry2_01-1-Block5	5	11.911	32.157	0.370401
cry2_dome	cry2_01-1-Block5	6	6.067	33.183	0.182835
cry2_dome	cry2_01-1-Block5	7	9.137	41.7	0.219113
cry2_dome	cry2_01-1-Block5	8	13.101	34.221	0.382835
cry2_dome	cry2_01-1-Block5	9	9.394	49.178	0.19102
cry2_dome	cry2_01-1-Block5	10	5.685	50.571	0.112416
cry2_dome	cry2_01-Block12	1	6.067	26.989	0.224795
cry2_dome	cry2_01-Block12	2	9.926	41.261	0.240566
cry2_dome	cry2_01-Block12	3	6.009	47.448	0.126644
cry2_dome	cry2_01-Block12	4	9.047	39.202	0.230779
cry2_dome	cry2_01-Block12	5	9.058	38.549	0.234974
cry2_dome	cry2_01-Block12	6	4.881	30.15	0.161891
cry2_dome	cry2_01-Block12	7	7.886	41.034	0.192182
cry2_dome	cry2_01-Block12	8	9.225	51.701	0.17843
cry2_dome	cry2_01-Block12	9	7.185	31.832	0.225716
cry2_dome	cry2_01-Block12	10	8.941	52.709	0.169629
cry2_dome	cry2_01-Block10	1	8.964	26.075	0.343778
cry2_dome	cry2_01-Block10	2	4.605	32.278	0.142667
cry2_dome	cry2_01-Block10	3	5.944	23.27	0.255436
cry2_dome	cry2_01-Block10	4	6.389	32.125	0.198879
cry2_dome	cry2_01-Block10	5	4.202	37.793	0.111185
cry2_dome	cry2_01-Block10	6	9.049	31.856	0.28406
cry2_dome	cry2_01-Block10	7	7.295	37.878	0.192592
cry2_dome	cry2_01-Block10	8	7.415	38.301	0.193598
cry2_dome	cry2_01-Block10	9	6.97	29.835	0.233618
cry2_dome	cry2_01-Block10	10	6.738	31.75	0.21222
cry2_dome	cry2-2_Block16	1	17.883	65.117	0.274629
cry2_dome	cry2-2_Block16	2	29.123	67.767	0.429752
cry2_dome	cry2-2_Block16	3	25.14	41.907	0.5999
cry2_dome	cry2-2_Block16	4	22.483	69.304	0.324411
cry2_dome	cry2-2_Block16	5	19.648	60.69	0.323744
cry2_dome	cry2-2_Block16	6	27.279	52.88	0.515866
cry2_dome	cry2-2_Block16	7	26.238	54.586	0.480673
cry2_dome	cry2-2_Block16	8	28.902	70.823	0.408088
cry2_dome	cry2-2_Block16	9	30.894	55.948	0.552191
cry2_dome	cry2-2_Block16	10	17.182	55.677	0.308601
cry2_dome	cry2-2_Block13	1	38.397	140.037	0.274192
cry2_dome	cry2-2_Block13	2	19.394	77.85	0.24912
cry2_dome	cry2-2_Block13	3	30.305	60.846	0.498061
cry2_dome	cry2-2_Block13	4	33.233	85.463	0.388858
cry2_dome	cry2-2_Block13	5	27.334	63.261	0.432083
cry2_dome	cry2-2_Block13	6	27.052	71.935	0.376062
cry2_dome	cry2-2_Block13	7	27.291	71.397	0.382243
cry2_dome	cry2-2_Block13	8	24.737	52.233	0.473589
cry2_dome	cry2-2_Block13	9	30.828	92.439	0.333496
cry2_dome	cry2-2_Block13	10	28.677	65.836	0.435582
cry2_dome	cry2-2_Block2	1	19.547	66.639	0.293327
cry2_dome	cry2-2_Block2	2	33.685	63.627	0.529414
cry2_dome	cry2-2_Block2	3	20.61	89.362	0.230635
cry2_dome	cry2-2_Block2	4	24.107	56.357	0.427755
cry2_dome	cry2-2_Block2	5	22.273	72.88	0.305612
cry2_dome	cry2-2_Block2	6	28.788	63.934	0.450277
cry2_dome	cry2-2_Block2	7	22.012	58.189	0.378285
cry2_dome	cry2-2_Block2	8	31.017	59.851	0.518237
cry2_dome	cry2-2_Block2	9	24.786	72.306	0.342793
cry2_dome	cry2-2_Block2	10	21.586	49.786	0.433576
orho_dome	orho_01-Block4	1	7.904	43.499	0.181705
orho_dome	orho_01-Block4	2	10.364	31.176	0.332435
orho_dome	orho_01-Block4	3	8.141	41.896	0.194314
orho_dome	orho_01-Block4	4	9.423	31.173	0.302281
orho_dome	orho_01-Block4	5	8.222	34.467	0.238547
orho_dome	orho_01-Block4	6	6.953	30.884	0.225133
orho_dome	orho_01-Block4	7	8.671	32.517	0.266661
orho_dome	orho_01-Block4	8	12.787	31.273	0.408883
orho_dome	orho_01-Block4	9	7.78	40.254	0.193273
orho_dome	orho_01-Block4	10	6.52	42.616	0.152994
orho_dome	orho_01-1-Block14	1	8.058	40.003	0.201435
orho_dome	orho_01-1-Block14	2	11.006	26.849	0.409922
orho_dome	orho_01-1-Block14	3	8.3	39.294	0.211228
orho_dome	orho_01-1-Block14	4	6.168	25.375	0.243074
orho_dome	orho_01-1-Block14	5	9.162	34.444	0.265997
orho_dome	orho_01-1-Block14	6	7.489	31.535	0.237482
orho_dome	orho_01-1-Block14	7	8.097	39.598	0.20448
orho_dome	orho_01-1-Block14	8	7.079	30.092	0.235245
orho_dome	orho_01-1-Block14	9	6.105	30.109	0.202763
orho_dome	orho_01-1-Block14	10	5.535	25.564	0.216515
orho_dome	orho_01-1-Block21	1	8.182	37.866	0.216078
orho_dome	orho_01-1-Block21	2	8.304	38.032	0.218342
orho_dome	orho_01-1-Block21	3	11.684	30.267	0.386031
orho_dome	orho_01-1-Block21	4	7.824	40.624	0.192596
orho_dome	orho_01-1-Block21	5	10.976	34.215	0.320795
orho_dome	orho_01-1-Block21	6	10.275	33.452	0.307157
orho_dome	orho_01-1-Block21	7	9.519	38.328	0.248356
orho_dome	orho_01-1-Block21	8	8	34.995	0.228604
orho_dome	orho_01-1-Block21	9	13.8	39.911	0.345769
orho_dome	orho_01-1-Block21	10	8.186	69.313	0.118102
orho_dome	orho_01-Block1	1	7.954	48.012	0.165667
orho_dome	orho_01-Block1	2	7.409	40.925	0.181038
orho_dome	orho_01-Block1	3	9.839	46.904	0.209769
orho_dome	orho_01-Block1	4	8.76	42.595	0.205658
orho_dome	orho_01-Block1	5	11.77	34.739	0.338812
orho_dome	orho_01-Block1	6	9.403	36.04	0.260905
orho_dome	orho_01-Block1	7	6.887	25.421	0.270918
orho_dome	orho_01-Block1	8	7.34	35.058	0.209367
orho_dome	orho_01-Block1	9	4.778	24.979	0.191281
orho_dome	orho_01-Block1	10	6.477	30.786	0.210388
orho_dome	orho-2_Block10	1	20.203	69.948	0.288829
orho_dome	orho-2_Block10	2	34.987	72.55	0.482247
orho_dome	orho-2_Block10	3	25.96	77.839	0.333509
orho_dome	orho-2_Block10	4	28.311	144.097	0.196472
orho_dome	orho-2_Block10	5	18.118	98.284	0.184343
orho_dome	orho-2_Block10	6	22.365	70.965	0.315155
orho_dome	orho-2_Block10	7	21.883	103.812	0.210795
orho_dome	orho-2_Block10	8	25.041	80.344	0.311672
orho_dome	orho-2_Block10	9	32.024	114.602	0.279437
orho_dome	orho-2_Block10	10	25.197	89.943	0.280144
orho_dome	orho-2_Block25	1	20.443	57.556	0.355185
orho_dome	orho-2_Block25	2	27.272	50.652	0.538419
orho_dome	orho-2_Block25	3	23.64	48.08	0.491681
orho_dome	orho-2_Block25	4	24.729	57.727	0.428378
orho_dome	orho-2_Block25	5	27.907	57.104	0.488705
orho_dome	orho-2_Block25	6	19.693	41.007	0.480235
orho_dome	orho-2_Block25	7	24.11	59.338	0.406316
orho_dome	orho-2_Block25	8	25.56	60.562	0.422047
orho_dome	orho-2_Block25	9	19.102	67.924	0.281226
orho_dome	orho-2_Block25	10	16.507	60.878	0.271149
orho_dome	orho-2_Block16	1	20.169	58.063	0.347364
orho_dome	orho-2_Block16	2	16.07	84.888	0.189308
orho_dome	orho-2_Block16	3	17.309	56.537	0.306153
orho_dome	orho-2_Block16	4	18.134	81.139	0.223493
orho_dome	orho-2_Block16	5	28.602	73.846	0.38732
orho_dome	orho-2_Block16	6	18.331	72.66	0.252285
orho_dome	orho-2_Block16	7	28.154	84.339	0.333819
orho_dome	orho-2_Block16	8	24.95	74.81	0.333512
orho_dome	orho-2_Block16	9	18.491	62.583	0.295464
orho_dome	orho-2_Block16	10	22.492	66.179	0.339866

## Sheet: ExtendedDataFigure_4j
Panel_j
condition	embryo_id	time_min	mean_intensity	normalised_intensity
wt	wt_1	0	19007	1
wt	wt_1	10	18508	0.973747
wt	wt_1	20	17588	0.925343
wt	wt_1	30	17081	0.898669
wt	wt_1	40	17302	0.910296
wt	wt_1	50	16145	0.849424
wt	wt_1	65	16976	0.893145
wt	wt_1	75	16036	0.843689
wt	wt_1	88	16290	0.857053
wt	wt_1	98	18409	0.968538
wt	wt_2	0	17102	1
wt	wt_2	10	17079	0.998655
wt	wt_2	20	16590	0.970062
wt	wt_2	30	17176	1.00433
wt	wt_2	40	15820	0.925038
wt	wt_2	50	14806	0.865747
wt	wt_2	65	14919	0.872354
wt	wt_2	75	15015	0.877967
wt	wt_2	88	14887	0.870483
wt	wt_2	98	15961	0.933283
wt	wt_3	0	16069	1
wt	wt_3	10	16037	0.998009
wt	wt_3	20	15932	0.991474
wt	wt_3	30	15125	0.941253
wt	wt_3	40	14986	0.932603
wt	wt_3	50	13797	0.85861
wt	wt_3	65	15122	0.941067
wt	wt_3	75	15059	0.937146
wt	wt_3	88	14900	0.927251
wt	wt_3	98	14655	0.912004
ozgrad	ozgrad_1	0	7967	1
ozgrad	ozgrad_1	10	6487	0.814234
ozgrad	ozgrad_1	20	6107	0.766537
ozgrad	ozgrad_1	30	5823	0.73089
ozgrad	ozgrad_1	40	4105	0.51525
ozgrad	ozgrad_1	50	3807	0.477846
ozgrad	ozgrad_1	65	3162	0.396887
ozgrad	ozgrad_1	75	3008	0.377557
ozgrad	ozgrad_1	88	2540	0.318815
ozgrad	ozgrad_1	98	2676	0.335886
ozgrad	ozgrad_2	0	15389	1
ozgrad	ozgrad_2	10	12247	0.795828
ozgrad	ozgrad_2	20	13552	0.880629
ozgrad	ozgrad_2	30	11572	0.751966
ozgrad	ozgrad_2	40	10295	0.668984
ozgrad	ozgrad_2	50	9553	0.620768
ozgrad	ozgrad_2	65	8503	0.552538
ozgrad	ozgrad_2	75	8268	0.537267
ozgrad	ozgrad_2	88	7512	0.488141
ozgrad	ozgrad_2	98	6695	0.435051
ozgrad	ozgrad_3	0	12697	1
ozgrad	ozgrad_3	10	12132	0.955501
ozgrad	ozgrad_3	20	11087	0.873198
ozgrad	ozgrad_3	30	10806	0.851067
ozgrad	ozgrad_3	40	9720	0.765535
ozgrad	ozgrad_3	50	9963	0.784674
ozgrad	ozgrad_3	65	10155	0.799795
ozgrad	ozgrad_3	75	9036	0.711664
ozgrad	ozgrad_3	88	9218	0.725998
ozgrad	ozgrad_3	98	8937	0.703867

## Sheet: ExtendedDataFigure_4k
Panel_k
condition	embryo_id	time_min	alpha	alpha_sem
wt	wt_1	0	0.853872	0.00508894
wt	wt_1	10	0.855952	0.00548237
wt	wt_1	20	0.875532	0.00430534
wt	wt_1	30	0.890087	0.00444248
wt	wt_1	40	0.896152	0.00382978
wt	wt_1	50	0.864878	0.00513575
wt	wt_1	65	0.862356	0.00486479
wt	wt_1	75	0.8342	0.0055506
wt	wt_1	88	0.806037	0.00581603
wt	wt_1	98	0.786923	0.00856521
wt	wt_2	0	0.826445	0.00673843
wt	wt_2	10	0.842871	0.00586569
wt	wt_2	20	0.892914	0.00504727
wt	wt_2	30	0.867155	0.00593132
wt	wt_2	40	0.851485	0.00649774
wt	wt_2	50	0.829099	0.00642492
wt	wt_2	65	0.815189	0.00652981
wt	wt_2	75	0.809815	0.00713414
wt	wt_2	88	0.802284	0.00786971
wt	wt_2	98	0.794288	0.00718422
wt	wt_3	0	0.835576	0.00582804
wt	wt_3	10	0.849636	0.00588534
wt	wt_3	20	0.895369	0.00447781
wt	wt_3	30	0.862505	0.00508378
wt	wt_3	40	0.827532	0.00615361
wt	wt_3	50	0.823824	0.0055134
wt	wt_3	65	0.807518	0.00610101
wt	wt_3	75	0.803043	0.00641688
wt	wt_3	88	0.809441	0.00523096
wt	wt_3	98	0.801607	0.00591154
ozgrad	ozgrad_1	0	0.863616	0.00814575
ozgrad	ozgrad_1	10	0.865813	0.00433895
ozgrad	ozgrad_1	20	0.913796	0.00307997
ozgrad	ozgrad_1	30	0.908004	0.00256993
ozgrad	ozgrad_1	40	0.902604	0.00290649
ozgrad	ozgrad_1	50	0.908933	0.00237675
ozgrad	ozgrad_1	65	0.90844	0.00240307
ozgrad	ozgrad_1	75	0.913511	0.00203328
ozgrad	ozgrad_1	88	0.909515	0.00224221
ozgrad	ozgrad_1	98	0.907055	0.00239191
ozgrad	ozgrad_2	0	0.838691	0.00704334
ozgrad	ozgrad_2	10	0.884105	0.00445753
ozgrad	ozgrad_2	20	0.891573	0.00417197
ozgrad	ozgrad_2	30	0.89615	0.00376441
ozgrad	ozgrad_2	40	0.895548	0.00359819
ozgrad	ozgrad_2	50	0.892522	0.00507729
ozgrad	ozgrad_2	65	0.884337	0.00438507
ozgrad	ozgrad_2	75	0.904403	0.00299338
ozgrad	ozgrad_2	88	0.904988	0.00320517
ozgrad	ozgrad_2	98	0.902601	0.00327301
ozgrad	ozgrad_3	0	0.842306	0.00568401
ozgrad	ozgrad_3	10	0.867794	0.00522937
ozgrad	ozgrad_3	20	0.901526	0.0031407
ozgrad	ozgrad_3	30	0.906075	0.00237271
ozgrad	ozgrad_3	40	0.899752	0.00265897
ozgrad	ozgrad_3	50	0.896331	0.0029622
ozgrad	ozgrad_3	65	0.901217	0.00482336
ozgrad	ozgrad_3	75	0.898783	0.00303049
ozgrad	ozgrad_3	88	0.896692	0.00318166
ozgrad	ozgrad_3	98	0.904244	0.00411795

## Sheet: ExtendedDataFigure_4l
Panel_l
P-MLC
condition_stage	embryo_id	cell_index_perembryo	mean_fluid	mean_cell	intensity_ratio
ctrl_epiboly	ctrl-ozgrad_Block7	1	72.772	39.056	1.86327
ctrl_epiboly	ctrl-ozgrad_Block7	2	48.098	27.392	1.75591
ctrl_epiboly	ctrl-ozgrad_Block7	3	47.315	30.636	1.54442
ctrl_epiboly	ctrl-ozgrad_Block7	4	63.641	45.715	1.39213
ctrl_epiboly	ctrl-ozgrad_Block7	5	49.47	39.741	1.24481
ctrl_epiboly	ctrl-ozgrad_Block7	6	52.605	45.928	1.14538
ctrl_epiboly	ctrl-ozgrad_Block7	7	60.043	32.241	1.86232
ctrl_epiboly	ctrl-ozgrad_Block7	8	69.348	38.221	1.8144
ctrl_epiboly	ctrl-ozgrad_Block7	9	70.094	51.957	1.34908
ctrl_epiboly	ctrl-ozgrad_Block7	10	69.694	44.687	1.5596
ctrl_epiboly	ctrl-ozgrad_Block5	1	44.885	27.263	1.64637
ctrl_epiboly	ctrl-ozgrad_Block5	2	50.63	32.006	1.58189
ctrl_epiboly	ctrl-ozgrad_Block5	3	38.129	24.14	1.57949
ctrl_epiboly	ctrl-ozgrad_Block5	4	26.723	16.436	1.62588
ctrl_epiboly	ctrl-ozgrad_Block5	5	33.614	18.867	1.78163
ctrl_epiboly	ctrl-ozgrad_Block5	6	34.612	18.215	1.90019
ctrl_epiboly	ctrl-ozgrad_Block5	7	28.756	21.726	1.32358
ctrl_epiboly	ctrl-ozgrad_Block5	8	28.293	24.162	1.17097
ctrl_epiboly	ctrl-ozgrad_Block5	9	34.309	22.295	1.53887
ctrl_epiboly	ctrl-ozgrad_Block5	10	31.002	20.537	1.50957
ctrl_epiboly	ctrl-ozgrad_Block2	1	41.206	31.757	1.29754
ctrl_epiboly	ctrl-ozgrad_Block2	2	40.907	31.148	1.31331
ctrl_epiboly	ctrl-ozgrad_Block2	3	33.019	24.513	1.347
ctrl_epiboly	ctrl-ozgrad_Block2	4	76.735	55.606	1.37998
ctrl_epiboly	ctrl-ozgrad_Block2	5	52.173	47.331	1.1023
ctrl_epiboly	ctrl-ozgrad_Block2	6	42.539	28.099	1.5139
ctrl_epiboly	ctrl-ozgrad_Block2	7	40.455	26.796	1.50974
ctrl_epiboly	ctrl-ozgrad_Block2	8	54.157	25.353	2.13612
ctrl_epiboly	ctrl-ozgrad_Block2	9	50.58	32.614	1.55087
ctrl_epiboly	ctrl-ozgrad_Block2	10	45.82	20.334	2.25337
ozgrad_epiboly	ozgrad_Block7	1	47.859	44.345	1.07924
ozgrad_epiboly	ozgrad_Block7	2	52.916	34.939	1.51453
ozgrad_epiboly	ozgrad_Block7	3	29.707	27.176	1.09313
ozgrad_epiboly	ozgrad_Block7	4	41.254	30.446	1.35499
ozgrad_epiboly	ozgrad_Block7	5	41.308	38.512	1.0726
ozgrad_epiboly	ozgrad_Block7	6	53.408	42.044	1.27029
ozgrad_epiboly	ozgrad_Block7	7	46.911	55.811	0.840533
ozgrad_epiboly	ozgrad_Block7	8	43.636	37.377	1.16746
ozgrad_epiboly	ozgrad_Block7	9	45.713	38.461	1.18855
ozgrad_epiboly	ozgrad_Block7	10	47.28	52.541	0.899869
ozgrad_epiboly	ozgrad_Block8	1	38.107	38.477	0.990384
ozgrad_epiboly	ozgrad_Block8	2	52.049	42.542	1.22347
ozgrad_epiboly	ozgrad_Block8	3	34.208	32.807	1.0427
ozgrad_epiboly	ozgrad_Block8	4	37.096	27.627	1.34274
ozgrad_epiboly	ozgrad_Block8	5	32.966	30.966	1.06459
ozgrad_epiboly	ozgrad_Block8	6	29.18	21.428	1.36177
ozgrad_epiboly	ozgrad_Block8	7	30.299	23.667	1.28022
ozgrad_epiboly	ozgrad_Block8	8	30.849	26.265	1.17453
ozgrad_epiboly	ozgrad_Block8	9	52.314	33.236	1.57402
ozgrad_epiboly	ozgrad_Block8	10	37.668	38.488	0.978695
ozgrad_epiboly	ozgrad_Block1	1	40.951	27.846	1.47062
ozgrad_epiboly	ozgrad_Block1	2	32.091	27.904	1.15005
ozgrad_epiboly	ozgrad_Block1	3	42.049	27.378	1.53587
ozgrad_epiboly	ozgrad_Block1	4	54.98	38.974	1.41068
ozgrad_epiboly	ozgrad_Block1	5	48.509	46.677	1.03925
ozgrad_epiboly	ozgrad_Block1	6	42.339	34.458	1.22871
ozgrad_epiboly	ozgrad_Block1	7	47.835	34.981	1.36746
ozgrad_epiboly	ozgrad_Block1	8	54.907	41.424	1.32549
ozgrad_epiboly	ozgrad_Block1	9	49.671	44.592	1.1139
ozgrad_epiboly	ozgrad_Block1	10	42.887	30.687	1.39756

## Sheet: ExtendedDataFigure_4m
Panel_m
F-actin (phalloidin)
condition_stage	embryo_id	cell_index_perembryo	mean_fluid	mean_cell	intensity_ratio
ctrl_epiboly	ctrl-ozgrad-2_Block18	1	80.179	26.955	2.97455
ctrl_epiboly	ctrl-ozgrad-2_Block18	2	37.993	26.525	1.43235
ctrl_epiboly	ctrl-ozgrad-2_Block18	3	66.784	29.899	2.23365
ctrl_epiboly	ctrl-ozgrad-2_Block18	4	39.978	36.17	1.10528
ctrl_epiboly	ctrl-ozgrad-2_Block18	5	31.907	32.124	0.993245
ctrl_epiboly	ctrl-ozgrad-2_Block18	6	33.212	36.364	0.913321
ctrl_epiboly	ctrl-ozgrad-2_Block18	7	96.743	40.207	2.40612
ctrl_epiboly	ctrl-ozgrad-2_Block18	8	56.07	29.882	1.87638
ctrl_epiboly	ctrl-ozgrad-2_Block18	9	48.337	25.516	1.89438
ctrl_epiboly	ctrl-ozgrad-2_Block18	10	58.058	29.929	1.93986
ctrl_epiboly	ctrl-ozgrad-2_Block1	1	15.995	23.953	0.667766
ctrl_epiboly	ctrl-ozgrad-2_Block1	2	39.246	29.111	1.34815
ctrl_epiboly	ctrl-ozgrad-2_Block1	3	35.746	22.648	1.57833
ctrl_epiboly	ctrl-ozgrad-2_Block1	4	35.104	28.533	1.23029
ctrl_epiboly	ctrl-ozgrad-2_Block1	5	42.278	25.546	1.65498
ctrl_epiboly	ctrl-ozgrad-2_Block1	6	42.408	39.022	1.08677
ctrl_epiboly	ctrl-ozgrad-2_Block1	7	30.908	19.945	1.54966
ctrl_epiboly	ctrl-ozgrad-2_Block1	8	44.301	29.752	1.48901
ctrl_epiboly	ctrl-ozgrad-2_Block1	9	34.172	23.861	1.43213
ctrl_epiboly	ctrl-ozgrad-2_Block1	10	30.132	20.753	1.45193
ctrl_epiboly	ctrl-ozgrad-2_Block14	1	24.55	19.116	1.28426
ctrl_epiboly	ctrl-ozgrad-2_Block14	2	24.862	24.092	1.03196
ctrl_epiboly	ctrl-ozgrad-2_Block14	3	22.314	16.383	1.36202
ctrl_epiboly	ctrl-ozgrad-2_Block14	4	36.098	28.37	1.2724
ctrl_epiboly	ctrl-ozgrad-2_Block14	5	27.338	25.809	1.05924
ctrl_epiboly	ctrl-ozgrad-2_Block14	6	35.058	30.678	1.14277
ctrl_epiboly	ctrl-ozgrad-2_Block14	7	27.897	26.049	1.07094
ctrl_epiboly	ctrl-ozgrad-2_Block14	8	27.419	21.146	1.29665
ctrl_epiboly	ctrl-ozgrad-2_Block14	9	37.36	26.104	1.4312
ctrl_epiboly	ctrl-ozgrad-2_Block14	10	26.05	16.572	1.57193
ctrl_epiboly	ctrl-ozgrad-2_Block13	1	36.93	53.231	0.693769
ctrl_epiboly	ctrl-ozgrad-2_Block13	2	48.212	27.611	1.74612
ctrl_epiboly	ctrl-ozgrad-2_Block13	3	48.176	29.634	1.6257
ctrl_epiboly	ctrl-ozgrad-2_Block13	4	35.055	37.084	0.945286
ctrl_epiboly	ctrl-ozgrad-2_Block13	5	35.281	19.896	1.77327
ctrl_epiboly	ctrl-ozgrad-2_Block13	6	34.906	26.003	1.34238
ctrl_epiboly	ctrl-ozgrad-2_Block13	7	31.314	32.794	0.95487
ctrl_epiboly	ctrl-ozgrad-2_Block13	8	42.403	32.799	1.29281
ctrl_epiboly	ctrl-ozgrad-2_Block13	9	33.192	34.012	0.975891
ctrl_epiboly	ctrl-ozgrad-2_Block13	10	47.706	25.434	1.87568
ctrl_epiboly	ctrl-ozgrad-2_Block3	1	46.653	37.325	1.24991
ctrl_epiboly	ctrl-ozgrad-2_Block3	2	24.374	19.888	1.22556
ctrl_epiboly	ctrl-ozgrad-2_Block3	3	50.347	27.777	1.81254
ctrl_epiboly	ctrl-ozgrad-2_Block3	4	41.155	31.544	1.30469
ctrl_epiboly	ctrl-ozgrad-2_Block3	5	35.688	25.174	1.41765
ctrl_epiboly	ctrl-ozgrad-2_Block3	6	27.642	21.605	1.27943
ctrl_epiboly	ctrl-ozgrad-2_Block3	7	46.516	25.453	1.82753
ctrl_epiboly	ctrl-ozgrad-2_Block3	8	26.047	15.089	1.72622
ctrl_epiboly	ctrl-ozgrad-2_Block3	9	35.251	34.133	1.03275
ctrl_epiboly	ctrl-ozgrad-2_Block3	10	48.775	32.822	1.48605
ozgrad_epiboly	ozgrad-2_Block10	1	19.299	18.336	1.05252
ozgrad_epiboly	ozgrad-2_Block10	2	24.7	23.626	1.04546
ozgrad_epiboly	ozgrad-2_Block10	3	28.037	32.606	0.859872
ozgrad_epiboly	ozgrad-2_Block10	4	41.275	34.086	1.21091
ozgrad_epiboly	ozgrad-2_Block10	5	30.89	39.503	0.781966
ozgrad_epiboly	ozgrad-2_Block10	6	37.722	35.014	1.07734
ozgrad_epiboly	ozgrad-2_Block10	7	32.385	40.863	0.792526
ozgrad_epiboly	ozgrad-2_Block10	8	27.818	39.789	0.699138
ozgrad_epiboly	ozgrad-2_Block10	9	35.718	38.677	0.923495
ozgrad_epiboly	ozgrad-2_Block10	10	37.975	35.539	1.06854
ozgrad_epiboly	ozgrad-2_Block5	1	32.006	39.165	0.817209
ozgrad_epiboly	ozgrad-2_Block5	2	39.882	25.834	1.54378
ozgrad_epiboly	ozgrad-2_Block5	3	25.992	38.481	0.67545
ozgrad_epiboly	ozgrad-2_Block5	4	22.968	31.322	0.733287
ozgrad_epiboly	ozgrad-2_Block5	5	26.083	27.597	0.945139
ozgrad_epiboly	ozgrad-2_Block5	6	26.898	28.772	0.934867
ozgrad_epiboly	ozgrad-2_Block5	7	34.61	32.43	1.06722
ozgrad_epiboly	ozgrad-2_Block5	8	29.618	29.404	1.00728
ozgrad_epiboly	ozgrad-2_Block5	9	45.216	48.176	0.938559
ozgrad_epiboly	ozgrad-2_Block5	10	34.181	41.612	0.821422
ozgrad_epiboly	ozgrad-2_Block2	1	27.184	21.17	1.28408
ozgrad_epiboly	ozgrad-2_Block2	2	26.358	27.857	0.946189
ozgrad_epiboly	ozgrad-2_Block2	3	27.495	20.564	1.33705
ozgrad_epiboly	ozgrad-2_Block2	4	20.365	30.637	0.664719
ozgrad_epiboly	ozgrad-2_Block2	5	30.691	24.043	1.2765
ozgrad_epiboly	ozgrad-2_Block2	6	29.813	31.482	0.946986
ozgrad_epiboly	ozgrad-2_Block2	7	33.288	28.895	1.15203
ozgrad_epiboly	ozgrad-2_Block2	8	44.033	28.197	1.56162
ozgrad_epiboly	ozgrad-2_Block2	9	30.852	20.658	1.49347
ozgrad_epiboly	ozgrad-2_Block2	10	38.481	37.222	1.03382
ozgrad_epiboly	ozgrad-2_Block6	1	33.827	39.933	0.847094
ozgrad_epiboly	ozgrad-2_Block6	2	40.159	37.266	1.07763
ozgrad_epiboly	ozgrad-2_Block6	3	37.203	45.996	0.808831
ozgrad_epiboly	ozgrad-2_Block6	4	46.706	33.458	1.39596
ozgrad_epiboly	ozgrad-2_Block6	5	36.903	36.511	1.01074
ozgrad_epiboly	ozgrad-2_Block6	6	33.925	41.184	0.823742
ozgrad_epiboly	ozgrad-2_Block6	7	42.744	32.543	1.31346
ozgrad_epiboly	ozgrad-2_Block6	8	36.335	28.847	1.25958
ozgrad_epiboly	ozgrad-2_Block6	9	50.875	55.419	0.918006
ozgrad_epiboly	ozgrad-2_Block6	10	47.064	43.851	1.07327
ozgrad_epiboly	ozgrad-2_Block3	1	33.034	31.846	1.0373
ozgrad_epiboly	ozgrad-2_Block3	2	35.461	26.989	1.31391
ozgrad_epiboly	ozgrad-2_Block3	3	45.421	43.091	1.05407
ozgrad_epiboly	ozgrad-2_Block3	4	37.156	31.322	1.18626
ozgrad_epiboly	ozgrad-2_Block3	5	39.537	37.183	1.06331
ozgrad_epiboly	ozgrad-2_Block3	6	52.737	24.453	2.15667
ozgrad_epiboly	ozgrad-2_Block3	7	34.28	28.49	1.20323
ozgrad_epiboly	ozgrad-2_Block3	8	33.743	32.432	1.04042
ozgrad_epiboly	ozgrad-2_Block3	9	22.05	31.705	0.695474
ozgrad_epiboly	ozgrad-2_Block3	10	24.706	16.258	1.51962

## Sheet: ExtendedDataFigure_4n
Panel_n
a-catenin-citrine
condition_stage	embryo_id	cell_index_perembryo	mean_fluid	mean_cell	intensity_ratio
ozgrad_epiboly	ozgrad_e1_epiboly	1	2.281	4.346	0.52485
ozgrad_epiboly	ozgrad_e1_epiboly	2	2.192	3.381	0.648329
ozgrad_epiboly	ozgrad_e1_epiboly	3	2.103	3.164	0.664665
ozgrad_epiboly	ozgrad_e1_epiboly	4	2.475	3.41	0.725806
ozgrad_epiboly	ozgrad_e1_epiboly	5	2.081	3.495	0.595422
ozgrad_epiboly	ozgrad_e1_epiboly	6	1.713	3.537	0.484309
ozgrad_epiboly	ozgrad_e1_epiboly	7	2.444	2.811	0.869441
ozgrad_epiboly	ozgrad_e1_epiboly	8	2.008	3.803	0.528004
ozgrad_epiboly	ozgrad_e1_epiboly	9	2.623	3.929	0.6676
ozgrad_epiboly	ozgrad_e1_epiboly	10	2.364	3.695	0.639783
ozgrad_epiboly	ozgrad_e3_epiboly	1	1.595	1.944	0.820473
ozgrad_epiboly	ozgrad_e3_epiboly	2	1.751	1.782	0.982604
ozgrad_epiboly	ozgrad_e3_epiboly	3	1.661	1.781	0.932622
ozgrad_epiboly	ozgrad_e3_epiboly	4	1.642	2.032	0.808071
ozgrad_epiboly	ozgrad_e3_epiboly	5	1.514	2.028	0.746548
ozgrad_epiboly	ozgrad_e3_epiboly	6	1.702	2.989	0.569421
ozgrad_epiboly	ozgrad_e3_epiboly	7	1.717	1.771	0.969509
ozgrad_epiboly	ozgrad_e3_epiboly	8	1.509	1.588	0.950252
ozgrad_epiboly	ozgrad_e3_epiboly	9	1.764	1.755	1.00513
ozgrad_epiboly	ozgrad_e3_epiboly	10	1.791	1.892	0.946617
ozgrad_epiboly	ozgrad_e5_epiboly	1	2.373	3.333	0.711971
ozgrad_epiboly	ozgrad_e5_epiboly	2	2.401	2.962	0.810601
ozgrad_epiboly	ozgrad_e5_epiboly	3	2.377	3.358	0.707862
ozgrad_epiboly	ozgrad_e5_epiboly	4	3.391	3.991	0.849662
ozgrad_epiboly	ozgrad_e5_epiboly	5	2.82	5.157	0.54683
ozgrad_epiboly	ozgrad_e5_epiboly	6	2.483	3.244	0.765413
ozgrad_epiboly	ozgrad_e5_epiboly	7	2.044	3.012	0.678619
ozgrad_epiboly	ozgrad_e5_epiboly	8	2.332	3.787	0.615791
ozgrad_epiboly	ozgrad_e5_epiboly	9	2.184	3.543	0.616427
ozgrad_epiboly	ozgrad_e5_epiboly	10	2.511	4.077	0.615894
wt_epiboly	wt_e19_epiboly	1	2.203	4.152	0.530588
wt_epiboly	wt_e19_epiboly	2	2.082	3.281	0.634563
wt_epiboly	wt_e19_epiboly	3	2.728	4.005	0.681149
wt_epiboly	wt_e19_epiboly	4	2.291	3.276	0.699328
wt_epiboly	wt_e19_epiboly	5	4.527	7.585	0.596836
wt_epiboly	wt_e19_epiboly	6	3.523	5.246	0.671559
wt_epiboly	wt_e19_epiboly	7	1.527	4.828	0.31628
wt_epiboly	wt_e19_epiboly	8	2.48	4.978	0.498192
wt_epiboly	wt_e19_epiboly	9	2.528	4.807	0.5259
wt_epiboly	wt_e19_epiboly	10	2.696	5.229	0.515586
wt_epiboly	wt_e22_epiboly	1	2.197	3.112	0.705977
wt_epiboly	wt_e22_epiboly	2	1.662	1.936	0.858471
wt_epiboly	wt_e22_epiboly	3	1.477	2.584	0.571594
wt_epiboly	wt_e22_epiboly	4	1.533	2.142	0.715686
wt_epiboly	wt_e22_epiboly	5	1.074	1.929	0.556765
wt_epiboly	wt_e22_epiboly	6	1.505	2.807	0.53616
wt_epiboly	wt_e22_epiboly	7	2.275	2.779	0.81864
wt_epiboly	wt_e22_epiboly	8	1.557	1.955	0.796419
wt_epiboly	wt_e22_epiboly	9	1.653	2.091	0.790531
wt_epiboly	wt_e22_epiboly	10	1.869	2.821	0.662531
wt_epiboly	wt_e23_epiboly	1	2.285	3.451	0.662127
wt_epiboly	wt_e23_epiboly	2	2.378	3.086	0.770577
wt_epiboly	wt_e23_epiboly	3	2.813	4.563	0.61648
wt_epiboly	wt_e23_epiboly	4	2.122	3.814	0.556371
wt_epiboly	wt_e23_epiboly	5	2.628	4.319	0.608474
wt_epiboly	wt_e23_epiboly	6	1.624	3.883	0.418233
wt_epiboly	wt_e23_epiboly	7	2.64	3.953	0.667847
wt_epiboly	wt_e23_epiboly	8	3.255	5.392	0.603672
wt_epiboly	wt_e23_epiboly	9	2.586	3.285	0.787215
wt_epiboly	wt_e23_epiboly	10	2.738	4.868	0.562449

[truncated: 1 more sheets: ExtendedDataFigure_4o]
