# Supplementary material for: Adhesion-driven rigidity transition decoupled from density-driven jamming triggers epithelial organization in embryonic tissues
Source: Nat Phys. 2026 Jun 2;22(6):941–53. doi: 10.1038/s41567-026-03276-6 (PMC13271890; doi:10.1038/s41567-026-03276-6)
Supplement: Supplementary file 23 — Statistical source data. [file 41567_2026_3276_MOESM23_ESM.xlsx]

## Sheet: ExtendedDataFigure_5a
Panel_a
condition_stage	embryo_id	alpha	cell_fraction
explant_epiboly	LRCe117_explant_1	0.830142	0.85761
explant_epiboly	LRCe117_explant_1	0.776208	0.72304
explant_epiboly	LRCe118_explant_3	0.763006	0.71808
explant_epiboly	explant_8	0.821257	0.85756
explant_epiboly	explant_9	0.82428	0.8321
explant_epiboly	explant_1	0.73328	0.83354
mannitol_dome	mannitol_1	0.915407	0.79131
mannitol_dome	mannitol_2	0.912677	0.78128
mannitol_dome	mannitol_3	0.909859	0.80316
mannitol_dome	LRCe123_mannitol_5	0.911406	0.79073
mannitol_m_epiboly	mannitol_m_1	0.653363	0.81668
mannitol_m_epiboly	mannitol_m_LRCe129_2	0.781103	0.84258
mannitol_m_epiboly	mannitol_m_LRCe129_3	0.773743	0.83836
mannitol_m_epiboly	mannitol_m_12	0.5505	0.83919
orho_dome	oRhoGEF_11	0.807833	0.86902
orho_dome	oRhoGEF_13	0.799669	0.86886
orho_dome	oRhoGEF_12	0.747604	0.90948
orho_dome	LRCe134_orho_4	0.816752	0.89324
orho_mannitol_epiboly	orho_mannitol_7	0.719807	0.78872
orho_mannitol_epiboly	orho_mannitol_8	0.703451	0.72958
orho_mannitol_epiboly	orho_mannitol_9	0.714821	0.81807
orho_mannitol_epiboly	LRCe142_orho_mannitol_1	0.751259	0.72751
ouabain_dome	ouabain_1	0.87	0.95019
ouabain_dome	ouabain_2	0.88	0.96203
ouabain_dome	ouabain_3	0.88	0.9589
ouabain_dome	LRCe137_ouabain_5	0.901807	0.92294
ozgrad_epiboly	ozgrad_LRCe122_1	0.921339	0.84048
ozgrad_epiboly	ozgrad_1	0.918754	0.8458
ozgrad_epiboly	ozgrad_2	0.896282	0.75877
ozgrad_epiboly	ozgrad_4	0.89867	0.72521
ozgrad_m_epiboly	ozgrad_m_10	0.916096	0.8502
ozgrad_m_epiboly	ozgrad_m_11	0.903122	0.79867
ozgrad_m_epiboly	ozgrad_m_12	0.897595	0.88055
ozgrad_m_epiboly	LRCe145_ozgrad_m_1	0.893272	0.85725
ozgrad_ouabain_epiboly	ozgrad_ouabain_1	0.905748	0.92675
ozgrad_ouabain_epiboly	ozgrad_ouabain_2	0.89803	0.94036
ozgrad_ouabain_epiboly	ozgrad_ouabain_3	0.908602	0.94788
ozgrad_ouabain_epiboly	LRCe138_ozgrad_ouabain_1	0.919235	0.9481
pky_epiboly	pky_1	0.884858	0.91292
pky_epiboly	pky_2	0.887014	0.87598
pky_epiboly	pky_3	0.898832	0.85527
pky_epiboly	pky_4	0.875645	0.9074
pky_epiboly	pky_5	0.91424	0.86692
pky_epiboly	pky_6	0.879822	0.89284
wt_dome	wt_LRCe26_1	0.890542	0.7347
wt_dome	wt_LRCe26_2	0.884705	0.77126
wt_dome	wt_LRCe26_3	0.892531	0.78592
wt_dome	wt_1	0.875509	0.82205
wt_epiboly	wt_1	0.777453	0.84422
wt_dome	wt_2	0.90379	0.74174
wt_epiboly	wt_2	0.770803	0.90439
wt_dome	wt_4	0.905343	0.85496
wt_epiboly	wt_4	0.832246	0.89134
wt_epiboly	wt_5	0.818232	0.86064
wt_dome	wt_5	0.890007	0.81655
wt_epiboly	wt_6	0.867575	0.882
wt_dome	wt_6	0.900615	0.878106
wt_dome	wt_7	0.856475	0.882855
wt_epiboly	wt_7	0.83052	0.842
wt_dome	wt_8	0.888923	0.79845
wt_epiboly	wt_8	0.813747	0.86524
wt_dome	wt_19	0.905272	0.83374
wt_epiboly	wt_19	0.823814	0.86686
wt_epiboly	wt_19	0.800012	0.87155
wt_dome	wt_20	0.892437	0.84862
wt_epiboly	wt_20	0.79274	0.8529
wt_epiboly	wt_20	0.79589	0.9126
wt_dome	wt_21	0.909304	0.8491
wt_epiboly	wt_21	0.817769	0.84662
wt_epiboly	wt_21	0.792098	0.89899
wt_dome	wt_22	0.904245	0.84501
wt_epiboly	wt_22	0.814147	0.88251
wt_epiboly	wt_22	0.798967	0.91425
wt_epiboly	wt_LRCe33_1	0.825788	0.8577
wt_epiboly	wt_LRCe33_2	0.828873	0.87754
wt_m_epiboly	wt_m_13	0.774319	0.92076
wt_m_epiboly	wt_m_14	0.782365	0.90753
wt_m_epiboly	wt_m_16	0.739272	0.94554
wt_m_epiboly	LRCe136_wt_m_5	0.796009	0.96175

## Sheet: ExtendedDataFigure_5b
Panel_b
condition_stage	embryo_id	cell_fraction	mcj_per_cell	per_triangles_closed	ccc_mean	cellsincontactwithfluidthresholded	circularity_mean	norm_pocket_size_max	pockets_per_cell	cell_aspect_ratio	PC1	PC2
explant_epiboly	LRCe117_explant_1	0.85761	0.33557	0.515464	0.655421	0.456376	0.576619	0.714855	0.852349	1.33012	1.06868	1.21452
explant_epiboly	LRCe117_explant_1	0.72304	0.617834	0.651007	0.761164	0.280255	0.550073	0.779682	0.745223	1.39757	3.18025	1.09141
explant_epiboly	LRCe118_explant_3	0.71808	1.05983	0.873239	0.767691	0.299145	0.518585	0.392114	0.632479	1.524	4.97335	-0.124595
explant_epiboly	explant_8	0.85756	0.898438	0.727848	0.839294	0.125	0.54087	0.876095	0.8125	1.4207	4.48372	0.887896
explant_epiboly	explant_9	0.8321	0.711538	0.627119	0.805989	0.134615	0.54192	0.927251	0.788462	1.44356	4.16487	1.07564
explant_epiboly	explant_1	0.83354	0.914729	0.830986	0.803445	0.209302	0.550401	0.3279	0.418605	1.36643	3.55537	0.547809
mannitol_dome	mannitol_1	0.79131	0	0	0.420106	0.971429	0.608486	0.183162	0.809524	1.29531	-2.84312	0.659213
mannitol_dome	mannitol_2	0.78128	0.0229885	0.117647	0.41858	0.931034	0.606101	0.427483	0.712644	1.2318	-2.59079	1.73496
mannitol_dome	mannitol_3	0.80316	0.020202	0.0526316	0.47834	0.79798	0.604966	0.247657	0.858586	1.24751	-2.47846	0.58815
mannitol_dome	LRCe123_mannitol_5	0.79073	0.0447761	0.230769	0.417945	0.895522	0.605039	0.493796	0.641791	1.21034	-2.34839	2.14713
mannitol_m_epiboly	mannitol_m_1	0.81668	0.93	0.877436	0.83067	0.23	0.548834	0.52038	0.31	1.37343	4.02098	1.32876
mannitol_m_epiboly	mannitol_m_LRCe129_2	0.84258	0.854369	0.93617	0.817305	0.213592	0.547629	0.658369	0.563107	1.3626	3.95626	1.17962
mannitol_m_epiboly	mannitol_m_LRCe129_3	0.83836	0.792079	0.655738	0.7834	0.217822	0.535917	0.634896	0.673267	1.3984	3.71939	0.674425
mannitol_m_epiboly	mannitol_m_12	0.83919	1.08046	0.885714	0.8647	0.16092	0.551888	0.502348	0.275862	1.31256	4.04202	1.39592
orho_dome	oRhoGEF_11	0.86902	0.317647	0.6	0.646293	0.552941	0.587321	0.164314	0.647059	1.24542	-0.171175	0.449538
orho_dome	oRhoGEF_13	0.86886	0.42069	0.677778	0.636151	0.558621	0.592344	0.127857	0.696552	1.24984	-0.0966182	0.298895
orho_dome	oRhoGEF_12	0.90948	0.431034	0.555556	0.733439	0.327586	0.55331	0.093884	0.793103	1.36217	1.61539	-0.889071
orho_dome	LRCe134_orho_4	0.89324	0.392857	0.628571	0.646236	0.495575	0.586525	0.190448	0.776786	1.28055	0.224547	0.107674
orho_mannitol_epiboly	orho_mannitol_7	0.78872	0.609244	0.732323	0.683209	0.445378	0.550711	0.615328	0.705882	1.38264	2.55172	1.03835
orho_mannitol_epiboly	orho_mannitol_8	0.72958	0.685185	0.895161	0.663326	0.487654	0.585901	0.535422	0.388889	1.27772	1.62314	2.1011
orho_mannitol_epiboly	orho_mannitol_9	0.81807	0.511278	0.871795	0.678857	0.466165	0.561425	0.285633	0.503759	1.34475	1.9064	0.757762
orho_mannitol_epiboly	LRCe142_orho_mannitol_1	0.72751	0.891304	0.784689	0.776301	0.262032	0.546112	0.549972	0.472826	1.34715	3.48697	1.16141
ouabain_dome	ouabain_1	0.95019	0.304054	0.28481	0.70922	0.405405	0.559693	0.0620048	1.51351	1.36138	0.348045	-2.63288
ouabain_dome	ouabain_2	0.96203	0.59322	0.460526	0.755696	0.288136	0.561748	0.0781606	1.24576	1.34617	1.3278	-2.01623
ouabain_dome	ouabain_3	0.9589	0.553719	0.387283	0.853815	0.0661157	0.552246	0.0702479	1.33058	1.3455	1.902	-2.67317
ouabain_dome	LRCe137_ouabain_5	0.92294	0.0175439	0.0294118	0.62377	0.526316	0.584091	0.122772	1.22807	1.29416	-1.39499	-1.35204
ozgrad_epiboly	ozgrad_LRCe122_1	0.84048	0.0246914	0.0740741	0.466521	0.919753	0.595718	0.120411	1.03704	1.28512	-2.52419	-0.208805
ozgrad_epiboly	ozgrad_1	0.8458	0.0494505	0.113924	0.473937	0.89011	0.614943	0.113714	0.923077	1.2318	-2.95729	0.2391
ozgrad_epiboly	ozgrad_2	0.75877	0.0813008	0.30303	0.404467	0.926829	0.624253	0.572855	0.585366	1.19711	-2.58717	2.72375
ozgrad_epiboly	ozgrad_4	0.72521	0.016	0.0740741	0.351038	0.928	0.602963	0.277901	0.592	1.23613	-2.86235	1.656
ozgrad_m_epiboly	ozgrad_m_10	0.8502	0.03125	0.105263	0.372724	0.953125	0.594651	0.200894	0.765625	1.21454	-2.92921	1.01407
ozgrad_m_epiboly	ozgrad_m_11	0.79867	0.025974	0.153846	0.367091	0.948052	0.596274	0.275608	0.662338	1.2144	-2.77134	1.50766
ozgrad_m_epiboly	ozgrad_m_12	0.88055	0	0	0.425975	0.965116	0.593288	0.109183	1.11628	1.27912	-2.88598	-0.346804
ozgrad_m_epiboly	LRCe145_ozgrad_m_1	0.85725	0.039604	0.125	0.45157	0.883495	0.621356	0.307617	0.841584	1.23553	-2.84561	1.06451
ozgrad_ouabain_epiboly	ozgrad_ouabain_1	0.92675	0.409836	0.362319	0.76761	0.202186	0.576733	0.0705188	1.20219	1.29027	0.547439	-1.86573
ozgrad_ouabain_epiboly	ozgrad_ouabain_2	0.94036	0.343373	0.351852	0.744514	0.259036	0.582834	0.147742	1.11446	1.23991	0.0333604	-1.2108
ozgrad_ouabain_epiboly	ozgrad_ouabain_3	0.94788	0.212121	0.21875	0.700676	0.4	0.591726	0.0655523	1.31515	1.26848	-0.858967	-1.79308
ozgrad_ouabain_epiboly	LRCe138_ozgrad_ouabain_1	0.9481	0.00645161	0.00884956	0.614739	0.696774	0.599597	0.0524101	1.42581	1.26838	-2.32785	-1.73357
pky_epiboly	pky_1	0.91292	0.283654	0.296482	0.713807	0.317308	0.583579	0.253054	1.16346	1.27891	-0.00345115	-1.01613
pky_epiboly	pky_2	0.87598	0.0984848	0.185714	0.577575	0.712121	0.603821	0.140022	0.962121	1.25409	-1.90111	-0.188131
pky_epiboly	pky_3	0.85527	0.0454545	0.0853659	0.540164	0.779221	0.598071	0.115633	1.06494	1.32462	-1.90032	-0.599529
pky_epiboly	pky_4	0.9074	0.179856	0.215517	0.661722	0.446043	0.590653	0.147259	1.10072	1.29352	-0.721145	-1.00408
pky_epiboly	pky_5	0.86692	0.0921053	0.153846	0.567124	0.743421	0.595665	0.141506	1.13158	1.26719	-1.90189	-0.623829
pky_epiboly	pky_6	0.89284	0.160584	0.23913	0.609726	0.627737	0.596843	0.0866897	1.06569	1.24431	-1.57202	-0.711707
wt_dome	wt_LRCe26_1	0.7347	0.101124	0.310345	0.427518	0.865169	0.608516	0.233094	0.707865	1.2489	-2.26057	1.15375
wt_dome	wt_LRCe26_2	0.77126	0.0206186	0.1	0.396241	0.917526	0.611445	0.270134	0.680412	1.18339	-3.181	1.5055
wt_dome	wt_LRCe26_3	0.78592	0.00952381	0.0714286	0.410166	0.914286	0.606346	0.251194	0.552381	1.22402	-2.82206	1.599
wt_dome	wt_1	0.82205	0.201923	0.488372	0.51475	0.778846	0.591298	0.300968	1.04808	1.25241	-1.2945	0.286875
wt_dome	wt_2	0.74174	0.194175	0.571429	0.422956	0.805825	0.603838	0.459777	0.951456	1.23054	-1.61444	1.30891
wt_dome	wt_4	0.85496	0.180952	0.475	0.487978	0.838095	0.583867	0.36727	1.3619	1.24228	-1.53034	-0.188269
wt_dome	wt_5	0.81655	0.168421	0.410256	0.509353	0.821053	0.593174	0.129497	1.77895	1.27401	-2.02425	-1.95593
wt_dome	wt_6	0.878106	0.283582	0.506667	0.546818	0.664179	0.596516	0.224414	1.09701	1.23514	-1.19431	-0.126969
wt_dome	wt_7	0.882855	0.25	0.360825	0.584646	0.671429	0.592675	0.138931	1.25	1.24052	-1.41667	-0.882772
wt_dome	wt_8	0.79845	0.183673	0.545455	0.446743	0.857143	0.607449	0.157019	0.94898	1.21474	-2.15686	0.472857
wt_dome	wt_19	0.83374	0.132812	0.303571	0.457438	0.835938	0.575978	0.175995	1.07812	1.33428	-1.30527	-0.328221
wt_dome	wt_20	0.84862	0.08	0.222222	0.436654	0.91	0.577388	0.10775	1.21	1.34761	-1.75416	-0.791743
wt_dome	wt_21	0.8491	0.214876	0.433333	0.50281	0.826446	0.578978	0.109502	0.991736	1.32706	-0.997545	-0.327267
wt_dome	wt_22	0.84501	0.234234	0.356164	0.50085	0.738739	0.594844	0.11611	1.36937	1.24772	-1.87258	-1.03289
wt_epiboly	wt_1	0.84422	0.269841	0.586207	0.521319	0.785714	0.586624	0.189633	0.84127	1.24431	-1.03449	0.469189
wt_epiboly	wt_2	0.90439	0.684211	0.737589	0.683972	0.440789	0.563184	0.146163	0.953947	1.28529	1.25299	-0.642268
wt_epiboly	wt_4	0.89134	0.466165	0.673913	0.569597	0.676692	0.58203	0.225415	1.57143	1.28742	-0.386176	-1.3991
wt_epiboly	wt_5	0.86064	0.375	0.625	0.555133	0.691667	0.595945	0.140909	1.59167	1.25484	-1.17294	-1.5294
wt_epiboly	wt_6	0.882	0.294798	0.435897	0.529227	0.67052	0.586605	0.212917	1.20231	1.23134	-1.24749	-0.443783
wt_epiboly	wt_7	0.842	0.568047	0.75	0.611772	0.550296	0.576157	0.18302	0.822485	1.27876	0.585334	0.0785354
wt_epiboly	wt_8	0.86524	0.758865	0.829457	0.708504	0.361702	0.565631	0.25674	1.02128	1.3147	1.87156	-0.599199
wt_epiboly	wt_19	0.86686	0.503185	0.658333	0.608253	0.585987	0.580838	0.166679	0.917197	1.28828	0.211121	-0.184907
wt_epiboly	wt_20	0.8529	0.383929	0.544304	0.549632	0.705357	0.569876	0.296459	1.10714	1.34724	0.113262	-0.282354
wt_epiboly	wt_21	0.84662	0.666667	0.820513	0.661025	0.5	0.556992	0.333092	0.760417	1.30609	1.72196	0.398142
wt_epiboly	wt_22	0.88251	0.47619	0.724638	0.629586	0.552381	0.562219	0.083456	0.847619	1.33995	0.941766	-0.523447
wt_germ ring	wt_LRCe33_1	0.8577	0.535714	0.652174	0.667762	0.482143	0.577955	0.266887	0.758929	1.24067	0.554767	0.375393
wt_germ ring	wt_LRCe33_2	0.87754	0.517241	0.560748	0.666697	0.465517	0.593364	0.167891	0.75	1.2317	0.0021809	0.168914
wt_m_epiboly	wt_m_13	0.92076	0.651163	0.589474	0.738917	0.325581	0.566729	0.464352	0.965116	1.37179	2.10517	-0.144004
wt_m_epiboly	wt_m_14	0.90753	0.197802	0.28125	0.55815	0.747253	0.600651	0.104442	1.18681	1.25736	-1.8346	-0.746277
wt_m_epiboly	wt_m_16	0.94554	0.526786	0.572816	0.745226	0.330357	0.54787	0.274295	1	1.37252	2.03696	-0.909185
wt_m_epiboly	LRCe136_wt_m_5	0.96175	0.736842	0.646154	0.830121	0.165217	0.560432	0.112235	0.763158	1.33875	2.45122	-0.933915
wt_shield	wt_19	0.87155	0.704225	0.8	0.678013	0.5	0.558993	0.128895	0.767606	1.33142	1.67252	-0.294504
wt_shield	wt_20	0.9126	0.825175	0.808219	0.738752	0.370629	0.560051	0.144327	0.811189	1.34206	2.25038	-0.573545
wt_shield	wt_21	0.89899	0.756944	0.79562	0.695504	0.388889	0.55814	0.147454	0.875	1.30545	1.78806	-0.56366
wt_shield	wt_22	0.91425	1.08148	0.895706	0.804597	0.259259	0.534239	0.351781	0.651852	1.42014	4.28271	-0.0685304

## Sheet: ExtendedDataFigure_5c
Panel_c
condition_stage	embryo_id	cell_fraction	normalised_TCCs
explant_epiboly	LRCe117_explant_1	0.85761	0.515464
explant_epiboly	LRCe117_explant_1	0.72304	0.651007
explant_epiboly	LRCe118_explant_3	0.71808	0.873239
explant_epiboly	explant_8	0.85756	0.727848
explant_epiboly	explant_9	0.8321	0.627119
explant_epiboly	explant_1	0.83354	0.830986
mannitol_dome	mannitol_1	0.79131	0
mannitol_dome	mannitol_2	0.78128	0.117647
mannitol_dome	mannitol_3	0.80316	0.0526316
mannitol_dome	LRCe123_mannitol_5	0.79073	0.230769
mannitol_m_epiboly	mannitol_m_1	0.81668	0.877436
mannitol_m_epiboly	mannitol_m_LRCe129_2	0.84258	0.93617
mannitol_m_epiboly	mannitol_m_LRCe129_3	0.83836	0.655738
mannitol_m_epiboly	mannitol_m_12	0.83919	0.885714
orho_dome	oRhoGEF_11	0.86902	0.6
orho_dome	oRhoGEF_13	0.86886	0.677778
orho_dome	oRhoGEF_12	0.90948	0.555556
orho_dome	LRCe134_orho_4	0.89324	0.628571
orho_mannitol_epiboly	orho_mannitol_7	0.78872	0.732323
orho_mannitol_epiboly	orho_mannitol_8	0.72958	0.895161
orho_mannitol_epiboly	orho_mannitol_9	0.81807	0.871795
orho_mannitol_epiboly	LRCe142_orho_mannitol_1	0.72751	0.784689
ouabain_dome	ouabain_1	0.95019	0.28481
ouabain_dome	ouabain_2	0.96203	0.460526
ouabain_dome	ouabain_3	0.9589	0.387283
ouabain_dome	LRCe137_ouabain_5	0.92294	0.0294118
ozgrad_epiboly	ozgrad_LRCe122_1	0.84048	0.0740741
ozgrad_epiboly	ozgrad_1	0.8458	0.113924
ozgrad_epiboly	ozgrad_2	0.75877	0.30303
ozgrad_epiboly	ozgrad_4	0.72521	0.0740741
ozgrad_m_epiboly	ozgrad_m_10	0.8502	0.105263
ozgrad_m_epiboly	ozgrad_m_11	0.79867	0.153846
ozgrad_m_epiboly	ozgrad_m_12	0.88055	0
ozgrad_m_epiboly	LRCe145_ozgrad_m_1	0.85725	0.125
ozgrad_ouabain_epiboly	ozgrad_ouabain_1	0.92675	0.362319
ozgrad_ouabain_epiboly	ozgrad_ouabain_2	0.94036	0.351852
ozgrad_ouabain_epiboly	ozgrad_ouabain_3	0.94788	0.21875
ozgrad_ouabain_epiboly	LRCe138_ozgrad_ouabain_1	0.9481	0.00884956
pky_epiboly	pky_1	0.91292	0.296482
pky_epiboly	pky_2	0.87598	0.185714
pky_epiboly	pky_3	0.85527	0.0853659
pky_epiboly	pky_4	0.9074	0.215517
pky_epiboly	pky_5	0.86692	0.153846
pky_epiboly	pky_6	0.89284	0.23913
wt_dome	wt_LRCe26_1	0.7347	0.310345
wt_dome	wt_LRCe26_2	0.77126	0.1
wt_dome	wt_LRCe26_3	0.78592	0.0714286
wt_dome	wt_1	0.82205	0.488372
wt_dome	wt_2	0.74174	0.571429
wt_dome	wt_4	0.85496	0.475
wt_dome	wt_5	0.81655	0.410256
wt_dome	wt_6	0.878106	0.506667
wt_dome	wt_7	0.882855	0.360825
wt_dome	wt_8	0.79845	0.545455
wt_dome	wt_19	0.83374	0.303571
wt_dome	wt_20	0.84862	0.222222
wt_dome	wt_21	0.8491	0.433333
wt_dome	wt_22	0.84501	0.356164
wt_epiboly	wt_1	0.84422	0.586207
wt_epiboly	wt_2	0.90439	0.737589
wt_epiboly	wt_4	0.89134	0.673913
wt_epiboly	wt_5	0.86064	0.625
wt_epiboly	wt_6	0.882	0.435897
wt_epiboly	wt_7	0.842	0.75
wt_epiboly	wt_8	0.86524	0.829457
wt_epiboly	wt_19	0.86686	0.658333
wt_epiboly	wt_20	0.8529	0.544304
wt_epiboly	wt_21	0.84662	0.820513
wt_epiboly	wt_22	0.88251	0.724638
wt_germ ring	wt_LRCe33_1	0.8577	0.652174
wt_germ ring	wt_LRCe33_2	0.87754	0.560748
wt_m_epiboly	wt_m_13	0.92076	0.589474
wt_m_epiboly	wt_m_14	0.90753	0.28125
wt_m_epiboly	wt_m_16	0.94554	0.572816
wt_m_epiboly	LRCe136_wt_m_5	0.96175	0.646154
wt_shield	wt_19	0.87155	0.8
wt_shield	wt_20	0.9126	0.808219
wt_shield	wt_21	0.89899	0.79562
wt_shield	wt_22	0.91425	0.895706

## Sheet: ExtendedDataFigure_5d
Panel_d
condition_stage	embryo_id	cell_fraction	porosity
explant_epiboly	LRCe117_explant_1	0.85761	0.293702
explant_epiboly	LRCe117_explant_1	0.72304	0.177986
explant_epiboly	LRCe118_explant_3	0.71808	0.146931
explant_epiboly	explant_8	0.85756	0.130574
explant_epiboly	explant_9	0.8321	0.15297
explant_epiboly	explant_1	0.83354	0.0822788
mannitol_dome	mannitol_1	0.79131	0.469438
mannitol_dome	mannitol_2	0.78128	0.414345
mannitol_dome	mannitol_3	0.80316	0.447889
mannitol_dome	LRCe123_mannitol_5	0.79073	0.373558
mannitol_m_epiboly	mannitol_m_1	0.81668	0.0524922
mannitol_m_epiboly	mannitol_m_LRCe129_2	0.84258	0.102877
mannitol_m_epiboly	mannitol_m_LRCe129_3	0.83836	0.145829
mannitol_m_epiboly	mannitol_m_12	0.83919	0.0373242
orho_dome	oRhoGEF_11	0.86902	0.228869
orho_dome	oRhoGEF_13	0.86886	0.25344
orho_dome	oRhoGEF_12	0.90948	0.21141
orho_dome	LRCe134_orho_4	0.89324	0.274799
orho_mannitol_epiboly	orho_mannitol_7	0.78872	0.223617
orho_mannitol_epiboly	orho_mannitol_8	0.72958	0.130929
orho_mannitol_epiboly	orho_mannitol_9	0.81807	0.161779
orho_mannitol_epiboly	LRCe142_orho_mannitol_1	0.72751	0.105771
ouabain_dome	ouabain_1	0.95019	0.4401
ouabain_dome	ouabain_2	0.96203	0.304345
ouabain_dome	ouabain_3	0.9589	0.194511
ouabain_dome	LRCe137_ouabain_5	0.92294	0.462037
ozgrad_epiboly	ozgrad_LRCe122_1	0.84048	0.553237
ozgrad_epiboly	ozgrad_1	0.8458	0.485597
ozgrad_epiboly	ozgrad_2	0.75877	0.348605
ozgrad_epiboly	ozgrad_4	0.72521	0.384185
ozgrad_m_epiboly	ozgrad_m_10	0.8502	0.480258
ozgrad_m_epiboly	ozgrad_m_11	0.79867	0.419199
ozgrad_m_epiboly	ozgrad_m_12	0.88055	0.640772
ozgrad_m_epiboly	LRCe145_ozgrad_m_1	0.85725	0.46155
ozgrad_ouabain_epiboly	ozgrad_ouabain_1	0.92675	0.279376
ozgrad_ouabain_epiboly	ozgrad_ouabain_2	0.94036	0.284728
ozgrad_ouabain_epiboly	ozgrad_ouabain_3	0.94788	0.393657
ozgrad_ouabain_epiboly	LRCe138_ozgrad_ouabain_1	0.9481	0.549308
pky_epiboly	pky_1	0.91292	0.332975
pky_epiboly	pky_2	0.87598	0.406424
pky_epiboly	pky_3	0.85527	0.489695
pky_epiboly	pky_4	0.9074	0.372349
pky_epiboly	pky_5	0.86692	0.489833
pky_epiboly	pky_6	0.89284	0.415912
wt_dome	wt_LRCe26_1	0.7347	0.40524
wt_dome	wt_LRCe26_2	0.77126	0.410805
wt_dome	wt_LRCe26_3	0.78592	0.325813
wt_dome	wt_1	0.82205	0.508579
wt_dome	wt_2	0.74174	0.549033
wt_dome	wt_4	0.85496	0.697325
wt_dome	wt_5	0.81655	0.872835
wt_dome	wt_6	0.878106	0.497147
wt_dome	wt_7	0.882855	0.519193
wt_dome	wt_8	0.79845	0.52503
wt_dome	wt_19	0.83374	0.584949
wt_dome	wt_20	0.84862	0.681649
wt_dome	wt_21	0.8491	0.493081
wt_dome	wt_22	0.84501	0.683521
wt_epiboly	wt_1	0.84422	0.4027
wt_epiboly	wt_2	0.90439	0.301474
wt_epiboly	wt_4	0.89134	0.676348
wt_epiboly	wt_5	0.86064	0.70808
wt_epiboly	wt_6	0.882	0.566016
wt_epiboly	wt_7	0.842	0.319312
wt_epiboly	wt_8	0.86524	0.297698
wt_epiboly	wt_19	0.86686	0.359309
wt_epiboly	wt_20	0.8529	0.498621
wt_epiboly	wt_21	0.84662	0.257762
wt_epiboly	wt_22	0.88251	0.31397
wt_germ ring	wt_LRCe33_1	0.8577	0.252145
wt_germ ring	wt_LRCe33_2	0.87754	0.249978
wt_m_epiboly	wt_m_13	0.92076	0.251975
wt_m_epiboly	wt_m_14	0.90753	0.524394
wt_m_epiboly	wt_m_16	0.94554	0.254774
wt_m_epiboly	LRCe136_wt_m_5	0.96175	0.129645
wt_shield	wt_19	0.87155	0.247159
wt_shield	wt_20	0.9126	0.211921
wt_shield	wt_21	0.89899	0.266434
wt_shield	wt_22	0.91425	0.127374

## Sheet: ExtendedDataFigure_5e
Panel_e
condition_stage	embryo_id	alpha	porosity
explant_epiboly	LRCe117_explant_1	0.830142	0.293702
explant_epiboly	LRCe117_explant_1	0.776208	0.177986
explant_epiboly	LRCe118_explant_3	0.763006	0.146931
explant_epiboly	explant_8	0.821257	0.130574
explant_epiboly	explant_9	0.82428	0.15297
explant_epiboly	explant_1	0.73328	0.0822788
mannitol_dome	mannitol_1	0.915407	0.469438
mannitol_dome	mannitol_2	0.912677	0.414345
mannitol_dome	mannitol_3	0.909859	0.447889
mannitol_dome	LRCe123_mannitol_5	0.911406	0.373558
mannitol_m_epiboly	mannitol_m_1	0.653363	0.0524922
mannitol_m_epiboly	mannitol_m_LRCe129_2	0.781103	0.102877
mannitol_m_epiboly	mannitol_m_LRCe129_3	0.773743	0.145829
mannitol_m_epiboly	mannitol_m_12	0.5505	0.0373242
orho_dome	oRhoGEF_11	0.807833	0.228869
orho_dome	oRhoGEF_13	0.799669	0.25344
orho_dome	oRhoGEF_12	0.747604	0.21141
orho_dome	LRCe134_orho_4	0.816752	0.274799
orho_mannitol_epiboly	orho_mannitol_7	0.719807	0.223617
orho_mannitol_epiboly	orho_mannitol_8	0.703451	0.130929
orho_mannitol_epiboly	orho_mannitol_9	0.714821	0.161779
orho_mannitol_epiboly	LRCe142_orho_mannitol_1	0.751259	0.105771
ouabain_dome	ouabain_1	0.87	0.4401
ouabain_dome	ouabain_2	0.88	0.304345
ouabain_dome	ouabain_3	0.88	0.194511
ouabain_dome	LRCe137_ouabain_5	0.901807	0.462037
ozgrad_epiboly	ozgrad_LRCe122_1	0.921339	0.553237
ozgrad_epiboly	ozgrad_1	0.918754	0.485597
ozgrad_epiboly	ozgrad_2	0.896282	0.348605
ozgrad_epiboly	ozgrad_4	0.89867	0.384185
ozgrad_m_epiboly	ozgrad_m_10	0.916096	0.480258
ozgrad_m_epiboly	ozgrad_m_11	0.903122	0.419199
ozgrad_m_epiboly	ozgrad_m_12	0.897595	0.640772
ozgrad_m_epiboly	LRCe145_ozgrad_m_1	0.893272	0.46155
ozgrad_ouabain_epiboly	ozgrad_ouabain_1	0.905748	0.279376
ozgrad_ouabain_epiboly	ozgrad_ouabain_2	0.89803	0.284728
ozgrad_ouabain_epiboly	ozgrad_ouabain_3	0.908602	0.393657
ozgrad_ouabain_epiboly	LRCe138_ozgrad_ouabain_1	0.919235	0.549308
pky_epiboly	pky_1	0.884858	0.332975
pky_epiboly	pky_2	0.887014	0.406424
pky_epiboly	pky_3	0.898832	0.489695
pky_epiboly	pky_4	0.875645	0.372349
pky_epiboly	pky_5	0.91424	0.489833
pky_epiboly	pky_6	0.879822	0.415912
wt_dome	wt_LRCe26_1	0.890542	0.40524
wt_dome	wt_LRCe26_2	0.884705	0.410805
wt_dome	wt_LRCe26_3	0.892531	0.325813
wt_dome	wt_1	0.875509	0.508579
wt_dome	wt_2	0.90379	0.549033
wt_dome	wt_4	0.905343	0.697325
wt_dome	wt_5	0.890007	0.872835
wt_dome	wt_6	0.900615	0.497147
wt_dome	wt_7	0.856475	0.519193
wt_dome	wt_8	0.888923	0.52503
wt_dome	wt_19	0.905272	0.584949
wt_dome	wt_20	0.892437	0.681649
wt_dome	wt_21	0.909304	0.493081
wt_dome	wt_22	0.904245	0.683521
wt_epiboly	wt_1	0.777453	0.4027
wt_epiboly	wt_2	0.770803	0.301474
wt_epiboly	wt_4	0.832246	0.676348
wt_epiboly	wt_5	0.818232	0.70808
wt_epiboly	wt_6	0.867575	0.566016
wt_epiboly	wt_7	0.83052	0.319312
wt_epiboly	wt_8	0.813747	0.297698
wt_epiboly	wt_19	0.823814	0.359309
wt_epiboly	wt_20	0.79274	0.498621
wt_epiboly	wt_21	0.817769	0.257762
wt_epiboly	wt_22	0.814147	0.31397
wt_germ ring	wt_LRCe33_1	0.825788	0.252145
wt_germ ring	wt_LRCe33_2	0.828873	0.249978
wt_m_epiboly	wt_m_13	0.774319	0.251975
wt_m_epiboly	wt_m_14	0.782365	0.524394
wt_m_epiboly	wt_m_16	0.739272	0.254774
wt_m_epiboly	LRCe136_wt_m_5	0.796009	0.129645
wt_shield	wt_19	0.800012	0.247159
wt_shield	wt_20	0.79589	0.211921
wt_shield	wt_21	0.792098	0.266434
wt_shield	wt_22	0.798967	0.127374
