# Supplementary material for: Adhesion-driven rigidity transition decoupled from density-driven jamming triggers epithelial organization in embryonic tissues
Source: Nat Phys. 2026 Jun 2;22(6):941–53. doi: 10.1038/s41567-026-03276-6 (PMC13271890; doi:10.1038/s41567-026-03276-6)
Supplement: Supplementary file 24 — Statistical source data. [file 41567_2026_3276_MOESM24_ESM.xlsx]

## Sheet: ExtendedDataFigure_6f
Panel_f
Stainings
E-cadherin	membrane	a-catenin	F-actin	marveld2a	lsr1
0.322362	1.17752	3.79219	1.31614	1.51507	2.47893
0.562305	1.11366	1.91867	1.59319	1.47491	1.96192
0.800271	0.814584	1.75484	1.6348	2.27122	2.44305
0.58409	1.60918	2.07297	0.940457	1.22989	1.95317
0.783724	2.47506	2.39137	1.53755	1.51688	1.5157
0.770932	1.03673	1.56671	1.24241	1.66452	1.90752
0.574534	1.4125	1.5924	2.22242	2.26974	1.35206
0.492837	2.22672	3.36735	1.53684	1.55154	1.88008
0.439751	1.14388	2.90946	1.05844	2.13223	2.3881
0.278979	2.06338	2.79413	1.93647	1.42662	2.6088
0.936316	1.51983	2.81868	1.77036	1.62023	2.24062
0.342656	1.57607	3.00761	1.14218	1.48496	2.82168
0.609309	1.52953	2.64817	1.66684	1.69251	1.45771
0.321899	0.707643	3.12618	1.11975	1.4956	2.39474
0.752594	1.48188	2.59645	1.77013	1.56579	1.97755
0.245013	1.05088	2.11569	1.94909	1.07278	2.11799
0.876419	1.15631	2.07885	2.43685	1.52756	1.82929
0.336963	1.26785	1.45131	1.41668	1.43131	1.50488
0.588495	0.75634	1.62628	2.44647	1.84745	1.42757
0.281016	1.0709	1.70545	2.04841	2.32932	1.58532
0.437578	0.887718	1.95935	1.51377	1.62294	2.38296
0.413774	2.05575	1.44538	1.23352	2.02936	1.72086
0.465783	1.3683	2.51901	1.81493	1.60252	1.73566
0.515211	1.80257	0.921258	2.39021	1.50599	1.93903
0.523967	1.18131	1.59938	2.009	1.34196	1.73961
0.516808	0.815294	1.71992	1.57999	1.64356	2.36813
0.531544	1.13012	2.17014	2.52708	1.42512	1.85403
0.450597	1.08144	1.35763	1.91272	1.63488	1.68203
0.322172	1.56059	2.233	1.58229	1.76511	1.6483
0.531022	1.09163	1.91848	1.18483	1.56254	2.15779
0.420603	1.13372	4.10257	1.30493	1.63223	2.01786
0.535054	1.91004	2.48837	1.40425	1.79856	2.95331
0.412165	1.5861	2.84131	1.42073	1.51768	1.66678
0.882652	1.43058	2.28428	1.15265	1.4617	1.76679
0.855053	0.953789	3.30598	2.18551	2.01836	1.55366
0.673211	1.09569	2.61392	1.11617	2.05504	1.70155
0.542131	1.48826	2.66895	1.97354	1.95878	1.42817
0.882082	1.65152	1.64175	1.67031	2.31649	2.23131
0.631483	1.26299	1.75925	1.88418	2.14561	3.21439
0.742037	1.18957	1.04879	1.25157	1.20131	1.79644
0.863954	1.27917	1.56718	1.25771	1.62925	1.25828
0.621459	1.29273	1.49621	1.47813	1.31753	2.65913
0.625936	0.932544	0.706854	1.47549	1.5639	1.78376
0.63325	1.4683	1.11759	1.05767	1.88431	3.06893
0.992874	1.3905	1.58926	1.27489	1.84837	1.8953
1.25629	1.72582	1.42534	1.73332	1.68876	1.41095
0.638774	0.902208	1.08751	1.65821	1.67877	2.93607
0.732867	1.56404	1.80307	1.69236	2.56585	1.8413
0.556611	0.810825	2.53797	1.63585	1.59398	1.66421
1.2297	1.53953	2.11204	1.64245	1.66778	1.69883
0.758838	0.95647	1.56137	1.42352	1.82266	2.90361
0.439636	0.981299	1.52196	0.876679	2.07186	1.19526
1.17391	1.40033	1.80971	1.36083	1.74689	3.28566
0.604676	1.05888	1.74917	0.739611	1.86405	1.42402
0.766822	1.08466	1.58672	1.55337	1.35681	2.49273
0.61812	0.861507	1.71508	1.04149	2.0161	1.89963
0.655859	1.23141	1.34388	1.73519	1.46936	2.21018
0.440141	1.07933	2.05229	1.7169	1.35216	2.19331
0.511661	1.7367	1.53068	1.32927	1.63814	2.17835
0.400697	1.21704	2.11668	1.20097	1.73393	2.40499
0.42076	1.36874	1.46516	1.21279	1.75815	2.32842
0.280187	1.09453	0.969357	2.30957	1.77068	2.66928
0.746436	1.26298	1.64969	1.02877	1.24492	1.75595
0.767682	1.03806	1.49748	1.59554	1.9489	1.56244
0.416144	0.828866	1.59348	2.01655	1.77948	1.86941
0.37351	1.06376	1.51423	1.0129	1.42536	1.9714
0.664153	1.51538	1.19707	1.86018	1.42217	1.50006
0.717752	1.32092	1.32805	1.38135	1.96214	1.45219
0.5995	1.70031	1.41423	1.62441	1.64955	2.40177
0.884062	1.34839	1.17045	1.44372	1.52786	2.20177
0.441692	2.48181	0.974306	1.3235	1.94567	2.24139
0.39358	1.33374	0.858886	1.33086	1.36606	1.58492
0.56163	1.77496	0.997794	2.13506	1.86346	1.11778
0.681447	1.31054	1.58611	1.54385	2.1448	1.61192
0.637197	1.6762	2.06013	2.62379	1.44727	1.32046
0.929085	1.67213	1.40312	1.28073	2.93728	1.96313
0.565974	1.43288	1.69696	2.21344	1.57224	1.49158
0.419167	2.03247	1.18449	1.44468	1.54559	1.7867
0.591818	0.925217	1.23936	1.58685	1.80639	1.58275
0.483198	1.1027	1.03545	1.69241	1.31232	1.55411
0.496067	1.75427	1.48651	2.53176	3.81656	1.62268
0.599615	1.33157	1.66622	1.5546	1.59162	1.95836
0.611966	1.34441	1.30705	1.53905	1.58559	2.4592
0.58133	1.56147	2.2023	1.58129	1.67561	1.23254
0.463869	0.584483	1.12529	1.32397	1.27352	1.31322
0.829107	1.22904	1.47873	1.40192	1.79637	1.45754
0.6351	1.25908	1.06945	1.62544	1.43437	1.26273
0.628717	1.09699	1.51037	1.24481	2.65735	1.40347
0.585928	1.00757	1.39408	1.80382	1.73631	1.26118
0.738931	1.03398	0.905507	1.63883	1.57451	1.35776
0.903095	1.41489	1.13753	1.50901	1.66553	1.38189
0.802596	1.71555	1.20697	1.67817	1.53427	1.7537
0.487606	1.0238	1.45514	1.42335	2.02195	1.6207
0.493804	1.4942	1.47457	0.849115	1.97061	3.07513
0.346837	1.07139	1.27658	1.49265	2.27094	2.49898
0.832963	1.50048	1.36675	1.61419	2.59949	1.71569
0.82161	1.58568	1.40391	2.57193	2.17923	2.10902
0.737581	0.992248	1.5455	0.843378	1.97754	1.54229
0.716506	0.889764	1.04532	1.71268	2.21715	1.52392
1.00748	1.39938	1.29968	1.80345	1.45095	1.73873
0.966069			2.11442		1.88112
0.791227					3.39279
0.674361					2.74554
0.706458					2.01876
0.53518					1.67024
0.50355					3.22896
					3.07142
					2.03035
					1.37639
					2.20902
					2.54874

## Sheet: ExtendedDataFigure_6g
Panel_g
x-axis: alpha				y-axis: cell-cell contact lengths
condition_stage	embryo_id	alpha		condition_stage	exp_embryo_nr_stage	contact_id	frame	Length	length_normalised
ctrl-MO	ctrl-MO_6	0.822985		wt_dome	LRCe108_wt_e2_latesphere	LRCe108_wt_e2_latesphere_1	1	13.982	1.16835
ctrl-MO	ctrl-MO_7	0.812764		wt_dome	LRCe108_wt_e2_latesphere	LRCe108_wt_e2_latesphere_1	2	15.421	1.28859
ctrl-MO	ctrl-MO_8	0.80801		wt_dome	LRCe108_wt_e2_latesphere	LRCe108_wt_e2_latesphere_1	3	15.295	1.27806
lsr-MO	lsr-MO15_1	0.839304		wt_dome	LRCe108_wt_e2_latesphere	LRCe108_wt_e2_latesphere_1	4	14.179	1.18481
lsr-MO	lsr-MO15_2	0.865853		wt_dome	LRCe108_wt_e2_latesphere	LRCe108_wt_e2_latesphere_1	5	14.579	1.21823
lsr-MO	lsr-MO15_3	0.86119		wt_dome	LRCe108_wt_e2_latesphere	LRCe108_wt_e2_latesphere_1	6	13.784	1.1518
lsr-MO	lsr-MO16_3	0.859606		wt_dome	LRCe108_wt_e2_latesphere	LRCe108_wt_e2_latesphere_1	7	13.696	1.14445
lsr-MO	lsr-MO16_4	0.868926		wt_dome	LRCe108_wt_e2_latesphere	LRCe108_wt_e2_latesphere_1	8	13.644	1.14011
lsr-MO	lsr-MO16_5	0.868327		wt_dome	LRCe108_wt_e2_latesphere	LRCe108_wt_e2_latesphere_1	9	13.719	1.14637
wt_dome	wt_LRCe26_1	0.890542		wt_dome	LRCe108_wt_e2_latesphere	LRCe108_wt_e2_latesphere_1	10	13.679	1.14303
wt_dome	wt_LRCe26_2	0.884705		wt_dome	LRCe108_wt_e2_latesphere	LRCe108_wt_e2_latesphere_1	11	11.452	0.95694
wt_dome	wt_LRCe26_3	0.892531		wt_dome	LRCe108_wt_e2_latesphere	LRCe108_wt_e2_latesphere_1	12	11.578	0.967468
wt_dome	wt_1	0.875509		wt_dome	LRCe108_wt_e2_latesphere	LRCe108_wt_e2_latesphere_1	13	11.184	0.934545
wt_dome	wt_2	0.90379		wt_dome	LRCe108_wt_e2_latesphere	LRCe108_wt_e2_latesphere_1	14	11.267	0.941481
wt_dome	wt_4	0.905343		wt_dome	LRCe108_wt_e2_latesphere	LRCe108_wt_e2_latesphere_1	15	11.056	0.92385
wt_dome	wt_5	0.890007		wt_dome	LRCe108_wt_e2_latesphere	LRCe108_wt_e2_latesphere_1	16	10.001	0.835693
wt_dome	wt_6	0.900615		wt_dome	LRCe108_wt_e2_latesphere	LRCe108_wt_e2_latesphere_1	17	9.492	0.79316
wt_dome	wt_7	0.856475		wt_dome	LRCe108_wt_e2_latesphere	LRCe108_wt_e2_latesphere_1	18	10.677	0.89218
wt_dome	wt_8	0.888923		wt_dome	LRCe108_wt_e2_latesphere	LRCe108_wt_e2_latesphere_1	19	11.252	0.940227
wt_dome	wt_19	0.905272		wt_dome	LRCe108_wt_e2_latesphere	LRCe108_wt_e2_latesphere_1	20	12.403	1.03641
wt_dome	wt_20	0.892437		wt_dome	LRCe108_wt_e2_latesphere	LRCe108_wt_e2_latesphere_1	21	12.037	1.00582
wt_dome	wt_21	0.909304		wt_dome	LRCe108_wt_e2_latesphere	LRCe108_wt_e2_latesphere_1	22	10.818	0.903962
wt_dome	wt_22	0.904245		wt_dome	LRCe108_wt_e2_latesphere	LRCe108_wt_e2_latesphere_1	23	9.936	0.830261
wt_epiboly	wt_1	0.777453		wt_dome	LRCe108_wt_e2_latesphere	LRCe108_wt_e2_latesphere_1	24	10.128	0.846305
wt_epiboly	wt_2	0.770803		wt_dome	LRCe108_wt_e2_latesphere	LRCe108_wt_e2_latesphere_1	31	13.598	1.13626
wt_epiboly	wt_4	0.832246		wt_dome	LRCe108_wt_e2_latesphere	LRCe108_wt_e2_latesphere_1	32	12.08	1.00942
wt_epiboly	wt_5	0.818232		wt_dome	LRCe108_wt_e2_latesphere	LRCe108_wt_e2_latesphere_1	33	11.929	0.996798
wt_epiboly	wt_6	0.867575		wt_dome	LRCe108_wt_e2_latesphere	LRCe108_wt_e2_latesphere_1	34	12.502	1.04468
wt_epiboly	wt_7	0.83052		wt_dome	LRCe108_wt_e2_latesphere	LRCe108_wt_e2_latesphere_1	35	12.684	1.05989
wt_epiboly	wt_8	0.813747		wt_dome	LRCe108_wt_e2_latesphere	LRCe108_wt_e2_latesphere_1	36	12.84	1.07292
wt_epiboly	wt_19	0.823814		wt_dome	LRCe108_wt_e2_latesphere	LRCe108_wt_e2_latesphere_1	37	12.75	1.0654
wt_epiboly	wt_19	0.800012		wt_dome	LRCe108_wt_e2_latesphere	LRCe108_wt_e2_latesphere_1	38	13.756	1.14946
wt_epiboly	wt_20	0.79274		wt_dome	LRCe108_wt_e2_latesphere	LRCe108_wt_e2_latesphere_1	39	13.919	1.16308
wt_epiboly	wt_20	0.79589		wt_dome	LRCe108_wt_e2_latesphere	LRCe108_wt_e2_latesphere_1	46	13.051	1.09055
wt_epiboly	wt_21	0.817769		wt_dome	LRCe108_wt_e2_latesphere	LRCe108_wt_e2_latesphere_1	47	12.849	1.07367
wt_epiboly	wt_21	0.792098		wt_dome	LRCe108_wt_e2_latesphere	LRCe108_wt_e2_latesphere_1	48	13.466	1.12523
wt_epiboly	wt_22	0.814147		wt_dome	LRCe108_wt_e2_latesphere	LRCe108_wt_e2_latesphere_1	49	11.258	0.940729
wt_epiboly	wt_22	0.798967		wt_dome	LRCe108_wt_e2_latesphere	LRCe108_wt_e2_latesphere_1	50	9.378	0.783634
wt_epiboly	wt_LRCe33_1	0.825788		wt_dome	LRCe108_wt_e2_latesphere	LRCe108_wt_e2_latesphere_1	51	11.262	0.941063
wt_epiboly	wt_LRCe33_2	0.828873		wt_dome	LRCe108_wt_e2_latesphere	LRCe108_wt_e2_latesphere_1	52	11.539	0.964209
				wt_dome	LRCe108_wt_e2_latesphere	LRCe108_wt_e2_latesphere_1	53	10.945	0.914574
				wt_dome	LRCe108_wt_e2_latesphere	LRCe108_wt_e2_latesphere_1	54	11.773	0.983763
				wt_dome	LRCe108_wt_e2_latesphere	LRCe108_wt_e2_latesphere_1	55	10.689	0.893183
				wt_dome	LRCe108_wt_e2_latesphere	LRCe108_wt_e2_latesphere_1	56	9.617	0.803605
				wt_dome	LRCe108_wt_e2_latesphere	LRCe108_wt_e2_latesphere_1	57	12.435	1.03908
				wt_dome	LRCe108_wt_e2_latesphere	LRCe108_wt_e2_latesphere_1	58	11.97	1.00022
				wt_dome	LRCe108_wt_e2_latesphere	LRCe108_wt_e2_latesphere_1	59	12.189	1.01852
				wt_dome	LRCe108_wt_e2_latesphere	LRCe108_wt_e2_latesphere_1	60	11.564	0.966298
				wt_dome	LRCe108_wt_e2_latesphere	LRCe108_wt_e2_latesphere_1	40	11.847	0.989946
				wt_dome	LRCe108_wt_e2_latesphere	LRCe108_wt_e2_latesphere_1	41	12.041	1.00616
				wt_dome	LRCe108_wt_e2_latesphere	LRCe108_wt_e2_latesphere_1	42	12.152	1.01543
				wt_dome	LRCe108_wt_e2_latesphere	LRCe108_wt_e2_latesphere_1	43	10.674	0.891929
				wt_dome	LRCe108_wt_e2_latesphere	LRCe108_wt_e2_latesphere_1	44	10.618	0.88725
				wt_dome	LRCe108_wt_e2_latesphere	LRCe108_wt_e2_latesphere_1	45	11.307	0.944823
				wt_dome	LRCe108_wt_e2_latesphere	LRCe108_wt_e2_latesphere_1	25	10.157	0.848728
				wt_dome	LRCe108_wt_e2_latesphere	LRCe108_wt_e2_latesphere_1	26	11.098	0.927359
				wt_dome	LRCe108_wt_e2_latesphere	LRCe108_wt_e2_latesphere_1	27	10.314	0.861847
				wt_dome	LRCe108_wt_e2_latesphere	LRCe108_wt_e2_latesphere_1	28	10.979	0.917415
				wt_dome	LRCe108_wt_e2_latesphere	LRCe108_wt_e2_latesphere_1	29	10.981	0.917582
				wt_dome	LRCe108_wt_e2_latesphere	LRCe108_wt_e2_latesphere_1	30	10.569	0.883155
				wt_dome	LRCe108_wt_e2_latesphere	LRCe108_wt_e2_latesphere_2	1	8.866	1.11033
				wt_dome	LRCe108_wt_e2_latesphere	LRCe108_wt_e2_latesphere_2	2	7.864	0.984845
				wt_dome	LRCe108_wt_e2_latesphere	LRCe108_wt_e2_latesphere_2	3	8.685	1.08766
				wt_dome	LRCe108_wt_e2_latesphere	LRCe108_wt_e2_latesphere_2	4	6.056	0.75842
				wt_dome	LRCe108_wt_e2_latesphere	LRCe108_wt_e2_latesphere_2	5	6.004	0.751908
				wt_dome	LRCe108_wt_e2_latesphere	LRCe108_wt_e2_latesphere_2	6	7.821	0.979459
				wt_dome	LRCe108_wt_e2_latesphere	LRCe108_wt_e2_latesphere_2	7	8.589	1.07564
				wt_dome	LRCe108_wt_e2_latesphere	LRCe108_wt_e2_latesphere_2	8	11	1.37758
				wt_dome	LRCe108_wt_e2_latesphere	LRCe108_wt_e2_latesphere_2	9	8.979	1.12448
				wt_dome	LRCe108_wt_e2_latesphere	LRCe108_wt_e2_latesphere_2	10	11.333	1.41928
				wt_dome	LRCe108_wt_e2_latesphere	LRCe108_wt_e2_latesphere_2	11	12.307	1.54126
				wt_dome	LRCe108_wt_e2_latesphere	LRCe108_wt_e2_latesphere_2	12	10.403	1.30282
				wt_dome	LRCe108_wt_e2_latesphere	LRCe108_wt_e2_latesphere_2	13	8.551	1.07088
				wt_dome	LRCe108_wt_e2_latesphere	LRCe108_wt_e2_latesphere_2	14	11.435	1.43206
				wt_dome	LRCe108_wt_e2_latesphere	LRCe108_wt_e2_latesphere_2	15	8.439	1.05685
				wt_dome	LRCe108_wt_e2_latesphere	LRCe108_wt_e2_latesphere_2	16	8.132	1.01841
				wt_dome	LRCe108_wt_e2_latesphere	LRCe108_wt_e2_latesphere_2	17	8.714	1.09129
				wt_dome	LRCe108_wt_e2_latesphere	LRCe108_wt_e2_latesphere_2	18	6.286	0.787224
				wt_dome	LRCe108_wt_e2_latesphere	LRCe108_wt_e2_latesphere_2	19	6.899	0.863993
				wt_dome	LRCe108_wt_e2_latesphere	LRCe108_wt_e2_latesphere_2	20	10.33	1.29367
				wt_dome	LRCe108_wt_e2_latesphere	LRCe108_wt_e2_latesphere_2	21	10.402	1.30269
				wt_dome	LRCe108_wt_e2_latesphere	LRCe108_wt_e2_latesphere_2	22	9.526	1.19298
				wt_dome	LRCe108_wt_e2_latesphere	LRCe108_wt_e2_latesphere_2	23	9.614	1.20401
				wt_dome	LRCe108_wt_e2_latesphere	LRCe108_wt_e2_latesphere_2	24	8.92	1.11709
				wt_dome	LRCe108_wt_e2_latesphere	LRCe108_wt_e2_latesphere_2	25	10.324	1.29292
				wt_dome	LRCe108_wt_e2_latesphere	LRCe108_wt_e2_latesphere_2	26	10.619	1.32987
				wt_dome	LRCe108_wt_e2_latesphere	LRCe108_wt_e2_latesphere_2	27	11.088	1.3886
				wt_dome	LRCe108_wt_e2_latesphere	LRCe108_wt_e2_latesphere_2	28	9.966	1.24809
				wt_dome	LRCe108_wt_e2_latesphere	LRCe108_wt_e2_latesphere_2	29	8.909	1.11571
				wt_dome	LRCe108_wt_e2_latesphere	LRCe108_wt_e2_latesphere_2	30	8.903	1.11496
				wt_dome	LRCe108_wt_e2_latesphere	LRCe108_wt_e2_latesphere_2	31	8.683	1.08741
				wt_dome	LRCe108_wt_e2_latesphere	LRCe108_wt_e2_latesphere_2	32	8.108	1.0154
				wt_dome	LRCe108_wt_e2_latesphere	LRCe108_wt_e2_latesphere_2	33	7.949	0.995489
				wt_dome	LRCe108_wt_e2_latesphere	LRCe108_wt_e2_latesphere_2	34	5.801	0.726486
				wt_dome	LRCe108_wt_e2_latesphere	LRCe108_wt_e2_latesphere_2	35	6.96	0.871632
				wt_dome	LRCe108_wt_e2_latesphere	LRCe108_wt_e2_latesphere_2	36	8.046	1.00764
				wt_dome	LRCe108_wt_e2_latesphere	LRCe108_wt_e2_latesphere_2	37	7.448	0.932747
				wt_dome	LRCe108_wt_e2_latesphere	LRCe108_wt_e2_latesphere_2	38	7.809	0.977957
				wt_dome	LRCe108_wt_e2_latesphere	LRCe108_wt_e2_latesphere_2	39	7.603	0.952158
				wt_dome	LRCe108_wt_e2_latesphere	LRCe108_wt_e2_latesphere_2	40	7.828	0.980336
				wt_dome	LRCe108_wt_e2_latesphere	LRCe108_wt_e2_latesphere_2	41	6.47	0.810268
				wt_dome	LRCe108_wt_e2_latesphere	LRCe108_wt_e2_latesphere_2	42	6.305	0.789604
				wt_dome	LRCe108_wt_e2_latesphere	LRCe108_wt_e2_latesphere_2	49	9.183	1.15003
				wt_dome	LRCe108_wt_e2_latesphere	LRCe108_wt_e2_latesphere_2	50	6.78	0.84909
				wt_dome	LRCe108_wt_e2_latesphere	LRCe108_wt_e2_latesphere_2	51	5.971	0.747776
				wt_dome	LRCe108_wt_e2_latesphere	LRCe108_wt_e2_latesphere_2	52	5.487	0.687162
				wt_dome	LRCe108_wt_e2_latesphere	LRCe108_wt_e2_latesphere_2	53	4.689	0.587225
				wt_dome	LRCe108_wt_e2_latesphere	LRCe108_wt_e2_latesphere_2	48	7.759	0.971695
				wt_dome	LRCe108_wt_e2_latesphere	LRCe108_wt_e2_latesphere_2	43	6.221	0.779084
				wt_dome	LRCe108_wt_e2_latesphere	LRCe108_wt_e2_latesphere_2	44	6.815	0.853473
				wt_dome	LRCe108_wt_e2_latesphere	LRCe108_wt_e2_latesphere_2	45	6.669	0.835189
				wt_dome	LRCe108_wt_e2_latesphere	LRCe108_wt_e2_latesphere_2	46	7.407	0.927612
				wt_dome	LRCe108_wt_e2_latesphere	LRCe108_wt_e2_latesphere_2	47	8.528	1.068
				wt_dome	LRCe108_wt_e2_latesphere	LRCe108_wt_e2_latesphere_2	54	4.789	0.599748
				wt_dome	LRCe108_wt_e2_latesphere	LRCe108_wt_e2_latesphere_2	55	5.811	0.727738
				wt_dome	LRCe108_wt_e2_latesphere	LRCe108_wt_e2_latesphere_2	56	4.718	0.590857
				wt_dome	LRCe108_wt_e2_latesphere	LRCe108_wt_e2_latesphere_2	57	6.13	0.767688
				wt_dome	LRCe108_wt_e2_latesphere	LRCe108_wt_e2_latesphere_2	58	6.024	0.754413
				wt_dome	LRCe108_wt_e2_latesphere	LRCe108_wt_e2_latesphere_2	59	6.205	0.77708
				wt_dome	LRCe108_wt_e2_latesphere	LRCe108_wt_e2_latesphere_2	60	5.941	0.744018
				wt_dome	LRCe108_wt_e2_latesphere	LRCe108_wt_e2_latesphere_3	1	9.271	1.08045
				wt_dome	LRCe108_wt_e2_latesphere	LRCe108_wt_e2_latesphere_3	2	8.38	0.97661
				wt_dome	LRCe108_wt_e2_latesphere	LRCe108_wt_e2_latesphere_3	3	8.247	0.96111
				wt_dome	LRCe108_wt_e2_latesphere	LRCe108_wt_e2_latesphere_3	4	7.445	0.867645
				wt_dome	LRCe108_wt_e2_latesphere	LRCe108_wt_e2_latesphere_3	5	7.457	0.869043
				wt_dome	LRCe108_wt_e2_latesphere	LRCe108_wt_e2_latesphere_3	6	7.259	0.845968
				wt_dome	LRCe108_wt_e2_latesphere	LRCe108_wt_e2_latesphere_3	7	6.78	0.790145
				wt_dome	LRCe108_wt_e2_latesphere	LRCe108_wt_e2_latesphere_3	8	7.848	0.914611
				wt_dome	LRCe108_wt_e2_latesphere	LRCe108_wt_e2_latesphere_3	9	7.292	0.849814
				wt_dome	LRCe108_wt_e2_latesphere	LRCe108_wt_e2_latesphere_3	10	8.168	0.951904
				wt_dome	LRCe108_wt_e2_latesphere	LRCe108_wt_e2_latesphere_3	11	8.68	1.01157
				wt_dome	LRCe108_wt_e2_latesphere	LRCe108_wt_e2_latesphere_3	12	8.269	0.963674
				wt_dome	LRCe108_wt_e2_latesphere	LRCe108_wt_e2_latesphere_3	13	7.867	0.916825
				wt_dome	LRCe108_wt_e2_latesphere	LRCe108_wt_e2_latesphere_3	14	7.348	0.85634
				wt_dome	LRCe108_wt_e2_latesphere	LRCe108_wt_e2_latesphere_3	15	6.657	0.775811
				wt_dome	LRCe108_wt_e2_latesphere	LRCe108_wt_e2_latesphere_3	16	6.302	0.734439
				wt_dome	LRCe108_wt_e2_latesphere	LRCe108_wt_e2_latesphere_3	17	6.882	0.802032
				wt_dome	LRCe108_wt_e2_latesphere	LRCe108_wt_e2_latesphere_3	18	7.591	0.88466
				wt_dome	LRCe108_wt_e2_latesphere	LRCe108_wt_e2_latesphere_3	19	8.98	1.04653
				wt_dome	LRCe108_wt_e2_latesphere	LRCe108_wt_e2_latesphere_3	20	9.097	1.06017
				wt_dome	LRCe108_wt_e2_latesphere	LRCe108_wt_e2_latesphere_3	21	8.821	1.028
				wt_dome	LRCe108_wt_e2_latesphere	LRCe108_wt_e2_latesphere_3	22	11.006	1.28265
				wt_dome	LRCe108_wt_e2_latesphere	LRCe108_wt_e2_latesphere_3	23	10.281	1.19815
				wt_dome	LRCe108_wt_e2_latesphere	LRCe108_wt_e2_latesphere_3	24	10.707	1.2478
				wt_dome	LRCe108_wt_e2_latesphere	LRCe108_wt_e2_latesphere_3	25	10.654	1.24162
				wt_dome	LRCe108_wt_e2_latesphere	LRCe108_wt_e2_latesphere_3	26	10.933	1.27414
				wt_dome	LRCe108_wt_e2_latesphere	LRCe108_wt_e2_latesphere_3	27	10.649	1.24104
				wt_dome	LRCe108_wt_e2_latesphere	LRCe108_wt_e2_latesphere_3	28	9.953	1.15993
				wt_dome	LRCe108_wt_e2_latesphere	LRCe108_wt_e2_latesphere_3	29	10.806	1.25934
				wt_dome	LRCe108_wt_e2_latesphere	LRCe108_wt_e2_latesphere_3	30	10.558	1.23044
				wt_dome	LRCe108_wt_e2_latesphere	LRCe108_wt_e2_latesphere_3	31	10.345	1.20561
				wt_dome	LRCe108_wt_e2_latesphere	LRCe108_wt_e2_latesphere_3	32	10.249	1.19442
				wt_dome	LRCe108_wt_e2_latesphere	LRCe108_wt_e2_latesphere_3	33	11.415	1.33031
				wt_dome	LRCe108_wt_e2_latesphere	LRCe108_wt_e2_latesphere_3	34	10.288	1.19897
				wt_dome	LRCe108_wt_e2_latesphere	LRCe108_wt_e2_latesphere_3	35	10.529	1.22706
				wt_dome	LRCe108_wt_e2_latesphere	LRCe108_wt_e2_latesphere_3	36	10.465	1.2196
				wt_dome	LRCe108_wt_e2_latesphere	LRCe108_wt_e2_latesphere_3	37	10.104	1.17753
				wt_dome	LRCe108_wt_e2_latesphere	LRCe108_wt_e2_latesphere_3	38	9.537	1.11145
				wt_dome	LRCe108_wt_e2_latesphere	LRCe108_wt_e2_latesphere_3	39	9.316	1.08569
				wt_dome	LRCe108_wt_e2_latesphere	LRCe108_wt_e2_latesphere_3	40	8.493	0.989779
				wt_dome	LRCe108_wt_e2_latesphere	LRCe108_wt_e2_latesphere_3	41	8.493	0.989779
				wt_dome	LRCe108_wt_e2_latesphere	LRCe108_wt_e2_latesphere_3	42	9.741	1.13522
				wt_dome	LRCe108_wt_e2_latesphere	LRCe108_wt_e2_latesphere_3	43	7.796	0.908551
				wt_dome	LRCe108_wt_e2_latesphere	LRCe108_wt_e2_latesphere_3	44	7.749	0.903073
				wt_dome	LRCe108_wt_e2_latesphere	LRCe108_wt_e2_latesphere_3	45	7.693	0.896547
				wt_dome	LRCe108_wt_e2_latesphere	LRCe108_wt_e2_latesphere_3	46	6.914	0.805762
				wt_dome	LRCe108_wt_e2_latesphere	LRCe108_wt_e2_latesphere_3	47	7.602	0.885942
				wt_dome	LRCe108_wt_e2_latesphere	LRCe108_wt_e2_latesphere_3	48	7.118	0.829536
				wt_dome	LRCe108_wt_e2_latesphere	LRCe108_wt_e2_latesphere_3	49	6.302	0.734439
				wt_dome	LRCe108_wt_e2_latesphere	LRCe108_wt_e2_latesphere_3	50	7.807	0.909833
				wt_dome	LRCe108_wt_e2_latesphere	LRCe108_wt_e2_latesphere_3	51	7.6	0.885709
				wt_dome	LRCe108_wt_e2_latesphere	LRCe108_wt_e2_latesphere_3	52	7.422	0.864964
				wt_dome	LRCe108_wt_e2_latesphere	LRCe108_wt_e2_latesphere_3	53	8.389	0.977659
				wt_dome	LRCe108_wt_e2_latesphere	LRCe108_wt_e2_latesphere_3	54	9.5	1.10714
				wt_dome	LRCe108_wt_e2_latesphere	LRCe108_wt_e2_latesphere_3	55	8.843	1.03057
				wt_dome	LRCe108_wt_e2_latesphere	LRCe108_wt_e2_latesphere_3	56	6.518	0.759612
				wt_dome	LRCe108_wt_e2_latesphere	LRCe108_wt_e2_latesphere_3	57	6.046	0.704605
				wt_dome	LRCe108_wt_e2_latesphere	LRCe108_wt_e2_latesphere_3	58	6.519	0.759728
				wt_dome	LRCe108_wt_e2_latesphere	LRCe108_wt_e2_latesphere_3	59	7.548	0.879649
				wt_dome	LRCe108_wt_e2_latesphere	LRCe108_wt_e2_latesphere_3	60	8.313	0.968802
				wt_dome	LRCe108_wt_e2_latesphere	LRCe108_wt_e2_latesphere_4	3	9.71	0.990279
				wt_dome	LRCe108_wt_e2_latesphere	LRCe108_wt_e2_latesphere_4	4	9.155	0.933677
				wt_dome	LRCe108_wt_e2_latesphere	LRCe108_wt_e2_latesphere_4	5	9.075	0.925518
				wt_dome	LRCe108_wt_e2_latesphere	LRCe108_wt_e2_latesphere_4	6	9.297	0.948159
				wt_dome	LRCe108_wt_e2_latesphere	LRCe108_wt_e2_latesphere_4	7	9.408	0.959479
				wt_dome	LRCe108_wt_e2_latesphere	LRCe108_wt_e2_latesphere_4	8	7.344	0.748981
				wt_dome	LRCe108_wt_e2_latesphere	LRCe108_wt_e2_latesphere_4	9	6.238	0.636185
				wt_dome	LRCe108_wt_e2_latesphere	LRCe108_wt_e2_latesphere_4	10	6.7	0.683303
				wt_dome	LRCe108_wt_e2_latesphere	LRCe108_wt_e2_latesphere_4	11	8.483	0.865143
				wt_dome	LRCe108_wt_e2_latesphere	LRCe108_wt_e2_latesphere_4	12	10.097	1.02975
				wt_dome	LRCe108_wt_e2_latesphere	LRCe108_wt_e2_latesphere_4	13	9.716	0.990891
				wt_dome	LRCe108_wt_e2_latesphere	LRCe108_wt_e2_latesphere_4	14	10.023	1.0222
				wt_dome	LRCe108_wt_e2_latesphere	LRCe108_wt_e2_latesphere_4	15	9.822	1.0017
				wt_dome	LRCe108_wt_e2_latesphere	LRCe108_wt_e2_latesphere_4	16	9.5	0.968862
				wt_dome	LRCe108_wt_e2_latesphere	LRCe108_wt_e2_latesphere_4	17	10.429	1.06361
				wt_dome	LRCe108_wt_e2_latesphere	LRCe108_wt_e2_latesphere_4	18	10.659	1.08706
				wt_dome	LRCe108_wt_e2_latesphere	LRCe108_wt_e2_latesphere_4	19	11.01	1.12286
				wt_dome	LRCe108_wt_e2_latesphere	LRCe108_wt_e2_latesphere_4	20	9.667	0.985894
				wt_dome	LRCe108_wt_e2_latesphere	LRCe108_wt_e2_latesphere_4	21	9.552	0.974165
				wt_dome	LRCe108_wt_e2_latesphere	LRCe108_wt_e2_latesphere_4	22	9.556	0.974573
				wt_dome	LRCe108_wt_e2_latesphere	LRCe108_wt_e2_latesphere_4	23	10.183	1.03852
				wt_dome	LRCe108_wt_e2_latesphere	LRCe108_wt_e2_latesphere_4	24	9.498	0.968658
				wt_dome	LRCe108_wt_e2_latesphere	LRCe108_wt_e2_latesphere_4	25	10.305	1.05096
				wt_dome	LRCe108_wt_e2_latesphere	LRCe108_wt_e2_latesphere_4	26	9.304	0.948873
				wt_dome	LRCe108_wt_e2_latesphere	LRCe108_wt_e2_latesphere_4	27	10.354	1.05596
				wt_dome	LRCe108_wt_e2_latesphere	LRCe108_wt_e2_latesphere_4	28	9.454	0.964171
				wt_dome	LRCe108_wt_e2_latesphere	LRCe108_wt_e2_latesphere_4	29	9.424	0.961111
				wt_dome	LRCe108_wt_e2_latesphere	LRCe108_wt_e2_latesphere_4	30	9.629	0.982018
				wt_dome	LRCe108_wt_e2_latesphere	LRCe108_wt_e2_latesphere_4	31	9.489	0.96774
				wt_dome	LRCe108_wt_e2_latesphere	LRCe108_wt_e2_latesphere_4	32	9.066	0.9246
				wt_dome	LRCe108_wt_e2_latesphere	LRCe108_wt_e2_latesphere_4	33	10.56	1.07697
				wt_dome	LRCe108_wt_e2_latesphere	LRCe108_wt_e2_latesphere_4	34	10.464	1.06718
				wt_dome	LRCe108_wt_e2_latesphere	LRCe108_wt_e2_latesphere_4	35	10.336	1.05412
				wt_dome	LRCe108_wt_e2_latesphere	LRCe108_wt_e2_latesphere_4	36	10.568	1.07778
				wt_dome	LRCe108_wt_e2_latesphere	LRCe108_wt_e2_latesphere_4	37	10.006	1.02047
				wt_dome	LRCe108_wt_e2_latesphere	LRCe108_wt_e2_latesphere_4	38	11.236	1.14591
				wt_dome	LRCe108_wt_e2_latesphere	LRCe108_wt_e2_latesphere_4	39	10.91	1.11266
				wt_dome	LRCe108_wt_e2_latesphere	LRCe108_wt_e2_latesphere_4	40	10.146	1.03474
				wt_dome	LRCe108_wt_e2_latesphere	LRCe108_wt_e2_latesphere_4	41	9.019	0.919807
				wt_dome	LRCe108_wt_e2_latesphere	LRCe108_wt_e2_latesphere_4	42	11.27	1.14938
				wt_dome	LRCe108_wt_e2_latesphere	LRCe108_wt_e2_latesphere_4	43	10.582	1.07921
				wt_dome	LRCe108_wt_e2_latesphere	LRCe108_wt_e2_latesphere_4	44	10.335	1.05402
				wt_dome	LRCe108_wt_e2_latesphere	LRCe108_wt_e2_latesphere_4	45	10.911	1.11276
				wt_dome	LRCe108_wt_e2_latesphere	LRCe108_wt_e2_latesphere_4	46	11.038	1.12572
				wt_dome	LRCe108_wt_e2_latesphere	LRCe108_wt_e2_latesphere_4	47	10.359	1.05647
				wt_dome	LRCe108_wt_e2_latesphere	LRCe108_wt_e2_latesphere_4	48	8.823	0.899818
				wt_dome	LRCe108_wt_e2_latesphere	LRCe108_wt_e2_latesphere_4	49	8.606	0.877687
				wt_dome	LRCe108_wt_e2_latesphere	LRCe108_wt_e2_latesphere_4	50	9.913	1.01098
				wt_dome	LRCe108_wt_e2_latesphere	LRCe108_wt_e2_latesphere_4	51	10.448	1.06554
				wt_dome	LRCe108_wt_e2_latesphere	LRCe108_wt_e2_latesphere_4	52	9.842	1.00374
				wt_dome	LRCe108_wt_e2_latesphere	LRCe108_wt_e2_latesphere_4	53	10.045	1.02444
				wt_dome	LRCe108_wt_e2_latesphere	LRCe108_wt_e2_latesphere_4	54	11.256	1.14795
				wt_dome	LRCe108_wt_e2_latesphere	LRCe108_wt_e2_latesphere_4	55	10.732	1.09451
				wt_dome	LRCe108_wt_e2_latesphere	LRCe108_wt_e2_latesphere_4	56	10.153	1.03546
				wt_dome	LRCe108_wt_e2_latesphere	LRCe108_wt_e2_latesphere_4	57	9.488	0.967638
				wt_dome	LRCe108_wt_e2_latesphere	LRCe108_wt_e2_latesphere_4	58	8.608	0.877891
				wt_dome	LRCe108_wt_e2_latesphere	LRCe108_wt_e2_latesphere_4	59	9.317	0.950199
				wt_dome	LRCe108_wt_e2_latesphere	LRCe108_wt_e2_latesphere_4	60	9.773	0.996704
				wt_dome	LRCe108_wt_e2_latesphere	LRCe108_wt_e2_latesphere_4	61	10.39	1.05963
				wt_dome	LRCe108_wt_e2_latesphere	LRCe108_wt_e2_latesphere_4	62	11.038	1.12572
				wt_dome	LRCe108_wt_e2_latesphere	LRCe108_wt_e2_latesphere_5	1	11.117	0.973208
				wt_dome	LRCe108_wt_e2_latesphere	LRCe108_wt_e2_latesphere_5	2	10.5	0.919194
				wt_dome	LRCe108_wt_e2_latesphere	LRCe108_wt_e2_latesphere_5	3	10.669	0.933989
				wt_dome	LRCe108_wt_e2_latesphere	LRCe108_wt_e2_latesphere_5	4	11.512	1.00779
				wt_dome	LRCe108_wt_e2_latesphere	LRCe108_wt_e2_latesphere_5	5	12.687	1.11065
				wt_dome	LRCe108_wt_e2_latesphere	LRCe108_wt_e2_latesphere_5	6	12.401	1.08561
				wt_dome	LRCe108_wt_e2_latesphere	LRCe108_wt_e2_latesphere_5	7	11.837	1.03624
				wt_dome	LRCe108_wt_e2_latesphere	LRCe108_wt_e2_latesphere_5	8	12.274	1.07449
				wt_dome	LRCe108_wt_e2_latesphere	LRCe108_wt_e2_latesphere_5	9	11.865	1.03869
				wt_dome	LRCe108_wt_e2_latesphere	LRCe108_wt_e2_latesphere_5	10	12.213	1.06915
				wt_dome	LRCe108_wt_e2_latesphere	LRCe108_wt_e2_latesphere_5	11	11.96	1.04701
				wt_dome	LRCe108_wt_e2_latesphere	LRCe108_wt_e2_latesphere_5	12	12.152	1.06381
				wt_dome	LRCe108_wt_e2_latesphere	LRCe108_wt_e2_latesphere_5	13	12.087	1.05812
				wt_dome	LRCe108_wt_e2_latesphere	LRCe108_wt_e2_latesphere_5	14	12.219	1.06968
				wt_dome	LRCe108_wt_e2_latesphere	LRCe108_wt_e2_latesphere_5	15	13.396	1.17272
				wt_dome	LRCe108_wt_e2_latesphere	LRCe108_wt_e2_latesphere_5	16	11.682	1.02267
				wt_dome	LRCe108_wt_e2_latesphere	LRCe108_wt_e2_latesphere_5	17	12.272	1.07432
				wt_dome	LRCe108_wt_e2_latesphere	LRCe108_wt_e2_latesphere_5	18	12.032	1.05331
				wt_dome	LRCe108_wt_e2_latesphere	LRCe108_wt_e2_latesphere_5	19	11.945	1.04569
				wt_dome	LRCe108_wt_e2_latesphere	LRCe108_wt_e2_latesphere_5	20	12.814	1.12177
				wt_dome	LRCe108_wt_e2_latesphere	LRCe108_wt_e2_latesphere_5	21	13.52	1.18357
				wt_dome	LRCe108_wt_e2_latesphere	LRCe108_wt_e2_latesphere_5	22	12.975	1.13586
				wt_dome	LRCe108_wt_e2_latesphere	LRCe108_wt_e2_latesphere_5	23	13.181	1.15389
				wt_dome	LRCe108_wt_e2_latesphere	LRCe108_wt_e2_latesphere_5	24	12.699	1.1117
				wt_dome	LRCe108_wt_e2_latesphere	LRCe108_wt_e2_latesphere_5	25	12.201	1.0681
				wt_dome	LRCe108_wt_e2_latesphere	LRCe108_wt_e2_latesphere_5	26	12.161	1.0646
				wt_dome	LRCe108_wt_e2_latesphere	LRCe108_wt_e2_latesphere_5	27	12.289	1.07581
				wt_dome	LRCe108_wt_e2_latesphere	LRCe108_wt_e2_latesphere_5	28	11.955	1.04657
				wt_dome	LRCe108_wt_e2_latesphere	LRCe108_wt_e2_latesphere_5	29	11.348	0.99343
				wt_dome	LRCe108_wt_e2_latesphere	LRCe108_wt_e2_latesphere_5	30	11.092	0.971019
				wt_dome	LRCe108_wt_e2_latesphere	LRCe108_wt_e2_latesphere_5	31	11.541	1.01033
				wt_dome	LRCe108_wt_e2_latesphere	LRCe108_wt_e2_latesphere_5	32	13.156	1.15171
				wt_dome	LRCe108_wt_e2_latesphere	LRCe108_wt_e2_latesphere_5	33	11.341	0.992817
				wt_dome	LRCe108_wt_e2_latesphere	LRCe108_wt_e2_latesphere_5	34	10.114	0.885403
				wt_dome	LRCe108_wt_e2_latesphere	LRCe108_wt_e2_latesphere_5	35	11.63	1.01812
				wt_dome	LRCe108_wt_e2_latesphere	LRCe108_wt_e2_latesphere_5	36	11.316	0.990629
				wt_dome	LRCe108_wt_e2_latesphere	LRCe108_wt_e2_latesphere_5	37	10.227	0.895295
				wt_dome	LRCe108_wt_e2_latesphere	LRCe108_wt_e2_latesphere_5	38	11.032	0.965767
				wt_dome	LRCe108_wt_e2_latesphere	LRCe108_wt_e2_latesphere_5	39	11.485	1.00542
				wt_dome	LRCe108_wt_e2_latesphere	LRCe108_wt_e2_latesphere_5	40	10.865	0.951147
				wt_dome	LRCe108_wt_e2_latesphere	LRCe108_wt_e2_latesphere_5	41	10.933	0.9571
				wt_dome	LRCe108_wt_e2_latesphere	LRCe108_wt_e2_latesphere_5	42	10.724	0.938804
				wt_dome	LRCe108_wt_e2_latesphere	LRCe108_wt_e2_latesphere_5	43	11.41	0.998858
				wt_dome	LRCe108_wt_e2_latesphere	LRCe108_wt_e2_latesphere_5	44	11.341	0.992817
				wt_dome	LRCe108_wt_e2_latesphere	LRCe108_wt_e2_latesphere_5	45	9.895	0.866231
				wt_dome	LRCe108_wt_e2_latesphere	LRCe108_wt_e2_latesphere_5	46	9.049	0.79217
				wt_dome	LRCe108_wt_e2_latesphere	LRCe108_wt_e2_latesphere_5	47	9.057	0.792871
				wt_dome	LRCe108_wt_e2_latesphere	LRCe108_wt_e2_latesphere_5	48	10.671	0.934164
				wt_dome	LRCe108_wt_e2_latesphere	LRCe108_wt_e2_latesphere_5	49	10.459	0.915605
				wt_dome	LRCe108_wt_e2_latesphere	LRCe108_wt_e2_latesphere_5	50	10.634	0.930925
				wt_dome	LRCe108_wt_e2_latesphere	LRCe108_wt_e2_latesphere_5	51	9.672	0.846709
				wt_dome	LRCe108_wt_e2_latesphere	LRCe108_wt_e2_latesphere_5	52	10.21	0.893807
				wt_dome	LRCe108_wt_e2_latesphere	LRCe108_wt_e2_latesphere_5	53	9.911	0.867632
				wt_dome	LRCe108_wt_e2_latesphere	LRCe108_wt_e2_latesphere_5	54	10.131	0.886891
				wt_dome	LRCe108_wt_e2_latesphere	LRCe108_wt_e2_latesphere_5	55	10.086	0.882952
				wt_dome	LRCe108_wt_e2_latesphere	LRCe108_wt_e2_latesphere_5	56	10.839	0.948871
				wt_dome	LRCe108_wt_e2_latesphere	LRCe108_wt_e2_latesphere_5	57	10.301	0.901773
				wt_dome	LRCe108_wt_e2_latesphere	LRCe108_wt_e2_latesphere_5	58	11.067	0.968831
				wt_dome	LRCe108_wt_e2_latesphere	LRCe108_wt_e2_latesphere_5	59	11.259	0.985639
				wt_dome	LRCe108_wt_e2_latesphere	LRCe108_wt_e2_latesphere_5	60	11.972	1.04806
				wt_dome	LRCe108_wt_e1_dome	LRCe108_wt_e1_dome_1	1	8.711	0.891771
				wt_dome	LRCe108_wt_e1_dome	LRCe108_wt_e1_dome_1	2	9.285	0.950533
				wt_dome	LRCe108_wt_e1_dome	LRCe108_wt_e1_dome_1	3	8.943	0.915522
				wt_dome	LRCe108_wt_e1_dome	LRCe108_wt_e1_dome_1	4	7.519	0.769743
				wt_dome	LRCe108_wt_e1_dome	LRCe108_wt_e1_dome_1	5	8.485	0.868635
				wt_dome	LRCe108_wt_e1_dome	LRCe108_wt_e1_dome_1	6	7.829	0.801478
				wt_dome	LRCe108_wt_e1_dome	LRCe108_wt_e1_dome_1	7	8.785	0.899347
				wt_dome	LRCe108_wt_e1_dome	LRCe108_wt_e1_dome_1	8	6.825	0.698696
				wt_dome	LRCe108_wt_e1_dome	LRCe108_wt_e1_dome_1	9	6.762	0.692246
				wt_dome	LRCe108_wt_e1_dome	LRCe108_wt_e1_dome_1	10	7.161	0.733093
				wt_dome	LRCe108_wt_e1_dome	LRCe108_wt_e1_dome_1	11	7.712	0.789501
				wt_dome	LRCe108_wt_e1_dome	LRCe108_wt_e1_dome_1	12	7.912	0.809975
				wt_dome	LRCe108_wt_e1_dome	LRCe108_wt_e1_dome_1	13	7.463	0.76401
				wt_dome	LRCe108_wt_e1_dome	LRCe108_wt_e1_dome_1	14	9.873	1.01073
				wt_dome	LRCe108_wt_e1_dome	LRCe108_wt_e1_dome_1	15	9.67	0.989947
				wt_dome	LRCe108_wt_e1_dome	LRCe108_wt_e1_dome_1	16	8.332	0.852972
				wt_dome	LRCe108_wt_e1_dome	LRCe108_wt_e1_dome_1	17	6.793	0.69542
				wt_dome	LRCe108_wt_e1_dome	LRCe108_wt_e1_dome_1	18	6.77	0.693065
				wt_dome	LRCe108_wt_e1_dome	LRCe108_wt_e1_dome_1	19	7.308	0.748142
				wt_dome	LRCe108_wt_e1_dome	LRCe108_wt_e1_dome_1	20	7.938	0.812637
				wt_dome	LRCe108_wt_e1_dome	LRCe108_wt_e1_dome_1	21	8.356	0.855429
				wt_dome	LRCe108_wt_e1_dome	LRCe108_wt_e1_dome_1	22	7.52	0.769845
				wt_dome	LRCe108_wt_e1_dome	LRCe108_wt_e1_dome_1	23	8.276	0.847239
				wt_dome	LRCe108_wt_e1_dome	LRCe108_wt_e1_dome_1	24	8.141	0.833419
				wt_dome	LRCe108_wt_e1_dome	LRCe108_wt_e1_dome_1	25	8.753	0.896071
				wt_dome	LRCe108_wt_e1_dome	LRCe108_wt_e1_dome_1	26	9.37	0.959235
				wt_dome	LRCe108_wt_e1_dome	LRCe108_wt_e1_dome_1	27	10.684	1.09375
				wt_dome	LRCe108_wt_e1_dome	LRCe108_wt_e1_dome_1	28	10.224	1.04666
				wt_dome	LRCe108_wt_e1_dome	LRCe108_wt_e1_dome_1	29	10.308	1.05526
				wt_dome	LRCe108_wt_e1_dome	LRCe108_wt_e1_dome_1	30	10.053	1.02916
				wt_dome	LRCe108_wt_e1_dome	LRCe108_wt_e1_dome_1	31	10.663	1.0916
				wt_dome	LRCe108_wt_e1_dome	LRCe108_wt_e1_dome_1	32	11.173	1.14381
				wt_dome	LRCe108_wt_e1_dome	LRCe108_wt_e1_dome_1	33	11.466	1.17381
				wt_dome	LRCe108_wt_e1_dome	LRCe108_wt_e1_dome_1	34	10.341	1.05864
				wt_dome	LRCe108_wt_e1_dome	LRCe108_wt_e1_dome_1	35	10.377	1.06232
				wt_dome	LRCe108_wt_e1_dome	LRCe108_wt_e1_dome_1	36	11.572	1.18466
				wt_dome	LRCe108_wt_e1_dome	LRCe108_wt_e1_dome_1	37	12.167	1.24557
				wt_dome	LRCe108_wt_e1_dome	LRCe108_wt_e1_dome_1	38	11.483	1.17555
				wt_dome	LRCe108_wt_e1_dome	LRCe108_wt_e1_dome_1	39	11.106	1.13695
				wt_dome	LRCe108_wt_e1_dome	LRCe108_wt_e1_dome_1	40	11.25	1.1517
				wt_dome	LRCe108_wt_e1_dome	LRCe108_wt_e1_dome_1	41	11.316	1.15845
				wt_dome	LRCe108_wt_e1_dome	LRCe108_wt_e1_dome_1	42	11.266	1.15333
				wt_dome	LRCe108_wt_e1_dome	LRCe108_wt_e1_dome_1	43	12.011	1.2296
				wt_dome	LRCe108_wt_e1_dome	LRCe108_wt_e1_dome_1	44	11.582	1.18568
				wt_dome	LRCe108_wt_e1_dome	LRCe108_wt_e1_dome_1	45	11.358	1.16275
				wt_dome	LRCe108_wt_e1_dome	LRCe108_wt_e1_dome_1	46	10.976	1.12365
				wt_dome	LRCe108_wt_e1_dome	LRCe108_wt_e1_dome_1	47	11.763	1.20421
				wt_dome	LRCe108_wt_e1_dome	LRCe108_wt_e1_dome_1	48	10.098	1.03376
				wt_dome	LRCe108_wt_e1_dome	LRCe108_wt_e1_dome_1	49	10.511	1.07604
				wt_dome	LRCe108_wt_e1_dome	LRCe108_wt_e1_dome_1	50	10.719	1.09734
				wt_dome	LRCe108_wt_e1_dome	LRCe108_wt_e1_dome_1	51	9.505	0.973055
				wt_dome	LRCe108_wt_e1_dome	LRCe108_wt_e1_dome_1	52	10.656	1.09089
				wt_dome	LRCe108_wt_e1_dome	LRCe108_wt_e1_dome_1	53	10.535	1.0785
				wt_dome	LRCe108_wt_e1_dome	LRCe108_wt_e1_dome_1	54	10.833	1.10901
				wt_dome	LRCe108_wt_e1_dome	LRCe108_wt_e1_dome_1	55	10.608	1.08597
				wt_dome	LRCe108_wt_e1_dome	LRCe108_wt_e1_dome_1	56	10.585	1.08362
				wt_dome	LRCe108_wt_e1_dome	LRCe108_wt_e1_dome_1	57	11.257	1.15241
				wt_dome	LRCe108_wt_e1_dome	LRCe108_wt_e1_dome_1	58	12.318	1.26103
				wt_dome	LRCe108_wt_e1_dome	LRCe108_wt_e1_dome_1	59	12.158	1.24465
				wt_dome	LRCe108_wt_e1_dome	LRCe108_wt_e1_dome_1	60	12.678	1.29788
				wt_dome	LRCe108_wt_e1_dome	LRCe108_wt_e1_dome_2	1	13.312	1.18055
				wt_dome	LRCe108_wt_e1_dome	LRCe108_wt_e1_dome_2	2	13.567	1.20316
				wt_dome	LRCe108_wt_e1_dome	LRCe108_wt_e1_dome_2	3	12.988	1.15182
				wt_dome	LRCe108_wt_e1_dome	LRCe108_wt_e1_dome_2	4	13.243	1.17443
				wt_dome	LRCe108_wt_e1_dome	LRCe108_wt_e1_dome_2	5	11.81	1.04735
				wt_dome	LRCe108_wt_e1_dome	LRCe108_wt_e1_dome_2	6	11.698	1.03742
				wt_dome	LRCe108_wt_e1_dome	LRCe108_wt_e1_dome_2	7	11.665	1.03449
				wt_dome	LRCe108_wt_e1_dome	LRCe108_wt_e1_dome_2	8	11.977	1.06216
				wt_dome	LRCe108_wt_e1_dome	LRCe108_wt_e1_dome_2	9	11.294	1.00159
				wt_dome	LRCe108_wt_e1_dome	LRCe108_wt_e1_dome_2	10	11.551	1.02438
				wt_dome	LRCe108_wt_e1_dome	LRCe108_wt_e1_dome_2	11	11.597	1.02846
				wt_dome	LRCe108_wt_e1_dome	LRCe108_wt_e1_dome_2	12	11.045	0.979505
				wt_dome	LRCe108_wt_e1_dome	LRCe108_wt_e1_dome_2	13	11.88	1.05356
				wt_dome	LRCe108_wt_e1_dome	LRCe108_wt_e1_dome_2	14	10.931	0.969395
				wt_dome	LRCe108_wt_e1_dome	LRCe108_wt_e1_dome_2	15	10.925	0.968863
				wt_dome	LRCe108_wt_e1_dome	LRCe108_wt_e1_dome_2	16	11.563	1.02544
				wt_dome	LRCe108_wt_e1_dome	LRCe108_wt_e1_dome_2	17	11.092	0.983673
				wt_dome	LRCe108_wt_e1_dome	LRCe108_wt_e1_dome_2	18	10.854	0.962567
				wt_dome	LRCe108_wt_e1_dome	LRCe108_wt_e1_dome_2	19	10.728	0.951393
				wt_dome	LRCe108_wt_e1_dome	LRCe108_wt_e1_dome_2	20	10.587	0.938888
				wt_dome	LRCe108_wt_e1_dome	LRCe108_wt_e1_dome_2	21	9.768	0.866257
				wt_dome	LRCe108_wt_e1_dome	LRCe108_wt_e1_dome_2	22	10.946	0.970726
				wt_dome	LRCe108_wt_e1_dome	LRCe108_wt_e1_dome_2	23	9.865	0.874859
				wt_dome	LRCe108_wt_e1_dome	LRCe108_wt_e1_dome_2	24	10.542	0.934898
				wt_dome	LRCe108_wt_e1_dome	LRCe108_wt_e1_dome_2	25	10.418	0.923901
				wt_dome	LRCe108_wt_e1_dome	LRCe108_wt_e1_dome_2	26	10.881	0.964961
				wt_dome	LRCe108_wt_e1_dome	LRCe108_wt_e1_dome_2	27	11.41	1.01187
				wt_dome	LRCe108_wt_e1_dome	LRCe108_wt_e1_dome_2	28	9.289	0.823778
				wt_dome	LRCe108_wt_e1_dome	LRCe108_wt_e1_dome_2	29	11.136	0.987575
				wt_dome	LRCe108_wt_e1_dome	LRCe108_wt_e1_dome_2	30	10.003	0.887097
				wt_dome	LRCe108_wt_e1_dome	LRCe108_wt_e1_dome_2	31	12.186	1.08069
				wt_dome	LRCe108_wt_e1_dome	LRCe108_wt_e1_dome_2	32	9.41	0.834508
				wt_dome	LRCe108_wt_e1_dome	LRCe108_wt_e1_dome_2	33	10.277	0.911397
				wt_dome	LRCe108_wt_e1_dome	LRCe108_wt_e1_dome_2	34	11.296	1.00176
				wt_dome	LRCe108_wt_e1_dome	LRCe108_wt_e1_dome_2	35	9.915	0.879293
				wt_dome	LRCe108_wt_e1_dome	LRCe108_wt_e1_dome_2	36	10.459	0.927537
				wt_dome	LRCe108_wt_e1_dome	LRCe108_wt_e1_dome_2	37	11.61	1.02961
				wt_dome	LRCe108_wt_e1_dome	LRCe108_wt_e1_dome_2	38	11.47	1.0172
				wt_dome	LRCe108_wt_e1_dome	LRCe108_wt_e1_dome_2	39	10.379	0.920442
				wt_dome	LRCe108_wt_e1_dome	LRCe108_wt_e1_dome_2	40	11.227	0.995646
				wt_dome	LRCe108_wt_e1_dome	LRCe108_wt_e1_dome_2	41	11.828	1.04894
				wt_dome	LRCe108_wt_e1_dome	LRCe108_wt_e1_dome_2	42	12.23	1.08459
				wt_dome	LRCe108_wt_e1_dome	LRCe108_wt_e1_dome_2	43	13.207	1.17124
				wt_dome	LRCe108_wt_e1_dome	LRCe108_wt_e1_dome_2	44	12.959	1.14924
				wt_dome	LRCe108_wt_e1_dome	LRCe108_wt_e1_dome_2	45	12.697	1.12601
				wt_dome	LRCe108_wt_e1_dome	LRCe108_wt_e1_dome_2	46	13.846	1.22791
				wt_dome	LRCe108_wt_e1_dome	LRCe108_wt_e1_dome_2	47	13.188	1.16955
				wt_dome	LRCe108_wt_e1_dome	LRCe108_wt_e1_dome_2	48	12.531	1.11129
				wt_dome	LRCe108_wt_e1_dome	LRCe108_wt_e1_dome_2	49	12.031	1.06695
				wt_dome	LRCe108_wt_e1_dome	LRCe108_wt_e1_dome_2	50	10.483	0.929665
				wt_dome	LRCe108_wt_e1_dome	LRCe108_wt_e1_dome_2	51	10.736	0.952102
				wt_dome	LRCe108_wt_e1_dome	LRCe108_wt_e1_dome_2	52	10.823	0.959818
				wt_dome	LRCe108_wt_e1_dome	LRCe108_wt_e1_dome_2	53	11.14	0.98793
				wt_dome	LRCe108_wt_e1_dome	LRCe108_wt_e1_dome_2	54	10.594	0.939509
				wt_dome	LRCe108_wt_e1_dome	LRCe108_wt_e1_dome_2	55	10.423	0.924344
				wt_dome	LRCe108_wt_e1_dome	LRCe108_wt_e1_dome_2	56	9.659	0.85659
				wt_dome	LRCe108_wt_e1_dome	LRCe108_wt_e1_dome_2	57	10.743	0.952723
				wt_dome	LRCe108_wt_e1_dome	LRCe108_wt_e1_dome_2	58	9.844	0.872997
				wt_dome	LRCe108_wt_e1_dome	LRCe108_wt_e1_dome_2	59	9.802	0.869272
				wt_dome	LRCe108_wt_e1_dome	LRCe108_wt_e1_dome_2	60	11.008	0.976224
				wt_dome	LRCe108_wt_e1_dome	LRCe108_wt_e1_dome_3	10	6.192	0.882164
				wt_dome	LRCe108_wt_e1_dome	LRCe108_wt_e1_dome_3	11	5.112	0.728298
				wt_dome	LRCe108_wt_e1_dome	LRCe108_wt_e1_dome_3	12	5.326	0.758787
				wt_dome	LRCe108_wt_e1_dome	LRCe108_wt_e1_dome_3	13	6.946	0.989586
				wt_dome	LRCe108_wt_e1_dome	LRCe108_wt_e1_dome_3	14	7.39	1.05284
				wt_dome	LRCe108_wt_e1_dome	LRCe108_wt_e1_dome_3	15	6.534	0.930889
				wt_dome	LRCe108_wt_e1_dome	LRCe108_wt_e1_dome_3	16	6.488	0.924335
				wt_dome	LRCe108_wt_e1_dome	LRCe108_wt_e1_dome_3	17	6.184	0.881025
				wt_dome	LRCe108_wt_e1_dome	LRCe108_wt_e1_dome_3	18	6.715	0.956675
				wt_dome	LRCe108_wt_e1_dome	LRCe108_wt_e1_dome_3	19	5.98	0.851961
				wt_dome	LRCe108_wt_e1_dome	LRCe108_wt_e1_dome_3	20	5.599	0.797681
				wt_dome	LRCe108_wt_e1_dome	LRCe108_wt_e1_dome_3	21	6.355	0.905387
				wt_dome	LRCe108_wt_e1_dome	LRCe108_wt_e1_dome_3	22	6.843	0.974911
				wt_dome	LRCe108_wt_e1_dome	LRCe108_wt_e1_dome_3	23	6.841	0.974626
				wt_dome	LRCe108_wt_e1_dome	LRCe108_wt_e1_dome_3	24	7.599	1.08262
				wt_dome	LRCe108_wt_e1_dome	LRCe108_wt_e1_dome_3	25	7.365	1.04928
				wt_dome	LRCe108_wt_e1_dome	LRCe108_wt_e1_dome_3	26	5.488	0.781867
				wt_dome	LRCe108_wt_e1_dome	LRCe108_wt_e1_dome_3	27	6.334	0.902395
				wt_dome	LRCe108_wt_e1_dome	LRCe108_wt_e1_dome_3	28	6.648	0.94713
				wt_dome	LRCe108_wt_e1_dome	LRCe108_wt_e1_dome_3	29	6.683	0.952116
				wt_dome	LRCe108_wt_e1_dome	LRCe108_wt_e1_dome_3	30	6.843	0.974911
				wt_dome	LRCe108_wt_e1_dome	LRCe108_wt_e1_dome_3	31	6.918	0.985596
				wt_dome	LRCe108_wt_e1_dome	LRCe108_wt_e1_dome_3	32	7.851	1.11852
				wt_dome	LRCe108_wt_e1_dome	LRCe108_wt_e1_dome_3	33	7.628	1.08675
				wt_dome	LRCe108_wt_e1_dome	LRCe108_wt_e1_dome_3	34	8.363	1.19146
				wt_dome	LRCe108_wt_e1_dome	LRCe108_wt_e1_dome_3	35	7.289	1.03845
				wt_dome	LRCe108_wt_e1_dome	LRCe108_wt_e1_dome_3	36	7.922	1.12863
				wt_dome	LRCe108_wt_e1_dome	LRCe108_wt_e1_dome_3	37	8.025	1.14331
				wt_dome	LRCe108_wt_e1_dome	LRCe108_wt_e1_dome_3	38	8.612	1.22694
				wt_dome	LRCe108_wt_e1_dome	LRCe108_wt_e1_dome_3	39	8.892	1.26683
				wt_dome	LRCe108_wt_e1_dome	LRCe108_wt_e1_dome_3	40	9.132	1.30102
				wt_dome	LRCe108_wt_e1_dome	LRCe108_wt_e1_dome_3	41	9.444	1.34547
				wt_dome	LRCe108_wt_e1_dome	LRCe108_wt_e1_dome_3	42	8.759	1.24788
				wt_dome	LRCe108_wt_e1_dome	LRCe108_wt_e1_dome_3	43	9.101	1.2966
				wt_dome	LRCe108_wt_e1_dome	LRCe108_wt_e1_dome_3	44	9.829	1.40032
				wt_dome	LRCe108_wt_e1_dome	LRCe108_wt_e1_dome_3	45	8.942	1.27395
				wt_dome	LRCe108_wt_e1_dome	LRCe108_wt_e1_dome_3	46	7.751	1.10427
				wt_dome	LRCe108_wt_e1_dome	LRCe108_wt_e1_dome_3	47	7.516	1.07079
				wt_dome	LRCe108_wt_e1_dome	LRCe108_wt_e1_dome_3	48	7.037	1.00255
				wt_dome	LRCe108_wt_e1_dome	LRCe108_wt_e1_dome_3	49	6.888	0.981322
				wt_dome	LRCe108_wt_e1_dome	LRCe108_wt_e1_dome_3	50	6.587	0.938439
				wt_dome	LRCe108_wt_e1_dome	LRCe108_wt_e1_dome_3	51	6.739	0.960095
				wt_dome	LRCe108_wt_e1_dome	LRCe108_wt_e1_dome_3	52	6.384	0.909518
				wt_dome	LRCe108_wt_e1_dome	LRCe108_wt_e1_dome_3	53	6.732	0.959097
				wt_dome	LRCe108_wt_e1_dome	LRCe108_wt_e1_dome_3	54	7.093	1.01053
				wt_dome	LRCe108_wt_e1_dome	LRCe108_wt_e1_dome_3	55	6.683	0.952116
				wt_dome	LRCe108_wt_e1_dome	LRCe108_wt_e1_dome_3	56	6.065	0.864071
				wt_dome	LRCe108_wt_e1_dome	LRCe108_wt_e1_dome_3	57	6.338	0.902965
				wt_dome	LRCe108_wt_e1_dome	LRCe108_wt_e1_dome_3	58	7.012	0.998988
				wt_dome	LRCe108_wt_e1_dome	LRCe108_wt_e1_dome_3	59	6.526	0.929749
				wt_dome	LRCe108_wt_e1_dome	LRCe108_wt_e1_dome_3	60	6.774	0.965081
				wt_dome	LRCe108_wt_e1_dome	LRCe108_wt_e1_dome_3	61	6.143	0.875183
				wt_dome	LRCe108_wt_e1_dome	LRCe108_wt_e1_dome_3	62	6.649	0.947272
				wt_dome	LRCe108_wt_e1_dome	LRCe108_wt_e1_dome_3	63	5.82	0.829166
				wt_dome	LRCe108_wt_e1_dome	LRCe108_wt_e1_dome_3	64	6.452	0.919206
				wt_dome	LRCe108_wt_e1_dome	LRCe108_wt_e1_dome_3	65	7.012	0.998988
				wt_dome	LRCe108_wt_e1_dome	LRCe108_wt_e1_dome_3	66	7.115	1.01366
				wt_dome	LRCe108_wt_e1_dome	LRCe108_wt_e1_dome_3	67	6.595	0.939579
				wt_dome	LRCe108_wt_e1_dome	LRCe108_wt_e1_dome_3	68	5.619	0.80053
				wt_dome	LRCe108_wt_e1_dome	LRCe108_wt_e1_dome_3	69	5.444	0.775598
				wt_dome	LRCe108_wt_e1_dome	LRCe108_wt_e1_dome_4	1	8.208	1.26591
				wt_dome	LRCe108_wt_e1_dome	LRCe108_wt_e1_dome_4	2	8.72	1.34488
				wt_dome	LRCe108_wt_e1_dome	LRCe108_wt_e1_dome_4	3	7.637	1.17785
				wt_dome	LRCe108_wt_e1_dome	LRCe108_wt_e1_dome_4	4	5.992	0.92414
				wt_dome	LRCe108_wt_e1_dome	LRCe108_wt_e1_dome_4	5	6.94	1.07035
				wt_dome	LRCe108_wt_e1_dome	LRCe108_wt_e1_dome_4	6	6.833	1.05385
				wt_dome	LRCe108_wt_e1_dome	LRCe108_wt_e1_dome_4	7	7.425	1.14515
				wt_dome	LRCe108_wt_e1_dome	LRCe108_wt_e1_dome_4	8	6.405	0.987836
				wt_dome	LRCe108_wt_e1_dome	LRCe108_wt_e1_dome_4	9	7.129	1.0995
				wt_dome	LRCe108_wt_e1_dome	LRCe108_wt_e1_dome_4	10	6.131	0.945578
				wt_dome	LRCe108_wt_e1_dome	LRCe108_wt_e1_dome_4	11	7.178	1.10706
				wt_dome	LRCe108_wt_e1_dome	LRCe108_wt_e1_dome_4	12	6.647	1.02516
				wt_dome	LRCe108_wt_e1_dome	LRCe108_wt_e1_dome_4	13	7.334	1.13112
				wt_dome	LRCe108_wt_e1_dome	LRCe108_wt_e1_dome_4	14	7.797	1.20252
				wt_dome	LRCe108_wt_e1_dome	LRCe108_wt_e1_dome_4	15	7.651	1.18001
				wt_dome	LRCe108_wt_e1_dome	LRCe108_wt_e1_dome_4	16	6.907	1.06526
				wt_dome	LRCe108_wt_e1_dome	LRCe108_wt_e1_dome_4	17	7.18	1.10736
				wt_dome	LRCe108_wt_e1_dome	LRCe108_wt_e1_dome_4	18	6.331	0.976424
				wt_dome	LRCe108_wt_e1_dome	LRCe108_wt_e1_dome_4	19	6.198	0.955911
				wt_dome	LRCe108_wt_e1_dome	LRCe108_wt_e1_dome_4	20	5.85	0.902239
				wt_dome	LRCe108_wt_e1_dome	LRCe108_wt_e1_dome_4	21	6.085	0.938483
				wt_dome	LRCe108_wt_e1_dome	LRCe108_wt_e1_dome_4	22	7.376	1.13759
				wt_dome	LRCe108_wt_e1_dome	LRCe108_wt_e1_dome_4	23	6.921	1.06742
				wt_dome	LRCe108_wt_e1_dome	LRCe108_wt_e1_dome_4	24	7.482	1.15394
				wt_dome	LRCe108_wt_e1_dome	LRCe108_wt_e1_dome_4	25	6.721	1.03657
				wt_dome	LRCe108_wt_e1_dome	LRCe108_wt_e1_dome_4	26	6.8	1.04876
				wt_dome	LRCe108_wt_e1_dome	LRCe108_wt_e1_dome_4	27	6.485	1.00017
				wt_dome	LRCe108_wt_e1_dome	LRCe108_wt_e1_dome_4	28	6.236	0.961772
				wt_dome	LRCe108_wt_e1_dome	LRCe108_wt_e1_dome_4	29	7.659	1.18124
				wt_dome	LRCe108_wt_e1_dome	LRCe108_wt_e1_dome_4	30	5.207	0.80307
				wt_dome	LRCe108_wt_e1_dome	LRCe108_wt_e1_dome_4	31	4.531	0.698811
				wt_dome	LRCe108_wt_e1_dome	LRCe108_wt_e1_dome_4	32	5.712	0.880956
				wt_dome	LRCe108_wt_e1_dome	LRCe108_wt_e1_dome_4	33	5.389	0.83114
				wt_dome	LRCe108_wt_e1_dome	LRCe108_wt_e1_dome_4	34	5.1	0.786568
				wt_dome	LRCe108_wt_e1_dome	LRCe108_wt_e1_dome_4	35	5.179	0.798752
				wt_dome	LRCe108_wt_e1_dome	LRCe108_wt_e1_dome_4	36	5.866	0.904707
				wt_dome	LRCe108_wt_e1_dome	LRCe108_wt_e1_dome_4	37	4.39	0.677065
				wt_dome	LRCe108_wt_e1_dome	LRCe108_wt_e1_dome_4	38	4.801	0.740453
				wt_dome	LRCe108_wt_e1_dome	LRCe108_wt_e1_dome_4	39	5.766	0.889284
				wt_dome	LRCe108_wt_e1_dome	LRCe108_wt_e1_dome_4	40	4.811	0.741996
				wt_dome	LRCe108_wt_e1_dome	LRCe108_wt_e1_dome_4	41	4.763	0.734593
				wt_dome	LRCe108_wt_e1_dome	LRCe108_wt_e1_dome_4	42	5.195	0.801219
				wt_dome	LRCe108_wt_e1_dome	LRCe108_wt_e1_dome_4	43	4.846	0.747394
				wt_dome	LRCe108_wt_e1_dome	LRCe108_wt_e1_dome_4	44	5.363	0.82713
				wt_dome	LRCe108_wt_e1_dome	LRCe108_wt_e1_dome_4	45	5.962	0.919513
				wt_dome	LRCe108_wt_e1_dome	LRCe108_wt_e1_dome_4	46	6.651	1.02578
				wt_dome	LRCe108_wt_e1_dome	LRCe108_wt_e1_dome_4	47	7.022	1.083
				wt_dome	LRCe108_wt_e1_dome	LRCe108_wt_e1_dome_4	48	7.943	1.22504
				wt_dome	LRCe108_wt_e1_dome	LRCe108_wt_e1_dome_4	49	7.051	1.08747
				wt_dome	LRCe108_wt_e1_dome	LRCe108_wt_e1_dome_4	50	6.932	1.06912
				wt_dome	LRCe108_wt_e1_dome	LRCe108_wt_e1_dome_4	51	5.95	0.917662
				wt_dome	LRCe108_wt_e1_dome	LRCe108_wt_e1_dome_4	52	7.606	1.17307
				wt_dome	LRCe108_wt_e1_dome	LRCe108_wt_e1_dome_4	53	7.461	1.1507
				wt_dome	LRCe108_wt_e1_dome	LRCe108_wt_e1_dome_4	54	7.355	1.13435
				wt_dome	LRCe108_wt_e1_dome	LRCe108_wt_e1_dome_4	55	7.188	1.1086
				wt_dome	LRCe108_wt_e1_dome	LRCe108_wt_e1_dome_4	56	6.624	1.02161
				wt_dome	LRCe108_wt_e1_dome	LRCe108_wt_e1_dome_4	57	6.943	1.07081
				wt_dome	LRCe108_wt_e1_dome	LRCe108_wt_e1_dome_4	58	6.538	1.00835
				wt_dome	LRCe108_wt_e1_dome	LRCe108_wt_e1_dome_4	59	6.465	0.99709
				wt_dome	LRCe108_wt_e1_dome	LRCe108_wt_e1_dome_4	60	6.164	0.950667
				wt_dome	LRCe108_wt_e1_dome	LRCe108_wt_e1_dome_5	1	9.85	0.896664
				wt_dome	LRCe108_wt_e1_dome	LRCe108_wt_e1_dome_5	2	10.299	0.937537
				wt_dome	LRCe108_wt_e1_dome	LRCe108_wt_e1_dome_5	3	11.064	1.00718
				wt_dome	LRCe108_wt_e1_dome	LRCe108_wt_e1_dome_5	4	13.704	1.2475
				wt_dome	LRCe108_wt_e1_dome	LRCe108_wt_e1_dome_5	5	11.799	1.07408
				wt_dome	LRCe108_wt_e1_dome	LRCe108_wt_e1_dome_5	6	12.416	1.13025
				wt_dome	LRCe108_wt_e1_dome	LRCe108_wt_e1_dome_5	7	10.519	0.957564
				wt_dome	LRCe108_wt_e1_dome	LRCe108_wt_e1_dome_5	8	10.569	0.962116
				wt_dome	LRCe108_wt_e1_dome	LRCe108_wt_e1_dome_5	9	11.322	1.03066
				wt_dome	LRCe108_wt_e1_dome	LRCe108_wt_e1_dome_5	10	10.443	0.950646
				wt_dome	LRCe108_wt_e1_dome	LRCe108_wt_e1_dome_5	11	10.055	0.915325
				wt_dome	LRCe108_wt_e1_dome	LRCe108_wt_e1_dome_5	12	9.151	0.833032
				wt_dome	LRCe108_wt_e1_dome	LRCe108_wt_e1_dome_5	13	10.064	0.916144
				wt_dome	LRCe108_wt_e1_dome	LRCe108_wt_e1_dome_5	14	10.409	0.94755
				wt_dome	LRCe108_wt_e1_dome	LRCe108_wt_e1_dome_5	15	12.29	1.11878
				wt_dome	LRCe108_wt_e1_dome	LRCe108_wt_e1_dome_5	16	11.398	1.03758
				wt_dome	LRCe108_wt_e1_dome	LRCe108_wt_e1_dome_5	17	10.754	0.978956
				wt_dome	LRCe108_wt_e1_dome	LRCe108_wt_e1_dome_5	18	10.212	0.929617
				wt_dome	LRCe108_wt_e1_dome	LRCe108_wt_e1_dome_5	19	9.72	0.88483
				wt_dome	LRCe108_wt_e1_dome	LRCe108_wt_e1_dome_5	20	11.05	1.0059
				wt_dome	LRCe108_wt_e1_dome	LRCe108_wt_e1_dome_5	21	10.397	0.946458
				wt_dome	LRCe108_wt_e1_dome	LRCe108_wt_e1_dome_5	22	11.047	1.00563
				wt_dome	LRCe108_wt_e1_dome	LRCe108_wt_e1_dome_5	23	10.865	0.989061
				wt_dome	LRCe108_wt_e1_dome	LRCe108_wt_e1_dome_5	24	12.158	1.10677
				wt_dome	LRCe108_wt_e1_dome	LRCe108_wt_e1_dome_5	25	11.471	1.04423
				wt_dome	LRCe108_wt_e1_dome	LRCe108_wt_e1_dome_5	26	11.623	1.05806
				wt_dome	LRCe108_wt_e1_dome	LRCe108_wt_e1_dome_5	27	11.484	1.04541
				wt_dome	LRCe108_wt_e1_dome	LRCe108_wt_e1_dome_5	28	12.712	1.1572
				wt_dome	LRCe108_wt_e1_dome	LRCe108_wt_e1_dome_5	29	11.805	1.07463
				wt_dome	LRCe108_wt_e1_dome	LRCe108_wt_e1_dome_5	30	14.09	1.28264
				wt_dome	LRCe108_wt_e1_dome	LRCe108_wt_e1_dome_5	31	13.894	1.2648
				wt_dome	LRCe108_wt_e1_dome	LRCe108_wt_e1_dome_5	32	14.393	1.31022
				wt_dome	LRCe108_wt_e1_dome	LRCe108_wt_e1_dome_5	33	14.572	1.32652
				wt_dome	LRCe108_wt_e1_dome	LRCe108_wt_e1_dome_5	34	14.006	1.27499
				wt_dome	LRCe108_wt_e1_dome	LRCe108_wt_e1_dome_5	35	14.309	1.30257
				wt_dome	LRCe108_wt_e1_dome	LRCe108_wt_e1_dome_5	36	14.023	1.27654
				wt_dome	LRCe108_wt_e1_dome	LRCe108_wt_e1_dome_5	37	13.43	1.22256
				wt_dome	LRCe108_wt_e1_dome	LRCe108_wt_e1_dome_5	38	11.254	1.02447
				wt_dome	LRCe108_wt_e1_dome	LRCe108_wt_e1_dome_5	39	10.999	1.00126
				wt_dome	LRCe108_wt_e1_dome	LRCe108_wt_e1_dome_5	40	10.531	0.958656
				wt_dome	LRCe108_wt_e1_dome	LRCe108_wt_e1_dome_5	41	9.697	0.882736
				wt_dome	LRCe108_wt_e1_dome	LRCe108_wt_e1_dome_5	42	10.162	0.925066
				wt_dome	LRCe108_wt_e1_dome	LRCe108_wt_e1_dome_5	43	10.714	0.975315
				wt_dome	LRCe108_wt_e1_dome	LRCe108_wt_e1_dome_5	44	10.559	0.961205
				wt_dome	LRCe108_wt_e1_dome	LRCe108_wt_e1_dome_5	45	10.594	0.964391
				wt_dome	LRCe108_wt_e1_dome	LRCe108_wt_e1_dome_5	46	11.387	1.03658
				wt_dome	LRCe108_wt_e1_dome	LRCe108_wt_e1_dome_5	47	11.267	1.02566
				wt_dome	LRCe108_wt_e1_dome	LRCe108_wt_e1_dome_5	48	9.761	0.888562
				wt_dome	LRCe108_wt_e1_dome	LRCe108_wt_e1_dome_5	49	9.313	0.84778
				wt_dome	LRCe108_wt_e1_dome	LRCe108_wt_e1_dome_5	50	10.588	0.963845
				wt_dome	LRCe108_wt_e1_dome	LRCe108_wt_e1_dome_5	51	10.404	0.947095
				wt_dome	LRCe108_wt_e1_dome	LRCe108_wt_e1_dome_5	52	10.846	0.987331
				wt_dome	LRCe108_wt_e1_dome	LRCe108_wt_e1_dome_5	53	9.494	0.864256
				wt_dome	LRCe108_wt_e1_dome	LRCe108_wt_e1_dome_5	54	8.984	0.81783
				wt_dome	LRCe108_wt_e1_dome	LRCe108_wt_e1_dome_5	55	9.44	0.859341
				wt_dome	LRCe108_wt_e1_dome	LRCe108_wt_e1_dome_5	56	8.043	0.732169
				wt_dome	LRCe108_wt_e1_dome	LRCe108_wt_e1_dome_5	57	7.277	0.662439
				wt_dome	LRCe108_wt_e1_dome	LRCe108_wt_e1_dome_5	58	8.022	0.730257
				wt_dome	LRCe108_wt_e1_dome	LRCe108_wt_e1_dome_5	59	9.188	0.836401
				wt_dome	LRCe108_wt_e1_dome	LRCe108_wt_e1_dome_5	60	7.219	0.657159
				wt_dome	LRCe112_wt_e6_dome	LRCe112_wt_e6_dome_1	1	9.603	0.891106
				wt_dome	LRCe112_wt_e6_dome	LRCe112_wt_e6_dome_1	2	8.935	0.829119
				wt_dome	LRCe112_wt_e6_dome	LRCe112_wt_e6_dome_1	3	8.835	0.819839
				wt_dome	LRCe112_wt_e6_dome	LRCe112_wt_e6_dome_1	4	8.306	0.770751
				wt_dome	LRCe112_wt_e6_dome	LRCe112_wt_e6_dome_1	5	7.804	0.724168
				wt_dome	LRCe112_wt_e6_dome	LRCe112_wt_e6_dome_1	6	7.659	0.710713
				wt_dome	LRCe112_wt_e6_dome	LRCe112_wt_e6_dome_1	7	7.314	0.678699
				wt_dome	LRCe112_wt_e6_dome	LRCe112_wt_e6_dome_1	8	8.106	0.752192
				wt_dome	LRCe112_wt_e6_dome	LRCe112_wt_e6_dome_1	9	7.77	0.721013
				wt_dome	LRCe112_wt_e6_dome	LRCe112_wt_e6_dome_1	10	8.187	0.759709
				wt_dome	LRCe112_wt_e6_dome	LRCe112_wt_e6_dome_1	11	7.43	0.689463
				wt_dome	LRCe112_wt_e6_dome	LRCe112_wt_e6_dome_1	12	7.749	0.719065
				wt_dome	LRCe112_wt_e6_dome	LRCe112_wt_e6_dome_1	13	8.616	0.799517
				wt_dome	LRCe112_wt_e6_dome	LRCe112_wt_e6_dome_1	14	8.162	0.757389
				wt_dome	LRCe112_wt_e6_dome	LRCe112_wt_e6_dome_1	15	9.052	0.839976
				wt_dome	LRCe112_wt_e6_dome	LRCe112_wt_e6_dome_1	16	8.654	0.803044
				wt_dome	LRCe112_wt_e6_dome	LRCe112_wt_e6_dome_1	17	8.88	0.824015
				wt_dome	LRCe112_wt_e6_dome	LRCe112_wt_e6_dome_1	18	8.89	0.824943
				wt_dome	LRCe112_wt_e6_dome	LRCe112_wt_e6_dome_1	19	9	0.835151
				wt_dome	LRCe112_wt_e6_dome	LRCe112_wt_e6_dome_1	20	9.082	0.84276
				wt_dome	LRCe112_wt_e6_dome	LRCe112_wt_e6_dome_1	21	9.134	0.847585
				wt_dome	LRCe112_wt_e6_dome	LRCe112_wt_e6_dome_1	22	8.431	0.78235
				wt_dome	LRCe112_wt_e6_dome	LRCe112_wt_e6_dome_1	23	9.027	0.837656
				wt_dome	LRCe112_wt_e6_dome	LRCe112_wt_e6_dome_1	24	8.908	0.826613
				wt_dome	LRCe112_wt_e6_dome	LRCe112_wt_e6_dome_1	25	9.572	0.888229
				wt_dome	LRCe112_wt_e6_dome	LRCe112_wt_e6_dome_1	26	9.529	0.884239
				wt_dome	LRCe112_wt_e6_dome	LRCe112_wt_e6_dome_1	27	9.887	0.917459
				wt_dome	LRCe112_wt_e6_dome	LRCe112_wt_e6_dome_1	28	10.035	0.931193
				wt_dome	LRCe112_wt_e6_dome	LRCe112_wt_e6_dome_1	29	11.724	1.08792
				wt_dome	LRCe112_wt_e6_dome	LRCe112_wt_e6_dome_1	30	13.03	1.20911
				wt_dome	LRCe112_wt_e6_dome	LRCe112_wt_e6_dome_1	31	13.668	1.26832
				wt_dome	LRCe112_wt_e6_dome	LRCe112_wt_e6_dome_1	32	13.92	1.2917
				wt_dome	LRCe112_wt_e6_dome	LRCe112_wt_e6_dome_1	33	13.43	1.24623
				wt_dome	LRCe112_wt_e6_dome	LRCe112_wt_e6_dome_1	34	14.049	1.30367
				wt_dome	LRCe112_wt_e6_dome	LRCe112_wt_e6_dome_1	35	14.285	1.32557
				wt_dome	LRCe112_wt_e6_dome	LRCe112_wt_e6_dome_1	36	14.758	1.36946
				wt_dome	LRCe112_wt_e6_dome	LRCe112_wt_e6_dome_1	37	16.407	1.52248
				wt_dome	LRCe112_wt_e6_dome	LRCe112_wt_e6_dome_1	38	16.644	1.54447
				wt_dome	LRCe112_wt_e6_dome	LRCe112_wt_e6_dome_1	39	16.83	1.56173
				wt_dome	LRCe112_wt_e6_dome	LRCe112_wt_e6_dome_1	40	15.68	1.45502
				wt_dome	LRCe112_wt_e6_dome	LRCe112_wt_e6_dome_1	41	14.924	1.38487
				wt_dome	LRCe112_wt_e6_dome	LRCe112_wt_e6_dome_1	42	15.066	1.39804
				wt_dome	LRCe112_wt_e6_dome	LRCe112_wt_e6_dome_1	43	14.413	1.33745
				wt_dome	LRCe112_wt_e6_dome	LRCe112_wt_e6_dome_1	44	15.371	1.42634
				wt_dome	LRCe112_wt_e6_dome	LRCe112_wt_e6_dome_1	45	15.773	1.46365
				wt_dome	LRCe112_wt_e6_dome	LRCe112_wt_e6_dome_1	46	14.038	1.30265
				wt_dome	LRCe112_wt_e6_dome	LRCe112_wt_e6_dome_1	47	13.348	1.23862
				wt_dome	LRCe112_wt_e6_dome	LRCe112_wt_e6_dome_1	48	11.87	1.10147
				wt_dome	LRCe112_wt_e6_dome	LRCe112_wt_e6_dome_1	49	11.902	1.10444
				wt_dome	LRCe112_wt_e6_dome	LRCe112_wt_e6_dome_1	50	11.186	1.038
				wt_dome	LRCe112_wt_e6_dome	LRCe112_wt_e6_dome_1	51	11.489	1.06612
				wt_dome	LRCe112_wt_e6_dome	LRCe112_wt_e6_dome_1	52	10.72	0.994757
				wt_dome	LRCe112_wt_e6_dome	LRCe112_wt_e6_dome_1	53	9.527	0.884053
				wt_dome	LRCe112_wt_e6_dome	LRCe112_wt_e6_dome_1	54	9.617	0.892405
				wt_dome	LRCe112_wt_e6_dome	LRCe112_wt_e6_dome_1	55	8.628	0.800631
				wt_dome	LRCe112_wt_e6_dome	LRCe112_wt_e6_dome_1	56	8.921	0.82782
				wt_dome	LRCe112_wt_e6_dome	LRCe112_wt_e6_dome_1	57	9.296	0.862618
				wt_dome	LRCe112_wt_e6_dome	LRCe112_wt_e6_dome_1	58	8.41	0.780402
				wt_dome	LRCe112_wt_e6_dome	LRCe112_wt_e6_dome_1	59	8.287	0.768988
				wt_dome	LRCe112_wt_e6_dome	LRCe112_wt_e6_dome_1	60	6.822	0.633044
				wt_dome	LRCe112_wt_e6_dome	LRCe112_wt_e6_dome_2	1	6.565	1.0119
				wt_dome	LRCe112_wt_e6_dome	LRCe112_wt_e6_dome_2	2	8.054	1.24141
				wt_dome	LRCe112_wt_e6_dome	LRCe112_wt_e6_dome_2	3	8.348	1.28673
				wt_dome	LRCe112_wt_e6_dome	LRCe112_wt_e6_dome_2	4	7.929	1.22214
				wt_dome	LRCe112_wt_e6_dome	LRCe112_wt_e6_dome_2	5	6.478	0.998492
				wt_dome	LRCe112_wt_e6_dome	LRCe112_wt_e6_dome_2	6	6.893	1.06246
				wt_dome	LRCe112_wt_e6_dome	LRCe112_wt_e6_dome_2	7	7.07	1.08974
				wt_dome	LRCe112_wt_e6_dome	LRCe112_wt_e6_dome_2	8	7.682	1.18407
				wt_dome	LRCe112_wt_e6_dome	LRCe112_wt_e6_dome_2	9	6.82	1.05121
				wt_dome	LRCe112_wt_e6_dome	LRCe112_wt_e6_dome_2	10	4.859	0.748946
				wt_dome	LRCe112_wt_e6_dome	LRCe112_wt_e6_dome_2	11	4.608	0.710258
				wt_dome	LRCe112_wt_e6_dome	LRCe112_wt_e6_dome_2	12	3.995	0.615773
				wt_dome	LRCe112_wt_e6_dome	LRCe112_wt_e6_dome_2	13	4.489	0.691916
				wt_dome	LRCe112_wt_e6_dome	LRCe112_wt_e6_dome_2	14	5.167	0.79642
				wt_dome	LRCe112_wt_e6_dome	LRCe112_wt_e6_dome_2	15	5.828	0.898304
				wt_dome	LRCe112_wt_e6_dome	LRCe112_wt_e6_dome_2	16	6.757	1.0415
				wt_dome	LRCe112_wt_e6_dome	LRCe112_wt_e6_dome_2	17	6.614	1.01945
				wt_dome	LRCe112_wt_e6_dome	LRCe112_wt_e6_dome_2	18	8.32	1.28241
				wt_dome	LRCe112_wt_e6_dome	LRCe112_wt_e6_dome_2	19	8.098	1.24819
				wt_dome	LRCe112_wt_e6_dome	LRCe112_wt_e6_dome_2	20	8.302	1.27964
				wt_dome	LRCe112_wt_e6_dome	LRCe112_wt_e6_dome_2	21	6.722	1.0361
				wt_dome	LRCe112_wt_e6_dome	LRCe112_wt_e6_dome_2	22	6.77	1.0435
				wt_dome	LRCe112_wt_e6_dome	LRCe112_wt_e6_dome_2	23	7.151	1.10223
				wt_dome	LRCe112_wt_e6_dome	LRCe112_wt_e6_dome_2	24	5.795	0.893217
				wt_dome	LRCe112_wt_e6_dome	LRCe112_wt_e6_dome_2	25	5.206	0.802431
				wt_dome	LRCe112_wt_e6_dome	LRCe112_wt_e6_dome_2	26	5.733	0.883661
				wt_dome	LRCe112_wt_e6_dome	LRCe112_wt_e6_dome_2	27	5.845	0.900924
				wt_dome	LRCe112_wt_e6_dome	LRCe112_wt_e6_dome_2	28	3.512	0.541325
				wt_dome	LRCe112_wt_e6_dome	LRCe112_wt_e6_dome_2	29	3.613	0.556893
				wt_dome	LRCe112_wt_e6_dome	LRCe112_wt_e6_dome_2	30	1.975	0.304418
				wt_dome	LRCe112_wt_e6_dome	LRCe112_wt_e6_dome_2	31	3.528	0.543791
				wt_dome	LRCe112_wt_e6_dome	LRCe112_wt_e6_dome_2	32	3.283	0.506028
				wt_dome	LRCe112_wt_e6_dome	LRCe112_wt_e6_dome_2	33	2.583	0.398133
				wt_dome	LRCe112_wt_e6_dome	LRCe112_wt_e6_dome_2	34	3.404	0.524678
				wt_dome	LRCe112_wt_e6_dome	LRCe112_wt_e6_dome_2	35	3.7	0.570303
				wt_dome	LRCe112_wt_e6_dome	LRCe112_wt_e6_dome_2	36	3.851	0.593577
				wt_dome	LRCe112_wt_e6_dome	LRCe112_wt_e6_dome_2	37	3.7	0.570303
				wt_dome	LRCe112_wt_e6_dome	LRCe112_wt_e6_dome_2	38	4.726	0.728446
				wt_dome	LRCe112_wt_e6_dome	LRCe112_wt_e6_dome_2	39	4.096	0.63134
				wt_dome	LRCe112_wt_e6_dome	LRCe112_wt_e6_dome_2	40	4.551	0.701472
				wt_dome	LRCe112_wt_e6_dome	LRCe112_wt_e6_dome_2	41	5.193	0.800427
				wt_dome	LRCe112_wt_e6_dome	LRCe112_wt_e6_dome_2	42	5.995	0.924044
				wt_dome	LRCe112_wt_e6_dome	LRCe112_wt_e6_dome_2	43	5.785	0.891676
				wt_dome	LRCe112_wt_e6_dome	LRCe112_wt_e6_dome_2	44	6.117	0.942849
				wt_dome	LRCe112_wt_e6_dome	LRCe112_wt_e6_dome_2	45	5.867	0.904315
				wt_dome	LRCe112_wt_e6_dome	LRCe112_wt_e6_dome_2	46	5.394	0.831409
				wt_dome	LRCe112_wt_e6_dome	LRCe112_wt_e6_dome_2	47	6.341	0.977375
				wt_dome	LRCe112_wt_e6_dome	LRCe112_wt_e6_dome_2	48	6.831	1.0529
				wt_dome	LRCe112_wt_e6_dome	LRCe112_wt_e6_dome_2	49	7.689	1.18515
				wt_dome	LRCe112_wt_e6_dome	LRCe112_wt_e6_dome_2	50	7.832	1.20719
				wt_dome	LRCe112_wt_e6_dome	LRCe112_wt_e6_dome_2	51	8.531	1.31493
				wt_dome	LRCe112_wt_e6_dome	LRCe112_wt_e6_dome_2	52	8.745	1.34792
				wt_dome	LRCe112_wt_e6_dome	LRCe112_wt_e6_dome_2	53	8.839	1.36241
				wt_dome	LRCe112_wt_e6_dome	LRCe112_wt_e6_dome_2	54	10.514	1.62058
				wt_dome	LRCe112_wt_e6_dome	LRCe112_wt_e6_dome_2	55	10.13	1.5614
				wt_dome	LRCe112_wt_e6_dome	LRCe112_wt_e6_dome_2	56	10.656	1.64247
				wt_dome	LRCe112_wt_e6_dome	LRCe112_wt_e6_dome_2	57	11.38	1.75407
				wt_dome	LRCe112_wt_e6_dome	LRCe112_wt_e6_dome_2	58	11.348	1.74913
				wt_dome	LRCe112_wt_e6_dome	LRCe112_wt_e6_dome_2	59	12.065	1.85965
				wt_dome	LRCe112_wt_e6_dome	LRCe112_wt_e6_dome_2	60	11.395	1.75638
				wt_dome	LRCe112_wt_e6_dome	LRCe112_wt_e6_dome_3	10	10.76	1.11611
				wt_dome	LRCe112_wt_e6_dome	LRCe112_wt_e6_dome_3	11	10.648	1.10449
				wt_dome	LRCe112_wt_e6_dome	LRCe112_wt_e6_dome_3	12	10.1	1.04765
				wt_dome	LRCe112_wt_e6_dome	LRCe112_wt_e6_dome_3	13	9.603	0.996098
				wt_dome	LRCe112_wt_e6_dome	LRCe112_wt_e6_dome_3	14	10.071	1.04464
				wt_dome	LRCe112_wt_e6_dome	LRCe112_wt_e6_dome_3	15	10.69	1.10885
				wt_dome	LRCe112_wt_e6_dome	LRCe112_wt_e6_dome_3	16	11.112	1.15262
				wt_dome	LRCe112_wt_e6_dome	LRCe112_wt_e6_dome_3	17	11.346	1.1769
				wt_dome	LRCe112_wt_e6_dome	LRCe112_wt_e6_dome_3	18	11.296	1.17171
				wt_dome	LRCe112_wt_e6_dome	LRCe112_wt_e6_dome_3	19	10.758	1.1159
				wt_dome	LRCe112_wt_e6_dome	LRCe112_wt_e6_dome_3	20	11.012	1.14225
				wt_dome	LRCe112_wt_e6_dome	LRCe112_wt_e6_dome_3	21	10.82	1.12233
				wt_dome	LRCe112_wt_e6_dome	LRCe112_wt_e6_dome_3	22	10.99	1.13997
				wt_dome	LRCe112_wt_e6_dome	LRCe112_wt_e6_dome_3	23	10.603	1.09983
				wt_dome	LRCe112_wt_e6_dome	LRCe112_wt_e6_dome_3	24	9.907	1.02763
				wt_dome	LRCe112_wt_e6_dome	LRCe112_wt_e6_dome_3	25	10.388	1.07752
				wt_dome	LRCe112_wt_e6_dome	LRCe112_wt_e6_dome_3	26	9.722	1.00844
				wt_dome	LRCe112_wt_e6_dome	LRCe112_wt_e6_dome_3	27	9.391	0.974108
				wt_dome	LRCe112_wt_e6_dome	LRCe112_wt_e6_dome_3	28	9.675	1.00357
				wt_dome	LRCe112_wt_e6_dome	LRCe112_wt_e6_dome_3	29	9.461	0.981369
				wt_dome	LRCe112_wt_e6_dome	LRCe112_wt_e6_dome_3	30	9.996	1.03686
				wt_dome	LRCe112_wt_e6_dome	LRCe112_wt_e6_dome_3	31	9.429	0.978049
				wt_dome	LRCe112_wt_e6_dome	LRCe112_wt_e6_dome_3	32	9.891	1.02597
				wt_dome	LRCe112_wt_e6_dome	LRCe112_wt_e6_dome_3	33	9.908	1.02774
				wt_dome	LRCe112_wt_e6_dome	LRCe112_wt_e6_dome_3	34	9.981	1.03531
				wt_dome	LRCe112_wt_e6_dome	LRCe112_wt_e6_dome_3	35	9.55	0.990601
				wt_dome	LRCe112_wt_e6_dome	LRCe112_wt_e6_dome_3	36	9.564	0.992053
				wt_dome	LRCe112_wt_e6_dome	LRCe112_wt_e6_dome_3	37	9.596	0.995372
				wt_dome	LRCe112_wt_e6_dome	LRCe112_wt_e6_dome_3	38	9.196	0.953881
				wt_dome	LRCe112_wt_e6_dome	LRCe112_wt_e6_dome_3	39	9.636	0.999521
				wt_dome	LRCe112_wt_e6_dome	LRCe112_wt_e6_dome_3	40	8.807	0.913531
				wt_dome	LRCe112_wt_e6_dome	LRCe112_wt_e6_dome_3	41	8.834	0.916331
				wt_dome	LRCe112_wt_e6_dome	LRCe112_wt_e6_dome_3	42	8.64	0.896208
				wt_dome	LRCe112_wt_e6_dome	LRCe112_wt_e6_dome_3	43	9.926	1.0296
				wt_dome	LRCe112_wt_e6_dome	LRCe112_wt_e6_dome_3	44	10.017	1.03904
				wt_dome	LRCe112_wt_e6_dome	LRCe112_wt_e6_dome_3	45	9.646	1.00056
				wt_dome	LRCe112_wt_e6_dome	LRCe112_wt_e6_dome_3	46	8.778	0.910523
				wt_dome	LRCe112_wt_e6_dome	LRCe112_wt_e6_dome_3	47	9.376	0.972552
				wt_dome	LRCe112_wt_e6_dome	LRCe112_wt_e6_dome_3	48	9.625	0.99838
				wt_dome	LRCe112_wt_e6_dome	LRCe112_wt_e6_dome_3	49	10.492	1.08831
				wt_dome	LRCe112_wt_e6_dome	LRCe112_wt_e6_dome_3	50	9.007	0.934276
				wt_dome	LRCe112_wt_e6_dome	LRCe112_wt_e6_dome_3	51	8.9	0.923177
				wt_dome	LRCe112_wt_e6_dome	LRCe112_wt_e6_dome_3	52	8.899	0.923074
				wt_dome	LRCe112_wt_e6_dome	LRCe112_wt_e6_dome_3	53	8.267	0.857518
				wt_dome	LRCe112_wt_e6_dome	LRCe112_wt_e6_dome_3	54	8.782	0.910938
				wt_dome	LRCe112_wt_e6_dome	LRCe112_wt_e6_dome_3	55	8.726	0.905129
				wt_dome	LRCe112_wt_e6_dome	LRCe112_wt_e6_dome_3	56	8.959	0.929297
				wt_dome	LRCe112_wt_e6_dome	LRCe112_wt_e6_dome_3	57	9.43	0.978153
				wt_dome	LRCe112_wt_e6_dome	LRCe112_wt_e6_dome_3	58	9.076	0.941434
				wt_dome	LRCe112_wt_e6_dome	LRCe112_wt_e6_dome_3	59	9.571	0.992779
				wt_dome	LRCe112_wt_e6_dome	LRCe112_wt_e6_dome_3	60	9.176	0.951806
				wt_dome	LRCe112_wt_e6_dome	LRCe112_wt_e6_dome_3	61	8.358	0.866957
				wt_dome	LRCe112_wt_e6_dome	LRCe112_wt_e6_dome_3	62	9.186	0.952844
				wt_dome	LRCe112_wt_e6_dome	LRCe112_wt_e6_dome_3	63	8.355	0.866646
				wt_dome	LRCe112_wt_e6_dome	LRCe112_wt_e6_dome_3	64	8.522	0.883968
				wt_dome	LRCe112_wt_e6_dome	LRCe112_wt_e6_dome_3	65	8.718	0.904299
				wt_dome	LRCe112_wt_e6_dome	LRCe112_wt_e6_dome_3	66	9.786	1.01508
				wt_dome	LRCe112_wt_e6_dome	LRCe112_wt_e6_dome_3	67	9.344	0.969233
				wt_dome	LRCe112_wt_e6_dome	LRCe112_wt_e6_dome_3	68	9.501	0.985518
				wt_dome	LRCe112_wt_e6_dome	LRCe112_wt_e6_dome_3	69	8.633	0.895482
				wt_dome	LRCe112_wt_e6_dome	LRCe112_wt_e6_dome_4	1	10.297	1.1222
				wt_dome	LRCe112_wt_e6_dome	LRCe112_wt_e6_dome_4	2	9.444	1.02924
				wt_dome	LRCe112_wt_e6_dome	LRCe112_wt_e6_dome_4	3	10.384	1.13168
				wt_dome	LRCe112_wt_e6_dome	LRCe112_wt_e6_dome_4	4	9.82	1.07021
				wt_dome	LRCe112_wt_e6_dome	LRCe112_wt_e6_dome_4	5	9.198	1.00243
				wt_dome	LRCe112_wt_e6_dome	LRCe112_wt_e6_dome_4	6	9.532	1.03883
				wt_dome	LRCe112_wt_e6_dome	LRCe112_wt_e6_dome_4	7	10.673	1.16318
				wt_dome	LRCe112_wt_e6_dome	LRCe112_wt_e6_dome_4	8	10.263	1.11849
				wt_dome	LRCe112_wt_e6_dome	LRCe112_wt_e6_dome_4	9	9.071	0.988586
				wt_dome	LRCe112_wt_e6_dome	LRCe112_wt_e6_dome_4	10	9.497	1.03501
				wt_dome	LRCe112_wt_e6_dome	LRCe112_wt_e6_dome_4	11	10.34	1.12689
				wt_dome	LRCe112_wt_e6_dome	LRCe112_wt_e6_dome_4	12	11.011	1.20001
				wt_dome	LRCe112_wt_e6_dome	LRCe112_wt_e6_dome_4	13	10.126	1.10356
				wt_dome	LRCe112_wt_e6_dome	LRCe112_wt_e6_dome_4	14	10.57	1.15195
				wt_dome	LRCe112_wt_e6_dome	LRCe112_wt_e6_dome_4	15	9.512	1.03665
				wt_dome	LRCe112_wt_e6_dome	LRCe112_wt_e6_dome_4	16	10.219	1.1137
				wt_dome	LRCe112_wt_e6_dome	LRCe112_wt_e6_dome_4	17	11.048	1.20405
				wt_dome	LRCe112_wt_e6_dome	LRCe112_wt_e6_dome_4	18	11.269	1.22813
				wt_dome	LRCe112_wt_e6_dome	LRCe112_wt_e6_dome_4	19	11.942	1.30148
				wt_dome	LRCe112_wt_e6_dome	LRCe112_wt_e6_dome_4	20	12.448	1.35662
				wt_dome	LRCe112_wt_e6_dome	LRCe112_wt_e6_dome_4	21	12.146	1.32371
				wt_dome	LRCe112_wt_e6_dome	LRCe112_wt_e6_dome_4	22	11.639	1.26845
				wt_dome	LRCe112_wt_e6_dome	LRCe112_wt_e6_dome_4	23	11.67	1.27183
				wt_dome	LRCe112_wt_e6_dome	LRCe112_wt_e6_dome_4	24	13	1.41678
				wt_dome	LRCe112_wt_e6_dome	LRCe112_wt_e6_dome_4	25	11.219	1.22268
				wt_dome	LRCe112_wt_e6_dome	LRCe112_wt_e6_dome_4	26	10.679	1.16383
				wt_dome	LRCe112_wt_e6_dome	LRCe112_wt_e6_dome_4	27	9.728	1.06019
				wt_dome	LRCe112_wt_e6_dome	LRCe112_wt_e6_dome_4	28	9.377	1.02193
				wt_dome	LRCe112_wt_e6_dome	LRCe112_wt_e6_dome_4	29	9.194	1.00199
				wt_dome	LRCe112_wt_e6_dome	LRCe112_wt_e6_dome_4	30	8.8	0.959051
				wt_dome	LRCe112_wt_e6_dome	LRCe112_wt_e6_dome_4	31	8.863	0.965917
				wt_dome	LRCe112_wt_e6_dome	LRCe112_wt_e6_dome_4	32	8.768	0.955564
				wt_dome	LRCe112_wt_e6_dome	LRCe112_wt_e6_dome_4	33	9.126	0.99458
				wt_dome	LRCe112_wt_e6_dome	LRCe112_wt_e6_dome_4	34	8.788	0.957744
				wt_dome	LRCe112_wt_e6_dome	LRCe112_wt_e6_dome_4	35	7.708	0.840042
				wt_dome	LRCe112_wt_e6_dome	LRCe112_wt_e6_dome_4	36	6.74	0.734546
				wt_dome	LRCe112_wt_e6_dome	LRCe112_wt_e6_dome_4	37	7.362	0.802334
				wt_dome	LRCe112_wt_e6_dome	LRCe112_wt_e6_dome_4	38	6.782	0.739123
				wt_dome	LRCe112_wt_e6_dome	LRCe112_wt_e6_dome_4	39	6.417	0.699345
				wt_dome	LRCe112_wt_e6_dome	LRCe112_wt_e6_dome_4	40	6.908	0.752855
				wt_dome	LRCe112_wt_e6_dome	LRCe112_wt_e6_dome_4	41	7.318	0.797538
				wt_dome	LRCe112_wt_e6_dome	LRCe112_wt_e6_dome_4	42	7.785	0.848434
				wt_dome	LRCe112_wt_e6_dome	LRCe112_wt_e6_dome_4	43	6.866	0.748278
				wt_dome	LRCe112_wt_e6_dome	LRCe112_wt_e6_dome_4	44	7.367	0.802879
				wt_dome	LRCe112_wt_e6_dome	LRCe112_wt_e6_dome_4	45	8.456	0.921561
				wt_dome	LRCe112_wt_e6_dome	LRCe112_wt_e6_dome_4	46	8.422	0.917856
				wt_dome	LRCe112_wt_e6_dome	LRCe112_wt_e6_dome_4	47	7.942	0.865544
				wt_dome	LRCe112_wt_e6_dome	LRCe112_wt_e6_dome_4	48	7.63	0.831541
				wt_dome	LRCe112_wt_e6_dome	LRCe112_wt_e6_dome_4	49	8.289	0.903361
				wt_dome	LRCe112_wt_e6_dome	LRCe112_wt_e6_dome_4	50	8.288	0.903252
				wt_dome	LRCe112_wt_e6_dome	LRCe112_wt_e6_dome_4	51	8.992	0.979976
				wt_dome	LRCe112_wt_e6_dome	LRCe112_wt_e6_dome_4	52	8.502	0.926574
				wt_dome	LRCe112_wt_e6_dome	LRCe112_wt_e6_dome_4	53	7.548	0.822605
				wt_dome	LRCe112_wt_e6_dome	LRCe112_wt_e6_dome_4	54	8.099	0.882654
				wt_dome	LRCe112_wt_e6_dome	LRCe112_wt_e6_dome_4	55	8.818	0.961013
				wt_dome	LRCe112_wt_e6_dome	LRCe112_wt_e6_dome_4	56	8.56	0.932895
				wt_dome	LRCe112_wt_e6_dome	LRCe112_wt_e6_dome_4	57	7.85	0.855517
				wt_dome	LRCe112_wt_e6_dome	LRCe112_wt_e6_dome_4	58	7.15	0.779229
				wt_dome	LRCe112_wt_e6_dome	LRCe112_wt_e6_dome_4	59	7.568	0.824784
				wt_dome	LRCe112_wt_e6_dome	LRCe112_wt_e6_dome_4	60	7.516	0.819117
				wt_dome	LRCe112_wt_e6_dome	LRCe112_wt_e6_dome_5	1	8.129	0.906107
				wt_dome	LRCe112_wt_e6_dome	LRCe112_wt_e6_dome_5	2	7.203	0.802889
				wt_dome	LRCe112_wt_e6_dome	LRCe112_wt_e6_dome_5	3	7.84	0.873893
				wt_dome	LRCe112_wt_e6_dome	LRCe112_wt_e6_dome_5	4	7.938	0.884817
				wt_dome	LRCe112_wt_e6_dome	LRCe112_wt_e6_dome_5	5	7.938	0.884817
				wt_dome	LRCe112_wt_e6_dome	LRCe112_wt_e6_dome_5	6	7.343	0.818494
				wt_dome	LRCe112_wt_e6_dome	LRCe112_wt_e6_dome_5	7	8.611	0.959833
				wt_dome	LRCe112_wt_e6_dome	LRCe112_wt_e6_dome_5	8	8.626	0.961505
				wt_dome	LRCe112_wt_e6_dome	LRCe112_wt_e6_dome_5	9	8.294	0.924499
				wt_dome	LRCe112_wt_e6_dome	LRCe112_wt_e6_dome_5	10	7.152	0.797204
				wt_dome	LRCe112_wt_e6_dome	LRCe112_wt_e6_dome_5	11	7.005	0.780819
				wt_dome	LRCe112_wt_e6_dome	LRCe112_wt_e6_dome_5	12	6.547	0.729768
				wt_dome	LRCe112_wt_e6_dome	LRCe112_wt_e6_dome_5	13	6.834	0.761758
				wt_dome	LRCe112_wt_e6_dome	LRCe112_wt_e6_dome_5	14	7.22	0.804784
				wt_dome	LRCe112_wt_e6_dome	LRCe112_wt_e6_dome_5	15	7.327	0.816711
				wt_dome	LRCe112_wt_e6_dome	LRCe112_wt_e6_dome_5	16	6.798	0.757745
				wt_dome	LRCe112_wt_e6_dome	LRCe112_wt_e6_dome_5	17	6.947	0.774354
				wt_dome	LRCe112_wt_e6_dome	LRCe112_wt_e6_dome_5	18	7.054	0.786281
				wt_dome	LRCe112_wt_e6_dome	LRCe112_wt_e6_dome_5	19	9.984	1.11288
				wt_dome	LRCe112_wt_e6_dome	LRCe112_wt_e6_dome_5	20	9.636	1.07409
				wt_dome	LRCe112_wt_e6_dome	LRCe112_wt_e6_dome_5	21	11.616	1.29479
				wt_dome	LRCe112_wt_e6_dome	LRCe112_wt_e6_dome_5	22	11.458	1.27718
				wt_dome	LRCe112_wt_e6_dome	LRCe112_wt_e6_dome_5	23	11.624	1.29568
				wt_dome	LRCe112_wt_e6_dome	LRCe112_wt_e6_dome_5	24	11.577	1.29044
				wt_dome	LRCe112_wt_e6_dome	LRCe112_wt_e6_dome_5	25	12.92	1.44014
				wt_dome	LRCe112_wt_e6_dome	LRCe112_wt_e6_dome_5	26	13.128	1.46332
				wt_dome	LRCe112_wt_e6_dome	LRCe112_wt_e6_dome_5	27	12.766	1.42297
				wt_dome	LRCe112_wt_e6_dome	LRCe112_wt_e6_dome_5	28	12.608	1.40536
				wt_dome	LRCe112_wt_e6_dome	LRCe112_wt_e6_dome_5	29	13.042	1.45374
				wt_dome	LRCe112_wt_e6_dome	LRCe112_wt_e6_dome_5	30	13.704	1.52753
				wt_dome	LRCe112_wt_e6_dome	LRCe112_wt_e6_dome_5	31	13.038	1.45329
				wt_dome	LRCe112_wt_e6_dome	LRCe112_wt_e6_dome_5	32	12.768	1.4232
				wt_dome	LRCe112_wt_e6_dome	LRCe112_wt_e6_dome_5	33	11.904	1.32689
				wt_dome	LRCe112_wt_e6_dome	LRCe112_wt_e6_dome_5	34	12.478	1.39087
				wt_dome	LRCe112_wt_e6_dome	LRCe112_wt_e6_dome_5	35	13.753	1.53299
				wt_dome	LRCe112_wt_e6_dome	LRCe112_wt_e6_dome_5	36	11.495	1.2813
				wt_dome	LRCe112_wt_e6_dome	LRCe112_wt_e6_dome_5	37	12.496	1.39288
				wt_dome	LRCe112_wt_e6_dome	LRCe112_wt_e6_dome_5	38	13.397	1.49331
				wt_dome	LRCe112_wt_e6_dome	LRCe112_wt_e6_dome_5	39	13.269	1.47904
				wt_dome	LRCe112_wt_e6_dome	LRCe112_wt_e6_dome_5	40	12.306	1.3717
				wt_dome	LRCe112_wt_e6_dome	LRCe112_wt_e6_dome_5	41	12.769	1.42331
				wt_dome	LRCe112_wt_e6_dome	LRCe112_wt_e6_dome_5	42	12.168	1.35632
				wt_dome	LRCe112_wt_e6_dome	LRCe112_wt_e6_dome_5	43	11.545	1.28687
				wt_dome	LRCe112_wt_e6_dome	LRCe112_wt_e6_dome_5	44	8.839	0.985247
				wt_dome	LRCe112_wt_e6_dome	LRCe112_wt_e6_dome_5	45	8.296	0.924721
				wt_dome	LRCe112_wt_e6_dome	LRCe112_wt_e6_dome_5	46	6.399	0.713271
				wt_dome	LRCe112_wt_e6_dome	LRCe112_wt_e6_dome_5	47	6.815	0.75964
				wt_dome	LRCe112_wt_e6_dome	LRCe112_wt_e6_dome_5	48	7.151	0.797093
				wt_dome	LRCe112_wt_e6_dome	LRCe112_wt_e6_dome_5	49	6.215	0.692761
				wt_dome	LRCe112_wt_e6_dome	LRCe112_wt_e6_dome_5	50	6.085	0.67827
				wt_dome	LRCe112_wt_e6_dome	LRCe112_wt_e6_dome_5	51	4.739	0.528237
				wt_dome	LRCe112_wt_e6_dome	LRCe112_wt_e6_dome_5	52	4.3	0.479304
				wt_dome	LRCe112_wt_e6_dome	LRCe112_wt_e6_dome_5	53	6.468	0.720962
				wt_dome	LRCe112_wt_e6_dome	LRCe112_wt_e6_dome_5	54	5.574	0.621311
				wt_dome	LRCe112_wt_e6_dome	LRCe112_wt_e6_dome_5	55	4.028	0.448985
				wt_dome	LRCe112_wt_e6_dome	LRCe112_wt_e6_dome_5	56	4.196	0.467711
				wt_dome	LRCe112_wt_e6_dome	LRCe112_wt_e6_dome_5	57	3.456	0.385226
				wt_dome	LRCe112_wt_e6_dome	LRCe112_wt_e6_dome_5	58	3.911	0.435943
				wt_dome	LRCe112_wt_e6_dome	LRCe112_wt_e6_dome_5	59	4.114	0.458571
				wt_dome	LRCe112_wt_e6_dome	LRCe112_wt_e6_dome_5	60	5.44	0.606375
				wt_dome	LRCe112_wt_e9_sphere	LRCe112_wt_e9_sphere_1	5	11.984	1.16515
				wt_dome	LRCe112_wt_e9_sphere	LRCe112_wt_e9_sphere_1	6	10.757	1.04585
				wt_dome	LRCe112_wt_e9_sphere	LRCe112_wt_e9_sphere_1	7	10.613	1.03185
				wt_dome	LRCe112_wt_e9_sphere	LRCe112_wt_e9_sphere_1	8	10.575	1.02816
				wt_dome	LRCe112_wt_e9_sphere	LRCe112_wt_e9_sphere_1	9	10.207	0.992381
				wt_dome	LRCe112_wt_e9_sphere	LRCe112_wt_e9_sphere_1	10	10.08	0.980033
				wt_dome	LRCe112_wt_e9_sphere	LRCe112_wt_e9_sphere_1	11	9.8	0.95281
				wt_dome	LRCe112_wt_e9_sphere	LRCe112_wt_e9_sphere_1	12	10.433	1.01435
				wt_dome	LRCe112_wt_e9_sphere	LRCe112_wt_e9_sphere_1	13	10.993	1.0688
				wt_dome	LRCe112_wt_e9_sphere	LRCe112_wt_e9_sphere_1	14	10.765	1.04663
				wt_dome	LRCe112_wt_e9_sphere	LRCe112_wt_e9_sphere_1	15	10.3	1.00142
				wt_dome	LRCe112_wt_e9_sphere	LRCe112_wt_e9_sphere_1	16	11.292	1.09787
				wt_dome	LRCe112_wt_e9_sphere	LRCe112_wt_e9_sphere_1	17	10.99	1.06851
				wt_dome	LRCe112_wt_e9_sphere	LRCe112_wt_e9_sphere_1	18	11.521	1.12014
				wt_dome	LRCe112_wt_e9_sphere	LRCe112_wt_e9_sphere_1	19	11.249	1.09369
				wt_dome	LRCe112_wt_e9_sphere	LRCe112_wt_e9_sphere_1	20	11.353	1.1038
				wt_dome	LRCe112_wt_e9_sphere	LRCe112_wt_e9_sphere_1	21	11.052	1.07454
				wt_dome	LRCe112_wt_e9_sphere	LRCe112_wt_e9_sphere_1	22	10.219	0.993547
				wt_dome	LRCe112_wt_e9_sphere	LRCe112_wt_e9_sphere_1	23	10.483	1.01922
				wt_dome	LRCe112_wt_e9_sphere	LRCe112_wt_e9_sphere_1	24	9.394	0.913336
				wt_dome	LRCe112_wt_e9_sphere	LRCe112_wt_e9_sphere_1	25	9.331	0.907211
				wt_dome	LRCe112_wt_e9_sphere	LRCe112_wt_e9_sphere_1	26	9.171	0.891655
				wt_dome	LRCe112_wt_e9_sphere	LRCe112_wt_e9_sphere_1	27	9.025	0.87746
				wt_dome	LRCe112_wt_e9_sphere	LRCe112_wt_e9_sphere_1	28	9.428	0.916642
				wt_dome	LRCe112_wt_e9_sphere	LRCe112_wt_e9_sphere_1	29	10.555	1.02622
				wt_dome	LRCe112_wt_e9_sphere	LRCe112_wt_e9_sphere_1	30	10.799	1.04994
				wt_dome	LRCe112_wt_e9_sphere	LRCe112_wt_e9_sphere_1	31	10.808	1.05081
				wt_dome	LRCe112_wt_e9_sphere	LRCe112_wt_e9_sphere_1	32	10.256	0.997145
				wt_dome	LRCe112_wt_e9_sphere	LRCe112_wt_e9_sphere_1	33	10.05	0.977116
				wt_dome	LRCe112_wt_e9_sphere	LRCe112_wt_e9_sphere_1	34	9.141	0.888738
				wt_dome	LRCe112_wt_e9_sphere	LRCe112_wt_e9_sphere_1	35	9.443	0.9181
				wt_dome	LRCe112_wt_e9_sphere	LRCe112_wt_e9_sphere_1	36	10.405	1.01163
				wt_dome	LRCe112_wt_e9_sphere	LRCe112_wt_e9_sphere_1	37	9.865	0.95913
				wt_dome	LRCe112_wt_e9_sphere	LRCe112_wt_e9_sphere_1	38	11.523	1.12033
				wt_dome	LRCe112_wt_e9_sphere	LRCe112_wt_e9_sphere_1	39	11.822	1.1494
				wt_dome	LRCe112_wt_e9_sphere	LRCe112_wt_e9_sphere_1	40	12.745	1.23914
				wt_dome	LRCe112_wt_e9_sphere	LRCe112_wt_e9_sphere_1	41	12.494	1.21474
				wt_dome	LRCe112_wt_e9_sphere	LRCe112_wt_e9_sphere_1	42	10.605	1.03108
				wt_dome	LRCe112_wt_e9_sphere	LRCe112_wt_e9_sphere_1	43	9.664	0.939587
				wt_dome	LRCe112_wt_e9_sphere	LRCe112_wt_e9_sphere_1	44	10.398	1.01095
				wt_dome	LRCe112_wt_e9_sphere	LRCe112_wt_e9_sphere_1	45	10.245	0.996075
				wt_dome	LRCe112_wt_e9_sphere	LRCe112_wt_e9_sphere_1	46	10.551	1.02583
				wt_dome	LRCe112_wt_e9_sphere	LRCe112_wt_e9_sphere_1	47	10.999	1.06938
				wt_dome	LRCe112_wt_e9_sphere	LRCe112_wt_e9_sphere_1	48	9.986	0.970894
				wt_dome	LRCe112_wt_e9_sphere	LRCe112_wt_e9_sphere_1	49	9.847	0.95738
				wt_dome	LRCe112_wt_e9_sphere	LRCe112_wt_e9_sphere_1	50	10.208	0.992478
				wt_dome	LRCe112_wt_e9_sphere	LRCe112_wt_e9_sphere_1	51	10.034	0.975561
				wt_dome	LRCe112_wt_e9_sphere	LRCe112_wt_e9_sphere_1	52	9.44	0.917809
				wt_dome	LRCe112_wt_e9_sphere	LRCe112_wt_e9_sphere_1	53	11.162	1.08523
				wt_dome	LRCe112_wt_e9_sphere	LRCe112_wt_e9_sphere_1	54	10.817	1.05169
				wt_dome	LRCe112_wt_e9_sphere	LRCe112_wt_e9_sphere_1	55	10.505	1.02135
				wt_dome	LRCe112_wt_e9_sphere	LRCe112_wt_e9_sphere_1	56	9.731	0.946101
				wt_dome	LRCe112_wt_e9_sphere	LRCe112_wt_e9_sphere_1	57	9.531	0.926656
				wt_dome	LRCe112_wt_e9_sphere	LRCe112_wt_e9_sphere_1	58	9.838	0.956505
				wt_dome	LRCe112_wt_e9_sphere	LRCe112_wt_e9_sphere_1	59	9.896	0.962144
				wt_dome	LRCe112_wt_e9_sphere	LRCe112_wt_e9_sphere_1	60	10.187	0.990436
				wt_dome	LRCe112_wt_e9_sphere	LRCe112_wt_e9_sphere_1	61	9.989	0.971186
				wt_dome	LRCe112_wt_e9_sphere	LRCe112_wt_e9_sphere_1	62	9.572	0.930643
				wt_dome	LRCe112_wt_e9_sphere	LRCe112_wt_e9_sphere_1	63	7.436	0.722969
				wt_dome	LRCe112_wt_e9_sphere	LRCe112_wt_e9_sphere_1	64	5.56	0.540574
				wt_dome	LRCe112_wt_e9_sphere	LRCe112_wt_e9_sphere_2	1	13.856	1.24083
				wt_dome	LRCe112_wt_e9_sphere	LRCe112_wt_e9_sphere_2	2	15.317	1.37167
				wt_dome	LRCe112_wt_e9_sphere	LRCe112_wt_e9_sphere_2	3	16.051	1.4374
				wt_dome	LRCe112_wt_e9_sphere	LRCe112_wt_e9_sphere_2	4	16.518	1.47922
				wt_dome	LRCe112_wt_e9_sphere	LRCe112_wt_e9_sphere_2	5	16.915	1.51477
				wt_dome	LRCe112_wt_e9_sphere	LRCe112_wt_e9_sphere_2	6	15.879	1.422
				wt_dome	LRCe112_wt_e9_sphere	LRCe112_wt_e9_sphere_2	7	16.259	1.45603
				wt_dome	LRCe112_wt_e9_sphere	LRCe112_wt_e9_sphere_2	8	15.675	1.40373
				wt_dome	LRCe112_wt_e9_sphere	LRCe112_wt_e9_sphere_2	9	16.212	1.45182
				wt_dome	LRCe112_wt_e9_sphere	LRCe112_wt_e9_sphere_2	10	16.976	1.52023
				wt_dome	LRCe112_wt_e9_sphere	LRCe112_wt_e9_sphere_2	11	17.742	1.58883
				wt_dome	LRCe112_wt_e9_sphere	LRCe112_wt_e9_sphere_2	12	17.102	1.53152
				wt_dome	LRCe112_wt_e9_sphere	LRCe112_wt_e9_sphere_2	13	15.664	1.40274
				wt_dome	LRCe112_wt_e9_sphere	LRCe112_wt_e9_sphere_2	14	15.597	1.39674
				wt_dome	LRCe112_wt_e9_sphere	LRCe112_wt_e9_sphere_2	15	15.696	1.40561
				wt_dome	LRCe112_wt_e9_sphere	LRCe112_wt_e9_sphere_2	16	14.835	1.3285
				wt_dome	LRCe112_wt_e9_sphere	LRCe112_wt_e9_sphere_2	17	14.957	1.33943
				wt_dome	LRCe112_wt_e9_sphere	LRCe112_wt_e9_sphere_2	18	13.716	1.22829
				wt_dome	LRCe112_wt_e9_sphere	LRCe112_wt_e9_sphere_2	19	13.525	1.21119
				wt_dome	LRCe112_wt_e9_sphere	LRCe112_wt_e9_sphere_2	20	13.003	1.16444
				wt_dome	LRCe112_wt_e9_sphere	LRCe112_wt_e9_sphere_2	21	12.655	1.13328
				wt_dome	LRCe112_wt_e9_sphere	LRCe112_wt_e9_sphere_2	22	11.563	1.03549
				wt_dome	LRCe112_wt_e9_sphere	LRCe112_wt_e9_sphere_2	23	11.258	1.00818
				wt_dome	LRCe112_wt_e9_sphere	LRCe112_wt_e9_sphere_2	24	10.817	0.968684
				wt_dome	LRCe112_wt_e9_sphere	LRCe112_wt_e9_sphere_2	25	11.184	1.00155
				wt_dome	LRCe112_wt_e9_sphere	LRCe112_wt_e9_sphere_2	26	9.673	0.866236
				wt_dome	LRCe112_wt_e9_sphere	LRCe112_wt_e9_sphere_2	27	10.409	0.932146
				wt_dome	LRCe112_wt_e9_sphere	LRCe112_wt_e9_sphere_2	28	9.386	0.840535
				wt_dome	LRCe112_wt_e9_sphere	LRCe112_wt_e9_sphere_2	29	8.867	0.794057
				wt_dome	LRCe112_wt_e9_sphere	LRCe112_wt_e9_sphere_2	30	9.722	0.870624
				wt_dome	LRCe112_wt_e9_sphere	LRCe112_wt_e9_sphere_2	31	8.923	0.799072
				wt_dome	LRCe112_wt_e9_sphere	LRCe112_wt_e9_sphere_2	32	7.752	0.694207
				wt_dome	LRCe112_wt_e9_sphere	LRCe112_wt_e9_sphere_2	33	8.391	0.751431
				wt_dome	LRCe112_wt_e9_sphere	LRCe112_wt_e9_sphere_2	34	7.435	0.665819
				wt_dome	LRCe112_wt_e9_sphere	LRCe112_wt_e9_sphere_2	35	7.561	0.677102
				wt_dome	LRCe112_wt_e9_sphere	LRCe112_wt_e9_sphere_2	36	7.451	0.667252
				wt_dome	LRCe112_wt_e9_sphere	LRCe112_wt_e9_sphere_2	37	8.118	0.726983
				wt_dome	LRCe112_wt_e9_sphere	LRCe112_wt_e9_sphere_2	38	7.555	0.676565
				wt_dome	LRCe112_wt_e9_sphere	LRCe112_wt_e9_sphere_2	39	8.993	0.805341
				wt_dome	LRCe112_wt_e9_sphere	LRCe112_wt_e9_sphere_2	40	9.134	0.817968
				wt_dome	LRCe112_wt_e9_sphere	LRCe112_wt_e9_sphere_2	41	11.397	1.02062
				wt_dome	LRCe112_wt_e9_sphere	LRCe112_wt_e9_sphere_2	42	11.633	1.04176
				wt_dome	LRCe112_wt_e9_sphere	LRCe112_wt_e9_sphere_2	43	10.558	0.94549
				wt_dome	LRCe112_wt_e9_sphere	LRCe112_wt_e9_sphere_2	44	9.528	0.853251
				wt_dome	LRCe112_wt_e9_sphere	LRCe112_wt_e9_sphere_2	45	9.89	0.885669
				wt_dome	LRCe112_wt_e9_sphere	LRCe112_wt_e9_sphere_2	46	8.956	0.802027
				wt_dome	LRCe112_wt_e9_sphere	LRCe112_wt_e9_sphere_2	47	9.002	0.806147
				wt_dome	LRCe112_wt_e9_sphere	LRCe112_wt_e9_sphere_2	48	9.262	0.82943
				wt_dome	LRCe112_wt_e9_sphere	LRCe112_wt_e9_sphere_2	49	8.735	0.782236
				wt_dome	LRCe112_wt_e9_sphere	LRCe112_wt_e9_sphere_2	50	8.148	0.729669
				wt_dome	LRCe112_wt_e9_sphere	LRCe112_wt_e9_sphere_2	51	8.014	0.717669
				wt_dome	LRCe112_wt_e9_sphere	LRCe112_wt_e9_sphere_2	52	7.194	0.644237
				wt_dome	LRCe112_wt_e9_sphere	LRCe112_wt_e9_sphere_2	53	6.66	0.596416
				wt_dome	LRCe112_wt_e9_sphere	LRCe112_wt_e9_sphere_2	54	6.646	0.595162
				wt_dome	LRCe112_wt_e9_sphere	LRCe112_wt_e9_sphere_2	55	7.067	0.632864
				wt_dome	LRCe112_wt_e9_sphere	LRCe112_wt_e9_sphere_2	56	7.328	0.656237
				wt_dome	LRCe112_wt_e9_sphere	LRCe112_wt_e9_sphere_2	57	6.337	0.567491
				wt_dome	LRCe112_wt_e9_sphere	LRCe112_wt_e9_sphere_2	58	8.069	0.722595
				wt_dome	LRCe112_wt_e9_sphere	LRCe112_wt_e9_sphere_2	59	8.338	0.746684
				wt_dome	LRCe112_wt_e9_sphere	LRCe112_wt_e9_sphere_2	60	8.898	0.796833
				wt_dome	LRCe112_wt_e10_onset	LRCe112_wt_e10_onset_1	1	11.095	1.03141
				wt_dome	LRCe112_wt_e10_onset	LRCe112_wt_e10_onset_1	2	11.287	1.04926
				wt_dome	LRCe112_wt_e10_onset	LRCe112_wt_e10_onset_1	3	10.721	0.996639
				wt_dome	LRCe112_wt_e10_onset	LRCe112_wt_e10_onset_1	4	11.553	1.07398
				wt_dome	LRCe112_wt_e10_onset	LRCe112_wt_e10_onset_1	5	11.368	1.05679
				wt_dome	LRCe112_wt_e10_onset	LRCe112_wt_e10_onset_1	6	11.803	1.09722
				wt_dome	LRCe112_wt_e10_onset	LRCe112_wt_e10_onset_1	7	11.665	1.0844
				wt_dome	LRCe112_wt_e10_onset	LRCe112_wt_e10_onset_1	8	11.291	1.04963
				wt_dome	LRCe112_wt_e10_onset	LRCe112_wt_e10_onset_1	9	11.133	1.03494
				wt_dome	LRCe112_wt_e10_onset	LRCe112_wt_e10_onset_1	10	11.031	1.02546
				wt_dome	LRCe112_wt_e10_onset	LRCe112_wt_e10_onset_1	11	10.281	0.955736
				wt_dome	LRCe112_wt_e10_onset	LRCe112_wt_e10_onset_1	12	11.69	1.08672
				wt_dome	LRCe112_wt_e10_onset	LRCe112_wt_e10_onset_1	13	11.504	1.06943
				wt_dome	LRCe112_wt_e10_onset	LRCe112_wt_e10_onset_1	14	10.438	0.970331
				wt_dome	LRCe112_wt_e10_onset	LRCe112_wt_e10_onset_1	15	11.467	1.06599
				wt_dome	LRCe112_wt_e10_onset	LRCe112_wt_e10_onset_1	16	11.768	1.09397
				wt_dome	LRCe112_wt_e10_onset	LRCe112_wt_e10_onset_1	17	12.909	1.20004
				wt_dome	LRCe112_wt_e10_onset	LRCe112_wt_e10_onset_1	18	12.415	1.15412
				wt_dome	LRCe112_wt_e10_onset	LRCe112_wt_e10_onset_1	19	12.529	1.16471
				wt_dome	LRCe112_wt_e10_onset	LRCe112_wt_e10_onset_1	20	11.835	1.1002
				wt_dome	LRCe112_wt_e10_onset	LRCe112_wt_e10_onset_1	21	11.874	1.10382
				wt_dome	LRCe112_wt_e10_onset	LRCe112_wt_e10_onset_1	22	12.252	1.13896
				wt_dome	LRCe112_wt_e10_onset	LRCe112_wt_e10_onset_1	23	11.356	1.05567
				wt_dome	LRCe112_wt_e10_onset	LRCe112_wt_e10_onset_1	24	11.617	1.07993
				wt_dome	LRCe112_wt_e10_onset	LRCe112_wt_e10_onset_1	25	11.652	1.08319
				wt_dome	LRCe112_wt_e10_onset	LRCe112_wt_e10_onset_1	26	12.433	1.15579
				wt_dome	LRCe112_wt_e10_onset	LRCe112_wt_e10_onset_1	27	12.911	1.20022
				wt_dome	LRCe112_wt_e10_onset	LRCe112_wt_e10_onset_1	28	12.699	1.18052
				wt_dome	LRCe112_wt_e10_onset	LRCe112_wt_e10_onset_1	29	11.515	1.07045
				wt_dome	LRCe112_wt_e10_onset	LRCe112_wt_e10_onset_1	30	11.454	1.06478
				wt_dome	LRCe112_wt_e10_onset	LRCe112_wt_e10_onset_1	31	12.11	1.12576
				wt_dome	LRCe112_wt_e10_onset	LRCe112_wt_e10_onset_1	32	11.607	1.079
				wt_dome	LRCe112_wt_e10_onset	LRCe112_wt_e10_onset_1	33	11.334	1.05362
				wt_dome	LRCe112_wt_e10_onset	LRCe112_wt_e10_onset_1	34	12.013	1.11675
				wt_dome	LRCe112_wt_e10_onset	LRCe112_wt_e10_onset_1	35	11.719	1.08941
				wt_dome	LRCe112_wt_e10_onset	LRCe112_wt_e10_onset_1	36	11.133	1.03494
				wt_dome	LRCe112_wt_e10_onset	LRCe112_wt_e10_onset_1	37	10.822	1.00603
				wt_dome	LRCe112_wt_e10_onset	LRCe112_wt_e10_onset_1	38	10.367	0.963731
				wt_dome	LRCe112_wt_e10_onset	LRCe112_wt_e10_onset_1	39	9.797	0.910743
				wt_dome	LRCe112_wt_e10_onset	LRCe112_wt_e10_onset_1	40	10.695	0.994222
				wt_dome	LRCe112_wt_e10_onset	LRCe112_wt_e10_onset_1	41	10.264	0.954156
				wt_dome	LRCe112_wt_e10_onset	LRCe112_wt_e10_onset_1	42	9.727	0.904236
				wt_dome	LRCe112_wt_e10_onset	LRCe112_wt_e10_onset_1	43	9.87	0.917529
				wt_dome	LRCe112_wt_e10_onset	LRCe112_wt_e10_onset_1	44	9.989	0.928592
				wt_dome	LRCe112_wt_e10_onset	LRCe112_wt_e10_onset_1	45	9.976	0.927383
				wt_dome	LRCe112_wt_e10_onset	LRCe112_wt_e10_onset_1	46	10.448	0.971261
				wt_dome	LRCe112_wt_e10_onset	LRCe112_wt_e10_onset_1	47	9.88	0.918459
				wt_dome	LRCe112_wt_e10_onset	LRCe112_wt_e10_onset_1	48	9.659	0.897914
				wt_dome	LRCe112_wt_e10_onset	LRCe112_wt_e10_onset_1	49	9.739	0.905351
				wt_dome	LRCe112_wt_e10_onset	LRCe112_wt_e10_onset_1	50	9.669	0.898844
				wt_dome	LRCe112_wt_e10_onset	LRCe112_wt_e10_onset_1	51	9.264	0.861195
				wt_dome	LRCe112_wt_e10_onset	LRCe112_wt_e10_onset_1	52	9.397	0.873559
				wt_dome	LRCe112_wt_e10_onset	LRCe112_wt_e10_onset_1	53	9.251	0.859986
				wt_dome	LRCe112_wt_e10_onset	LRCe112_wt_e10_onset_1	54	8.57	0.796679
				wt_dome	LRCe112_wt_e10_onset	LRCe112_wt_e10_onset_1	55	8.156	0.758193
				wt_dome	LRCe112_wt_e10_onset	LRCe112_wt_e10_onset_1	56	8.221	0.764236
				wt_dome	LRCe112_wt_e10_onset	LRCe112_wt_e10_onset_1	57	8.201	0.762377
				wt_dome	LRCe112_wt_e10_onset	LRCe112_wt_e10_onset_1	58	7.992	0.742948
				wt_dome	LRCe112_wt_e10_onset	LRCe112_wt_e10_onset_1	59	8.478	0.788127
				wt_dome	LRCe112_wt_e10_onset	LRCe112_wt_e10_onset_1	60	7.535	0.700464
				wt_dome	LRCe112_wt_e10_onset	LRCe112_wt_e10_onset_2	1	10.528	1.26025
				wt_dome	LRCe112_wt_e10_onset	LRCe112_wt_e10_onset_2	2	9.262	1.10871
				wt_dome	LRCe112_wt_e10_onset	LRCe112_wt_e10_onset_2	3	9.781	1.17084
				wt_dome	LRCe112_wt_e10_onset	LRCe112_wt_e10_onset_2	4	9.686	1.15946
				wt_dome	LRCe112_wt_e10_onset	LRCe112_wt_e10_onset_2	5	9.593	1.14833
				wt_dome	LRCe112_wt_e10_onset	LRCe112_wt_e10_onset_2	6	9.654	1.15563
				wt_dome	LRCe112_wt_e10_onset	LRCe112_wt_e10_onset_2	7	9.38	1.12283
				wt_dome	LRCe112_wt_e10_onset	LRCe112_wt_e10_onset_2	8	10.517	1.25894
				wt_dome	LRCe112_wt_e10_onset	LRCe112_wt_e10_onset_2	9	10.283	1.23093
				wt_dome	LRCe112_wt_e10_onset	LRCe112_wt_e10_onset_2	10	9.057	1.08417
				wt_dome	LRCe112_wt_e10_onset	LRCe112_wt_e10_onset_2	11	9.193	1.10045
				wt_dome	LRCe112_wt_e10_onset	LRCe112_wt_e10_onset_2	12	9.203	1.10165
				wt_dome	LRCe112_wt_e10_onset	LRCe112_wt_e10_onset_2	13	9.429	1.1287
				wt_dome	LRCe112_wt_e10_onset	LRCe112_wt_e10_onset_2	14	9.523	1.13995
				wt_dome	LRCe112_wt_e10_onset	LRCe112_wt_e10_onset_2	15	9.931	1.18879
				wt_dome	LRCe112_wt_e10_onset	LRCe112_wt_e10_onset_2	16	9.258	1.10823
				wt_dome	LRCe112_wt_e10_onset	LRCe112_wt_e10_onset_2	17	9.692	1.16018
				wt_dome	LRCe112_wt_e10_onset	LRCe112_wt_e10_onset_2	18	8.983	1.07531
				wt_dome	LRCe112_wt_e10_onset	LRCe112_wt_e10_onset_2	19	9.31	1.11445
				wt_dome	LRCe112_wt_e10_onset	LRCe112_wt_e10_onset_2	20	8.566	1.02539
				wt_dome	LRCe112_wt_e10_onset	LRCe112_wt_e10_onset_2	21	8.688	1.04
				wt_dome	LRCe112_wt_e10_onset	LRCe112_wt_e10_onset_2	22	9.007	1.07818
				wt_dome	LRCe112_wt_e10_onset	LRCe112_wt_e10_onset_2	23	9.409	1.1263
				wt_dome	LRCe112_wt_e10_onset	LRCe112_wt_e10_onset_2	24	9.479	1.13468
				wt_dome	LRCe112_wt_e10_onset	LRCe112_wt_e10_onset_2	25	9.463	1.13277
				wt_dome	LRCe112_wt_e10_onset	LRCe112_wt_e10_onset_2	26	8.762	1.04886
				wt_dome	LRCe112_wt_e10_onset	LRCe112_wt_e10_onset_2	27	8.53	1.02108
				wt_dome	LRCe112_wt_e10_onset	LRCe112_wt_e10_onset_2	28	8.193	0.980743
				wt_dome	LRCe112_wt_e10_onset	LRCe112_wt_e10_onset_2	29	7.706	0.922447
				wt_dome	LRCe112_wt_e10_onset	LRCe112_wt_e10_onset_2	30	8.981	1.07507
				wt_dome	LRCe112_wt_e10_onset	LRCe112_wt_e10_onset_2	31	9.325	1.11625
				wt_dome	LRCe112_wt_e10_onset	LRCe112_wt_e10_onset_2	32	8.06	0.964823
				wt_dome	LRCe112_wt_e10_onset	LRCe112_wt_e10_onset_2	33	7.891	0.944593
				wt_dome	LRCe112_wt_e10_onset	LRCe112_wt_e10_onset_2	34	8.45	1.01151
				wt_dome	LRCe112_wt_e10_onset	LRCe112_wt_e10_onset_2	35	8.348	0.999298
				wt_dome	LRCe112_wt_e10_onset	LRCe112_wt_e10_onset_2	36	9.272	1.10991
				wt_dome	LRCe112_wt_e10_onset	LRCe112_wt_e10_onset_2	37	9.167	1.09734
				wt_dome	LRCe112_wt_e10_onset	LRCe112_wt_e10_onset_2	38	7.795	0.933101
				wt_dome	LRCe112_wt_e10_onset	LRCe112_wt_e10_onset_2	39	7.374	0.882705
				wt_dome	LRCe112_wt_e10_onset	LRCe112_wt_e10_onset_2	40	7.642	0.914786
				wt_dome	LRCe112_wt_e10_onset	LRCe112_wt_e10_onset_2	41	8.143	0.974758
				wt_dome	LRCe112_wt_e10_onset	LRCe112_wt_e10_onset_2	42	8.169	0.977871
				wt_dome	LRCe112_wt_e10_onset	LRCe112_wt_e10_onset_2	43	7.535	0.901978
				wt_dome	LRCe112_wt_e10_onset	LRCe112_wt_e10_onset_2	44	7.851	0.939804
				wt_dome	LRCe112_wt_e10_onset	LRCe112_wt_e10_onset_2	45	7.422	0.888451
				wt_dome	LRCe112_wt_e10_onset	LRCe112_wt_e10_onset_2	46	6.928	0.829317
				wt_dome	LRCe112_wt_e10_onset	LRCe112_wt_e10_onset_2	47	8.613	1.03102
				wt_dome	LRCe112_wt_e10_onset	LRCe112_wt_e10_onset_2	48	8.031	0.961351
				wt_dome	LRCe112_wt_e10_onset	LRCe112_wt_e10_onset_2	49	7.302	0.874086
				wt_dome	LRCe112_wt_e10_onset	LRCe112_wt_e10_onset_2	50	7.308	0.874804
				wt_dome	LRCe112_wt_e10_onset	LRCe112_wt_e10_onset_2	51	7.793	0.932861
				wt_dome	LRCe112_wt_e10_onset	LRCe112_wt_e10_onset_2	52	6.896	0.825486
				wt_dome	LRCe112_wt_e10_onset	LRCe112_wt_e10_onset_2	53	7.135	0.854096
				wt_dome	LRCe112_wt_e10_onset	LRCe112_wt_e10_onset_2	54	6.922	0.828598
				wt_dome	LRCe112_wt_e10_onset	LRCe112_wt_e10_onset_2	55	6.449	0.771978
				wt_dome	LRCe112_wt_e10_onset	LRCe112_wt_e10_onset_2	56	6.409	0.76719
				wt_dome	LRCe112_wt_e10_onset	LRCe112_wt_e10_onset_2	57	5.153	0.61684
				wt_dome	LRCe112_wt_e10_onset	LRCe112_wt_e10_onset_2	58	5.091	0.609418
				wt_dome	LRCe112_wt_e10_onset	LRCe112_wt_e10_onset_2	59	4.626	0.553756
				wt_dome	LRCe112_wt_e10_onset	LRCe112_wt_e10_onset_2	60	5.085	0.6087
				wt_dome	LRCe112_wt_e10_onset	LRCe112_wt_e10_onset_3	1	12.91	1.31801
				wt_dome	LRCe112_wt_e10_onset	LRCe112_wt_e10_onset_3	2	13.747	1.40347
				wt_dome	LRCe112_wt_e10_onset	LRCe112_wt_e10_onset_3	3	13.019	1.32914
				wt_dome	LRCe112_wt_e10_onset	LRCe112_wt_e10_onset_3	4	12.388	1.26472
				wt_dome	LRCe112_wt_e10_onset	LRCe112_wt_e10_onset_3	5	11.53	1.17713
				wt_dome	LRCe112_wt_e10_onset	LRCe112_wt_e10_onset_3	6	12.322	1.25798
				wt_dome	LRCe112_wt_e10_onset	LRCe112_wt_e10_onset_3	7	11.486	1.17264
				wt_dome	LRCe112_wt_e10_onset	LRCe112_wt_e10_onset_3	8	12.738	1.30045
				wt_dome	LRCe112_wt_e10_onset	LRCe112_wt_e10_onset_3	9	12.095	1.23481
				wt_dome	LRCe112_wt_e10_onset	LRCe112_wt_e10_onset_3	10	12.658	1.29229
				wt_dome	LRCe112_wt_e10_onset	LRCe112_wt_e10_onset_3	11	12.076	1.23287
				wt_dome	LRCe112_wt_e10_onset	LRCe112_wt_e10_onset_3	12	13.173	1.34487
				wt_dome	LRCe112_wt_e10_onset	LRCe112_wt_e10_onset_3	13	12.776	1.30433
				wt_dome	LRCe112_wt_e10_onset	LRCe112_wt_e10_onset_3	14	12.969	1.32404
				wt_dome	LRCe112_wt_e10_onset	LRCe112_wt_e10_onset_3	15	12.391	1.26503
				wt_dome	LRCe112_wt_e10_onset	LRCe112_wt_e10_onset_3	16	12.142	1.23961
				wt_dome	LRCe112_wt_e10_onset	LRCe112_wt_e10_onset_3	17	12.474	1.2735
				wt_dome	LRCe112_wt_e10_onset	LRCe112_wt_e10_onset_3	18	11.382	1.16202
				wt_dome	LRCe112_wt_e10_onset	LRCe112_wt_e10_onset_3	19	10.891	1.11189
				wt_dome	LRCe112_wt_e10_onset	LRCe112_wt_e10_onset_3	20	10.53	1.07503
				wt_dome	LRCe112_wt_e10_onset	LRCe112_wt_e10_onset_3	21	10.455	1.06738
				wt_dome	LRCe112_wt_e10_onset	LRCe112_wt_e10_onset_3	22	9.887	1.00939
				wt_dome	LRCe112_wt_e10_onset	LRCe112_wt_e10_onset_3	23	9.843	1.0049
				wt_dome	LRCe112_wt_e10_onset	LRCe112_wt_e10_onset_3	24	9.902	1.01092
				wt_dome	LRCe112_wt_e10_onset	LRCe112_wt_e10_onset_3	25	9.823	1.00286
				wt_dome	LRCe112_wt_e10_onset	LRCe112_wt_e10_onset_3	26	9.266	0.94599
				wt_dome	LRCe112_wt_e10_onset	LRCe112_wt_e10_onset_3	27	9.038	0.922713
				wt_dome	LRCe112_wt_e10_onset	LRCe112_wt_e10_onset_3	28	8.509	0.868706
				wt_dome	LRCe112_wt_e10_onset	LRCe112_wt_e10_onset_3	29	8.454	0.86309
				wt_dome	LRCe112_wt_e10_onset	LRCe112_wt_e10_onset_3	30	7.55	0.770799
				wt_dome	LRCe112_wt_e10_onset	LRCe112_wt_e10_onset_3	31	6.951	0.709645
				wt_dome	LRCe112_wt_e10_onset	LRCe112_wt_e10_onset_3	32	6.612	0.675036
				wt_dome	LRCe112_wt_e10_onset	LRCe112_wt_e10_onset_3	33	8.454	0.86309
				wt_dome	LRCe112_wt_e10_onset	LRCe112_wt_e10_onset_3	34	8.296	0.84696
				wt_dome	LRCe112_wt_e10_onset	LRCe112_wt_e10_onset_3	35	8.903	0.90893
				wt_dome	LRCe112_wt_e10_onset	LRCe112_wt_e10_onset_3	36	8.869	0.905459
				wt_dome	LRCe112_wt_e10_onset	LRCe112_wt_e10_onset_3	37	8.89	0.907603
				wt_dome	LRCe112_wt_e10_onset	LRCe112_wt_e10_onset_3	38	8.656	0.883713
				wt_dome	LRCe112_wt_e10_onset	LRCe112_wt_e10_onset_3	39	10.426	1.06442
				wt_dome	LRCe112_wt_e10_onset	LRCe112_wt_e10_onset_3	40	8.908	0.90944
				wt_dome	LRCe112_wt_e10_onset	LRCe112_wt_e10_onset_3	41	9.665	0.986725
				wt_dome	LRCe112_wt_e10_onset	LRCe112_wt_e10_onset_3	42	9.794	0.999895
				wt_dome	LRCe112_wt_e10_onset	LRCe112_wt_e10_onset_3	43	8.933	0.911993
				wt_dome	LRCe112_wt_e10_onset	LRCe112_wt_e10_onset_3	44	8.079	0.824806
				wt_dome	LRCe112_wt_e10_onset	LRCe112_wt_e10_onset_3	45	8.745	0.892799
				wt_dome	LRCe112_wt_e10_onset	LRCe112_wt_e10_onset_3	46	8.876	0.906174
				wt_dome	LRCe112_wt_e10_onset	LRCe112_wt_e10_onset_3	47	8.675	0.885653
				wt_dome	LRCe112_wt_e10_onset	LRCe112_wt_e10_onset_3	48	7.415	0.757016
				wt_dome	LRCe112_wt_e10_onset	LRCe112_wt_e10_onset_3	49	8.397	0.857271
				wt_dome	LRCe112_wt_e10_onset	LRCe112_wt_e10_onset_3	50	7.217	0.736802
				wt_dome	LRCe112_wt_e10_onset	LRCe112_wt_e10_onset_3	51	7.512	0.766919
				wt_dome	LRCe112_wt_e10_onset	LRCe112_wt_e10_onset_3	52	7.718	0.78795
				wt_dome	LRCe112_wt_e10_onset	LRCe112_wt_e10_onset_3	53	7.617	0.777639
				wt_dome	LRCe112_wt_e10_onset	LRCe112_wt_e10_onset_3	54	8.474	0.865132
				wt_dome	LRCe112_wt_e10_onset	LRCe112_wt_e10_onset_3	55	8.636	0.881671
				wt_dome	LRCe112_wt_e10_onset	LRCe112_wt_e10_onset_3	56	7.691	0.785194
				wt_dome	LRCe112_wt_e10_onset	LRCe112_wt_e10_onset_3	57	7.755	0.791728
				wt_dome	LRCe112_wt_e10_onset	LRCe112_wt_e10_onset_3	58	7.868	0.803264
				wt_dome	LRCe112_wt_e10_onset	LRCe112_wt_e10_onset_3	59	8.039	0.820722
				wt_dome	LRCe112_wt_e10_onset	LRCe112_wt_e10_onset_3	60	7.207	0.735781
				wt_dome	LRCe112_wt_e10_onset	LRCe112_wt_e10_onset_4	10	6.743	1.00267
				wt_dome	LRCe112_wt_e10_onset	LRCe112_wt_e10_onset_4	11	7.013	1.04282
				wt_dome	LRCe112_wt_e10_onset	LRCe112_wt_e10_onset_4	12	7.004	1.04148
				wt_dome	LRCe112_wt_e10_onset	LRCe112_wt_e10_onset_4	13	7.468	1.11048
				wt_dome	LRCe112_wt_e10_onset	LRCe112_wt_e10_onset_4	14	6.807	1.01219
				wt_dome	LRCe112_wt_e10_onset	LRCe112_wt_e10_onset_4	15	8.045	1.19628
				wt_dome	LRCe112_wt_e10_onset	LRCe112_wt_e10_onset_4	16	7.747	1.15196
				wt_dome	LRCe112_wt_e10_onset	LRCe112_wt_e10_onset_4	17	7.151	1.06334
				wt_dome	LRCe112_wt_e10_onset	LRCe112_wt_e10_onset_4	18	5.252	0.780963
				wt_dome	LRCe112_wt_e10_onset	LRCe112_wt_e10_onset_4	19	5.148	0.765498
				wt_dome	LRCe112_wt_e10_onset	LRCe112_wt_e10_onset_4	20	7.347	1.09249
				wt_dome	LRCe112_wt_e10_onset	LRCe112_wt_e10_onset_4	21	7.548	1.12237
				wt_dome	LRCe112_wt_e10_onset	LRCe112_wt_e10_onset_4	22	8.303	1.23464
				wt_dome	LRCe112_wt_e10_onset	LRCe112_wt_e10_onset_4	23	8.854	1.31657
				wt_dome	LRCe112_wt_e10_onset	LRCe112_wt_e10_onset_4	24	8.442	1.25531
				wt_dome	LRCe112_wt_e10_onset	LRCe112_wt_e10_onset_4	25	7.732	1.14973
				wt_dome	LRCe112_wt_e10_onset	LRCe112_wt_e10_onset_4	26	8.104	1.20505
				wt_dome	LRCe112_wt_e10_onset	LRCe112_wt_e10_onset_4	27	6.687	0.994345
				wt_dome	LRCe112_wt_e10_onset	LRCe112_wt_e10_onset_4	28	7.794	1.15895
				wt_dome	LRCe112_wt_e10_onset	LRCe112_wt_e10_onset_4	29	6.457	0.960144
				wt_dome	LRCe112_wt_e10_onset	LRCe112_wt_e10_onset_4	30	6.642	0.987653
				wt_dome	LRCe112_wt_e10_onset	LRCe112_wt_e10_onset_4	31	6.834	1.0162
				wt_dome	LRCe112_wt_e10_onset	LRCe112_wt_e10_onset_4	32	6.594	0.980516
				wt_dome	LRCe112_wt_e10_onset	LRCe112_wt_e10_onset_4	33	6.883	1.02349
				wt_dome	LRCe112_wt_e10_onset	LRCe112_wt_e10_onset_4	34	7.893	1.17367
				wt_dome	LRCe112_wt_e10_onset	LRCe112_wt_e10_onset_4	35	7.719	1.1478
				wt_dome	LRCe112_wt_e10_onset	LRCe112_wt_e10_onset_4	36	7.362	1.09472
				wt_dome	LRCe112_wt_e10_onset	LRCe112_wt_e10_onset_4	37	7.622	1.13338
				wt_dome	LRCe112_wt_e10_onset	LRCe112_wt_e10_onset_4	38	6.89	1.02453
				wt_dome	LRCe112_wt_e10_onset	LRCe112_wt_e10_onset_4	39	7.338	1.09115
				wt_dome	LRCe112_wt_e10_onset	LRCe112_wt_e10_onset_4	40	6.38	0.948694
				wt_dome	LRCe112_wt_e10_onset	LRCe112_wt_e10_onset_4	41	3.434	0.510629
				wt_dome	LRCe112_wt_e10_onset	LRCe112_wt_e10_onset_4	42	4.294	0.63851
				wt_dome	LRCe112_wt_e10_onset	LRCe112_wt_e10_onset_4	43	6.029	0.896501
				wt_dome	LRCe112_wt_e10_onset	LRCe112_wt_e10_onset_4	44	5.151	0.765944
				wt_dome	LRCe112_wt_e10_onset	LRCe112_wt_e10_onset_4	45	4.785	0.711521
				wt_dome	LRCe112_wt_e10_onset	LRCe112_wt_e10_onset_4	46	4.832	0.718509
				wt_dome	LRCe112_wt_e10_onset	LRCe112_wt_e10_onset_4	47	3.403	0.50602
				wt_dome	LRCe112_wt_e10_onset	LRCe112_wt_e10_onset_4	48	3.836	0.570406
				wt_dome	LRCe112_wt_e10_onset	LRCe112_wt_e10_onset_4	49	5.385	0.80074
				wt_dome	LRCe112_wt_e10_onset	LRCe112_wt_e10_onset_4	50	5.842	0.868695
				wt_dome	LRCe112_wt_e10_onset	LRCe112_wt_e10_onset_4	51	6.38	0.948694
				wt_dome	LRCe112_wt_e10_onset	LRCe112_wt_e10_onset_4	52	7.342	1.09174
				wt_dome	LRCe112_wt_e10_onset	LRCe112_wt_e10_onset_4	53	7.284	1.08312
				wt_dome	LRCe112_wt_e10_onset	LRCe112_wt_e10_onset_4	54	8.024	1.19315
				wt_dome	LRCe112_wt_e10_onset	LRCe112_wt_e10_onset_4	55	8.188	1.21754
				wt_dome	LRCe112_wt_e10_onset	LRCe112_wt_e10_onset_4	56	7.446	1.10721
				wt_dome	LRCe112_wt_e10_onset	LRCe112_wt_e10_onset_4	57	6.987	1.03895
				wt_dome	LRCe112_wt_e10_onset	LRCe112_wt_e10_onset_4	58	6.174	0.918062
				wt_dome	LRCe112_wt_e10_onset	LRCe112_wt_e10_onset_4	59	6.223	0.925349
				wt_dome	LRCe112_wt_e10_onset	LRCe112_wt_e10_onset_4	60	7.06	1.04981
				wt_dome	LRCe112_wt_e10_onset	LRCe112_wt_e10_onset_4	61	6.157	0.915534
				wt_dome	LRCe112_wt_e10_onset	LRCe112_wt_e10_onset_4	62	6.712	0.998062
				wt_dome	LRCe112_wt_e10_onset	LRCe112_wt_e10_onset_4	63	7.136	1.06111
				wt_dome	LRCe112_wt_e10_onset	LRCe112_wt_e10_onset_4	64	7.9	1.17472
				wt_dome	LRCe112_wt_e10_onset	LRCe112_wt_e10_onset_4	65	7.559	1.12401
				wt_dome	LRCe112_wt_e10_onset	LRCe112_wt_e10_onset_4	66	7.481	1.11241
				wt_dome	LRCe112_wt_e10_onset	LRCe112_wt_e10_onset_4	67	6.811	1.01278
				wt_dome	LRCe112_wt_e10_onset	LRCe112_wt_e10_onset_4	68	6.242	0.928174
				wt_dome	LRCe112_wt_e10_onset	LRCe112_wt_e10_onset_4	69	5.602	0.833007
				wt_dome	LRCe112_wt_e10_onset	LRCe112_wt_e10_onset_5	10	9.319	0.798388
				wt_dome	LRCe112_wt_e10_onset	LRCe112_wt_e10_onset_5	11	10.983	0.940948
				wt_dome	LRCe112_wt_e10_onset	LRCe112_wt_e10_onset_5	12	9.8	0.839597
				wt_dome	LRCe112_wt_e10_onset	LRCe112_wt_e10_onset_5	13	9.998	0.85656
				wt_dome	LRCe112_wt_e10_onset	LRCe112_wt_e10_onset_5	14	9.472	0.811496
				wt_dome	LRCe112_wt_e10_onset	LRCe112_wt_e10_onset_5	15	9.381	0.8037
				wt_dome	LRCe112_wt_e10_onset	LRCe112_wt_e10_onset_5	16	10.308	0.883119
				wt_dome	LRCe112_wt_e10_onset	LRCe112_wt_e10_onset_5	17	11.193	0.95894
				wt_dome	LRCe112_wt_e10_onset	LRCe112_wt_e10_onset_5	18	11.495	0.984813
				wt_dome	LRCe112_wt_e10_onset	LRCe112_wt_e10_onset_5	19	11.708	1.00306
				wt_dome	LRCe112_wt_e10_onset	LRCe112_wt_e10_onset_5	20	11.505	0.98567
				wt_dome	LRCe112_wt_e10_onset	LRCe112_wt_e10_onset_5	21	11.358	0.973076
				wt_dome	LRCe112_wt_e10_onset	LRCe112_wt_e10_onset_5	22	10.916	0.935208
				wt_dome	LRCe112_wt_e10_onset	LRCe112_wt_e10_onset_5	23	11.197	0.959282
				wt_dome	LRCe112_wt_e10_onset	LRCe112_wt_e10_onset_5	24	12.395	1.06192
				wt_dome	LRCe112_wt_e10_onset	LRCe112_wt_e10_onset_5	25	13.689	1.17278
				wt_dome	LRCe112_wt_e10_onset	LRCe112_wt_e10_onset_5	26	13.325	1.14159
				wt_dome	LRCe112_wt_e10_onset	LRCe112_wt_e10_onset_5	27	12.861	1.10184
				wt_dome	LRCe112_wt_e10_onset	LRCe112_wt_e10_onset_5	28	12.654	1.08411
				wt_dome	LRCe112_wt_e10_onset	LRCe112_wt_e10_onset_5	29	13.227	1.1332
				wt_dome	LRCe112_wt_e10_onset	LRCe112_wt_e10_onset_5	30	13.28	1.13774
				wt_dome	LRCe112_wt_e10_onset	LRCe112_wt_e10_onset_5	31	12.556	1.07571
				wt_dome	LRCe112_wt_e10_onset	LRCe112_wt_e10_onset_5	32	12.216	1.04658
				wt_dome	LRCe112_wt_e10_onset	LRCe112_wt_e10_onset_5	33	11.918	1.02105
				wt_dome	LRCe112_wt_e10_onset	LRCe112_wt_e10_onset_5	34	12.454	1.06697
				wt_dome	LRCe112_wt_e10_onset	LRCe112_wt_e10_onset_5	35	12.305	1.05421
				wt_dome	LRCe112_wt_e10_onset	LRCe112_wt_e10_onset_5	36	12.254	1.04984
				wt_dome	LRCe112_wt_e10_onset	LRCe112_wt_e10_onset_5	37	11.611	0.994751
				wt_dome	LRCe112_wt_e10_onset	LRCe112_wt_e10_onset_5	38	12.459	1.0674
				wt_dome	LRCe112_wt_e10_onset	LRCe112_wt_e10_onset_5	39	12.591	1.07871
				wt_dome	LRCe112_wt_e10_onset	LRCe112_wt_e10_onset_5	40	12.406	1.06286
				wt_dome	LRCe112_wt_e10_onset	LRCe112_wt_e10_onset_5	41	11.702	1.00255
				wt_dome	LRCe112_wt_e10_onset	LRCe112_wt_e10_onset_5	42	11.503	0.985498
				wt_dome	LRCe112_wt_e10_onset	LRCe112_wt_e10_onset_5	43	11.956	1.02431
				wt_dome	LRCe112_wt_e10_onset	LRCe112_wt_e10_onset_5	44	11.817	1.0124
				wt_dome	LRCe112_wt_e10_onset	LRCe112_wt_e10_onset_5	45	11.609	0.99458
				wt_dome	LRCe112_wt_e10_onset	LRCe112_wt_e10_onset_5	46	12.874	1.10296
				wt_dome	LRCe112_wt_e10_onset	LRCe112_wt_e10_onset_5	47	13.674	1.17149
				wt_dome	LRCe112_wt_e10_onset	LRCe112_wt_e10_onset_5	48	12.922	1.10707
				wt_dome	LRCe112_wt_e10_onset	LRCe112_wt_e10_onset_5	49	13.407	1.14862
				wt_dome	LRCe112_wt_e10_onset	LRCe112_wt_e10_onset_5	50	12.704	1.08839
				wt_dome	LRCe112_wt_e10_onset	LRCe112_wt_e10_onset_5	51	11.369	0.974018
				wt_dome	LRCe112_wt_e10_onset	LRCe112_wt_e10_onset_5	52	12.103	1.0369
				wt_dome	LRCe112_wt_e10_onset	LRCe112_wt_e10_onset_5	53	12.4	1.06235
				wt_dome	LRCe112_wt_e10_onset	LRCe112_wt_e10_onset_5	54	11.785	1.00966
				wt_dome	LRCe112_wt_e10_onset	LRCe112_wt_e10_onset_5	55	11.805	1.01137
				wt_dome	LRCe112_wt_e10_onset	LRCe112_wt_e10_onset_5	56	11.531	0.987897
				wt_dome	LRCe112_wt_e10_onset	LRCe112_wt_e10_onset_5	57	11	0.942405
				wt_dome	LRCe112_wt_e10_onset	LRCe112_wt_e10_onset_5	58	11.148	0.955084
				wt_dome	LRCe112_wt_e10_onset	LRCe112_wt_e10_onset_5	59	11.04	0.945832
				wt_dome	LRCe112_wt_e10_onset	LRCe112_wt_e10_onset_5	60	10.697	0.916446
				wt_dome	LRCe112_wt_e10_onset	LRCe112_wt_e10_onset_5	61	11.252	0.963994
				wt_dome	LRCe112_wt_e10_onset	LRCe112_wt_e10_onset_5	62	11.488	0.984213
				wt_dome	LRCe112_wt_e10_onset	LRCe112_wt_e10_onset_5	63	11.977	1.02611
				wt_dome	LRCe112_wt_e10_onset	LRCe112_wt_e10_onset_5	64	11.107	0.951572
				wt_dome	LRCe112_wt_e10_onset	LRCe112_wt_e10_onset_5	65	11.269	0.965451
				wt_dome	LRCe112_wt_e10_onset	LRCe112_wt_e10_onset_5	66	11.02	0.944118
				wt_dome	LRCe112_wt_e10_onset	LRCe112_wt_e10_onset_5	67	11.252	0.963994
				wt_dome	LRCe112_wt_e10_onset	LRCe112_wt_e10_onset_5	68	9.461	0.810554
				wt_dome	LRCe112_wt_e10_onset	LRCe112_wt_e10_onset_5	69	9.63	0.825033
				wt_dome	LRCe112_wt_e7_dome	LRCe112_wt_e7_dome_1	1	7.841	1.14914
				wt_dome	LRCe112_wt_e7_dome	LRCe112_wt_e7_dome_1	2	7.994	1.17156
				wt_dome	LRCe112_wt_e7_dome	LRCe112_wt_e7_dome_1	3	8.762	1.28412
				wt_dome	LRCe112_wt_e7_dome	LRCe112_wt_e7_dome_1	4	8.914	1.30639
				wt_dome	LRCe112_wt_e7_dome	LRCe112_wt_e7_dome_1	5	8.581	1.25759
				wt_dome	LRCe112_wt_e7_dome	LRCe112_wt_e7_dome_1	6	7.768	1.13844
				wt_dome	LRCe112_wt_e7_dome	LRCe112_wt_e7_dome_1	7	8.64	1.26624
				wt_dome	LRCe112_wt_e7_dome	LRCe112_wt_e7_dome_1	8	8.651	1.26785
				wt_dome	LRCe112_wt_e7_dome	LRCe112_wt_e7_dome_1	9	8.178	1.19853
				wt_dome	LRCe112_wt_e7_dome	LRCe112_wt_e7_dome_1	10	8.418	1.2337
				wt_dome	LRCe112_wt_e7_dome	LRCe112_wt_e7_dome_1	11	8.618	1.26301
				wt_dome	LRCe112_wt_e7_dome	LRCe112_wt_e7_dome_1	12	8.675	1.27137
				wt_dome	LRCe112_wt_e7_dome	LRCe112_wt_e7_dome_1	13	7.718	1.13111
				wt_dome	LRCe112_wt_e7_dome	LRCe112_wt_e7_dome_1	14	8.92	1.30727
				wt_dome	LRCe112_wt_e7_dome	LRCe112_wt_e7_dome_1	15	8.391	1.22974
				wt_dome	LRCe112_wt_e7_dome	LRCe112_wt_e7_dome_1	16	8.653	1.26814
				wt_dome	LRCe112_wt_e7_dome	LRCe112_wt_e7_dome_1	17	9.571	1.40268
				wt_dome	LRCe112_wt_e7_dome	LRCe112_wt_e7_dome_1	18	8.808	1.29086
				wt_dome	LRCe112_wt_e7_dome	LRCe112_wt_e7_dome_1	19	8.425	1.23473
				wt_dome	LRCe112_wt_e7_dome	LRCe112_wt_e7_dome_1	20	7.625	1.11748
				wt_dome	LRCe112_wt_e7_dome	LRCe112_wt_e7_dome_1	21	8.102	1.18739
				wt_dome	LRCe112_wt_e7_dome	LRCe112_wt_e7_dome_1	22	7.859	1.15178
				wt_dome	LRCe112_wt_e7_dome	LRCe112_wt_e7_dome_1	23	8.555	1.25378
				wt_dome	LRCe112_wt_e7_dome	LRCe112_wt_e7_dome_1	24	8.783	1.28719
				wt_dome	LRCe112_wt_e7_dome	LRCe112_wt_e7_dome_1	25	9.226	1.35212
				wt_dome	LRCe112_wt_e7_dome	LRCe112_wt_e7_dome_1	26	9.286	1.36091
				wt_dome	LRCe112_wt_e7_dome	LRCe112_wt_e7_dome_1	27	7.518	1.1018
				wt_dome	LRCe112_wt_e7_dome	LRCe112_wt_e7_dome_1	28	7.117	1.04303
				wt_dome	LRCe112_wt_e7_dome	LRCe112_wt_e7_dome_1	29	7.327	1.07381
				wt_dome	LRCe112_wt_e7_dome	LRCe112_wt_e7_dome_1	30	6.64	0.973127
				wt_dome	LRCe112_wt_e7_dome	LRCe112_wt_e7_dome_1	31	7.548	1.1062
				wt_dome	LRCe112_wt_e7_dome	LRCe112_wt_e7_dome_1	32	6.335	0.928427
				wt_dome	LRCe112_wt_e7_dome	LRCe112_wt_e7_dome_1	33	5.701	0.835511
				wt_dome	LRCe112_wt_e7_dome	LRCe112_wt_e7_dome_1	34	5.544	0.812502
				wt_dome	LRCe112_wt_e7_dome	LRCe112_wt_e7_dome_1	35	5.276	0.773225
				wt_dome	LRCe112_wt_e7_dome	LRCe112_wt_e7_dome_1	36	5.792	0.848848
				wt_dome	LRCe112_wt_e7_dome	LRCe112_wt_e7_dome_1	37	6.292	0.922125
				wt_dome	LRCe112_wt_e7_dome	LRCe112_wt_e7_dome_1	38	5.379	0.788321
				wt_dome	LRCe112_wt_e7_dome	LRCe112_wt_e7_dome_1	39	4.745	0.695405
				wt_dome	LRCe112_wt_e7_dome	LRCe112_wt_e7_dome_1	40	5.156	0.755639
				wt_dome	LRCe112_wt_e7_dome	LRCe112_wt_e7_dome_1	41	4.401	0.64499
				wt_dome	LRCe112_wt_e7_dome	LRCe112_wt_e7_dome_1	42	4.76	0.697603
				wt_dome	LRCe112_wt_e7_dome	LRCe112_wt_e7_dome_1	43	4.521	0.662576
				wt_dome	LRCe112_wt_e7_dome	LRCe112_wt_e7_dome_1	44	4.686	0.686758
				wt_dome	LRCe112_wt_e7_dome	LRCe112_wt_e7_dome_1	45	4.139	0.606592
				wt_dome	LRCe112_wt_e7_dome	LRCe112_wt_e7_dome_1	46	4.942	0.724276
				wt_dome	LRCe112_wt_e7_dome	LRCe112_wt_e7_dome_1	47	4.864	0.712845
				wt_dome	LRCe112_wt_e7_dome	LRCe112_wt_e7_dome_1	48	5.357	0.785096
				wt_dome	LRCe112_wt_e7_dome	LRCe112_wt_e7_dome_1	49	5.109	0.748751
				wt_dome	LRCe112_wt_e7_dome	LRCe112_wt_e7_dome_1	50	4.517	0.66199
				wt_dome	LRCe112_wt_e7_dome	LRCe112_wt_e7_dome_1	51	4.241	0.621541
				wt_dome	LRCe112_wt_e7_dome	LRCe112_wt_e7_dome_1	52	5.075	0.743768
				wt_dome	LRCe112_wt_e7_dome	LRCe112_wt_e7_dome_1	53	4.941	0.724129
				wt_dome	LRCe112_wt_e7_dome	LRCe112_wt_e7_dome_1	54	4.901	0.718267
				wt_dome	LRCe112_wt_e7_dome	LRCe112_wt_e7_dome_1	55	6.138	0.899556
				wt_dome	LRCe112_wt_e7_dome	LRCe112_wt_e7_dome_1	56	5.811	0.851632
				wt_dome	LRCe112_wt_e7_dome	LRCe112_wt_e7_dome_1	57	6.089	0.892375
				wt_dome	LRCe112_wt_e7_dome	LRCe112_wt_e7_dome_1	58	6.533	0.957445
				wt_dome	LRCe112_wt_e7_dome	LRCe112_wt_e7_dome_1	59	5.481	0.803269
				wt_dome	LRCe112_wt_e7_dome	LRCe112_wt_e7_dome_1	60	5.564	0.815433
				wt_dome	LRCe112_wt_e7_dome	LRCe112_wt_e7_dome_2	7	6.627	1.15009
				wt_dome	LRCe112_wt_e7_dome	LRCe112_wt_e7_dome_2	8	5.999	1.04111
				wt_dome	LRCe112_wt_e7_dome	LRCe112_wt_e7_dome_2	9	5.448	0.945483
				wt_dome	LRCe112_wt_e7_dome	LRCe112_wt_e7_dome_2	10	6.118	1.06176
				wt_dome	LRCe112_wt_e7_dome	LRCe112_wt_e7_dome_2	11	5.224	0.906609
				wt_dome	LRCe112_wt_e7_dome	LRCe112_wt_e7_dome_2	12	6.032	1.04683
				wt_dome	LRCe112_wt_e7_dome	LRCe112_wt_e7_dome_2	13	5.305	0.920666
				wt_dome	LRCe112_wt_e7_dome	LRCe112_wt_e7_dome_2	14	6.204	1.07668
				wt_dome	LRCe112_wt_e7_dome	LRCe112_wt_e7_dome_2	15	6.499	1.12788
				wt_dome	LRCe112_wt_e7_dome	LRCe112_wt_e7_dome_2	16	6.475	1.12372
				wt_dome	LRCe112_wt_e7_dome	LRCe112_wt_e7_dome_2	17	6.336	1.09959
				wt_dome	LRCe112_wt_e7_dome	LRCe112_wt_e7_dome_2	18	6.251	1.08484
				wt_dome	LRCe112_wt_e7_dome	LRCe112_wt_e7_dome_2	19	6.448	1.11903
				wt_dome	LRCe112_wt_e7_dome	LRCe112_wt_e7_dome_2	20	6.152	1.06766
				wt_dome	LRCe112_wt_e7_dome	LRCe112_wt_e7_dome_2	21	6.039	1.04805
				wt_dome	LRCe112_wt_e7_dome	LRCe112_wt_e7_dome_2	22	5.918	1.02705
				wt_dome	LRCe112_wt_e7_dome	LRCe112_wt_e7_dome_2	23	6.043	1.04874
				wt_dome	LRCe112_wt_e7_dome	LRCe112_wt_e7_dome_2	24	6.103	1.05916
				wt_dome	LRCe112_wt_e7_dome	LRCe112_wt_e7_dome_2	25	6.265	1.08727
				wt_dome	LRCe112_wt_e7_dome	LRCe112_wt_e7_dome_2	26	6.586	1.14298
				wt_dome	LRCe112_wt_e7_dome	LRCe112_wt_e7_dome_2	27	6.636	1.15166
				wt_dome	LRCe112_wt_e7_dome	LRCe112_wt_e7_dome_2	28	6.877	1.19348
				wt_dome	LRCe112_wt_e7_dome	LRCe112_wt_e7_dome_2	29	7.19	1.2478
				wt_dome	LRCe112_wt_e7_dome	LRCe112_wt_e7_dome_2	30	5.829	1.0116
				wt_dome	LRCe112_wt_e7_dome	LRCe112_wt_e7_dome_2	31	5.835	1.01265
				wt_dome	LRCe112_wt_e7_dome	LRCe112_wt_e7_dome_2	32	5.924	1.02809
				wt_dome	LRCe112_wt_e7_dome	LRCe112_wt_e7_dome_2	33	5.461	0.947739
				wt_dome	LRCe112_wt_e7_dome	LRCe112_wt_e7_dome_2	34	4.48	0.77749
				wt_dome	LRCe112_wt_e7_dome	LRCe112_wt_e7_dome_2	35	4.694	0.814629
				wt_dome	LRCe112_wt_e7_dome	LRCe112_wt_e7_dome_2	36	4.868	0.844826
				wt_dome	LRCe112_wt_e7_dome	LRCe112_wt_e7_dome_2	37	4.745	0.82348
				wt_dome	LRCe112_wt_e7_dome	LRCe112_wt_e7_dome_2	38	6.308	1.09473
				wt_dome	LRCe112_wt_e7_dome	LRCe112_wt_e7_dome_2	39	5.918	1.02705
				wt_dome	LRCe112_wt_e7_dome	LRCe112_wt_e7_dome_2	40	5.343	0.927261
				wt_dome	LRCe112_wt_e7_dome	LRCe112_wt_e7_dome_2	41	5.406	0.938194
				wt_dome	LRCe112_wt_e7_dome	LRCe112_wt_e7_dome_2	42	5.153	0.894287
				wt_dome	LRCe112_wt_e7_dome	LRCe112_wt_e7_dome_2	43	5.456	0.946872
				wt_dome	LRCe112_wt_e7_dome	LRCe112_wt_e7_dome_2	44	5.345	0.927608
				wt_dome	LRCe112_wt_e7_dome	LRCe112_wt_e7_dome_2	45	6.221	1.07963
				wt_dome	LRCe112_wt_e7_dome	LRCe112_wt_e7_dome_2	46	5.355	0.929343
				wt_dome	LRCe112_wt_e7_dome	LRCe112_wt_e7_dome_2	47	4.342	0.75354
				wt_dome	LRCe112_wt_e7_dome	LRCe112_wt_e7_dome_2	48	4.926	0.854892
				wt_dome	LRCe112_wt_e7_dome	LRCe112_wt_e7_dome_2	49	5.423	0.941144
				wt_dome	LRCe112_wt_e7_dome	LRCe112_wt_e7_dome_2	50	4.74	0.822612
				wt_dome	LRCe112_wt_e7_dome	LRCe112_wt_e7_dome_2	51	3.794	0.658437
				wt_dome	LRCe112_wt_e7_dome	LRCe112_wt_e7_dome_2	52	5.558	0.964573
				wt_dome	LRCe112_wt_e7_dome	LRCe112_wt_e7_dome_2	53	5.42	0.940624
				wt_dome	LRCe112_wt_e7_dome	LRCe112_wt_e7_dome_2	54	6.147	1.06679
				wt_dome	LRCe112_wt_e7_dome	LRCe112_wt_e7_dome_2	55	5.481	0.95121
				wt_dome	LRCe112_wt_e7_dome	LRCe112_wt_e7_dome_2	56	4.566	0.792415
				wt_dome	LRCe112_wt_e7_dome	LRCe112_wt_e7_dome_2	57	5.815	1.00917
				wt_dome	LRCe112_wt_e7_dome	LRCe112_wt_e7_dome_2	58	6.149	1.06714
				wt_dome	LRCe112_wt_e7_dome	LRCe112_wt_e7_dome_2	59	6.524	1.13222
				wt_dome	LRCe112_wt_e7_dome	LRCe112_wt_e7_dome_2	60	6.771	1.17509
				wt_dome	LRCe112_wt_e7_dome	LRCe112_wt_e7_dome_2	61	6.077	1.05464
				wt_dome	LRCe112_wt_e7_dome	LRCe112_wt_e7_dome_2	62	6.858	1.19018
				wt_dome	LRCe112_wt_e7_dome	LRCe112_wt_e7_dome_2	63	5.695	0.988349
				wt_dome	LRCe112_wt_e7_dome	LRCe112_wt_e7_dome_2	64	5.785	1.00397
				wt_dome	LRCe112_wt_e7_dome	LRCe112_wt_e7_dome_2	65	5.274	0.915286
				wt_dome	LRCe112_wt_e7_dome	LRCe112_wt_e7_dome_2	66	5.267	0.914071
				wt_dome	LRCe112_wt_e7_dome	LRCe112_wt_e7_dome_3	1	4.832	0.748389
				wt_dome	LRCe112_wt_e7_dome	LRCe112_wt_e7_dome_3	2	5.642	0.873844
				wt_dome	LRCe112_wt_e7_dome	LRCe112_wt_e7_dome_3	3	5.625	0.871211
				wt_dome	LRCe112_wt_e7_dome	LRCe112_wt_e7_dome_3	4	5.124	0.793615
				wt_dome	LRCe112_wt_e7_dome	LRCe112_wt_e7_dome_3	5	6.217	0.962901
				wt_dome	LRCe112_wt_e7_dome	LRCe112_wt_e7_dome_3	6	5.39	0.834813
				wt_dome	LRCe112_wt_e7_dome	LRCe112_wt_e7_dome_3	7	4.331	0.670793
				wt_dome	LRCe112_wt_e7_dome	LRCe112_wt_e7_dome_3	8	4.452	0.689534
				wt_dome	LRCe112_wt_e7_dome	LRCe112_wt_e7_dome_3	9	4.731	0.732746
				wt_dome	LRCe112_wt_e7_dome	LRCe112_wt_e7_dome_3	10	6.281	0.972813
				wt_dome	LRCe112_wt_e7_dome	LRCe112_wt_e7_dome_3	11	5.706	0.883756
				wt_dome	LRCe112_wt_e7_dome	LRCe112_wt_e7_dome_3	12	5.656	0.876012
				wt_dome	LRCe112_wt_e7_dome	LRCe112_wt_e7_dome_3	13	5.439	0.842403
				wt_dome	LRCe112_wt_e7_dome	LRCe112_wt_e7_dome_3	14	6.327	0.979938
				wt_dome	LRCe112_wt_e7_dome	LRCe112_wt_e7_dome_3	15	4.395	0.680706
				wt_dome	LRCe112_wt_e7_dome	LRCe112_wt_e7_dome_3	16	5.748	0.890261
				wt_dome	LRCe112_wt_e7_dome	LRCe112_wt_e7_dome_3	17	6.519	1.00967
				wt_dome	LRCe112_wt_e7_dome	LRCe112_wt_e7_dome_3	18	6.351	0.983655
				wt_dome	LRCe112_wt_e7_dome	LRCe112_wt_e7_dome_3	19	6.188	0.958409
				wt_dome	LRCe112_wt_e7_dome	LRCe112_wt_e7_dome_3	20	5.997	0.928827
				wt_dome	LRCe112_wt_e7_dome	LRCe112_wt_e7_dome_3	21	6.708	1.03895
				wt_dome	LRCe112_wt_e7_dome	LRCe112_wt_e7_dome_3	22	6.984	1.0817
				wt_dome	LRCe112_wt_e7_dome	LRCe112_wt_e7_dome_3	23	5.062	0.784012
				wt_dome	LRCe112_wt_e7_dome	LRCe112_wt_e7_dome_3	24	6.429	0.995736
				wt_dome	LRCe112_wt_e7_dome	LRCe112_wt_e7_dome_3	25	6.481	1.00379
				wt_dome	LRCe112_wt_e7_dome	LRCe112_wt_e7_dome_3	26	5.587	0.865325
				wt_dome	LRCe112_wt_e7_dome	LRCe112_wt_e7_dome_3	27	5.147	0.797177
				wt_dome	LRCe112_wt_e7_dome	LRCe112_wt_e7_dome_3	28	6.532	1.01169
				wt_dome	LRCe112_wt_e7_dome	LRCe112_wt_e7_dome_3	29	6.255	0.968786
				wt_dome	LRCe112_wt_e7_dome	LRCe112_wt_e7_dome_3	30	7.221	1.1184
				wt_dome	LRCe112_wt_e7_dome	LRCe112_wt_e7_dome_3	31	5.858	0.907298
				wt_dome	LRCe112_wt_e7_dome	LRCe112_wt_e7_dome_3	32	7.797	1.20761
				wt_dome	LRCe112_wt_e7_dome	LRCe112_wt_e7_dome_3	33	7.875	1.21969
				wt_dome	LRCe112_wt_e7_dome	LRCe112_wt_e7_dome_3	34	6.807	1.05428
				wt_dome	LRCe112_wt_e7_dome	LRCe112_wt_e7_dome_3	35	6.599	1.02207
				wt_dome	LRCe112_wt_e7_dome	LRCe112_wt_e7_dome_3	36	6.882	1.0659
				wt_dome	LRCe112_wt_e7_dome	LRCe112_wt_e7_dome_3	37	5.455	0.844881
				wt_dome	LRCe112_wt_e7_dome	LRCe112_wt_e7_dome_3	38	6.256	0.968941
				wt_dome	LRCe112_wt_e7_dome	LRCe112_wt_e7_dome_3	39	4.969	0.769608
				wt_dome	LRCe112_wt_e7_dome	LRCe112_wt_e7_dome_3	40	5.344	0.827689
				wt_dome	LRCe112_wt_e7_dome	LRCe112_wt_e7_dome_3	41	4.78	0.740335
				wt_dome	LRCe112_wt_e7_dome	LRCe112_wt_e7_dome_3	42	6.392	0.990005
				wt_dome	LRCe112_wt_e7_dome	LRCe112_wt_e7_dome_3	43	5.95	0.921547
				wt_dome	LRCe112_wt_e7_dome	LRCe112_wt_e7_dome_3	44	6.424	0.994961
				wt_dome	LRCe112_wt_e7_dome	LRCe112_wt_e7_dome_3	45	7.46	1.15542
				wt_dome	LRCe112_wt_e7_dome	LRCe112_wt_e7_dome_3	46	8.79	1.36141
				wt_dome	LRCe112_wt_e7_dome	LRCe112_wt_e7_dome_3	47	7.523	1.16518
				wt_dome	LRCe112_wt_e7_dome	LRCe112_wt_e7_dome_3	48	6.456	0.999917
				wt_dome	LRCe112_wt_e7_dome	LRCe112_wt_e7_dome_3	49	6.793	1.05211
				wt_dome	LRCe112_wt_e7_dome	LRCe112_wt_e7_dome_3	50	7.116	1.10214
				wt_dome	LRCe112_wt_e7_dome	LRCe112_wt_e7_dome_3	51	7.731	1.19739
				wt_dome	LRCe112_wt_e7_dome	LRCe112_wt_e7_dome_3	52	6.708	1.03895
				wt_dome	LRCe112_wt_e7_dome	LRCe112_wt_e7_dome_3	53	7.775	1.20421
				wt_dome	LRCe112_wt_e7_dome	LRCe112_wt_e7_dome_3	54	8.279	1.28227
				wt_dome	LRCe112_wt_e7_dome	LRCe112_wt_e7_dome_3	55	7.52	1.16471
				wt_dome	LRCe112_wt_e7_dome	LRCe112_wt_e7_dome_3	56	8.118	1.25733
				wt_dome	LRCe112_wt_e7_dome	LRCe112_wt_e7_dome_3	57	9.292	1.43916
				wt_dome	LRCe112_wt_e7_dome	LRCe112_wt_e7_dome_3	58	9.063	1.40369
				wt_dome	LRCe112_wt_e7_dome	LRCe112_wt_e7_dome_3	59	8.707	1.34856
				wt_dome	LRCe112_wt_e7_dome	LRCe112_wt_e7_dome_3	60	9.316	1.44288
				wt_dome	LRCe112_wt_e7_dome	LRCe112_wt_e7_dome_4	1	10.951	1.31807
				wt_dome	LRCe112_wt_e7_dome	LRCe112_wt_e7_dome_4	2	11.612	1.39763
				wt_dome	LRCe112_wt_e7_dome	LRCe112_wt_e7_dome_4	3	11.577	1.39342
				wt_dome	LRCe112_wt_e7_dome	LRCe112_wt_e7_dome_4	4	12.569	1.51282
				wt_dome	LRCe112_wt_e7_dome	LRCe112_wt_e7_dome_4	5	11.953	1.43867
				wt_dome	LRCe112_wt_e7_dome	LRCe112_wt_e7_dome_4	6	12.252	1.47466
				wt_dome	LRCe112_wt_e7_dome	LRCe112_wt_e7_dome_4	7	13.073	1.57348
				wt_dome	LRCe112_wt_e7_dome	LRCe112_wt_e7_dome_4	8	12.887	1.55109
				wt_dome	LRCe112_wt_e7_dome	LRCe112_wt_e7_dome_4	9	12.633	1.52052
				wt_dome	LRCe112_wt_e7_dome	LRCe112_wt_e7_dome_4	10	11.003	1.32433
				wt_dome	LRCe112_wt_e7_dome	LRCe112_wt_e7_dome_4	11	11.463	1.3797
				wt_dome	LRCe112_wt_e7_dome	LRCe112_wt_e7_dome_4	12	12.231	1.47213
				wt_dome	LRCe112_wt_e7_dome	LRCe112_wt_e7_dome_4	13	10.42	1.25416
				wt_dome	LRCe112_wt_e7_dome	LRCe112_wt_e7_dome_4	14	9.472	1.14006
				wt_dome	LRCe112_wt_e7_dome	LRCe112_wt_e7_dome_4	15	10.084	1.21372
				wt_dome	LRCe112_wt_e7_dome	LRCe112_wt_e7_dome_4	16	10.353	1.2461
				wt_dome	LRCe112_wt_e7_dome	LRCe112_wt_e7_dome_4	17	10.584	1.2739
				wt_dome	LRCe112_wt_e7_dome	LRCe112_wt_e7_dome_4	18	10.252	1.23394
				wt_dome	LRCe112_wt_e7_dome	LRCe112_wt_e7_dome_4	19	10.674	1.28473
				wt_dome	LRCe112_wt_e7_dome	LRCe112_wt_e7_dome_4	20	10.057	1.21047
				wt_dome	LRCe112_wt_e7_dome	LRCe112_wt_e7_dome_4	21	10.359	1.24682
				wt_dome	LRCe112_wt_e7_dome	LRCe112_wt_e7_dome_4	22	10.123	1.21841
				wt_dome	LRCe112_wt_e7_dome	LRCe112_wt_e7_dome_4	23	9.427	1.13464
				wt_dome	LRCe112_wt_e7_dome	LRCe112_wt_e7_dome_4	24	8.81	1.06038
				wt_dome	LRCe112_wt_e7_dome	LRCe112_wt_e7_dome_4	25	9.16	1.10251
				wt_dome	LRCe112_wt_e7_dome	LRCe112_wt_e7_dome_4	26	9.354	1.12586
				wt_dome	LRCe112_wt_e7_dome	LRCe112_wt_e7_dome_4	27	8.466	1.01897
				wt_dome	LRCe112_wt_e7_dome	LRCe112_wt_e7_dome_4	28	8.741	1.05207
				wt_dome	LRCe112_wt_e7_dome	LRCe112_wt_e7_dome_4	29	8.43	1.01464
				wt_dome	LRCe112_wt_e7_dome	LRCe112_wt_e7_dome_4	30	9.511	1.14475
				wt_dome	LRCe112_wt_e7_dome	LRCe112_wt_e7_dome_4	31	7.884	0.948925
				wt_dome	LRCe112_wt_e7_dome	LRCe112_wt_e7_dome_4	32	7.704	0.92726
				wt_dome	LRCe112_wt_e7_dome	LRCe112_wt_e7_dome_4	33	7.156	0.861302
				wt_dome	LRCe112_wt_e7_dome	LRCe112_wt_e7_dome_4	34	7.676	0.92389
				wt_dome	LRCe112_wt_e7_dome	LRCe112_wt_e7_dome_4	35	6.649	0.800279
				wt_dome	LRCe112_wt_e7_dome	LRCe112_wt_e7_dome_4	36	7.199	0.866478
				wt_dome	LRCe112_wt_e7_dome	LRCe112_wt_e7_dome_4	37	7.388	0.889226
				wt_dome	LRCe112_wt_e7_dome	LRCe112_wt_e7_dome_4	38	7.836	0.943148
				wt_dome	LRCe112_wt_e7_dome	LRCe112_wt_e7_dome_4	39	7.655	0.921362
				wt_dome	LRCe112_wt_e7_dome	LRCe112_wt_e7_dome_4	40	7.48	0.900299
				wt_dome	LRCe112_wt_e7_dome	LRCe112_wt_e7_dome_4	41	7.126	0.857691
				wt_dome	LRCe112_wt_e7_dome	LRCe112_wt_e7_dome_4	42	7.83	0.942425
				wt_dome	LRCe112_wt_e7_dome	LRCe112_wt_e7_dome_4	43	7.128	0.857932
				wt_dome	LRCe112_wt_e7_dome	LRCe112_wt_e7_dome_4	44	7.527	0.905956
				wt_dome	LRCe112_wt_e7_dome	LRCe112_wt_e7_dome_4	45	5.758	0.693038
				wt_dome	LRCe112_wt_e7_dome	LRCe112_wt_e7_dome_4	46	5.346	0.643449
				wt_dome	LRCe112_wt_e7_dome	LRCe112_wt_e7_dome_4	47	6.344	0.763569
				wt_dome	LRCe112_wt_e7_dome	LRCe112_wt_e7_dome_4	48	6.122	0.736849
				wt_dome	LRCe112_wt_e7_dome	LRCe112_wt_e7_dome_4	49	5.165	0.621664
				wt_dome	LRCe112_wt_e7_dome	LRCe112_wt_e7_dome_4	50	5.082	0.611674
				wt_dome	LRCe112_wt_e7_dome	LRCe112_wt_e7_dome_4	51	4.213	0.50708
				wt_dome	LRCe112_wt_e7_dome	LRCe112_wt_e7_dome_4	52	4.002	0.481684
				wt_dome	LRCe112_wt_e7_dome	LRCe112_wt_e7_dome_4	53	3.634	0.437391
				wt_dome	LRCe112_wt_e7_dome	LRCe112_wt_e7_dome_4	54	3.9	0.469407
				wt_dome	LRCe112_wt_e7_dome	LRCe112_wt_e7_dome_4	55	5.094	0.613118
				wt_dome	LRCe112_wt_e7_dome	LRCe112_wt_e7_dome_4	56	5.048	0.607582
				wt_dome	LRCe112_wt_e7_dome	LRCe112_wt_e7_dome_4	57	4.581	0.551373
				wt_dome	LRCe112_wt_e7_dome	LRCe112_wt_e7_dome_4	58	4.191	0.504432
				wt_dome	LRCe112_wt_e7_dome	LRCe112_wt_e7_dome_4	59	3.596	0.432818
				wt_dome	LRCe112_wt_e7_dome	LRCe112_wt_e7_dome_4	60	3.706	0.446057
				wt_dome	LRCe112_wt_e7_dome	LRCe112_wt_e7_dome_5	10	5.636	0.713178
				wt_dome	LRCe112_wt_e7_dome	LRCe112_wt_e7_dome_5	11	6.79	0.859205
				wt_dome	LRCe112_wt_e7_dome	LRCe112_wt_e7_dome_5	12	6.984	0.883754
				wt_dome	LRCe112_wt_e7_dome	LRCe112_wt_e7_dome_5	13	7.2	0.911087
				wt_dome	LRCe112_wt_e7_dome	LRCe112_wt_e7_dome_5	14	7.654	0.968536
				wt_dome	LRCe112_wt_e7_dome	LRCe112_wt_e7_dome_5	15	7.767	0.982835
				wt_dome	LRCe112_wt_e7_dome	LRCe112_wt_e7_dome_5	16	6.574	0.831873
				wt_dome	LRCe112_wt_e7_dome	LRCe112_wt_e7_dome_5	17	7.549	0.955249
				wt_dome	LRCe112_wt_e7_dome	LRCe112_wt_e7_dome_5	18	7.319	0.926145
				wt_dome	LRCe112_wt_e7_dome	LRCe112_wt_e7_dome_5	19	8.193	1.03674
				wt_dome	LRCe112_wt_e7_dome	LRCe112_wt_e7_dome_5	20	8.401	1.06306
				wt_dome	LRCe112_wt_e7_dome	LRCe112_wt_e7_dome_5	21	7.298	0.923488
				wt_dome	LRCe112_wt_e7_dome	LRCe112_wt_e7_dome_5	22	6.446	0.815676
				wt_dome	LRCe112_wt_e7_dome	LRCe112_wt_e7_dome_5	23	6.025	0.762402
				wt_dome	LRCe112_wt_e7_dome	LRCe112_wt_e7_dome_5	24	7.511	0.950441
				wt_dome	LRCe112_wt_e7_dome	LRCe112_wt_e7_dome_5	25	6.825	0.863634
				wt_dome	LRCe112_wt_e7_dome	LRCe112_wt_e7_dome_5	26	6.978	0.882995
				wt_dome	LRCe112_wt_e7_dome	LRCe112_wt_e7_dome_5	27	7.11	0.899698
				wt_dome	LRCe112_wt_e7_dome	LRCe112_wt_e7_dome_5	28	7.328	0.927284
				wt_dome	LRCe112_wt_e7_dome	LRCe112_wt_e7_dome_5	29	6.949	0.879325
				wt_dome	LRCe112_wt_e7_dome	LRCe112_wt_e7_dome_5	30	8.249	1.04383
				wt_dome	LRCe112_wt_e7_dome	LRCe112_wt_e7_dome_5	31	6.931	0.877048
				wt_dome	LRCe112_wt_e7_dome	LRCe112_wt_e7_dome_5	32	6.436	0.81441
				wt_dome	LRCe112_wt_e7_dome	LRCe112_wt_e7_dome_5	33	6.059	0.766705
				wt_dome	LRCe112_wt_e7_dome	LRCe112_wt_e7_dome_5	34	7.658	0.969042
				wt_dome	LRCe112_wt_e7_dome	LRCe112_wt_e7_dome_5	35	8.149	1.03117
				wt_dome	LRCe112_wt_e7_dome	LRCe112_wt_e7_dome_5	36	7.969	1.0084
				wt_dome	LRCe112_wt_e7_dome	LRCe112_wt_e7_dome_5	37	8.855	1.12051
				wt_dome	LRCe112_wt_e7_dome	LRCe112_wt_e7_dome_5	38	8.454	1.06977
				wt_dome	LRCe112_wt_e7_dome	LRCe112_wt_e7_dome_5	39	7.574	0.958413
				wt_dome	LRCe112_wt_e7_dome	LRCe112_wt_e7_dome_5	40	7.834	0.991313
				wt_dome	LRCe112_wt_e7_dome	LRCe112_wt_e7_dome_5	41	7.526	0.952339
				wt_dome	LRCe112_wt_e7_dome	LRCe112_wt_e7_dome_5	42	7.344	0.929309
				wt_dome	LRCe112_wt_e7_dome	LRCe112_wt_e7_dome_5	43	7.424	0.939432
				wt_dome	LRCe112_wt_e7_dome	LRCe112_wt_e7_dome_5	44	7.063	0.893751
				wt_dome	LRCe112_wt_e7_dome	LRCe112_wt_e7_dome_5	45	6.696	0.847311
				wt_dome	LRCe112_wt_e7_dome	LRCe112_wt_e7_dome_5	46	7.385	0.934497
				wt_dome	LRCe112_wt_e7_dome	LRCe112_wt_e7_dome_5	47	7.018	0.888057
				wt_dome	LRCe112_wt_e7_dome	LRCe112_wt_e7_dome_5	48	6.769	0.856548
				wt_dome	LRCe112_wt_e7_dome	LRCe112_wt_e7_dome_5	49	7.473	0.945632
				wt_dome	LRCe112_wt_e7_dome	LRCe112_wt_e7_dome_5	50	7.733	0.978533
				wt_dome	LRCe112_wt_e7_dome	LRCe112_wt_e7_dome_5	51	7.377	0.933484
				wt_dome	LRCe112_wt_e7_dome	LRCe112_wt_e7_dome_5	52	7.612	0.963221
				wt_dome	LRCe112_wt_e7_dome	LRCe112_wt_e7_dome_5	53	8.527	1.07901
				wt_dome	LRCe112_wt_e7_dome	LRCe112_wt_e7_dome_5	54	8.221	1.04028
				wt_dome	LRCe112_wt_e7_dome	LRCe112_wt_e7_dome_5	55	9.354	1.18365
				wt_dome	LRCe112_wt_e7_dome	LRCe112_wt_e7_dome_5	56	8.192	1.03661
				wt_dome	LRCe112_wt_e7_dome	LRCe112_wt_e7_dome_5	57	8.245	1.04332
				wt_dome	LRCe112_wt_e7_dome	LRCe112_wt_e7_dome_5	58	7.735	0.978786
				wt_dome	LRCe112_wt_e7_dome	LRCe112_wt_e7_dome_5	59	9.009	1.14
				wt_dome	LRCe112_wt_e7_dome	LRCe112_wt_e7_dome_5	60	10.429	1.31968
				wt_dome	LRCe112_wt_e7_dome	LRCe112_wt_e7_dome_5	61	9.327	1.18024
				wt_dome	LRCe112_wt_e7_dome	LRCe112_wt_e7_dome_5	62	11.204	1.41775
				wt_dome	LRCe112_wt_e7_dome	LRCe112_wt_e7_dome_5	63	10.118	1.28033
				wt_dome	LRCe112_wt_e7_dome	LRCe112_wt_e7_dome_5	64	9.468	1.19808
				wt_dome	LRCe112_wt_e7_dome	LRCe112_wt_e7_dome_5	65	10.33	1.30716
				wt_dome	LRCe112_wt_e7_dome	LRCe112_wt_e7_dome_5	66	9.937	1.25743
				wt_dome	LRCe112_wt_e7_dome	LRCe112_wt_e7_dome_5	67	11.377	1.43964
				wt_dome	LRCe112_wt_e7_dome	LRCe112_wt_e7_dome_5	68	9.325	1.17998
				wt_dome	LRCe112_wt_e7_dome	LRCe112_wt_e7_dome_5	69	9.236	1.16872
				wt_dome	LRCe112_wt_e7_dome	LRCe112_wt_e7_dome_6	7	5.354	0.73514
				wt_dome	LRCe112_wt_e7_dome	LRCe112_wt_e7_dome_6	8	5.229	0.717977
				wt_dome	LRCe112_wt_e7_dome	LRCe112_wt_e7_dome_6	9	5.404	0.742005
				wt_dome	LRCe112_wt_e7_dome	LRCe112_wt_e7_dome_6	10	5.381	0.738847
				wt_dome	LRCe112_wt_e7_dome	LRCe112_wt_e7_dome_6	11	5.526	0.758757
				wt_dome	LRCe112_wt_e7_dome	LRCe112_wt_e7_dome_6	12	4.836	0.664015
				wt_dome	LRCe112_wt_e7_dome	LRCe112_wt_e7_dome_6	13	4.564	0.626668
				wt_dome	LRCe112_wt_e7_dome	LRCe112_wt_e7_dome_6	14	4.553	0.625157
				wt_dome	LRCe112_wt_e7_dome	LRCe112_wt_e7_dome_6	15	4.439	0.609504
				wt_dome	LRCe112_wt_e7_dome	LRCe112_wt_e7_dome_6	16	4.375	0.600717
				wt_dome	LRCe112_wt_e7_dome	LRCe112_wt_e7_dome_6	17	4.443	0.610054
				wt_dome	LRCe112_wt_e7_dome	LRCe112_wt_e7_dome_6	18	4.088	0.56131
				wt_dome	LRCe112_wt_e7_dome	LRCe112_wt_e7_dome_6	19	3.526	0.484143
				wt_dome	LRCe112_wt_e7_dome	LRCe112_wt_e7_dome_6	20	4.22	0.579434
				wt_dome	LRCe112_wt_e7_dome	LRCe112_wt_e7_dome_6	21	4.741	0.650971
				wt_dome	LRCe112_wt_e7_dome	LRCe112_wt_e7_dome_6	22	4.545	0.624059
				wt_dome	LRCe112_wt_e7_dome	LRCe112_wt_e7_dome_6	23	5.631	0.773174
				wt_dome	LRCe112_wt_e7_dome	LRCe112_wt_e7_dome_6	24	6.092	0.836472
				wt_dome	LRCe112_wt_e7_dome	LRCe112_wt_e7_dome_6	25	5.85	0.803244
				wt_dome	LRCe112_wt_e7_dome	LRCe112_wt_e7_dome_6	26	5.452	0.748596
				wt_dome	LRCe112_wt_e7_dome	LRCe112_wt_e7_dome_6	27	5.892	0.809011
				wt_dome	LRCe112_wt_e7_dome	LRCe112_wt_e7_dome_6	28	6.366	0.874094
				wt_dome	LRCe112_wt_e7_dome	LRCe112_wt_e7_dome_6	29	7.027	0.964854
				wt_dome	LRCe112_wt_e7_dome	LRCe112_wt_e7_dome_6	30	7.033	0.965678
				wt_dome	LRCe112_wt_e7_dome	LRCe112_wt_e7_dome_6	31	6.328	0.868877
				wt_dome	LRCe112_wt_e7_dome	LRCe112_wt_e7_dome_6	32	6.744	0.925996
				wt_dome	LRCe112_wt_e7_dome	LRCe112_wt_e7_dome_6	33	7.749	1.06399
				wt_dome	LRCe112_wt_e7_dome	LRCe112_wt_e7_dome_6	34	7.495	1.02911
				wt_dome	LRCe112_wt_e7_dome	LRCe112_wt_e7_dome_6	35	8.191	1.12468
				wt_dome	LRCe112_wt_e7_dome	LRCe112_wt_e7_dome_6	36	7.85	1.07786
				wt_dome	LRCe112_wt_e7_dome	LRCe112_wt_e7_dome_6	37	7.074	0.971307
				wt_dome	LRCe112_wt_e7_dome	LRCe112_wt_e7_dome_6	38	6.698	0.91968
				wt_dome	LRCe112_wt_e7_dome	LRCe112_wt_e7_dome_6	39	7.635	1.04834
				wt_dome	LRCe112_wt_e7_dome	LRCe112_wt_e7_dome_6	40	7.898	1.08445
				wt_dome	LRCe112_wt_e7_dome	LRCe112_wt_e7_dome_6	41	7.16	0.983116
				wt_dome	LRCe112_wt_e7_dome	LRCe112_wt_e7_dome_6	42	8.275	1.13621
				wt_dome	LRCe112_wt_e7_dome	LRCe112_wt_e7_dome_6	43	7.909	1.08596
				wt_dome	LRCe112_wt_e7_dome	LRCe112_wt_e7_dome_6	44	7.936	1.08967
				wt_dome	LRCe112_wt_e7_dome	LRCe112_wt_e7_dome_6	45	7.442	1.02184
				wt_dome	LRCe112_wt_e7_dome	LRCe112_wt_e7_dome_6	46	7.281	0.99973
				wt_dome	LRCe112_wt_e7_dome	LRCe112_wt_e7_dome_6	47	7.364	1.01113
				wt_dome	LRCe112_wt_e7_dome	LRCe112_wt_e7_dome_6	48	8.442	1.15914
				wt_dome	LRCe112_wt_e7_dome	LRCe112_wt_e7_dome_6	49	8.641	1.18647
				wt_dome	LRCe112_wt_e7_dome	LRCe112_wt_e7_dome_6	50	9.119	1.2521
				wt_dome	LRCe112_wt_e7_dome	LRCe112_wt_e7_dome_6	51	10.749	1.47591
				wt_dome	LRCe112_wt_e7_dome	LRCe112_wt_e7_dome_6	52	9.628	1.32199
				wt_dome	LRCe112_wt_e7_dome	LRCe112_wt_e7_dome_6	53	10.126	1.39037
				wt_dome	LRCe112_wt_e7_dome	LRCe112_wt_e7_dome_6	54	10.523	1.44488
				wt_dome	LRCe112_wt_e7_dome	LRCe112_wt_e7_dome_6	55	10.056	1.38076
				wt_dome	LRCe112_wt_e7_dome	LRCe112_wt_e7_dome_6	56	10.775	1.47948
				wt_dome	LRCe112_wt_e7_dome	LRCe112_wt_e7_dome_6	57	10.161	1.39517
				wt_dome	LRCe112_wt_e7_dome	LRCe112_wt_e7_dome_6	58	9.526	1.30798
				wt_dome	LRCe112_wt_e7_dome	LRCe112_wt_e7_dome_6	59	10.047	1.37952
				wt_dome	LRCe112_wt_e7_dome	LRCe112_wt_e7_dome_6	60	8.931	1.22629
				wt_dome	LRCe112_wt_e7_dome	LRCe112_wt_e7_dome_6	61	9.897	1.35892
				wt_dome	LRCe112_wt_e7_dome	LRCe112_wt_e7_dome_6	62	10.693	1.46822
				wt_dome	LRCe112_wt_e7_dome	LRCe112_wt_e7_dome_6	63	9.287	1.27517
				wt_dome	LRCe112_wt_e7_dome	LRCe112_wt_e7_dome_6	64	9.45	1.29755
				wt_dome	LRCe112_wt_e7_dome	LRCe112_wt_e7_dome_6	65	9.608	1.31924
				wt_dome	LRCe112_wt_e7_dome	LRCe112_wt_e7_dome_6	66	9.723	1.33503
				wt_dome	LRCe115_wt_e14_dome	LRCe115_wt_e14_dome_1	1	5.242	0.827347
				wt_dome	LRCe115_wt_e14_dome	LRCe115_wt_e14_dome_1	2	4.992	0.787889
				wt_dome	LRCe115_wt_e14_dome	LRCe115_wt_e14_dome_1	3	3.38	0.533467
				wt_dome	LRCe115_wt_e14_dome	LRCe115_wt_e14_dome_1	4	2.622	0.413831
				wt_dome	LRCe115_wt_e14_dome	LRCe115_wt_e14_dome_1	5	3.678	0.5805
				wt_dome	LRCe115_wt_e14_dome	LRCe115_wt_e14_dome_1	6	4.58	0.722863
				wt_dome	LRCe115_wt_e14_dome	LRCe115_wt_e14_dome_1	7	5.4	0.852284
				wt_dome	LRCe115_wt_e14_dome	LRCe115_wt_e14_dome_1	8	5.391	0.850863
				wt_dome	LRCe115_wt_e14_dome	LRCe115_wt_e14_dome_1	9	6.486	1.02369
				wt_dome	LRCe115_wt_e14_dome	LRCe115_wt_e14_dome_1	10	5.288	0.834607
				wt_dome	LRCe115_wt_e14_dome	LRCe115_wt_e14_dome_1	11	4.775	0.75364
				wt_dome	LRCe115_wt_e14_dome	LRCe115_wt_e14_dome_1	12	4.399	0.694296
				wt_dome	LRCe115_wt_e14_dome	LRCe115_wt_e14_dome_1	13	5.239	0.826873
				wt_dome	LRCe115_wt_e14_dome	LRCe115_wt_e14_dome_1	14	4.35	0.686562
				wt_dome	LRCe115_wt_e14_dome	LRCe115_wt_e14_dome_1	15	6.174	0.974445
				wt_dome	LRCe115_wt_e14_dome	LRCe115_wt_e14_dome_1	16	5.769	0.910523
				wt_dome	LRCe115_wt_e14_dome	LRCe115_wt_e14_dome_1	17	5.213	0.82277
				wt_dome	LRCe115_wt_e14_dome	LRCe115_wt_e14_dome_1	18	5.069	0.800042
				wt_dome	LRCe115_wt_e14_dome	LRCe115_wt_e14_dome_1	19	5.088	0.803041
				wt_dome	LRCe115_wt_e14_dome	LRCe115_wt_e14_dome_1	20	4.999	0.788994
				wt_dome	LRCe115_wt_e14_dome	LRCe115_wt_e14_dome_1	21	5.827	0.919677
				wt_dome	LRCe115_wt_e14_dome	LRCe115_wt_e14_dome_1	22	6.01	0.94856
				wt_dome	LRCe115_wt_e14_dome	LRCe115_wt_e14_dome_1	23	6.616	1.04421
				wt_dome	LRCe115_wt_e14_dome	LRCe115_wt_e14_dome_1	24	5.49	0.866489
				wt_dome	LRCe115_wt_e14_dome	LRCe115_wt_e14_dome_1	25	5.63	0.888585
				wt_dome	LRCe115_wt_e14_dome	LRCe115_wt_e14_dome_1	26	5.885	0.928832
				wt_dome	LRCe115_wt_e14_dome	LRCe115_wt_e14_dome_1	27	7.396	1.16731
				wt_dome	LRCe115_wt_e14_dome	LRCe115_wt_e14_dome_1	28	8.058	1.2718
				wt_dome	LRCe115_wt_e14_dome	LRCe115_wt_e14_dome_1	29	7.794	1.23013
				wt_dome	LRCe115_wt_e14_dome	LRCe115_wt_e14_dome_1	30	7.523	1.18736
				wt_dome	LRCe115_wt_e14_dome	LRCe115_wt_e14_dome_1	31	8.316	1.31252
				wt_dome	LRCe115_wt_e14_dome	LRCe115_wt_e14_dome_1	32	8.135	1.28395
				wt_dome	LRCe115_wt_e14_dome	LRCe115_wt_e14_dome_1	33	7.143	1.12738
				wt_dome	LRCe115_wt_e14_dome	LRCe115_wt_e14_dome_1	34	7.603	1.19998
				wt_dome	LRCe115_wt_e14_dome	LRCe115_wt_e14_dome_1	35	5.782	0.912575
				wt_dome	LRCe115_wt_e14_dome	LRCe115_wt_e14_dome_1	36	5.267	0.831292
				wt_dome	LRCe115_wt_e14_dome	LRCe115_wt_e14_dome_1	37	4.512	0.712131
				wt_dome	LRCe115_wt_e14_dome	LRCe115_wt_e14_dome_1	38	4.928	0.777788
				wt_dome	LRCe115_wt_e14_dome	LRCe115_wt_e14_dome_1	39	4.503	0.71071
				wt_dome	LRCe115_wt_e14_dome	LRCe115_wt_e14_dome_1	40	4.429	0.699031
				wt_dome	LRCe115_wt_e14_dome	LRCe115_wt_e14_dome_1	41	3.391	0.535203
				wt_dome	LRCe115_wt_e14_dome	LRCe115_wt_e14_dome_1	42	5.05	0.797043
				wt_dome	LRCe115_wt_e14_dome	LRCe115_wt_e14_dome_1	43	6.697	1.05699
				wt_dome	LRCe115_wt_e14_dome	LRCe115_wt_e14_dome_1	44	6.514	1.02811
				wt_dome	LRCe115_wt_e14_dome	LRCe115_wt_e14_dome_1	45	5.894	0.930252
				wt_dome	LRCe115_wt_e14_dome	LRCe115_wt_e14_dome_1	46	7.399	1.16779
				wt_dome	LRCe115_wt_e14_dome	LRCe115_wt_e14_dome_1	47	7.875	1.24291
				wt_dome	LRCe115_wt_e14_dome	LRCe115_wt_e14_dome_1	48	8.915	1.40706
				wt_dome	LRCe115_wt_e14_dome	LRCe115_wt_e14_dome_1	49	6.844	1.08019
				wt_dome	LRCe115_wt_e14_dome	LRCe115_wt_e14_dome_1	50	7.629	1.20409
				wt_dome	LRCe115_wt_e14_dome	LRCe115_wt_e14_dome_1	51	8.617	1.36002
				wt_dome	LRCe115_wt_e14_dome	LRCe115_wt_e14_dome_1	52	8.192	1.29295
				wt_dome	LRCe115_wt_e14_dome	LRCe115_wt_e14_dome_1	53	8.398	1.32546
				wt_dome	LRCe115_wt_e14_dome	LRCe115_wt_e14_dome_1	54	9.277	1.46419
				wt_dome	LRCe115_wt_e14_dome	LRCe115_wt_e14_dome_1	55	9.042	1.4271
				wt_dome	LRCe115_wt_e14_dome	LRCe115_wt_e14_dome_1	56	7.543	1.19051
				wt_dome	LRCe115_wt_e14_dome	LRCe115_wt_e14_dome_1	57	8.633	1.36255
				wt_dome	LRCe115_wt_e14_dome	LRCe115_wt_e14_dome_1	58	9.223	1.45567
				wt_dome	LRCe115_wt_e14_dome	LRCe115_wt_e14_dome_1	59	10.298	1.62534
				wt_dome	LRCe115_wt_e14_dome	LRCe115_wt_e14_dome_1	60	9.743	1.53774
				wt_dome	LRCe115_wt_e14_dome	LRCe115_wt_e14_dome_2	1	3.992	0.501307
				wt_dome	LRCe115_wt_e14_dome	LRCe115_wt_e14_dome_2	2	3.594	0.451327
				wt_dome	LRCe115_wt_e14_dome	LRCe115_wt_e14_dome_2	3	4.37	0.548776
				wt_dome	LRCe115_wt_e14_dome	LRCe115_wt_e14_dome_2	4	3.694	0.463885
				wt_dome	LRCe115_wt_e14_dome	LRCe115_wt_e14_dome_2	5	3.115	0.391175
				wt_dome	LRCe115_wt_e14_dome	LRCe115_wt_e14_dome_2	6	3.545	0.445174
				wt_dome	LRCe115_wt_e14_dome	LRCe115_wt_e14_dome_2	7	4.078	0.512107
				wt_dome	LRCe115_wt_e14_dome	LRCe115_wt_e14_dome_2	8	4.856	0.609806
				wt_dome	LRCe115_wt_e14_dome	LRCe115_wt_e14_dome_2	9	4.772	0.599258
				wt_dome	LRCe115_wt_e14_dome	LRCe115_wt_e14_dome_2	10	6.281	0.788755
				wt_dome	LRCe115_wt_e14_dome	LRCe115_wt_e14_dome_2	11	6.667	0.837228
				wt_dome	LRCe115_wt_e14_dome	LRCe115_wt_e14_dome_2	12	6.871	0.862846
				wt_dome	LRCe115_wt_e14_dome	LRCe115_wt_e14_dome_2	13	7.235	0.908556
				wt_dome	LRCe115_wt_e14_dome	LRCe115_wt_e14_dome_2	14	7.061	0.886706
				wt_dome	LRCe115_wt_e14_dome	LRCe115_wt_e14_dome_2	15	8.996	1.1297
				wt_dome	LRCe115_wt_e14_dome	LRCe115_wt_e14_dome_2	16	9.953	1.24988
				wt_dome	LRCe115_wt_e14_dome	LRCe115_wt_e14_dome_2	17	9.091	1.14163
				wt_dome	LRCe115_wt_e14_dome	LRCe115_wt_e14_dome_2	18	8.499	1.06729
				wt_dome	LRCe115_wt_e14_dome	LRCe115_wt_e14_dome_2	19	9.137	1.14741
				wt_dome	LRCe115_wt_e14_dome	LRCe115_wt_e14_dome_2	20	9.044	1.13573
				wt_dome	LRCe115_wt_e14_dome	LRCe115_wt_e14_dome_2	21	9.483	1.19086
				wt_dome	LRCe115_wt_e14_dome	LRCe115_wt_e14_dome_2	22	9.326	1.17114
				wt_dome	LRCe115_wt_e14_dome	LRCe115_wt_e14_dome_2	23	8.672	1.08901
				wt_dome	LRCe115_wt_e14_dome	LRCe115_wt_e14_dome_2	24	8.562	1.0752
				wt_dome	LRCe115_wt_e14_dome	LRCe115_wt_e14_dome_2	25	9.819	1.23305
				wt_dome	LRCe115_wt_e14_dome	LRCe115_wt_e14_dome_2	26	9.573	1.20216
				wt_dome	LRCe115_wt_e14_dome	LRCe115_wt_e14_dome_2	27	9.455	1.18734
				wt_dome	LRCe115_wt_e14_dome	LRCe115_wt_e14_dome_2	28	9.387	1.1788
				wt_dome	LRCe115_wt_e14_dome	LRCe115_wt_e14_dome_2	29	9.492	1.19199
				wt_dome	LRCe115_wt_e14_dome	LRCe115_wt_e14_dome_2	30	10.299	1.29333
				wt_dome	LRCe115_wt_e14_dome	LRCe115_wt_e14_dome_2	31	9.854	1.23744
				wt_dome	LRCe115_wt_e14_dome	LRCe115_wt_e14_dome_2	32	9.807	1.23154
				wt_dome	LRCe115_wt_e14_dome	LRCe115_wt_e14_dome_2	33	9.956	1.25025
				wt_dome	LRCe115_wt_e14_dome	LRCe115_wt_e14_dome_2	34	9.218	1.15758
				wt_dome	LRCe115_wt_e14_dome	LRCe115_wt_e14_dome_2	35	7.816	0.981517
				wt_dome	LRCe115_wt_e14_dome	LRCe115_wt_e14_dome_2	36	8.457	1.06201
				wt_dome	LRCe115_wt_e14_dome	LRCe115_wt_e14_dome_2	37	8.915	1.11953
				wt_dome	LRCe115_wt_e14_dome	LRCe115_wt_e14_dome_2	38	9.339	1.17277
				wt_dome	LRCe115_wt_e14_dome	LRCe115_wt_e14_dome_2	39	11.593	1.45582
				wt_dome	LRCe115_wt_e14_dome	LRCe115_wt_e14_dome_2	40	9.708	1.21911
				wt_dome	LRCe115_wt_e14_dome	LRCe115_wt_e14_dome_2	41	8.259	1.03715
				wt_dome	LRCe115_wt_e14_dome	LRCe115_wt_e14_dome_2	42	9.632	1.20957
				wt_dome	LRCe115_wt_e14_dome	LRCe115_wt_e14_dome_2	43	10.165	1.2765
				wt_dome	LRCe115_wt_e14_dome	LRCe115_wt_e14_dome_2	44	10.904	1.3693
				wt_dome	LRCe115_wt_e14_dome	LRCe115_wt_e14_dome_2	45	11.284	1.41702
				wt_dome	LRCe115_wt_e14_dome	LRCe115_wt_e14_dome_2	46	10.348	1.29948
				wt_dome	LRCe115_wt_e14_dome	LRCe115_wt_e14_dome_2	47	8.791	1.10396
				wt_dome	LRCe115_wt_e14_dome	LRCe115_wt_e14_dome_2	48	9.768	1.22665
				wt_dome	LRCe115_wt_e14_dome	LRCe115_wt_e14_dome_2	49	9.302	1.16813
				wt_dome	LRCe115_wt_e14_dome	LRCe115_wt_e14_dome_2	50	7.516	0.943844
				wt_dome	LRCe115_wt_e14_dome	LRCe115_wt_e14_dome_2	51	7.784	0.977499
				wt_dome	LRCe115_wt_e14_dome	LRCe115_wt_e14_dome_2	52	8.42	1.05737
				wt_dome	LRCe115_wt_e14_dome	LRCe115_wt_e14_dome_2	53	7.894	0.991312
				wt_dome	LRCe115_wt_e14_dome	LRCe115_wt_e14_dome_2	54	6.446	0.809475
				wt_dome	LRCe115_wt_e14_dome	LRCe115_wt_e14_dome_2	55	5.74	0.720817
				wt_dome	LRCe115_wt_e14_dome	LRCe115_wt_e14_dome_2	56	6.391	0.802568
				wt_dome	LRCe115_wt_e14_dome	LRCe115_wt_e14_dome_2	57	6.829	0.857572
				wt_dome	LRCe115_wt_e14_dome	LRCe115_wt_e14_dome_2	58	7.152	0.898133
				wt_dome	LRCe115_wt_e14_dome	LRCe115_wt_e14_dome_2	59	6.297	0.790764
				wt_dome	LRCe115_wt_e14_dome	LRCe115_wt_e14_dome_2	60	5.287	0.66393
				wt_dome	LRCe115_wt_e14_dome	LRCe115_wt_e14_dome_3	1	7.684	1.04229
				wt_dome	LRCe115_wt_e14_dome	LRCe115_wt_e14_dome_3	2	7.186	0.974741
				wt_dome	LRCe115_wt_e14_dome	LRCe115_wt_e14_dome_3	3	7.485	1.0153
				wt_dome	LRCe115_wt_e14_dome	LRCe115_wt_e14_dome_3	4	8.129	1.10265
				wt_dome	LRCe115_wt_e14_dome	LRCe115_wt_e14_dome_3	5	7.662	1.03931
				wt_dome	LRCe115_wt_e14_dome	LRCe115_wt_e14_dome_3	6	6.804	0.922925
				wt_dome	LRCe115_wt_e14_dome	LRCe115_wt_e14_dome_3	7	6.604	0.895796
				wt_dome	LRCe115_wt_e14_dome	LRCe115_wt_e14_dome_3	8	6.904	0.936489
				wt_dome	LRCe115_wt_e14_dome	LRCe115_wt_e14_dome_3	9	6.342	0.860257
				wt_dome	LRCe115_wt_e14_dome	LRCe115_wt_e14_dome_3	10	5.779	0.783889
				wt_dome	LRCe115_wt_e14_dome	LRCe115_wt_e14_dome_3	11	5.107	0.692736
				wt_dome	LRCe115_wt_e14_dome	LRCe115_wt_e14_dome_3	12	4.501	0.610536
				wt_dome	LRCe115_wt_e14_dome	LRCe115_wt_e14_dome_3	13	3.658	0.496187
				wt_dome	LRCe115_wt_e14_dome	LRCe115_wt_e14_dome_3	14	5.019	0.680799
				wt_dome	LRCe115_wt_e14_dome	LRCe115_wt_e14_dome_3	15	5.184	0.703181
				wt_dome	LRCe115_wt_e14_dome	LRCe115_wt_e14_dome_3	16	6.23	0.845065
				wt_dome	LRCe115_wt_e14_dome	LRCe115_wt_e14_dome_3	17	7.436	1.00865
				wt_dome	LRCe115_wt_e14_dome	LRCe115_wt_e14_dome_3	18	7.948	1.0781
				wt_dome	LRCe115_wt_e14_dome	LRCe115_wt_e14_dome_3	19	6.983	0.947205
				wt_dome	LRCe115_wt_e14_dome	LRCe115_wt_e14_dome_3	20	7.222	0.979624
				wt_dome	LRCe115_wt_e14_dome	LRCe115_wt_e14_dome_3	21	7.722	1.04745
				wt_dome	LRCe115_wt_e14_dome	LRCe115_wt_e14_dome_3	22	6.819	0.924959
				wt_dome	LRCe115_wt_e14_dome	LRCe115_wt_e14_dome_3	23	7.484	1.01516
				wt_dome	LRCe115_wt_e14_dome	LRCe115_wt_e14_dome_3	24	8.496	1.15243
				wt_dome	LRCe115_wt_e14_dome	LRCe115_wt_e14_dome_3	25	8.473	1.14932
				wt_dome	LRCe115_wt_e14_dome	LRCe115_wt_e14_dome_3	26	8.812	1.1953
				wt_dome	LRCe115_wt_e14_dome	LRCe115_wt_e14_dome_3	27	9.006	1.22161
				wt_dome	LRCe115_wt_e14_dome	LRCe115_wt_e14_dome_3	28	8.721	1.18295
				wt_dome	LRCe115_wt_e14_dome	LRCe115_wt_e14_dome_3	29	8.243	1.11812
				wt_dome	LRCe115_wt_e14_dome	LRCe115_wt_e14_dome_3	30	9.955	1.35034
				wt_dome	LRCe115_wt_e14_dome	LRCe115_wt_e14_dome_3	31	8.276	1.12259
				wt_dome	LRCe115_wt_e14_dome	LRCe115_wt_e14_dome_3	32	8.305	1.12653
				wt_dome	LRCe115_wt_e14_dome	LRCe115_wt_e14_dome_3	33	7.811	1.05952
				wt_dome	LRCe115_wt_e14_dome	LRCe115_wt_e14_dome_3	34	7.935	1.07634
				wt_dome	LRCe115_wt_e14_dome	LRCe115_wt_e14_dome_3	35	8.217	1.11459
				wt_dome	LRCe115_wt_e14_dome	LRCe115_wt_e14_dome_3	36	7.875	1.0682
				wt_dome	LRCe115_wt_e14_dome	LRCe115_wt_e14_dome_3	37	7.786	1.05613
				wt_dome	LRCe115_wt_e14_dome	LRCe115_wt_e14_dome_3	38	7.926	1.07512
				wt_dome	LRCe115_wt_e14_dome	LRCe115_wt_e14_dome_3	39	7.51	1.01869
				wt_dome	LRCe115_wt_e14_dome	LRCe115_wt_e14_dome_3	40	8.214	1.11418
				wt_dome	LRCe115_wt_e14_dome	LRCe115_wt_e14_dome_3	41	8.113	1.10048
				wt_dome	LRCe115_wt_e14_dome	LRCe115_wt_e14_dome_3	42	7.641	1.03646
				wt_dome	LRCe115_wt_e14_dome	LRCe115_wt_e14_dome_3	43	8.213	1.11405
				wt_dome	LRCe115_wt_e14_dome	LRCe115_wt_e14_dome_3	44	7.469	1.01313
				wt_dome	LRCe115_wt_e14_dome	LRCe115_wt_e14_dome_3	45	6.713	0.910581
				wt_dome	LRCe115_wt_e14_dome	LRCe115_wt_e14_dome_3	46	7.473	1.01367
				wt_dome	LRCe115_wt_e14_dome	LRCe115_wt_e14_dome_3	47	7.449	1.01042
				wt_dome	LRCe115_wt_e14_dome	LRCe115_wt_e14_dome_3	48	7.731	1.04867
				wt_dome	LRCe115_wt_e14_dome	LRCe115_wt_e14_dome_3	49	7.921	1.07444
				wt_dome	LRCe115_wt_e14_dome	LRCe115_wt_e14_dome_3	50	8.191	1.11106
				wt_dome	LRCe115_wt_e14_dome	LRCe115_wt_e14_dome_3	51	8.579	1.16369
				wt_dome	LRCe115_wt_e14_dome	LRCe115_wt_e14_dome_3	52	8.663	1.17509
				wt_dome	LRCe115_wt_e14_dome	LRCe115_wt_e14_dome_3	53	8.458	1.14728
				wt_dome	LRCe115_wt_e14_dome	LRCe115_wt_e14_dome_3	54	7.544	1.0233
				wt_dome	LRCe115_wt_e14_dome	LRCe115_wt_e14_dome_3	55	7.173	0.972977
				wt_dome	LRCe115_wt_e14_dome	LRCe115_wt_e14_dome_3	56	7.63	1.03497
				wt_dome	LRCe115_wt_e14_dome	LRCe115_wt_e14_dome_3	57	7.92	1.0743
				wt_dome	LRCe115_wt_e14_dome	LRCe115_wt_e14_dome_3	58	5.94	0.805728
				wt_dome	LRCe115_wt_e14_dome	LRCe115_wt_e14_dome_3	59	5.485	0.74401
				wt_dome	LRCe115_wt_e14_dome	LRCe115_wt_e14_dome_3	60	4.574	0.620438
				wt_dome	LRCe115_wt_e14_dome	LRCe115_wt_e14_dome_4	1	8.487	1.02276
				wt_dome	LRCe115_wt_e14_dome	LRCe115_wt_e14_dome_4	2	8.37	1.00866
				wt_dome	LRCe115_wt_e14_dome	LRCe115_wt_e14_dome_4	3	8.213	0.989743
				wt_dome	LRCe115_wt_e14_dome	LRCe115_wt_e14_dome_4	4	9.379	1.13026
				wt_dome	LRCe115_wt_e14_dome	LRCe115_wt_e14_dome_4	5	9.219	1.11097
				wt_dome	LRCe115_wt_e14_dome	LRCe115_wt_e14_dome_4	6	8.871	1.06904
				wt_dome	LRCe115_wt_e14_dome	LRCe115_wt_e14_dome_4	7	9.339	1.12544
				wt_dome	LRCe115_wt_e14_dome	LRCe115_wt_e14_dome_4	8	10.113	1.21871
				wt_dome	LRCe115_wt_e14_dome	LRCe115_wt_e14_dome_4	9	9.837	1.18545
				wt_dome	LRCe115_wt_e14_dome	LRCe115_wt_e14_dome_4	10	10.314	1.24293
				wt_dome	LRCe115_wt_e14_dome	LRCe115_wt_e14_dome_4	11	10.529	1.26884
				wt_dome	LRCe115_wt_e14_dome	LRCe115_wt_e14_dome_4	12	11.04	1.33042
				wt_dome	LRCe115_wt_e14_dome	LRCe115_wt_e14_dome_4	13	11.107	1.3385
				wt_dome	LRCe115_wt_e14_dome	LRCe115_wt_e14_dome_4	14	10.043	1.21027
				wt_dome	LRCe115_wt_e14_dome	LRCe115_wt_e14_dome_4	15	10.699	1.28933
				wt_dome	LRCe115_wt_e14_dome	LRCe115_wt_e14_dome_4	16	10.236	1.23353
				wt_dome	LRCe115_wt_e14_dome	LRCe115_wt_e14_dome_4	17	10.217	1.23124
				wt_dome	LRCe115_wt_e14_dome	LRCe115_wt_e14_dome_4	18	9.656	1.16364
				wt_dome	LRCe115_wt_e14_dome	LRCe115_wt_e14_dome_4	19	9.742	1.174
				wt_dome	LRCe115_wt_e14_dome	LRCe115_wt_e14_dome_4	20	8.465	1.02011
				wt_dome	LRCe115_wt_e14_dome	LRCe115_wt_e14_dome_4	21	8.269	0.996491
				wt_dome	LRCe115_wt_e14_dome	LRCe115_wt_e14_dome_4	22	7.624	0.918763
				wt_dome	LRCe115_wt_e14_dome	LRCe115_wt_e14_dome_4	23	8.477	1.02156
				wt_dome	LRCe115_wt_e14_dome	LRCe115_wt_e14_dome_4	24	7.357	0.886587
				wt_dome	LRCe115_wt_e14_dome	LRCe115_wt_e14_dome_4	25	7.733	0.931898
				wt_dome	LRCe115_wt_e14_dome	LRCe115_wt_e14_dome_4	26	7.428	0.895143
				wt_dome	LRCe115_wt_e14_dome	LRCe115_wt_e14_dome_4	27	7.441	0.896709
				wt_dome	LRCe115_wt_e14_dome	LRCe115_wt_e14_dome_4	28	8.145	0.981548
				wt_dome	LRCe115_wt_e14_dome	LRCe115_wt_e14_dome_4	29	8.161	0.983476
				wt_dome	LRCe115_wt_e14_dome	LRCe115_wt_e14_dome_4	30	9.92	1.19545
				wt_dome	LRCe115_wt_e14_dome	LRCe115_wt_e14_dome_4	31	8.114	0.977812
				wt_dome	LRCe115_wt_e14_dome	LRCe115_wt_e14_dome_4	32	8.83	1.0641
				wt_dome	LRCe115_wt_e14_dome	LRCe115_wt_e14_dome_4	33	8.211	0.989502
				wt_dome	LRCe115_wt_e14_dome	LRCe115_wt_e14_dome_4	34	8.273	0.996973
				wt_dome	LRCe115_wt_e14_dome	LRCe115_wt_e14_dome_4	35	8.807	1.06133
				wt_dome	LRCe115_wt_e14_dome	LRCe115_wt_e14_dome_4	36	8.065	0.971907
				wt_dome	LRCe115_wt_e14_dome	LRCe115_wt_e14_dome_4	37	8.059	0.971184
				wt_dome	LRCe115_wt_e14_dome	LRCe115_wt_e14_dome_4	38	7.01	0.84477
				wt_dome	LRCe115_wt_e14_dome	LRCe115_wt_e14_dome_4	39	6.645	0.800784
				wt_dome	LRCe115_wt_e14_dome	LRCe115_wt_e14_dome_4	40	6.74	0.812232
				wt_dome	LRCe115_wt_e14_dome	LRCe115_wt_e14_dome_4	41	7.176	0.864775
				wt_dome	LRCe115_wt_e14_dome	LRCe115_wt_e14_dome_4	42	5.87	0.707389
				wt_dome	LRCe115_wt_e14_dome	LRCe115_wt_e14_dome_4	43	5.67	0.683288
				wt_dome	LRCe115_wt_e14_dome	LRCe115_wt_e14_dome_4	44	5.966	0.718958
				wt_dome	LRCe115_wt_e14_dome	LRCe115_wt_e14_dome_4	45	6.264	0.75487
				wt_dome	LRCe115_wt_e14_dome	LRCe115_wt_e14_dome_4	46	5.282	0.63653
				wt_dome	LRCe115_wt_e14_dome	LRCe115_wt_e14_dome_4	47	5.42	0.65316
				wt_dome	LRCe115_wt_e14_dome	LRCe115_wt_e14_dome_4	48	5.325	0.641712
				wt_dome	LRCe115_wt_e14_dome	LRCe115_wt_e14_dome_4	49	6.269	0.755473
				wt_dome	LRCe115_wt_e14_dome	LRCe115_wt_e14_dome_4	50	6.263	0.75475
				wt_dome	LRCe115_wt_e14_dome	LRCe115_wt_e14_dome_4	51	5.79	0.697749
				wt_dome	LRCe115_wt_e14_dome	LRCe115_wt_e14_dome_4	52	5.513	0.664368
				wt_dome	LRCe115_wt_e14_dome	LRCe115_wt_e14_dome_4	53	8.281	0.997937
				wt_dome	LRCe115_wt_e14_dome	LRCe115_wt_e14_dome_4	54	9.068	1.09278
				wt_dome	LRCe115_wt_e14_dome	LRCe115_wt_e14_dome_4	55	9.145	1.10206
				wt_dome	LRCe115_wt_e14_dome	LRCe115_wt_e14_dome_4	56	9.711	1.17027
				wt_dome	LRCe115_wt_e14_dome	LRCe115_wt_e14_dome_4	57	9.002	1.08482
				wt_dome	LRCe115_wt_e14_dome	LRCe115_wt_e14_dome_4	58	9.511	1.14616
				wt_dome	LRCe115_wt_e14_dome	LRCe115_wt_e14_dome_4	59	9.519	1.14713
				wt_dome	LRCe115_wt_e14_dome	LRCe115_wt_e14_dome_4	60	9.657	1.16376
				wt_dome	LRCe115_wt_e14_dome	LRCe115_wt_e14_dome_5	1	7.563	0.775702
				wt_dome	LRCe115_wt_e14_dome	LRCe115_wt_e14_dome_5	2	7.69	0.788727
				wt_dome	LRCe115_wt_e14_dome	LRCe115_wt_e14_dome_5	3	5.845	0.599494
				wt_dome	LRCe115_wt_e14_dome	LRCe115_wt_e14_dome_5	4	6.967	0.714573
				wt_dome	LRCe115_wt_e14_dome	LRCe115_wt_e14_dome_5	5	6.711	0.688316
				wt_dome	LRCe115_wt_e14_dome	LRCe115_wt_e14_dome_5	6	6.182	0.634059
				wt_dome	LRCe115_wt_e14_dome	LRCe115_wt_e14_dome_5	7	6.855	0.703085
				wt_dome	LRCe115_wt_e14_dome	LRCe115_wt_e14_dome_5	8	7.84	0.804112
				wt_dome	LRCe115_wt_e14_dome	LRCe115_wt_e14_dome_5	9	6.907	0.708419
				wt_dome	LRCe115_wt_e14_dome	LRCe115_wt_e14_dome_5	10	6.698	0.686983
				wt_dome	LRCe115_wt_e14_dome	LRCe115_wt_e14_dome_5	11	6.343	0.650572
				wt_dome	LRCe115_wt_e14_dome	LRCe115_wt_e14_dome_5	12	6.772	0.694572
				wt_dome	LRCe115_wt_e14_dome	LRCe115_wt_e14_dome_5	13	8.786	0.901139
				wt_dome	LRCe115_wt_e14_dome	LRCe115_wt_e14_dome_5	14	10.916	1.1196
				wt_dome	LRCe115_wt_e14_dome	LRCe115_wt_e14_dome_5	15	11.327	1.16176
				wt_dome	LRCe115_wt_e14_dome	LRCe115_wt_e14_dome_5	16	11.5	1.1795
				wt_dome	LRCe115_wt_e14_dome	LRCe115_wt_e14_dome_5	17	12.286	1.26012
				wt_dome	LRCe115_wt_e14_dome	LRCe115_wt_e14_dome_5	18	11.096	1.13806
				wt_dome	LRCe115_wt_e14_dome	LRCe115_wt_e14_dome_5	19	10.938	1.12186
				wt_dome	LRCe115_wt_e14_dome	LRCe115_wt_e14_dome_5	20	10.621	1.08935
				wt_dome	LRCe115_wt_e14_dome	LRCe115_wt_e14_dome_5	21	11.234	1.15222
				wt_dome	LRCe115_wt_e14_dome	LRCe115_wt_e14_dome_5	22	10.962	1.12432
				wt_dome	LRCe115_wt_e14_dome	LRCe115_wt_e14_dome_5	23	9.625	0.987191
				wt_dome	LRCe115_wt_e14_dome	LRCe115_wt_e14_dome_5	24	10.794	1.10709
				wt_dome	LRCe115_wt_e14_dome	LRCe115_wt_e14_dome_5	25	12.997	1.33304
				wt_dome	LRCe115_wt_e14_dome	LRCe115_wt_e14_dome_5	26	13.227	1.35663
				wt_dome	LRCe115_wt_e14_dome	LRCe115_wt_e14_dome_5	27	14.713	1.50904
				wt_dome	LRCe115_wt_e14_dome	LRCe115_wt_e14_dome_5	28	15.632	1.6033
				wt_dome	LRCe115_wt_e14_dome	LRCe115_wt_e14_dome_5	29	14.797	1.51766
				wt_dome	LRCe115_wt_e14_dome	LRCe115_wt_e14_dome_5	30	17.067	1.75048
				wt_dome	LRCe115_wt_e14_dome	LRCe115_wt_e14_dome_5	31	17.237	1.76792
				wt_dome	LRCe115_wt_e14_dome	LRCe115_wt_e14_dome_5	32	15.686	1.60884
				wt_dome	LRCe115_wt_e14_dome	LRCe115_wt_e14_dome_5	33	13.088	1.34238
				wt_dome	LRCe115_wt_e14_dome	LRCe115_wt_e14_dome_5	34	13.575	1.39232
				wt_dome	LRCe115_wt_e14_dome	LRCe115_wt_e14_dome_5	35	12.864	1.3194
				wt_dome	LRCe115_wt_e14_dome	LRCe115_wt_e14_dome_5	36	11.616	1.1914
				wt_dome	LRCe115_wt_e14_dome	LRCe115_wt_e14_dome_5	37	11.128	1.14135
				wt_dome	LRCe115_wt_e14_dome	LRCe115_wt_e14_dome_5	38	9.965	1.02206
				wt_dome	LRCe115_wt_e14_dome	LRCe115_wt_e14_dome_5	39	10.457	1.07253
				wt_dome	LRCe115_wt_e14_dome	LRCe115_wt_e14_dome_5	40	9.385	0.962576
				wt_dome	LRCe115_wt_e14_dome	LRCe115_wt_e14_dome_5	41	8.107	0.831497
				wt_dome	LRCe115_wt_e14_dome	LRCe115_wt_e14_dome_5	42	8.537	0.8756
				wt_dome	LRCe115_wt_e14_dome	LRCe115_wt_e14_dome_5	43	8.335	0.854882
				wt_dome	LRCe115_wt_e14_dome	LRCe115_wt_e14_dome_5	44	7.017	0.719701
				wt_dome	LRCe115_wt_e14_dome	LRCe115_wt_e14_dome_5	45	6.858	0.703393
				wt_dome	LRCe115_wt_e14_dome	LRCe115_wt_e14_dome_5	46	6.941	0.711906
				wt_dome	LRCe115_wt_e14_dome	LRCe115_wt_e14_dome_5	47	6.699	0.687085
				wt_dome	LRCe115_wt_e14_dome	LRCe115_wt_e14_dome_5	48	6.696	0.686777
				wt_dome	LRCe115_wt_e14_dome	LRCe115_wt_e14_dome_5	49	7.334	0.752214
				wt_dome	LRCe115_wt_e14_dome	LRCe115_wt_e14_dome_5	50	9.52	0.976422
				wt_dome	LRCe115_wt_e14_dome	LRCe115_wt_e14_dome_5	51	8.902	0.913037
				wt_dome	LRCe115_wt_e14_dome	LRCe115_wt_e14_dome_5	52	8.114	0.832215
				wt_dome	LRCe115_wt_e14_dome	LRCe115_wt_e14_dome_5	53	6.99	0.716932
				wt_dome	LRCe115_wt_e14_dome	LRCe115_wt_e14_dome_5	54	9.592	0.983807
				wt_dome	LRCe115_wt_e14_dome	LRCe115_wt_e14_dome_5	55	8.787	0.901242
				wt_dome	LRCe115_wt_e14_dome	LRCe115_wt_e14_dome_5	56	8.021	0.822677
				wt_dome	LRCe115_wt_e14_dome	LRCe115_wt_e14_dome_5	57	7.85	0.805138
				wt_dome	LRCe115_wt_e14_dome	LRCe115_wt_e14_dome_5	58	7.991	0.8196
				wt_dome	LRCe115_wt_e14_dome	LRCe115_wt_e14_dome_5	59	7.884	0.808625
				wt_dome	LRCe115_wt_e14_dome	LRCe115_wt_e14_dome_5	60	8.926	0.915498
				wt_dome	LRCe121_wt_e21_dome	LRCe121_wt_e21_dome_1	1	4.876	0.430826
				wt_dome	LRCe121_wt_e21_dome	LRCe121_wt_e21_dome_1	2	5.183	0.457952
				wt_dome	LRCe121_wt_e21_dome	LRCe121_wt_e21_dome_1	3	4.739	0.418722
				wt_dome	LRCe121_wt_e21_dome	LRCe121_wt_e21_dome_1	4	3.907	0.345209
				wt_dome	LRCe121_wt_e21_dome	LRCe121_wt_e21_dome_1	5	5.452	0.48172
				wt_dome	LRCe121_wt_e21_dome	LRCe121_wt_e21_dome_1	6	4.805	0.424553
				wt_dome	LRCe121_wt_e21_dome	LRCe121_wt_e21_dome_1	7	3.922	0.346534
				wt_dome	LRCe121_wt_e21_dome	LRCe121_wt_e21_dome_1	8	5.769	0.509729
				wt_dome	LRCe121_wt_e21_dome	LRCe121_wt_e21_dome_1	9	6.054	0.53491
				wt_dome	LRCe121_wt_e21_dome	LRCe121_wt_e21_dome_1	10	5.672	0.501158
				wt_dome	LRCe121_wt_e21_dome	LRCe121_wt_e21_dome_1	11	6.542	0.578028
				wt_dome	LRCe121_wt_e21_dome	LRCe121_wt_e21_dome_1	12	7.464	0.659493
				wt_dome	LRCe121_wt_e21_dome	LRCe121_wt_e21_dome_1	13	5.878	0.51936
				wt_dome	LRCe121_wt_e21_dome	LRCe121_wt_e21_dome_1	14	5.176	0.457333
				wt_dome	LRCe121_wt_e21_dome	LRCe121_wt_e21_dome_1	15	5.559	0.491174
				wt_dome	LRCe121_wt_e21_dome	LRCe121_wt_e21_dome_1	16	6.259	0.553023
				wt_dome	LRCe121_wt_e21_dome	LRCe121_wt_e21_dome_1	17	7.532	0.665501
[truncated: 7,183 more rows]
