# Supplementary material for: Adhesion-driven rigidity transition decoupled from density-driven jamming triggers epithelial organization in embryonic tissues
Source: Nat Phys. 2026 Jun 2;22(6):941–53. doi: 10.1038/s41567-026-03276-6 (PMC13271890; doi:10.1038/s41567-026-03276-6)
Supplement: Supplementary file 25 — Statistical source data. [file 41567_2026_3276_MOESM25_ESM.xlsx]

## Sheet: ExtendedDataFigure_7a
Panel_a
E-cadherin, coupled solidification (wt shield & wt shield margin)
condition_stage	sample_id	cell_id_persample	cell_axis_bin	normalized_intensity
wt_shield	wt_01-3	1	1	1
wt_shield	wt_01-3	1	2	0.385753
wt_shield	wt_01-3	1	3	0.214368
wt_shield	wt_01-3	1	4	0.169559
wt_shield	wt_01-3	1	5	0.13653
wt_shield	wt_01-3	1	6	0.106066
wt_shield	wt_01-3	1	7	0.0724456
wt_shield	wt_01-3	1	8	0.0693149
wt_shield	wt_01-3	1	9	0.0660357
wt_shield	wt_01-3	1	10	0.0669802
wt_shield	wt_01-3	1	11	0.0638251
wt_shield	wt_01-3	1	12	0.082968
wt_shield	wt_01-3	1	13	0.0593264
wt_shield	wt_01-3	1	14	0.0725216
wt_shield	wt_01-3	1	15	0.0551755
wt_shield	wt_01-3	1	16	0.0469014
wt_shield	wt_01-3	1	17	0.0438773
wt_shield	wt_01-3	1	18	0.0434379
wt_shield	wt_01-3	1	19	0.0362658
wt_shield	wt_01-3	1	20	0.037707
wt_shield	wt_01-3	1	21	0.0440153
wt_shield	wt_01-3	1	22	0.0492768
wt_shield	wt_01-3	1	23	0.0414762
wt_shield	wt_01-3	1	24	0.0280378
wt_shield	wt_01-3	1	25	0.0211345
wt_shield	wt_01-3	1	26	0.0191401
wt_shield	wt_01-3	1	27	0.0271121
wt_shield	wt_01-3	1	28	0.0221008
wt_shield	wt_01-3	1	29	0.0423472
wt_shield	wt_01-3	1	30	0.0530777
wt_shield	wt_01-3	1	31	0.068525
wt_shield	wt_01-3	1	32	0.0540179
wt_shield	wt_01-3	1	33	0.0380249
wt_shield	wt_01-3	1	34	0.00993088
wt_shield	wt_01-3	1	35	0
wt_shield	wt_01-3	1	36	0.0177108
wt_shield	wt_01-3	1	37	0.0209311
wt_shield	wt_01-3	1	38	0.0617219
wt_shield	wt_01-3	1	39	0.0709659
wt_shield	wt_01-3	1	40	0.0701276
wt_shield	wt_01-3	1	41	0.0557284
wt_shield	wt_01-3	1	42	0.0592767
wt_shield	wt_01-3	1	43	0.0761208
wt_shield	wt_01-3	1	44	0.0624486
wt_shield	wt_01-3	1	45	0.0646378
wt_shield	wt_01-3	1	46	0.0546198
wt_shield	wt_01-3	1	47	0.0593179
wt_shield	wt_01-3	1	48	0.0811229
wt_shield	wt_01-3	1	49	0.0961412
wt_shield	wt_01-3	1	50	0.112416
wt_shield	wt_01-3	2	1	1
wt_shield	wt_01-3	2	2	0.642112
wt_shield	wt_01-3	2	3	0.206659
wt_shield	wt_01-3	2	4	0.112639
wt_shield	wt_01-3	2	5	0.0949809
wt_shield	wt_01-3	2	6	0.0630746
wt_shield	wt_01-3	2	7	0.0607959
wt_shield	wt_01-3	2	8	0.0718911
wt_shield	wt_01-3	2	9	0.107327
wt_shield	wt_01-3	2	10	0.0910462
wt_shield	wt_01-3	2	11	0.0753021
wt_shield	wt_01-3	2	12	0.0494499
wt_shield	wt_01-3	2	13	0.0254979
wt_shield	wt_01-3	2	14	0.0322141
wt_shield	wt_01-3	2	15	0.0284151
wt_shield	wt_01-3	2	16	0.0319302
wt_shield	wt_01-3	2	17	0.017346
wt_shield	wt_01-3	2	18	0.0080956
wt_shield	wt_01-3	2	19	0
wt_shield	wt_01-3	2	20	0.00320483
wt_shield	wt_01-3	2	21	0.0047488
wt_shield	wt_01-3	2	22	0.019617
wt_shield	wt_01-3	2	23	0.0436498
wt_shield	wt_01-3	2	24	0.0480353
wt_shield	wt_01-3	2	25	0.0504927
wt_shield	wt_01-3	2	26	0.0569672
wt_shield	wt_01-3	2	27	0.0560585
wt_shield	wt_01-3	2	28	0.0615863
wt_shield	wt_01-3	2	29	0.0663186
wt_shield	wt_01-3	2	30	0.0510282
wt_shield	wt_01-3	2	31	0.0707512
wt_shield	wt_01-3	2	32	0.073361
wt_shield	wt_01-3	2	33	0.0736804
wt_shield	wt_01-3	2	34	0.0797103
wt_shield	wt_01-3	2	35	0.0894298
wt_shield	wt_01-3	2	36	0.0733475
wt_shield	wt_01-3	2	37	0.0813528
wt_shield	wt_01-3	2	38	0.0780015
wt_shield	wt_01-3	2	39	0.0970683
wt_shield	wt_01-3	2	40	0.0881784
wt_shield	wt_01-3	2	41	0.0841588
wt_shield	wt_01-3	2	42	0.0736909
wt_shield	wt_01-3	2	43	0.0812112
wt_shield	wt_01-3	2	44	0.103178
wt_shield	wt_01-3	2	45	0.0850647
wt_shield	wt_01-3	2	46	0.112156
wt_shield	wt_01-3	2	47	0.145725
wt_shield	wt_01-3	2	48	0.162718
wt_shield	wt_01-3	2	49	0.188943
wt_shield	wt_01-3	2	50	0.217305
wt_shield	wt_01-3	3	1	1
wt_shield	wt_01-3	3	2	0.595484
wt_shield	wt_01-3	3	3	0.283525
wt_shield	wt_01-3	3	4	0.150647
wt_shield	wt_01-3	3	5	0.0884146
wt_shield	wt_01-3	3	6	0.0441572
wt_shield	wt_01-3	3	7	0.0438745
wt_shield	wt_01-3	3	8	0.0534081
wt_shield	wt_01-3	3	9	0.0130393
wt_shield	wt_01-3	3	10	0.0158436
wt_shield	wt_01-3	3	11	0.021328
wt_shield	wt_01-3	3	12	0.0110303
wt_shield	wt_01-3	3	13	0.0227136
wt_shield	wt_01-3	3	14	0.0233576
wt_shield	wt_01-3	3	15	0.0548523
wt_shield	wt_01-3	3	16	0.0800968
wt_shield	wt_01-3	3	17	0.067008
wt_shield	wt_01-3	3	18	0.053427
wt_shield	wt_01-3	3	19	0.0210173
wt_shield	wt_01-3	3	20	0
wt_shield	wt_01-3	3	21	0.0306644
wt_shield	wt_01-3	3	22	0.0253962
wt_shield	wt_01-3	3	23	0.0487989
wt_shield	wt_01-3	3	24	0.0221716
wt_shield	wt_01-3	3	25	0.0125856
wt_shield	wt_01-3	3	26	0.021331
wt_shield	wt_01-3	3	27	0.0344303
wt_shield	wt_01-3	3	28	0.033051
wt_shield	wt_01-3	3	29	0.0237767
wt_shield	wt_01-3	3	30	0.0271045
wt_shield	wt_01-3	3	31	0.0228156
wt_shield	wt_01-3	3	32	0.0208981
wt_shield	wt_01-3	3	33	0.0121304
wt_shield	wt_01-3	3	34	0.0272261
wt_shield	wt_01-3	3	35	0.0355738
wt_shield	wt_01-3	3	36	0.040948
wt_shield	wt_01-3	3	37	0.0480438
wt_shield	wt_01-3	3	38	0.0520264
wt_shield	wt_01-3	3	39	0.0328171
wt_shield	wt_01-3	3	40	0.0118892
wt_shield	wt_01-3	3	41	0.00822753
wt_shield	wt_01-3	3	42	0.0358429
wt_shield	wt_01-3	3	43	0.0275097
wt_shield	wt_01-3	3	44	0.0622733
wt_shield	wt_01-3	3	45	0.096466
wt_shield	wt_01-3	3	46	0.092437
wt_shield	wt_01-3	3	47	0.106729
wt_shield	wt_01-3	3	48	0.166612
wt_shield	wt_01-3	3	49	0.240754
wt_shield	wt_01-3	3	50	0.290966
wt_shield	wt_01-3	4	1	1
wt_shield	wt_01-3	4	2	0.477084
wt_shield	wt_01-3	4	3	0.236087
wt_shield	wt_01-3	4	4	0.140104
wt_shield	wt_01-3	4	5	0.102546
wt_shield	wt_01-3	4	6	0.0679842
wt_shield	wt_01-3	4	7	0.0551663
wt_shield	wt_01-3	4	8	0.0557086
wt_shield	wt_01-3	4	9	0.0737565
wt_shield	wt_01-3	4	10	0.0948388
wt_shield	wt_01-3	4	11	0.0775664
wt_shield	wt_01-3	4	12	0.0574901
wt_shield	wt_01-3	4	13	0.0462857
wt_shield	wt_01-3	4	14	0.0289455
wt_shield	wt_01-3	4	15	0.0105222
wt_shield	wt_01-3	4	16	0.0115217
wt_shield	wt_01-3	4	17	0.00808563
wt_shield	wt_01-3	4	18	0.00940761
wt_shield	wt_01-3	4	19	0.0115833
wt_shield	wt_01-3	4	20	0.0233339
wt_shield	wt_01-3	4	21	0.0201835
wt_shield	wt_01-3	4	22	0.0144815
wt_shield	wt_01-3	4	23	0.0212928
wt_shield	wt_01-3	4	24	0.0108903
wt_shield	wt_01-3	4	25	0.0146948
wt_shield	wt_01-3	4	26	0.0075045
wt_shield	wt_01-3	4	27	0.00188512
wt_shield	wt_01-3	4	28	0
wt_shield	wt_01-3	4	29	0.00316619
wt_shield	wt_01-3	4	30	0.0135446
wt_shield	wt_01-3	4	31	0.0213645
wt_shield	wt_01-3	4	32	0.0212881
wt_shield	wt_01-3	4	33	0.0264007
wt_shield	wt_01-3	4	34	0.0268095
wt_shield	wt_01-3	4	35	0.0503826
wt_shield	wt_01-3	4	36	0.0496829
wt_shield	wt_01-3	4	37	0.0410679
wt_shield	wt_01-3	4	38	0.0462945
wt_shield	wt_01-3	4	39	0.0599372
wt_shield	wt_01-3	4	40	0.0601453
wt_shield	wt_01-3	4	41	0.0639342
wt_shield	wt_01-3	4	42	0.059408
wt_shield	wt_01-3	4	43	0.0698523
wt_shield	wt_01-3	4	44	0.0779873
wt_shield	wt_01-3	4	45	0.0720891
wt_shield	wt_01-3	4	46	0.0681875
wt_shield	wt_01-3	4	47	0.0627117
wt_shield	wt_01-3	4	48	0.0618425
wt_shield	wt_01-3	4	49	0.0989412
wt_shield	wt_01-3	4	50	0.117666
wt_shield	wt_01-3	5	1	0.89873
wt_shield	wt_01-3	5	2	1
wt_shield	wt_01-3	5	3	0.801363
wt_shield	wt_01-3	5	4	0.384696
wt_shield	wt_01-3	5	5	0.213568
wt_shield	wt_01-3	5	6	0.154402
wt_shield	wt_01-3	5	7	0.10943
wt_shield	wt_01-3	5	8	0.0860028
wt_shield	wt_01-3	5	9	0.08047
wt_shield	wt_01-3	5	10	0.0788672
wt_shield	wt_01-3	5	11	0.0700496
wt_shield	wt_01-3	5	12	0.0580092
wt_shield	wt_01-3	5	13	0.0391631
wt_shield	wt_01-3	5	14	0.0423112
wt_shield	wt_01-3	5	15	0.0334324
wt_shield	wt_01-3	5	16	0.0527238
wt_shield	wt_01-3	5	17	0.0381936
wt_shield	wt_01-3	5	18	0.0401555
wt_shield	wt_01-3	5	19	0.0488915
wt_shield	wt_01-3	5	20	0.0973341
wt_shield	wt_01-3	5	21	0.106149
wt_shield	wt_01-3	5	22	0.111143
wt_shield	wt_01-3	5	23	0.0876926
wt_shield	wt_01-3	5	24	0.075881
wt_shield	wt_01-3	5	25	0.0728181
wt_shield	wt_01-3	5	26	0.0185441
wt_shield	wt_01-3	5	27	0.0130575
wt_shield	wt_01-3	5	28	0.0031803
wt_shield	wt_01-3	5	29	0.0189638
wt_shield	wt_01-3	5	30	0.0356432
wt_shield	wt_01-3	5	31	0.0451168
wt_shield	wt_01-3	5	32	0.0699135
wt_shield	wt_01-3	5	33	0.0839647
wt_shield	wt_01-3	5	34	0.0488086
wt_shield	wt_01-3	5	35	0.0488262
wt_shield	wt_01-3	5	36	0.0682327
wt_shield	wt_01-3	5	37	0.0806205
wt_shield	wt_01-3	5	38	0.059553
wt_shield	wt_01-3	5	39	0.0347
wt_shield	wt_01-3	5	40	0.0299173
wt_shield	wt_01-3	5	41	0.017731
wt_shield	wt_01-3	5	42	0.0153013
wt_shield	wt_01-3	5	43	0.010259
wt_shield	wt_01-3	5	44	0.0112616
wt_shield	wt_01-3	5	45	0
wt_shield	wt_01-3	5	46	0.0129423
wt_shield	wt_01-3	5	47	0.0512895
wt_shield	wt_01-3	5	48	0.0565267
wt_shield	wt_01-3	5	49	0.040195
wt_shield	wt_01-3	5	50	0.0332045
wt_shield	wt_01-3	6	1	1
wt_shield	wt_01-3	6	2	0.650548
wt_shield	wt_01-3	6	3	0.281695
wt_shield	wt_01-3	6	4	0.19883
wt_shield	wt_01-3	6	5	0.136864
wt_shield	wt_01-3	6	6	0.117016
wt_shield	wt_01-3	6	7	0.126381
wt_shield	wt_01-3	6	8	0.119824
wt_shield	wt_01-3	6	9	0.133509
wt_shield	wt_01-3	6	10	0.109488
wt_shield	wt_01-3	6	11	0.111602
wt_shield	wt_01-3	6	12	0.0961308
wt_shield	wt_01-3	6	13	0.0682151
wt_shield	wt_01-3	6	14	0.0609219
wt_shield	wt_01-3	6	15	0.0530685
wt_shield	wt_01-3	6	16	0.0436285
wt_shield	wt_01-3	6	17	0.0597465
wt_shield	wt_01-3	6	18	0.065575
wt_shield	wt_01-3	6	19	0.0561531
wt_shield	wt_01-3	6	20	0.048152
wt_shield	wt_01-3	6	21	0.0402343
wt_shield	wt_01-3	6	22	0.0485663
wt_shield	wt_01-3	6	23	0.0508496
wt_shield	wt_01-3	6	24	0.0557492
wt_shield	wt_01-3	6	25	0.0458189
wt_shield	wt_01-3	6	26	0.0432405
wt_shield	wt_01-3	6	27	0.0337511
wt_shield	wt_01-3	6	28	0.0075222
wt_shield	wt_01-3	6	29	0.00393353
wt_shield	wt_01-3	6	30	0.00112617
wt_shield	wt_01-3	6	31	0
wt_shield	wt_01-3	6	32	0.00180444
wt_shield	wt_01-3	6	33	0.0194916
wt_shield	wt_01-3	6	34	0.0311146
wt_shield	wt_01-3	6	35	0.0399038
wt_shield	wt_01-3	6	36	0.0509401
wt_shield	wt_01-3	6	37	0.0516801
wt_shield	wt_01-3	6	38	0.0528952
wt_shield	wt_01-3	6	39	0.0372446
wt_shield	wt_01-3	6	40	0.037285
wt_shield	wt_01-3	6	41	0.0356409
wt_shield	wt_01-3	6	42	0.0420986
wt_shield	wt_01-3	6	43	0.0485899
wt_shield	wt_01-3	6	44	0.0631136
wt_shield	wt_01-3	6	45	0.0804335
wt_shield	wt_01-3	6	46	0.106684
wt_shield	wt_01-3	6	47	0.146327
wt_shield	wt_01-3	6	48	0.161567
wt_shield	wt_01-3	6	49	0.213849
wt_shield	wt_01-3	6	50	0.288572
wt_shield	wt_01-3	7	1	1
wt_shield	wt_01-3	7	2	0.632154
wt_shield	wt_01-3	7	3	0.242604
wt_shield	wt_01-3	7	4	0.186537
wt_shield	wt_01-3	7	5	0.148881
wt_shield	wt_01-3	7	6	0.0851629
wt_shield	wt_01-3	7	7	0.0912229
wt_shield	wt_01-3	7	8	0.0879843
wt_shield	wt_01-3	7	9	0.103299
wt_shield	wt_01-3	7	10	0.119833
wt_shield	wt_01-3	7	11	0.100163
wt_shield	wt_01-3	7	12	0.0915106
wt_shield	wt_01-3	7	13	0.0605344
wt_shield	wt_01-3	7	14	0.054267
wt_shield	wt_01-3	7	15	0.0371436
wt_shield	wt_01-3	7	16	0.0247064
wt_shield	wt_01-3	7	17	0.033923
wt_shield	wt_01-3	7	18	0.0469463
wt_shield	wt_01-3	7	19	0.0454897
wt_shield	wt_01-3	7	20	0.0494764
wt_shield	wt_01-3	7	21	0.0343525
wt_shield	wt_01-3	7	22	0.0484554
wt_shield	wt_01-3	7	23	0.0258818
wt_shield	wt_01-3	7	24	0.0247728
wt_shield	wt_01-3	7	25	0.0291721
wt_shield	wt_01-3	7	26	0.0226326
wt_shield	wt_01-3	7	27	0.0212866
wt_shield	wt_01-3	7	28	0.0143479
wt_shield	wt_01-3	7	29	0.0392346
wt_shield	wt_01-3	7	30	0.064985
wt_shield	wt_01-3	7	31	0.0922926
wt_shield	wt_01-3	7	32	0.090372
wt_shield	wt_01-3	7	33	0.0997346
wt_shield	wt_01-3	7	34	0.0789168
wt_shield	wt_01-3	7	35	0.0549646
wt_shield	wt_01-3	7	36	0.023299
wt_shield	wt_01-3	7	37	0.0228629
wt_shield	wt_01-3	7	38	0.0136249
wt_shield	wt_01-3	7	39	0.0146889
wt_shield	wt_01-3	7	40	0.024161
wt_shield	wt_01-3	7	41	0.0160758
wt_shield	wt_01-3	7	42	0.013611
wt_shield	wt_01-3	7	43	0
wt_shield	wt_01-3	7	44	0.00522719
wt_shield	wt_01-3	7	45	0.00820759
wt_shield	wt_01-3	7	46	0.0127618
wt_shield	wt_01-3	7	47	0.024167
wt_shield	wt_01-3	7	48	0.0229481
wt_shield	wt_01-3	7	49	0.0583138
wt_shield	wt_01-3	7	50	0.100394
wt_shield	wt_01-Block1	1	1	1
wt_shield	wt_01-Block1	1	2	0.636917
wt_shield	wt_01-Block1	1	3	0.347372
wt_shield	wt_01-Block1	1	4	0.267645
wt_shield	wt_01-Block1	1	5	0.267327
wt_shield	wt_01-Block1	1	6	0.19958
wt_shield	wt_01-Block1	1	7	0.154995
wt_shield	wt_01-Block1	1	8	0.145429
wt_shield	wt_01-Block1	1	9	0.122024
wt_shield	wt_01-Block1	1	10	0.0770724
wt_shield	wt_01-Block1	1	11	0.0645902
wt_shield	wt_01-Block1	1	12	0.0675802
wt_shield	wt_01-Block1	1	13	0.048181
wt_shield	wt_01-Block1	1	14	0.0407726
wt_shield	wt_01-Block1	1	15	0.0357882
wt_shield	wt_01-Block1	1	16	0.0464036
wt_shield	wt_01-Block1	1	17	0.0310836
wt_shield	wt_01-Block1	1	18	0.032427
wt_shield	wt_01-Block1	1	19	0.0249707
wt_shield	wt_01-Block1	1	20	0.0222243
wt_shield	wt_01-Block1	1	21	0.0131246
wt_shield	wt_01-Block1	1	22	0.0117142
wt_shield	wt_01-Block1	1	23	0.0102814
wt_shield	wt_01-Block1	1	24	0.0111824
wt_shield	wt_01-Block1	1	25	0.0180175
wt_shield	wt_01-Block1	1	26	0.0257586
wt_shield	wt_01-Block1	1	27	0.0139458
wt_shield	wt_01-Block1	1	28	0.00585762
wt_shield	wt_01-Block1	1	29	0.0208766
wt_shield	wt_01-Block1	1	30	0.0108824
wt_shield	wt_01-Block1	1	31	0.00533962
wt_shield	wt_01-Block1	1	32	0.00795199
wt_shield	wt_01-Block1	1	33	0.0220105
wt_shield	wt_01-Block1	1	34	0.00532898
wt_shield	wt_01-Block1	1	35	0.00679684
wt_shield	wt_01-Block1	1	36	0
wt_shield	wt_01-Block1	1	37	0.0183653
wt_shield	wt_01-Block1	1	38	0.0283404
wt_shield	wt_01-Block1	1	39	0.0148095
wt_shield	wt_01-Block1	1	40	0.0283649
wt_shield	wt_01-Block1	1	41	0.0278894
wt_shield	wt_01-Block1	1	42	0.0245973
wt_shield	wt_01-Block1	1	43	0.0437093
wt_shield	wt_01-Block1	1	44	0.0462015
wt_shield	wt_01-Block1	1	45	0.0712201
wt_shield	wt_01-Block1	1	46	0.0574062
wt_shield	wt_01-Block1	1	47	0.0966162
wt_shield	wt_01-Block1	1	48	0.119577
wt_shield	wt_01-Block1	1	49	0.118794
wt_shield	wt_01-Block1	1	50	0.142561
wt_shield	wt_01-Block1	2	1	1
wt_shield	wt_01-Block1	2	2	0.745076
wt_shield	wt_01-Block1	2	3	0.372535
wt_shield	wt_01-Block1	2	4	0.253604
wt_shield	wt_01-Block1	2	5	0.147776
wt_shield	wt_01-Block1	2	6	0.130104
wt_shield	wt_01-Block1	2	7	0.0712952
wt_shield	wt_01-Block1	2	8	0.0482836
wt_shield	wt_01-Block1	2	9	0.0260997
wt_shield	wt_01-Block1	2	10	0.0290509
wt_shield	wt_01-Block1	2	11	0.023235
wt_shield	wt_01-Block1	2	12	0.0135336
wt_shield	wt_01-Block1	2	13	0.00902179
wt_shield	wt_01-Block1	2	14	0.00337237
wt_shield	wt_01-Block1	2	15	0
wt_shield	wt_01-Block1	2	16	0.00220441
wt_shield	wt_01-Block1	2	17	0.00874406
wt_shield	wt_01-Block1	2	18	0.0115275
wt_shield	wt_01-Block1	2	19	0.00946323
wt_shield	wt_01-Block1	2	20	0.00664357
wt_shield	wt_01-Block1	2	21	0.00825971
wt_shield	wt_01-Block1	2	22	0.0107884
wt_shield	wt_01-Block1	2	23	0.0079366
wt_shield	wt_01-Block1	2	24	0.0106839
wt_shield	wt_01-Block1	2	25	0.0180804
wt_shield	wt_01-Block1	2	26	0.0147715
wt_shield	wt_01-Block1	2	27	0.00272708
wt_shield	wt_01-Block1	2	28	0.0187039
wt_shield	wt_01-Block1	2	29	0.00227982
wt_shield	wt_01-Block1	2	30	0.0136734
wt_shield	wt_01-Block1	2	31	0.00947334
wt_shield	wt_01-Block1	2	32	0.0162411
wt_shield	wt_01-Block1	2	33	0.00510836
wt_shield	wt_01-Block1	2	34	0.0245446
wt_shield	wt_01-Block1	2	35	0.0220358
wt_shield	wt_01-Block1	2	36	0.0105858
wt_shield	wt_01-Block1	2	37	0.0224404
wt_shield	wt_01-Block1	2	38	0.0230566
wt_shield	wt_01-Block1	2	39	0.0360761
wt_shield	wt_01-Block1	2	40	0.0272843
wt_shield	wt_01-Block1	2	41	0.0329456
wt_shield	wt_01-Block1	2	42	0.0273787
wt_shield	wt_01-Block1	2	43	0.0443135
wt_shield	wt_01-Block1	2	44	0.031911
wt_shield	wt_01-Block1	2	45	0.0426363
wt_shield	wt_01-Block1	2	46	0.0726857
wt_shield	wt_01-Block1	2	47	0.0785439
wt_shield	wt_01-Block1	2	48	0.0838257
wt_shield	wt_01-Block1	2	49	0.0960467
wt_shield	wt_01-Block1	2	50	0.123248
wt_shield	wt_01-Block1	3	1	1
wt_shield	wt_01-Block1	3	2	0.776964
wt_shield	wt_01-Block1	3	3	0.496622
wt_shield	wt_01-Block1	3	4	0.234433
wt_shield	wt_01-Block1	3	5	0.184482
wt_shield	wt_01-Block1	3	6	0.12713
wt_shield	wt_01-Block1	3	7	0.0849113
wt_shield	wt_01-Block1	3	8	0.0663109
wt_shield	wt_01-Block1	3	9	0.0380758
wt_shield	wt_01-Block1	3	10	0.0336848
wt_shield	wt_01-Block1	3	11	0.0207222
wt_shield	wt_01-Block1	3	12	0.0209262
wt_shield	wt_01-Block1	3	13	0.0188049
wt_shield	wt_01-Block1	3	14	0.0116937
wt_shield	wt_01-Block1	3	15	0.012316
wt_shield	wt_01-Block1	3	16	0.0178592
wt_shield	wt_01-Block1	3	17	0.0206002
wt_shield	wt_01-Block1	3	18	0.00499738
wt_shield	wt_01-Block1	3	19	0.0126425
wt_shield	wt_01-Block1	3	20	0.0159909
wt_shield	wt_01-Block1	3	21	0.0064431
wt_shield	wt_01-Block1	3	22	0.0148645
wt_shield	wt_01-Block1	3	23	0.0155726
wt_shield	wt_01-Block1	3	24	0.0161047
wt_shield	wt_01-Block1	3	25	0.00876431
wt_shield	wt_01-Block1	3	26	0.00866333
wt_shield	wt_01-Block1	3	27	0.0114669
wt_shield	wt_01-Block1	3	28	0
wt_shield	wt_01-Block1	3	29	0.0130182
wt_shield	wt_01-Block1	3	30	0.0205026
wt_shield	wt_01-Block1	3	31	0.00647847
wt_shield	wt_01-Block1	3	32	0.0123434
wt_shield	wt_01-Block1	3	33	0.017573
wt_shield	wt_01-Block1	3	34	0.0185712
wt_shield	wt_01-Block1	3	35	0.0236157
wt_shield	wt_01-Block1	3	36	0.0282192
wt_shield	wt_01-Block1	3	37	0.0476374
wt_shield	wt_01-Block1	3	38	0.0469693
wt_shield	wt_01-Block1	3	39	0.0632885
wt_shield	wt_01-Block1	3	40	0.0751621
wt_shield	wt_01-Block1	3	41	0.0526335
wt_shield	wt_01-Block1	3	42	0.0555122
wt_shield	wt_01-Block1	3	43	0.0617448
wt_shield	wt_01-Block1	3	44	0.059794
wt_shield	wt_01-Block1	3	45	0.0977783
wt_shield	wt_01-Block1	3	46	0.108621
wt_shield	wt_01-Block1	3	47	0.116943
wt_shield	wt_01-Block1	3	48	0.180812
wt_shield	wt_01-Block1	3	49	0.239113
wt_shield	wt_01-Block1	3	50	0.258086
wt_shield	wt_01-Block1	4	1	1
wt_shield	wt_01-Block1	4	2	0.770835
wt_shield	wt_01-Block1	4	3	0.441753
wt_shield	wt_01-Block1	4	4	0.301316
wt_shield	wt_01-Block1	4	5	0.138514
wt_shield	wt_01-Block1	4	6	0.0703415
wt_shield	wt_01-Block1	4	7	0.0694597
wt_shield	wt_01-Block1	4	8	0.039194
wt_shield	wt_01-Block1	4	9	0.0380069
wt_shield	wt_01-Block1	4	10	0.0305627
wt_shield	wt_01-Block1	4	11	0.0236966
wt_shield	wt_01-Block1	4	12	0.0119017
wt_shield	wt_01-Block1	4	13	0.0231185
wt_shield	wt_01-Block1	4	14	0.014151
wt_shield	wt_01-Block1	4	15	0.0126411
wt_shield	wt_01-Block1	4	16	0.00892624
wt_shield	wt_01-Block1	4	17	0.00551045
wt_shield	wt_01-Block1	4	18	0.00925214
wt_shield	wt_01-Block1	4	19	0.00501025
wt_shield	wt_01-Block1	4	20	0.00196883
wt_shield	wt_01-Block1	4	21	0.0170388
wt_shield	wt_01-Block1	4	22	0.0121595
wt_shield	wt_01-Block1	4	23	0.013066
wt_shield	wt_01-Block1	4	24	0.00525777
wt_shield	wt_01-Block1	4	25	0
wt_shield	wt_01-Block1	4	26	0.0152442
wt_shield	wt_01-Block1	4	27	0.00343333
wt_shield	wt_01-Block1	4	28	0.00254947
wt_shield	wt_01-Block1	4	29	0.0146605
wt_shield	wt_01-Block1	4	30	0.0171682
wt_shield	wt_01-Block1	4	31	0.00253503
wt_shield	wt_01-Block1	4	32	0.00651188
wt_shield	wt_01-Block1	4	33	0.0144903
wt_shield	wt_01-Block1	4	34	0.0118088
wt_shield	wt_01-Block1	4	35	0.0221294
wt_shield	wt_01-Block1	4	36	0.0273594
wt_shield	wt_01-Block1	4	37	0.0193469
wt_shield	wt_01-Block1	4	38	0.032842
wt_shield	wt_01-Block1	4	39	0.0157527
wt_shield	wt_01-Block1	4	40	0.0223893
wt_shield	wt_01-Block1	4	41	0.0414908
wt_shield	wt_01-Block1	4	42	0.050678
wt_shield	wt_01-Block1	4	43	0.0474911
wt_shield	wt_01-Block1	4	44	0.0789573
wt_shield	wt_01-Block1	4	45	0.0685201
wt_shield	wt_01-Block1	4	46	0.0745782
wt_shield	wt_01-Block1	4	47	0.0905124
wt_shield	wt_01-Block1	4	48	0.111104
wt_shield	wt_01-Block1	4	49	0.151711
wt_shield	wt_01-Block1	4	50	0.192135
wt_shield	wt_01-Block1	5	1	1
wt_shield	wt_01-Block1	5	2	0.779116
wt_shield	wt_01-Block1	5	3	0.413766
wt_shield	wt_01-Block1	5	4	0.240962
wt_shield	wt_01-Block1	5	5	0.163447
wt_shield	wt_01-Block1	5	6	0.0999323
wt_shield	wt_01-Block1	5	7	0.0515025
wt_shield	wt_01-Block1	5	8	0.0523673
wt_shield	wt_01-Block1	5	9	0.0560576
wt_shield	wt_01-Block1	5	10	0.0330326
wt_shield	wt_01-Block1	5	11	0.0332536
wt_shield	wt_01-Block1	5	12	0.0106554
wt_shield	wt_01-Block1	5	13	0.0298828
wt_shield	wt_01-Block1	5	14	0.0103206
wt_shield	wt_01-Block1	5	15	0.0125851
wt_shield	wt_01-Block1	5	16	0.0270704
wt_shield	wt_01-Block1	5	17	0.0230253
wt_shield	wt_01-Block1	5	18	0.0114434
wt_shield	wt_01-Block1	5	19	0.0150955
wt_shield	wt_01-Block1	5	20	0.0138842
wt_shield	wt_01-Block1	5	21	0.0118066
wt_shield	wt_01-Block1	5	22	0.00295905
wt_shield	wt_01-Block1	5	23	0.0146119
wt_shield	wt_01-Block1	5	24	0.0108779
wt_shield	wt_01-Block1	5	25	0.0131803
wt_shield	wt_01-Block1	5	26	0.0168516
wt_shield	wt_01-Block1	5	27	0
wt_shield	wt_01-Block1	5	28	0.00974204
wt_shield	wt_01-Block1	5	29	0.0203324
wt_shield	wt_01-Block1	5	30	0.0154389
wt_shield	wt_01-Block1	5	31	0.0128549
wt_shield	wt_01-Block1	5	32	0.0216575
wt_shield	wt_01-Block1	5	33	0.012849
wt_shield	wt_01-Block1	5	34	0.0338641
wt_shield	wt_01-Block1	5	35	0.0369036
wt_shield	wt_01-Block1	5	36	0.0493432
wt_shield	wt_01-Block1	5	37	0.061485
wt_shield	wt_01-Block1	5	38	0.0683091
wt_shield	wt_01-Block1	5	39	0.0557559
wt_shield	wt_01-Block1	5	40	0.064904
wt_shield	wt_01-Block1	5	41	0.0637291
wt_shield	wt_01-Block1	5	42	0.123281
wt_shield	wt_01-Block1	5	43	0.147832
wt_shield	wt_01-Block1	5	44	0.0963189
wt_shield	wt_01-Block1	5	45	0.11574
wt_shield	wt_01-Block1	5	46	0.117665
wt_shield	wt_01-Block1	5	47	0.117997
wt_shield	wt_01-Block1	5	48	0.114029
wt_shield	wt_01-Block1	5	49	0.128993
wt_shield	wt_01-Block1	5	50	0.13204
wt_shield	wt_01-Block1	6	1	0.785082
wt_shield	wt_01-Block1	6	2	1
wt_shield	wt_01-Block1	6	3	0.49442
wt_shield	wt_01-Block1	6	4	0.32743
wt_shield	wt_01-Block1	6	5	0.151819
wt_shield	wt_01-Block1	6	6	0.0917289
wt_shield	wt_01-Block1	6	7	0.0521679
wt_shield	wt_01-Block1	6	8	0.0374541
wt_shield	wt_01-Block1	6	9	0.0296914
wt_shield	wt_01-Block1	6	10	0.0296798
wt_shield	wt_01-Block1	6	11	0.0171807
wt_shield	wt_01-Block1	6	12	0.018835
wt_shield	wt_01-Block1	6	13	0.0103251
wt_shield	wt_01-Block1	6	14	0
wt_shield	wt_01-Block1	6	15	0.0177335
wt_shield	wt_01-Block1	6	16	0.0211894
wt_shield	wt_01-Block1	6	17	0.00691221
wt_shield	wt_01-Block1	6	18	0.00392478
wt_shield	wt_01-Block1	6	19	0.00456748
wt_shield	wt_01-Block1	6	20	0.00865143
wt_shield	wt_01-Block1	6	21	0.0176849
wt_shield	wt_01-Block1	6	22	0.0125005
wt_shield	wt_01-Block1	6	23	0.00793844
wt_shield	wt_01-Block1	6	24	0.00678493
wt_shield	wt_01-Block1	6	25	0.0021086
wt_shield	wt_01-Block1	6	26	0.00866935
wt_shield	wt_01-Block1	6	27	0.00407492
wt_shield	wt_01-Block1	6	28	0.00110284
wt_shield	wt_01-Block1	6	29	0.00407082
wt_shield	wt_01-Block1	6	30	0.00870876
wt_shield	wt_01-Block1	6	31	0.00321025
wt_shield	wt_01-Block1	6	32	0.0092078
wt_shield	wt_01-Block1	6	33	0.00714049
wt_shield	wt_01-Block1	6	34	0.0101209
wt_shield	wt_01-Block1	6	35	0.00751379
wt_shield	wt_01-Block1	6	36	0.0107868
wt_shield	wt_01-Block1	6	37	0.0129993
wt_shield	wt_01-Block1	6	38	0.00836583
wt_shield	wt_01-Block1	6	39	0.0251915
wt_shield	wt_01-Block1	6	40	0.0283122
wt_shield	wt_01-Block1	6	41	0.0464829
wt_shield	wt_01-Block1	6	42	0.0451626
wt_shield	wt_01-Block1	6	43	0.063844
wt_shield	wt_01-Block1	6	44	0.108091
wt_shield	wt_01-Block1	6	45	0.143974
wt_shield	wt_01-Block1	6	46	0.163725
wt_shield	wt_01-Block1	6	47	0.174332
wt_shield	wt_01-Block1	6	48	0.173942
wt_shield	wt_01-Block1	6	49	0.184758
wt_shield	wt_01-Block1	6	50	0.238967
wt_shield	wt_01-Block1	7	1	0.9596
wt_shield	wt_01-Block1	7	2	1
wt_shield	wt_01-Block1	7	3	0.669529
wt_shield	wt_01-Block1	7	4	0.402659
wt_shield	wt_01-Block1	7	5	0.264982
wt_shield	wt_01-Block1	7	6	0.16578
wt_shield	wt_01-Block1	7	7	0.132804
wt_shield	wt_01-Block1	7	8	0.127031
wt_shield	wt_01-Block1	7	9	0.0875172
wt_shield	wt_01-Block1	7	10	0.0929078
wt_shield	wt_01-Block1	7	11	0.0605702
wt_shield	wt_01-Block1	7	12	0.0400125
wt_shield	wt_01-Block1	7	13	0.0261645
wt_shield	wt_01-Block1	7	14	0.0203548
wt_shield	wt_01-Block1	7	15	0.0144649
wt_shield	wt_01-Block1	7	16	0.00717402
wt_shield	wt_01-Block1	7	17	0.0196235
wt_shield	wt_01-Block1	7	18	0.00987392
wt_shield	wt_01-Block1	7	19	0.000406101
wt_shield	wt_01-Block1	7	20	0.0124017
wt_shield	wt_01-Block1	7	21	0.00502876
wt_shield	wt_01-Block1	7	22	0.00141338
wt_shield	wt_01-Block1	7	23	0.00466984
wt_shield	wt_01-Block1	7	24	0.00564759
wt_shield	wt_01-Block1	7	25	0
wt_shield	wt_01-Block1	7	26	0.0105012
wt_shield	wt_01-Block1	7	27	0.00463435
wt_shield	wt_01-Block1	7	28	0.00847265
wt_shield	wt_01-Block1	7	29	0.00525381
wt_shield	wt_01-Block1	7	30	0.00777521
wt_shield	wt_01-Block1	7	31	0.0139266
wt_shield	wt_01-Block1	7	32	0.00852238
wt_shield	wt_01-Block1	7	33	0.0168357
wt_shield	wt_01-Block1	7	34	0.0162638
wt_shield	wt_01-Block1	7	35	0.0185876
wt_shield	wt_01-Block1	7	36	0.0136021
wt_shield	wt_01-Block1	7	37	0.0191645
wt_shield	wt_01-Block1	7	38	0.0225708
wt_shield	wt_01-Block1	7	39	0.0272986
wt_shield	wt_01-Block1	7	40	0.0438423
wt_shield	wt_01-Block1	7	41	0.0540331
wt_shield	wt_01-Block1	7	42	0.0315811
wt_shield	wt_01-Block1	7	43	0.0295956
wt_shield	wt_01-Block1	7	44	0.0368022
wt_shield	wt_01-Block1	7	45	0.0444012
wt_shield	wt_01-Block1	7	46	0.0622762
wt_shield	wt_01-Block1	7	47	0.111523
wt_shield	wt_01-Block1	7	48	0.168104
wt_shield	wt_01-Block1	7	49	0.253909
wt_shield	wt_01-Block1	7	50	0.265383
wt_shield	wt_01-Block3	1	1	1
wt_shield	wt_01-Block3	1	2	0.868014
wt_shield	wt_01-Block3	1	3	0.521874
wt_shield	wt_01-Block3	1	4	0.296267
wt_shield	wt_01-Block3	1	5	0.199902
wt_shield	wt_01-Block3	1	6	0.148816
wt_shield	wt_01-Block3	1	7	0.140462
wt_shield	wt_01-Block3	1	8	0.139697
wt_shield	wt_01-Block3	1	9	0.13086
wt_shield	wt_01-Block3	1	10	0.102711
wt_shield	wt_01-Block3	1	11	0.0665528
wt_shield	wt_01-Block3	1	12	0.0408712
wt_shield	wt_01-Block3	1	13	0.0333584
wt_shield	wt_01-Block3	1	14	0.0381248
wt_shield	wt_01-Block3	1	15	0.0298667
wt_shield	wt_01-Block3	1	16	0.0225716
wt_shield	wt_01-Block3	1	17	0.0213244
wt_shield	wt_01-Block3	1	18	0.0186908
wt_shield	wt_01-Block3	1	19	0.0063298
wt_shield	wt_01-Block3	1	20	0.00480796
wt_shield	wt_01-Block3	1	21	0.0075536
wt_shield	wt_01-Block3	1	22	0.00564865
wt_shield	wt_01-Block3	1	23	0.0122344
wt_shield	wt_01-Block3	1	24	0.00612727
wt_shield	wt_01-Block3	1	25	0.00811549
wt_shield	wt_01-Block3	1	26	0.00257206
wt_shield	wt_01-Block3	1	27	0.00792034
wt_shield	wt_01-Block3	1	28	0
wt_shield	wt_01-Block3	1	29	0.0130659
wt_shield	wt_01-Block3	1	30	0.0138517
wt_shield	wt_01-Block3	1	31	0.0113203
wt_shield	wt_01-Block3	1	32	0.013215
wt_shield	wt_01-Block3	1	33	0.00963139
wt_shield	wt_01-Block3	1	34	0.00365917
wt_shield	wt_01-Block3	1	35	0.00803707
wt_shield	wt_01-Block3	1	36	0.0157337
wt_shield	wt_01-Block3	1	37	0.00639527
wt_shield	wt_01-Block3	1	38	0.00732481
wt_shield	wt_01-Block3	1	39	0.0112065
wt_shield	wt_01-Block3	1	40	0.0108574
wt_shield	wt_01-Block3	1	41	0.0124815
wt_shield	wt_01-Block3	1	42	0.0116257
wt_shield	wt_01-Block3	1	43	0.0227673
wt_shield	wt_01-Block3	1	44	0.0222651
wt_shield	wt_01-Block3	1	45	0.0279236
wt_shield	wt_01-Block3	1	46	0.0269006
wt_shield	wt_01-Block3	1	47	0.0328901
wt_shield	wt_01-Block3	1	48	0.0290195
wt_shield	wt_01-Block3	1	49	0.0425639
wt_shield	wt_01-Block3	1	50	0.0568696
wt_shield	wt_01-Block3	2	1	1
wt_shield	wt_01-Block3	2	2	0.63241
wt_shield	wt_01-Block3	2	3	0.225323
wt_shield	wt_01-Block3	2	4	0.0887489
wt_shield	wt_01-Block3	2	5	0.0456841
wt_shield	wt_01-Block3	2	6	0.035758
wt_shield	wt_01-Block3	2	7	0.0282431
wt_shield	wt_01-Block3	2	8	0.0159313
wt_shield	wt_01-Block3	2	9	0.0169072
wt_shield	wt_01-Block3	2	10	0.0145925
wt_shield	wt_01-Block3	2	11	0.00868245
wt_shield	wt_01-Block3	2	12	0.00981766
wt_shield	wt_01-Block3	2	13	0.00529042
wt_shield	wt_01-Block3	2	14	0.0053503
wt_shield	wt_01-Block3	2	15	0.0101289
wt_shield	wt_01-Block3	2	16	0.0161122
wt_shield	wt_01-Block3	2	17	0.00946935
wt_shield	wt_01-Block3	2	18	0.00506867
wt_shield	wt_01-Block3	2	19	0.00169009
wt_shield	wt_01-Block3	2	20	0.00158753
wt_shield	wt_01-Block3	2	21	0.00449455
wt_shield	wt_01-Block3	2	22	0.00946703
wt_shield	wt_01-Block3	2	23	0.00376856
wt_shield	wt_01-Block3	2	24	0
wt_shield	wt_01-Block3	2	25	0.00731927
wt_shield	wt_01-Block3	2	26	0.00441644
wt_shield	wt_01-Block3	2	27	0.011024
wt_shield	wt_01-Block3	2	28	0.00660051
wt_shield	wt_01-Block3	2	29	0.00381644
wt_shield	wt_01-Block3	2	30	0.00257881
wt_shield	wt_01-Block3	2	31	0.00854764
wt_shield	wt_01-Block3	2	32	0.00968632
wt_shield	wt_01-Block3	2	33	0.00424764
wt_shield	wt_01-Block3	2	34	0.00850714
wt_shield	wt_01-Block3	2	35	0.00930965
wt_shield	wt_01-Block3	2	36	0.00232741
wt_shield	wt_01-Block3	2	37	0.0158027
wt_shield	wt_01-Block3	2	38	0.0137047
wt_shield	wt_01-Block3	2	39	0.0190197
wt_shield	wt_01-Block3	2	40	0.0293656
wt_shield	wt_01-Block3	2	41	0.0414032
wt_shield	wt_01-Block3	2	42	0.0264362
wt_shield	wt_01-Block3	2	43	0.0229096
wt_shield	wt_01-Block3	2	44	0.0241675
wt_shield	wt_01-Block3	2	45	0.0201757
wt_shield	wt_01-Block3	2	46	0.0341819
wt_shield	wt_01-Block3	2	47	0.0271617
wt_shield	wt_01-Block3	2	48	0.0234677
wt_shield	wt_01-Block3	2	49	0.0432757
wt_shield	wt_01-Block3	2	50	0.067852
wt_shield	wt_01-Block3	3	1	1
wt_shield	wt_01-Block3	3	2	0.724977
wt_shield	wt_01-Block3	3	3	0.30749
wt_shield	wt_01-Block3	3	4	0.138173
wt_shield	wt_01-Block3	3	5	0.0854941
wt_shield	wt_01-Block3	3	6	0.0484311
wt_shield	wt_01-Block3	3	7	0.0169785
wt_shield	wt_01-Block3	3	8	0.0151931
wt_shield	wt_01-Block3	3	9	0.0133568
wt_shield	wt_01-Block3	3	10	0.0103082
wt_shield	wt_01-Block3	3	11	0.00836521
wt_shield	wt_01-Block3	3	12	0.00913906
wt_shield	wt_01-Block3	3	13	0.0094234
wt_shield	wt_01-Block3	3	14	0.00623543
wt_shield	wt_01-Block3	3	15	0.00464814
wt_shield	wt_01-Block3	3	16	0
wt_shield	wt_01-Block3	3	17	0.00856815
wt_shield	wt_01-Block3	3	18	0.00885695
wt_shield	wt_01-Block3	3	19	0.00934758
wt_shield	wt_01-Block3	3	20	0.00395848
wt_shield	wt_01-Block3	3	21	0.00822303
wt_shield	wt_01-Block3	3	22	0.0129554
wt_shield	wt_01-Block3	3	23	0.00508525
wt_shield	wt_01-Block3	3	24	0.0136067
wt_shield	wt_01-Block3	3	25	0.0140347
wt_shield	wt_01-Block3	3	26	0.0177763
wt_shield	wt_01-Block3	3	27	0.00990251
wt_shield	wt_01-Block3	3	28	0.0101755
wt_shield	wt_01-Block3	3	29	0.0142494
wt_shield	wt_01-Block3	3	30	0.0116948
wt_shield	wt_01-Block3	3	31	0.0068398
wt_shield	wt_01-Block3	3	32	0.0121893
wt_shield	wt_01-Block3	3	33	0.00598789
wt_shield	wt_01-Block3	3	34	0.015505
wt_shield	wt_01-Block3	3	35	0.0172567
wt_shield	wt_01-Block3	3	36	0.0135608
wt_shield	wt_01-Block3	3	37	0.0207826
wt_shield	wt_01-Block3	3	38	0.0271808
wt_shield	wt_01-Block3	3	39	0.0255862
wt_shield	wt_01-Block3	3	40	0.0248352
wt_shield	wt_01-Block3	3	41	0.027876
wt_shield	wt_01-Block3	3	42	0.0619022
wt_shield	wt_01-Block3	3	43	0.0670272
wt_shield	wt_01-Block3	3	44	0.0558931
wt_shield	wt_01-Block3	3	45	0.0633423
wt_shield	wt_01-Block3	3	46	0.0682999
wt_shield	wt_01-Block3	3	47	0.0542962
wt_shield	wt_01-Block3	3	48	0.0593532
wt_shield	wt_01-Block3	3	49	0.0703889
wt_shield	wt_01-Block3	3	50	0.0821902
wt_shield	wt_01-Block3	4	1	1
wt_shield	wt_01-Block3	4	2	0.68693
wt_shield	wt_01-Block3	4	3	0.404803
wt_shield	wt_01-Block3	4	4	0.209867
wt_shield	wt_01-Block3	4	5	0.145465
wt_shield	wt_01-Block3	4	6	0.0912483
wt_shield	wt_01-Block3	4	7	0.0687864
wt_shield	wt_01-Block3	4	8	0.0612664
wt_shield	wt_01-Block3	4	9	0.0511307
wt_shield	wt_01-Block3	4	10	0.0619629
wt_shield	wt_01-Block3	4	11	0.0507206
wt_shield	wt_01-Block3	4	12	0.0338477
wt_shield	wt_01-Block3	4	13	0.0275395
wt_shield	wt_01-Block3	4	14	0.0411598
wt_shield	wt_01-Block3	4	15	0.0507566
wt_shield	wt_01-Block3	4	16	0.0520991
wt_shield	wt_01-Block3	4	17	0.0266502
wt_shield	wt_01-Block3	4	18	0.00770261
wt_shield	wt_01-Block3	4	19	0.0120397
wt_shield	wt_01-Block3	4	20	0.0124173
wt_shield	wt_01-Block3	4	21	0.0131014
wt_shield	wt_01-Block3	4	22	0.00350369
wt_shield	wt_01-Block3	4	23	0.0102134
wt_shield	wt_01-Block3	4	24	0.00698161
wt_shield	wt_01-Block3	4	25	0.0133755
wt_shield	wt_01-Block3	4	26	0.00280402
wt_shield	wt_01-Block3	4	27	0.00551341
wt_shield	wt_01-Block3	4	28	0.000254991
wt_shield	wt_01-Block3	4	29	0.00202749
wt_shield	wt_01-Block3	4	30	0.0046436
wt_shield	wt_01-Block3	4	31	0.00264631
wt_shield	wt_01-Block3	4	32	0.00678126
wt_shield	wt_01-Block3	4	33	0.00794649
wt_shield	wt_01-Block3	4	34	0.00211367
wt_shield	wt_01-Block3	4	35	0.00432553
wt_shield	wt_01-Block3	4	36	0.0126652
wt_shield	wt_01-Block3	4	37	0
wt_shield	wt_01-Block3	4	38	0.00576263
wt_shield	wt_01-Block3	4	39	0.0118078
wt_shield	wt_01-Block3	4	40	0.016634
wt_shield	wt_01-Block3	4	41	0.0246755
wt_shield	wt_01-Block3	4	42	0.0141676
wt_shield	wt_01-Block3	4	43	0.0214912
wt_shield	wt_01-Block3	4	44	0.0363647
wt_shield	wt_01-Block3	4	45	0.0382421
wt_shield	wt_01-Block3	4	46	0.081213
wt_shield	wt_01-Block3	4	47	0.0839699
wt_shield	wt_01-Block3	4	48	0.0772113
wt_shield	wt_01-Block3	4	49	0.0629171
wt_shield	wt_01-Block3	4	50	0.077353
wt_shield	wt_01-Block3	5	1	1
wt_shield	wt_01-Block3	5	2	0.500641
wt_shield	wt_01-Block3	5	3	0.292612
wt_shield	wt_01-Block3	5	4	0.175528
wt_shield	wt_01-Block3	5	5	0.118528
wt_shield	wt_01-Block3	5	6	0.08054
wt_shield	wt_01-Block3	5	7	0.0522663
wt_shield	wt_01-Block3	5	8	0.0391187
wt_shield	wt_01-Block3	5	9	0.0425189
wt_shield	wt_01-Block3	5	10	0.0362699
wt_shield	wt_01-Block3	5	11	0.0195284
wt_shield	wt_01-Block3	5	12	0.0195768
wt_shield	wt_01-Block3	5	13	0.0162296
wt_shield	wt_01-Block3	5	14	0.0169636
wt_shield	wt_01-Block3	5	15	0.0179913
wt_shield	wt_01-Block3	5	16	0.0135689
wt_shield	wt_01-Block3	5	17	0.00939478
wt_shield	wt_01-Block3	5	18	0.00940743
wt_shield	wt_01-Block3	5	19	0
wt_shield	wt_01-Block3	5	20	0.00690004
wt_shield	wt_01-Block3	5	21	0.00762712
wt_shield	wt_01-Block3	5	22	0.00569993
wt_shield	wt_01-Block3	5	23	0.0168775
wt_shield	wt_01-Block3	5	24	0.0174774
wt_shield	wt_01-Block3	5	25	0.00482175
wt_shield	wt_01-Block3	5	26	0.0113599
wt_shield	wt_01-Block3	5	27	0.00692134
wt_shield	wt_01-Block3	5	28	0.0132059
wt_shield	wt_01-Block3	5	29	0.0168457
wt_shield	wt_01-Block3	5	30	0.0165305
wt_shield	wt_01-Block3	5	31	0.0300823
wt_shield	wt_01-Block3	5	32	0.0466804
wt_shield	wt_01-Block3	5	33	0.0439904
wt_shield	wt_01-Block3	5	34	0.0324772
wt_shield	wt_01-Block3	5	35	0.040302
wt_shield	wt_01-Block3	5	36	0.0239233
wt_shield	wt_01-Block3	5	37	0.0182158
wt_shield	wt_01-Block3	5	38	0.0365168
wt_shield	wt_01-Block3	5	39	0.04296
wt_shield	wt_01-Block3	5	40	0.0333529
wt_shield	wt_01-Block3	5	41	0.0337698
wt_shield	wt_01-Block3	5	42	0.0462473
wt_shield	wt_01-Block3	5	43	0.0485392
wt_shield	wt_01-Block3	5	44	0.0432387
wt_shield	wt_01-Block3	5	45	0.0565529
wt_shield	wt_01-Block3	5	46	0.0713807
wt_shield	wt_01-Block3	5	47	0.0984434
wt_shield	wt_01-Block3	5	48	0.129672
wt_shield	wt_01-Block3	5	49	0.163584
wt_shield	wt_01-Block3	5	50	0.194964
wt_shield	wt_01-Block3	6	1	1
wt_shield	wt_01-Block3	6	2	0.558349
wt_shield	wt_01-Block3	6	3	0.260679
wt_shield	wt_01-Block3	6	4	0.12985
wt_shield	wt_01-Block3	6	5	0.0839364
wt_shield	wt_01-Block3	6	6	0.0605726
wt_shield	wt_01-Block3	6	7	0.0564815
wt_shield	wt_01-Block3	6	8	0.0540832
wt_shield	wt_01-Block3	6	9	0.0427545
wt_shield	wt_01-Block3	6	10	0.0348369
wt_shield	wt_01-Block3	6	11	0.0246325
wt_shield	wt_01-Block3	6	12	0.0281586
wt_shield	wt_01-Block3	6	13	0.0151114
wt_shield	wt_01-Block3	6	14	0.0217975
wt_shield	wt_01-Block3	6	15	0.0142687
wt_shield	wt_01-Block3	6	16	0.0114422
wt_shield	wt_01-Block3	6	17	0.0181891
wt_shield	wt_01-Block3	6	18	0.0117441
wt_shield	wt_01-Block3	6	19	0.0177248
wt_shield	wt_01-Block3	6	20	0.00993811
wt_shield	wt_01-Block3	6	21	0.0220409
wt_shield	wt_01-Block3	6	22	0.0202674
wt_shield	wt_01-Block3	6	23	0.0156129
wt_shield	wt_01-Block3	6	24	0.00929869
wt_shield	wt_01-Block3	6	25	0.00979438
wt_shield	wt_01-Block3	6	26	0.0193516
wt_shield	wt_01-Block3	6	27	0
wt_shield	wt_01-Block3	6	28	0.0152219
wt_shield	wt_01-Block3	6	29	0.00589702
wt_shield	wt_01-Block3	6	30	0.00891368
wt_shield	wt_01-Block3	6	31	0.0111696
wt_shield	wt_01-Block3	6	32	0.0095247
wt_shield	wt_01-Block3	6	33	0.0153753
wt_shield	wt_01-Block3	6	34	0.0139022
wt_shield	wt_01-Block3	6	35	0.0023171
wt_shield	wt_01-Block3	6	36	0.0152088
wt_shield	wt_01-Block3	6	37	0.0115756
wt_shield	wt_01-Block3	6	38	0.0227958
wt_shield	wt_01-Block3	6	39	0.023064
wt_shield	wt_01-Block3	6	40	0.034912
wt_shield	wt_01-Block3	6	41	0.0461109
wt_shield	wt_01-Block3	6	42	0.0758283
wt_shield	wt_01-Block3	6	43	0.071331
wt_shield	wt_01-Block3	6	44	0.070195
wt_shield	wt_01-Block3	6	45	0.0577219
wt_shield	wt_01-Block3	6	46	0.0623935
wt_shield	wt_01-Block3	6	47	0.0502135
wt_shield	wt_01-Block3	6	48	0.0491024
wt_shield	wt_01-Block3	6	49	0.0505162
wt_shield	wt_01-Block3	6	50	0.0882119
wt_shield	wt_01-Block3	7	1	1
wt_shield	wt_01-Block3	7	2	0.638113
wt_shield	wt_01-Block3	7	3	0.140498
wt_shield	wt_01-Block3	7	4	0.052953
wt_shield	wt_01-Block3	7	5	0.0382344
wt_shield	wt_01-Block3	7	6	0.0325298
wt_shield	wt_01-Block3	7	7	0.0233033
wt_shield	wt_01-Block3	7	8	0.0211837
wt_shield	wt_01-Block3	7	9	0.00666597
wt_shield	wt_01-Block3	7	10	0.00529993
wt_shield	wt_01-Block3	7	11	0.000966319
wt_shield	wt_01-Block3	7	12	0.00081515
wt_shield	wt_01-Block3	7	13	0.00053556
wt_shield	wt_01-Block3	7	14	0.00455309
wt_shield	wt_01-Block3	7	15	0.00649271
wt_shield	wt_01-Block3	7	16	0
wt_shield	wt_01-Block3	7	17	0.00266377
wt_shield	wt_01-Block3	7	18	0.00232277
wt_shield	wt_01-Block3	7	19	0.00296466
wt_shield	wt_01-Block3	7	20	0.00922422
wt_shield	wt_01-Block3	7	21	0.00141169
wt_shield	wt_01-Block3	7	22	0.0013832
wt_shield	wt_01-Block3	7	23	0.0024626
wt_shield	wt_01-Block3	7	24	0.000695668
wt_shield	wt_01-Block3	7	25	0.00906258
wt_shield	wt_01-Block3	7	26	0.0152208
wt_shield	wt_01-Block3	7	27	0.00909688
wt_shield	wt_01-Block3	7	28	0.00286175
wt_shield	wt_01-Block3	7	29	0.00379434
wt_shield	wt_01-Block3	7	30	0.00657265
wt_shield	wt_01-Block3	7	31	0.0161637
wt_shield	wt_01-Block3	7	32	0.00692848
wt_shield	wt_01-Block3	7	33	0.00597466
wt_shield	wt_01-Block3	7	34	0.00614676
wt_shield	wt_01-Block3	7	35	0.0119205
wt_shield	wt_01-Block3	7	36	0.00831953
wt_shield	wt_01-Block3	7	37	0.0173519
wt_shield	wt_01-Block3	7	38	0.0187961
wt_shield	wt_01-Block3	7	39	0.0124555
wt_shield	wt_01-Block3	7	40	0.00816952
wt_shield	wt_01-Block3	7	41	0.0118828
wt_shield	wt_01-Block3	7	42	0.0119287
wt_shield	wt_01-Block3	7	43	0.0110362
wt_shield	wt_01-Block3	7	44	0.0176173
wt_shield	wt_01-Block3	7	45	0.0138514
wt_shield	wt_01-Block3	7	46	0.0161978
wt_shield	wt_01-Block3	7	47	0.0196113
wt_shield	wt_01-Block3	7	48	0.0265877
wt_shield	wt_01-Block3	7	49	0.0497204
wt_shield	wt_01-Block3	7	50	0.0773317
wt_shield	wt_01-Block6	1	1	1
wt_shield	wt_01-Block6	1	2	0.641797
wt_shield	wt_01-Block6	1	3	0.372503
wt_shield	wt_01-Block6	1	4	0.17704
wt_shield	wt_01-Block6	1	5	0.103422
wt_shield	wt_01-Block6	1	6	0.0734183
wt_shield	wt_01-Block6	1	7	0.066758
wt_shield	wt_01-Block6	1	8	0.0452752
wt_shield	wt_01-Block6	1	9	0.0485466
wt_shield	wt_01-Block6	1	10	0.0253693
wt_shield	wt_01-Block6	1	11	0.0200078
wt_shield	wt_01-Block6	1	12	0.028289
wt_shield	wt_01-Block6	1	13	0.0110895
wt_shield	wt_01-Block6	1	14	0.0200001
wt_shield	wt_01-Block6	1	15	0.0208681
wt_shield	wt_01-Block6	1	16	0.010062
wt_shield	wt_01-Block6	1	17	0.013257
wt_shield	wt_01-Block6	1	18	0.00580294
wt_shield	wt_01-Block6	1	19	0
wt_shield	wt_01-Block6	1	20	0.00312373
wt_shield	wt_01-Block6	1	21	0.000101359
wt_shield	wt_01-Block6	1	22	0.00867606
wt_shield	wt_01-Block6	1	23	0.00584296
wt_shield	wt_01-Block6	1	24	0.00720976
wt_shield	wt_01-Block6	1	25	0.0102867
wt_shield	wt_01-Block6	1	26	0.00474594
wt_shield	wt_01-Block6	1	27	0.00178181
wt_shield	wt_01-Block6	1	28	0.00822056
wt_shield	wt_01-Block6	1	29	0.00670373
wt_shield	wt_01-Block6	1	30	0.00251913
wt_shield	wt_01-Block6	1	31	0.00760067
wt_shield	wt_01-Block6	1	32	0.0046934
wt_shield	wt_01-Block6	1	33	0.010714
wt_shield	wt_01-Block6	1	34	0.0134263
wt_shield	wt_01-Block6	1	35	0.0175349
wt_shield	wt_01-Block6	1	36	0.00915813
wt_shield	wt_01-Block6	1	37	0.0265081
wt_shield	wt_01-Block6	1	38	0.0333167
wt_shield	wt_01-Block6	1	39	0.0341968
wt_shield	wt_01-Block6	1	40	0.0500794
wt_shield	wt_01-Block6	1	41	0.0659419
wt_shield	wt_01-Block6	1	42	0.0412182
wt_shield	wt_01-Block6	1	43	0.0554123
wt_shield	wt_01-Block6	1	44	0.0634237
wt_shield	wt_01-Block6	1	45	0.0839868
wt_shield	wt_01-Block6	1	46	0.0952474
wt_shield	wt_01-Block6	1	47	0.125707
wt_shield	wt_01-Block6	1	48	0.141676
wt_shield	wt_01-Block6	1	49	0.166286
wt_shield	wt_01-Block6	1	50	0.233123
wt_shield	wt_01-Block6	2	1	1
wt_shield	wt_01-Block6	2	2	0.556592
wt_shield	wt_01-Block6	2	3	0.223358
wt_shield	wt_01-Block6	2	4	0.111922
wt_shield	wt_01-Block6	2	5	0.0795339
wt_shield	wt_01-Block6	2	6	0.054983
wt_shield	wt_01-Block6	2	7	0.0414726
wt_shield	wt_01-Block6	2	8	0.0374474
wt_shield	wt_01-Block6	2	9	0.0127603
wt_shield	wt_01-Block6	2	10	0.0242314
wt_shield	wt_01-Block6	2	11	0.0242547
wt_shield	wt_01-Block6	2	12	0.0293017
wt_shield	wt_01-Block6	2	13	0.0202459
wt_shield	wt_01-Block6	2	14	0.0153165
wt_shield	wt_01-Block6	2	15	0.0179248
wt_shield	wt_01-Block6	2	16	0.00576583
wt_shield	wt_01-Block6	2	17	0.00564006
wt_shield	wt_01-Block6	2	18	0.00185224
wt_shield	wt_01-Block6	2	19	0.0166768
wt_shield	wt_01-Block6	2	20	0.00862939
wt_shield	wt_01-Block6	2	21	0.0107123
wt_shield	wt_01-Block6	2	22	0.0124656
wt_shield	wt_01-Block6	2	23	0.00663204
wt_shield	wt_01-Block6	2	24	0.00863237
wt_shield	wt_01-Block6	2	25	0.0117356
wt_shield	wt_01-Block6	2	26	0
wt_shield	wt_01-Block6	2	27	0.00384364
wt_shield	wt_01-Block6	2	28	0.000838679
wt_shield	wt_01-Block6	2	29	0.00640581
wt_shield	wt_01-Block6	2	30	0.00435773
wt_shield	wt_01-Block6	2	31	0.0144466
wt_shield	wt_01-Block6	2	32	0.0169165
wt_shield	wt_01-Block6	2	33	0.0102643
wt_shield	wt_01-Block6	2	34	0.0217059
wt_shield	wt_01-Block6	2	35	0.0188468
wt_shield	wt_01-Block6	2	36	0.0287741
wt_shield	wt_01-Block6	2	37	0.028082
wt_shield	wt_01-Block6	2	38	0.0234027
wt_shield	wt_01-Block6	2	39	0.0150315
wt_shield	wt_01-Block6	2	40	0.0139581
wt_shield	wt_01-Block6	2	41	0.0322806
wt_shield	wt_01-Block6	2	42	0.0199415
wt_shield	wt_01-Block6	2	43	0.041905
wt_shield	wt_01-Block6	2	44	0.0171851
wt_shield	wt_01-Block6	2	45	0.0174322
wt_shield	wt_01-Block6	2	46	0.020324
wt_shield	wt_01-Block6	2	47	0.0319777
wt_shield	wt_01-Block6	2	48	0.0716457
wt_shield	wt_01-Block6	2	49	0.0742942
wt_shield	wt_01-Block6	2	50	0.187766
wt_shield	wt_01-Block6	3	1	1
wt_shield	wt_01-Block6	3	2	0.725445
wt_shield	wt_01-Block6	3	3	0.448916
wt_shield	wt_01-Block6	3	4	0.300399
wt_shield	wt_01-Block6	3	5	0.176751
wt_shield	wt_01-Block6	3	6	0.156195
wt_shield	wt_01-Block6	3	7	0.0861005
wt_shield	wt_01-Block6	3	8	0.0592087
wt_shield	wt_01-Block6	3	9	0.0494085
wt_shield	wt_01-Block6	3	10	0.0319044
wt_shield	wt_01-Block6	3	11	0.0411751
wt_shield	wt_01-Block6	3	12	0.0260014
wt_shield	wt_01-Block6	3	13	0.00817544
wt_shield	wt_01-Block6	3	14	0.00579212
wt_shield	wt_01-Block6	3	15	0.011264
wt_shield	wt_01-Block6	3	16	0.0188943
wt_shield	wt_01-Block6	3	17	0.00603797
wt_shield	wt_01-Block6	3	18	0.0130324
wt_shield	wt_01-Block6	3	19	0.00697367
wt_shield	wt_01-Block6	3	20	0.0167836
wt_shield	wt_01-Block6	3	21	0.00946294
wt_shield	wt_01-Block6	3	22	0.00454614
wt_shield	wt_01-Block6	3	23	0.0116166
wt_shield	wt_01-Block6	3	24	0.00171127
wt_shield	wt_01-Block6	3	25	0.00761014
wt_shield	wt_01-Block6	3	26	0.00407492
wt_shield	wt_01-Block6	3	27	0
wt_shield	wt_01-Block6	3	28	0.00485723
wt_shield	wt_01-Block6	3	29	0.00737561
wt_shield	wt_01-Block6	3	30	0.00355275
wt_shield	wt_01-Block6	3	31	0.0122862
wt_shield	wt_01-Block6	3	32	0.00219004
wt_shield	wt_01-Block6	3	33	0.000656688
wt_shield	wt_01-Block6	3	34	0.00814956
wt_shield	wt_01-Block6	3	35	0.00212211
wt_shield	wt_01-Block6	3	36	0.00741658
wt_shield	wt_01-Block6	3	37	0.0126453
wt_shield	wt_01-Block6	3	38	0.0144892
wt_shield	wt_01-Block6	3	39	0.0299375
wt_shield	wt_01-Block6	3	40	0.022171
wt_shield	wt_01-Block6	3	41	0.0343176
wt_shield	wt_01-Block6	3	42	0.02739
wt_shield	wt_01-Block6	3	43	0.0535346
wt_shield	wt_01-Block6	3	44	0.0572637
wt_shield	wt_01-Block6	3	45	0.0537918
wt_shield	wt_01-Block6	3	46	0.0685568
wt_shield	wt_01-Block6	3	47	0.0726724
wt_shield	wt_01-Block6	3	48	0.0722648
wt_shield	wt_01-Block6	3	49	0.0831988
wt_shield	wt_01-Block6	3	50	0.125017
wt_shield	wt_01-Block6	4	1	1
wt_shield	wt_01-Block6	4	2	0.464153
wt_shield	wt_01-Block6	4	3	0.160982
wt_shield	wt_01-Block6	4	4	0.0757575
wt_shield	wt_01-Block6	4	5	0.0388865
wt_shield	wt_01-Block6	4	6	0.0311187
wt_shield	wt_01-Block6	4	7	0.0202901
wt_shield	wt_01-Block6	4	8	0.0253047
wt_shield	wt_01-Block6	4	9	0.0166429
wt_shield	wt_01-Block6	4	10	0.0161226
wt_shield	wt_01-Block6	4	11	0.0135874
wt_shield	wt_01-Block6	4	12	0.00939582
wt_shield	wt_01-Block6	4	13	0.0167542
wt_shield	wt_01-Block6	4	14	0.0176515
wt_shield	wt_01-Block6	4	15	0.0156163
wt_shield	wt_01-Block6	4	16	0.0112585
wt_shield	wt_01-Block6	4	17	0.00934322
wt_shield	wt_01-Block6	4	18	0.0086147
wt_shield	wt_01-Block6	4	19	0.00792998
wt_shield	wt_01-Block6	4	20	0.00609676
wt_shield	wt_01-Block6	4	21	0
wt_shield	wt_01-Block6	4	22	0.000945828
wt_shield	wt_01-Block6	4	23	0.00997319
wt_shield	wt_01-Block6	4	24	0.0077001
wt_shield	wt_01-Block6	4	25	0.00641853
wt_shield	wt_01-Block6	4	26	0.00399519
wt_shield	wt_01-Block6	4	27	0.00403152
wt_shield	wt_01-Block6	4	28	0.00761849
wt_shield	wt_01-Block6	4	29	0.0122866
wt_shield	wt_01-Block6	4	30	0.00510967
wt_shield	wt_01-Block6	4	31	0.00601687
wt_shield	wt_01-Block6	4	32	0.0106089
wt_shield	wt_01-Block6	4	33	0.00927253
wt_shield	wt_01-Block6	4	34	0.00929719
wt_shield	wt_01-Block6	4	35	0.00604843
wt_shield	wt_01-Block6	4	36	0.00785231
wt_shield	wt_01-Block6	4	37	0.00842336
wt_shield	wt_01-Block6	4	38	0.0112874
wt_shield	wt_01-Block6	4	39	0.00163021
wt_shield	wt_01-Block6	4	40	0.0122517
wt_shield	wt_01-Block6	4	41	0.0227614
wt_shield	wt_01-Block6	4	42	0.0211827
wt_shield	wt_01-Block6	4	43	0.02148
wt_shield	wt_01-Block6	4	44	0.0152947
wt_shield	wt_01-Block6	4	45	0.0143259
wt_shield	wt_01-Block6	4	46	0.0156708
wt_shield	wt_01-Block6	4	47	0.0214792
wt_shield	wt_01-Block6	4	48	0.027481
wt_shield	wt_01-Block6	4	49	0.025287
wt_shield	wt_01-Block6	4	50	0.038222
wt_shield	wt_01-Block6	5	1	1
wt_shield	wt_01-Block6	5	2	0.59339
wt_shield	wt_01-Block6	5	3	0.33701
wt_shield	wt_01-Block6	5	4	0.179054
wt_shield	wt_01-Block6	5	5	0.116046
wt_shield	wt_01-Block6	5	6	0.0728927
wt_shield	wt_01-Block6	5	7	0.0569224
wt_shield	wt_01-Block6	5	8	0.0374347
wt_shield	wt_01-Block6	5	9	0.0328412
wt_shield	wt_01-Block6	5	10	0.026299
wt_shield	wt_01-Block6	5	11	0.0262584
wt_shield	wt_01-Block6	5	12	0.0205769
wt_shield	wt_01-Block6	5	13	0.0204657
wt_shield	wt_01-Block6	5	14	0.0112812
wt_shield	wt_01-Block6	5	15	0.00994392
wt_shield	wt_01-Block6	5	16	0.00312558
wt_shield	wt_01-Block6	5	17	0.0105955
wt_shield	wt_01-Block6	5	18	0.0044072
wt_shield	wt_01-Block6	5	19	0
wt_shield	wt_01-Block6	5	20	0.000669883
wt_shield	wt_01-Block6	5	21	0.00619112
wt_shield	wt_01-Block6	5	22	0.00582148
wt_shield	wt_01-Block6	5	23	0.00581198
wt_shield	wt_01-Block6	5	24	0.00811121
wt_shield	wt_01-Block6	5	25	0.00783215
wt_shield	wt_01-Block6	5	26	0.00299584
wt_shield	wt_01-Block6	5	27	0.0111759
wt_shield	wt_01-Block6	5	28	0.00628316
wt_shield	wt_01-Block6	5	29	0.014067
wt_shield	wt_01-Block6	5	30	0.00949553
wt_shield	wt_01-Block6	5	31	0.00383798
wt_shield	wt_01-Block6	5	32	0.00550297
wt_shield	wt_01-Block6	5	33	0.0073842
wt_shield	wt_01-Block6	5	34	0.00875873
wt_shield	wt_01-Block6	5	35	0.00929391
wt_shield	wt_01-Block6	5	36	0.00993691
wt_shield	wt_01-Block6	5	37	0.0171186
wt_shield	wt_01-Block6	5	38	0.0275517
wt_shield	wt_01-Block6	5	39	0.0158313
wt_shield	wt_01-Block6	5	40	0.0222528
wt_shield	wt_01-Block6	5	41	0.0230288
wt_shield	wt_01-Block6	5	42	0.0285282
wt_shield	wt_01-Block6	5	43	0.0288216
wt_shield	wt_01-Block6	5	44	0.0315841
wt_shield	wt_01-Block6	5	45	0.0384299
wt_shield	wt_01-Block6	5	46	0.0325366
wt_shield	wt_01-Block6	5	47	0.051408
wt_shield	wt_01-Block6	5	48	0.0422714
wt_shield	wt_01-Block6	5	49	0.0385883
wt_shield	wt_01-Block6	5	50	0.0453514
wt_shield	wt_01-Block6	6	1	1
wt_shield	wt_01-Block6	6	2	0.576299
wt_shield	wt_01-Block6	6	3	0.265563
wt_shield	wt_01-Block6	6	4	0.108083
wt_shield	wt_01-Block6	6	5	0.0647306
wt_shield	wt_01-Block6	6	6	0.0637359
wt_shield	wt_01-Block6	6	7	0.0899339
wt_shield	wt_01-Block6	6	8	0.0502882
wt_shield	wt_01-Block6	6	9	0.0388489
wt_shield	wt_01-Block6	6	10	0.03461
wt_shield	wt_01-Block6	6	11	0.018848
wt_shield	wt_01-Block6	6	12	0.0187937
wt_shield	wt_01-Block6	6	13	0.0116415
wt_shield	wt_01-Block6	6	14	0.0091519
wt_shield	wt_01-Block6	6	15	0.00572865
wt_shield	wt_01-Block6	6	16	0.00646904
wt_shield	wt_01-Block6	6	17	0.0145377
wt_shield	wt_01-Block6	6	18	0
wt_shield	wt_01-Block6	6	19	0.00210063
wt_shield	wt_01-Block6	6	20	0.00605481
wt_shield	wt_01-Block6	6	21	0.00211388
wt_shield	wt_01-Block6	6	22	0.00495833
wt_shield	wt_01-Block6	6	23	0.00954946
wt_shield	wt_01-Block6	6	24	0.0109383
wt_shield	wt_01-Block6	6	25	0.0182029
wt_shield	wt_01-Block6	6	26	0.0135135
wt_shield	wt_01-Block6	6	27	0.0130796
wt_shield	wt_01-Block6	6	28	0.0124298
wt_shield	wt_01-Block6	6	29	0.0162493
wt_shield	wt_01-Block6	6	30	0.0154132
wt_shield	wt_01-Block6	6	31	0.0139764
wt_shield	wt_01-Block6	6	32	0.0108191
wt_shield	wt_01-Block6	6	33	0.0166704
wt_shield	wt_01-Block6	6	34	0.021786
wt_shield	wt_01-Block6	6	35	0.0183944
wt_shield	wt_01-Block6	6	36	0.0235255
wt_shield	wt_01-Block6	6	37	0.0233421
wt_shield	wt_01-Block6	6	38	0.0235614
wt_shield	wt_01-Block6	6	39	0.0235943
wt_shield	wt_01-Block6	6	40	0.0194554
wt_shield	wt_01-Block6	6	41	0.0151251
wt_shield	wt_01-Block6	6	42	0.0263054
wt_shield	wt_01-Block6	6	43	0.029735
wt_shield	wt_01-Block6	6	44	0.0321186
wt_shield	wt_01-Block6	6	45	0.0439222
wt_shield	wt_01-Block6	6	46	0.047136
wt_shield	wt_01-Block6	6	47	0.0519806
wt_shield	wt_01-Block6	6	48	0.0553325
wt_shield	wt_01-Block6	6	49	0.0527214
wt_shield	wt_01-Block6	6	50	0.0511369
wt_shield	wt_01-Block6	7	1	1
wt_shield	wt_01-Block6	7	2	0.620418
wt_shield	wt_01-Block6	7	3	0.320736
wt_shield	wt_01-Block6	7	4	0.184478
wt_shield	wt_01-Block6	7	5	0.112386
wt_shield	wt_01-Block6	7	6	0.0850928
wt_shield	wt_01-Block6	7	7	0.070465
wt_shield	wt_01-Block6	7	8	0.0572341
wt_shield	wt_01-Block6	7	9	0.0441668
wt_shield	wt_01-Block6	7	10	0.0311445
wt_shield	wt_01-Block6	7	11	0.0228025
wt_shield	wt_01-Block6	7	12	0.0276226
wt_shield	wt_01-Block6	7	13	0.0201137
wt_shield	wt_01-Block6	7	14	0.0245558
wt_shield	wt_01-Block6	7	15	0.0194984
wt_shield	wt_01-Block6	7	16	0.0175717
wt_shield	wt_01-Block6	7	17	0.0194923
wt_shield	wt_01-Block6	7	18	0.0197448
wt_shield	wt_01-Block6	7	19	0.00986297
wt_shield	wt_01-Block6	7	20	0.0104172
wt_shield	wt_01-Block6	7	21	0.00786811
wt_shield	wt_01-Block6	7	22	0.00656923
wt_shield	wt_01-Block6	7	23	0.00448676
wt_shield	wt_01-Block6	7	24	0.00227654
wt_shield	wt_01-Block6	7	25	0.00963665
wt_shield	wt_01-Block6	7	26	0.0006611
wt_shield	wt_01-Block6	7	27	0.00513225
wt_shield	wt_01-Block6	7	28	0.0043657
wt_shield	wt_01-Block6	7	29	0.00201007
wt_shield	wt_01-Block6	7	30	0
wt_shield	wt_01-Block6	7	31	0.0103661
wt_shield	wt_01-Block6	7	32	0.0157393
wt_shield	wt_01-Block6	7	33	0.0112355
wt_shield	wt_01-Block6	7	34	0.0154253
wt_shield	wt_01-Block6	7	35	0.00935315
wt_shield	wt_01-Block6	7	36	0.0211635
wt_shield	wt_01-Block6	7	37	0.0142001
wt_shield	wt_01-Block6	7	38	0.0271132
wt_shield	wt_01-Block6	7	39	0.0170801
wt_shield	wt_01-Block6	7	40	0.0180675
wt_shield	wt_01-Block6	7	41	0.0192788
wt_shield	wt_01-Block6	7	42	0.0222902
wt_shield	wt_01-Block6	7	43	0.0248053
wt_shield	wt_01-Block6	7	44	0.0375969
wt_shield	wt_01-Block6	7	45	0.0478846
wt_shield	wt_01-Block6	7	46	0.0420411
wt_shield	wt_01-Block6	7	47	0.0593719
wt_shield	wt_01-Block6	7	48	0.0611368
wt_shield	wt_01-Block6	7	49	0.0631213
wt_shield	wt_01-Block6	7	50	0.080982
wt_shield	wt_02-3	1	1	1
wt_shield	wt_02-3	1	2	0.740392
wt_shield	wt_02-3	1	3	0.223222
wt_shield	wt_02-3	1	4	0.0960351
wt_shield	wt_02-3	1	5	0.072689
wt_shield	wt_02-3	1	6	0.0479537
wt_shield	wt_02-3	1	7	0.0310352
wt_shield	wt_02-3	1	8	0.0406536
wt_shield	wt_02-3	1	9	0.0328259
wt_shield	wt_02-3	1	10	0.0391633
wt_shield	wt_02-3	1	11	0.0569964
wt_shield	wt_02-3	1	12	0.0934075
wt_shield	wt_02-3	1	13	0.0739043
wt_shield	wt_02-3	1	14	0.0770474
wt_shield	wt_02-3	1	15	0.0621012
wt_shield	wt_02-3	1	16	0.0519523
wt_shield	wt_02-3	1	17	0.0434791
wt_shield	wt_02-3	1	18	0.0389158
wt_shield	wt_02-3	1	19	0.0210101
wt_shield	wt_02-3	1	20	0.0113129
wt_shield	wt_02-3	1	21	0.00802874
wt_shield	wt_02-3	1	22	0.00306821
wt_shield	wt_02-3	1	23	0.0331515
wt_shield	wt_02-3	1	24	0.0225249
wt_shield	wt_02-3	1	25	0.0211205
wt_shield	wt_02-3	1	26	0
wt_shield	wt_02-3	1	27	0.00776392
wt_shield	wt_02-3	1	28	0.0119497
wt_shield	wt_02-3	1	29	0.013753
wt_shield	wt_02-3	1	30	0.010245
wt_shield	wt_02-3	1	31	0.0091936
wt_shield	wt_02-3	1	32	0.0189736
wt_shield	wt_02-3	1	33	0.0124793
wt_shield	wt_02-3	1	34	0.0562094
wt_shield	wt_02-3	1	35	0.090422
wt_shield	wt_02-3	1	36	0.0826447
wt_shield	wt_02-3	1	37	0.0678963
wt_shield	wt_02-3	1	38	0.0575489
wt_shield	wt_02-3	1	39	0.0561819
wt_shield	wt_02-3	1	40	0.0693678
wt_shield	wt_02-3	1	41	0.0926848
wt_shield	wt_02-3	1	42	0.0597281
wt_shield	wt_02-3	1	43	0.0373592
wt_shield	wt_02-3	1	44	0.0379976
wt_shield	wt_02-3	1	45	0.0470454
wt_shield	wt_02-3	1	46	0.0316066
wt_shield	wt_02-3	1	47	0.0594782
wt_shield	wt_02-3	1	48	0.0906395
wt_shield	wt_02-3	1	49	0.163355
wt_shield	wt_02-3	1	50	0.254001
wt_shield	wt_02-3	2	1	1
wt_shield	wt_02-3	2	2	0.884917
wt_shield	wt_02-3	2	3	0.530684
wt_shield	wt_02-3	2	4	0.275587
wt_shield	wt_02-3	2	5	0.158547
wt_shield	wt_02-3	2	6	0.0956109
wt_shield	wt_02-3	2	7	0.0839548
wt_shield	wt_02-3	2	8	0.110089
wt_shield	wt_02-3	2	9	0.107747
wt_shield	wt_02-3	2	10	0.0896573
wt_shield	wt_02-3	2	11	0.0702591
wt_shield	wt_02-3	2	12	0.0733448
wt_shield	wt_02-3	2	13	0.0660803
wt_shield	wt_02-3	2	14	0.0433568
wt_shield	wt_02-3	2	15	0.0262962
wt_shield	wt_02-3	2	16	0.023647
wt_shield	wt_02-3	2	17	0.023898
wt_shield	wt_02-3	2	18	0.0145095
wt_shield	wt_02-3	2	19	0.0269188
wt_shield	wt_02-3	2	20	0.0210771
wt_shield	wt_02-3	2	21	0.0415214
wt_shield	wt_02-3	2	22	0.042201
wt_shield	wt_02-3	2	23	0.0685809
wt_shield	wt_02-3	2	24	0.0623193
wt_shield	wt_02-3	2	25	0.0413612
wt_shield	wt_02-3	2	26	0.0668142
wt_shield	wt_02-3	2	27	0.0559963
wt_shield	wt_02-3	2	28	0.0508587
wt_shield	wt_02-3	2	29	0.0456857
wt_shield	wt_02-3	2	30	0.013788
wt_shield	wt_02-3	2	31	0.0107983
wt_shield	wt_02-3	2	32	0.00675802
wt_shield	wt_02-3	2	33	0.0328082
wt_shield	wt_02-3	2	34	0.0695939
wt_shield	wt_02-3	2	35	0.0440711
wt_shield	wt_02-3	2	36	0
wt_shield	wt_02-3	2	37	0.00215071
wt_shield	wt_02-3	2	38	0.0158103
wt_shield	wt_02-3	2	39	0.0230027
wt_shield	wt_02-3	2	40	0.0308927
wt_shield	wt_02-3	2	41	0.0399428
wt_shield	wt_02-3	2	42	0.0284108
wt_shield	wt_02-3	2	43	0.0743671
wt_shield	wt_02-3	2	44	0.0883334
wt_shield	wt_02-3	2	45	0.0444138
wt_shield	wt_02-3	2	46	0.0320312
wt_shield	wt_02-3	2	47	0.0344084
wt_shield	wt_02-3	2	48	0.0401622
wt_shield	wt_02-3	2	49	0.128861
wt_shield	wt_02-3	2	50	0.174426
wt_shield	wt_02-3	3	1	0.967427
wt_shield	wt_02-3	3	2	1
wt_shield	wt_02-3	3	3	0.641355
wt_shield	wt_02-3	3	4	0.323411
wt_shield	wt_02-3	3	5	0.205757
wt_shield	wt_02-3	3	6	0.196714
wt_shield	wt_02-3	3	7	0.220187
wt_shield	wt_02-3	3	8	0.157637
wt_shield	wt_02-3	3	9	0.102052
wt_shield	wt_02-3	3	10	0.0925825
wt_shield	wt_02-3	3	11	0.0384278
wt_shield	wt_02-3	3	12	0.0340326
wt_shield	wt_02-3	3	13	0.0486828
wt_shield	wt_02-3	3	14	0.0672845
wt_shield	wt_02-3	3	15	0.03926
wt_shield	wt_02-3	3	16	0.00250334
wt_shield	wt_02-3	3	17	0.00260361
wt_shield	wt_02-3	3	18	0.0268632
wt_shield	wt_02-3	3	19	0.0215389
wt_shield	wt_02-3	3	20	0.0440147
wt_shield	wt_02-3	3	21	0.0786983
wt_shield	wt_02-3	3	22	0.0584443
wt_shield	wt_02-3	3	23	0.0232829
wt_shield	wt_02-3	3	24	0.0308997
wt_shield	wt_02-3	3	25	0.027863
wt_shield	wt_02-3	3	26	0.0147505
wt_shield	wt_02-3	3	27	0.0127764
wt_shield	wt_02-3	3	28	0.0307748
wt_shield	wt_02-3	3	29	0.00568676
wt_shield	wt_02-3	3	30	0.0340589
wt_shield	wt_02-3	3	31	0.017101
wt_shield	wt_02-3	3	32	0.0094578
wt_shield	wt_02-3	3	33	0.00782561
wt_shield	wt_02-3	3	34	0.04674
wt_shield	wt_02-3	3	35	0.0562849
wt_shield	wt_02-3	3	36	0.0744062
wt_shield	wt_02-3	3	37	0.0730193
wt_shield	wt_02-3	3	38	0.0483755
wt_shield	wt_02-3	3	39	0.0343827
wt_shield	wt_02-3	3	40	0.0201188
wt_shield	wt_02-3	3	41	0.00361941
wt_shield	wt_02-3	3	42	0.0473975
wt_shield	wt_02-3	3	43	0.0322073
wt_shield	wt_02-3	3	44	0
wt_shield	wt_02-3	3	45	0.00576442
wt_shield	wt_02-3	3	46	0.0174593
wt_shield	wt_02-3	3	47	0.0584825
wt_shield	wt_02-3	3	48	0.0763445
wt_shield	wt_02-3	3	49	0.111388
wt_shield	wt_02-3	3	50	0.195349
wt_shield	wt_02-3	4	1	1
wt_shield	wt_02-3	4	2	0.304114
wt_shield	wt_02-3	4	3	0.127175
wt_shield	wt_02-3	4	4	0.0349697
wt_shield	wt_02-3	4	5	0.0126963
wt_shield	wt_02-3	4	6	0.00104947
wt_shield	wt_02-3	4	7	0.00745669
wt_shield	wt_02-3	4	8	0.0187521
wt_shield	wt_02-3	4	9	0.0634661
wt_shield	wt_02-3	4	10	0.0676149
wt_shield	wt_02-3	4	11	0.0481591
wt_shield	wt_02-3	4	12	0.0315516
wt_shield	wt_02-3	4	13	0.0414084
wt_shield	wt_02-3	4	14	0.0514028
wt_shield	wt_02-3	4	15	0.0409601
wt_shield	wt_02-3	4	16	0.0278464
wt_shield	wt_02-3	4	17	0.0120517
wt_shield	wt_02-3	4	18	0.00540866
wt_shield	wt_02-3	4	19	0.00510339
wt_shield	wt_02-3	4	20	0.0134993
wt_shield	wt_02-3	4	21	0.0123136
wt_shield	wt_02-3	4	22	0.00398716
wt_shield	wt_02-3	4	23	0.0029605
wt_shield	wt_02-3	4	24	0.0069809
wt_shield	wt_02-3	4	25	0.00884768
wt_shield	wt_02-3	4	26	0.0183819
wt_shield	wt_02-3	4	27	0.0205042
wt_shield	wt_02-3	4	28	0.0273998
wt_shield	wt_02-3	4	29	0.00879874
wt_shield	wt_02-3	4	30	0.00219742
wt_shield	wt_02-3	4	31	0.0286598
wt_shield	wt_02-3	4	32	0.0446737
wt_shield	wt_02-3	4	33	0.0507618
wt_shield	wt_02-3	4	34	0.054651
wt_shield	wt_02-3	4	35	0.0502706
wt_shield	wt_02-3	4	36	0.0519805
wt_shield	wt_02-3	4	37	0.0265297
wt_shield	wt_02-3	4	38	0.020313
wt_shield	wt_02-3	4	39	0.00971649
wt_shield	wt_02-3	4	40	0
wt_shield	wt_02-3	4	41	0.00428095
wt_shield	wt_02-3	4	42	0.0179257
wt_shield	wt_02-3	4	43	0.0191025
wt_shield	wt_02-3	4	44	0.0331443
wt_shield	wt_02-3	4	45	0.0329142
wt_shield	wt_02-3	4	46	0.0440559
wt_shield	wt_02-3	4	47	0.0428651
wt_shield	wt_02-3	4	48	0.0514662
wt_shield	wt_02-3	4	49	0.106514
wt_shield	wt_02-3	4	50	0.188364
wt_shield	wt_02-3	5	1	1
wt_shield	wt_02-3	5	2	0.554478
wt_shield	wt_02-3	5	3	0.211786
wt_shield	wt_02-3	5	4	0.0662822
wt_shield	wt_02-3	5	5	0.040242
wt_shield	wt_02-3	5	6	0.0378399
wt_shield	wt_02-3	5	7	0.0369238
wt_shield	wt_02-3	5	8	0.0426024
wt_shield	wt_02-3	5	9	0.027559
wt_shield	wt_02-3	5	10	0.0517445
wt_shield	wt_02-3	5	11	0.0928036
wt_shield	wt_02-3	5	12	0.12649
wt_shield	wt_02-3	5	13	0.0941434
wt_shield	wt_02-3	5	14	0.0752498
wt_shield	wt_02-3	5	15	0.0531148
wt_shield	wt_02-3	5	16	0.0398881
wt_shield	wt_02-3	5	17	0.0290209
wt_shield	wt_02-3	5	18	0.0233237
wt_shield	wt_02-3	5	19	0
wt_shield	wt_02-3	5	20	0.0177229
wt_shield	wt_02-3	5	21	0.0213356
wt_shield	wt_02-3	5	22	0.0382218
wt_shield	wt_02-3	5	23	0.0284899
wt_shield	wt_02-3	5	24	0.00320154
wt_shield	wt_02-3	5	25	0.00125651
wt_shield	wt_02-3	5	26	0.0121774
wt_shield	wt_02-3	5	27	0.0101292
wt_shield	wt_02-3	5	28	0.00933655
wt_shield	wt_02-3	5	29	0.0176715
wt_shield	wt_02-3	5	30	0.0280318
wt_shield	wt_02-3	5	31	0.0582205
wt_shield	wt_02-3	5	32	0.0721283
wt_shield	wt_02-3	5	33	0.101664
wt_shield	wt_02-3	5	34	0.116264
wt_shield	wt_02-3	5	35	0.0701553
wt_shield	wt_02-3	5	36	0.0556811
wt_shield	wt_02-3	5	37	0.041945
wt_shield	wt_02-3	5	38	0.0513314
wt_shield	wt_02-3	5	39	0.0493038
wt_shield	wt_02-3	5	40	0.0808126
wt_shield	wt_02-3	5	41	0.109603
wt_shield	wt_02-3	5	42	0.107257
wt_shield	wt_02-3	5	43	0.0664957
wt_shield	wt_02-3	5	44	0.0444638
wt_shield	wt_02-3	5	45	0.0663349
wt_shield	wt_02-3	5	46	0.110157
wt_shield	wt_02-3	5	47	0.136237
wt_shield	wt_02-3	5	48	0.178285
wt_shield	wt_02-3	5	49	0.221067
wt_shield	wt_02-3	5	50	0.246122
wt_shield	wt_02-3	6	1	1
wt_shield	wt_02-3	6	2	0.482814
wt_shield	wt_02-3	6	3	0.325235
wt_shield	wt_02-3	6	4	0.244351
wt_shield	wt_02-3	6	5	0.181047
wt_shield	wt_02-3	6	6	0.162432
wt_shield	wt_02-3	6	7	0.105236
wt_shield	wt_02-3	6	8	0.0938171
wt_shield	wt_02-3	6	9	0.144219
wt_shield	wt_02-3	6	10	0.139125
wt_shield	wt_02-3	6	11	0.140909
wt_shield	wt_02-3	6	12	0.155616
wt_shield	wt_02-3	6	13	0.151093
wt_shield	wt_02-3	6	14	0.115794
wt_shield	wt_02-3	6	15	0.0553953
wt_shield	wt_02-3	6	16	0.0209777
wt_shield	wt_02-3	6	17	0.0481416
wt_shield	wt_02-3	6	18	0.0759823
wt_shield	wt_02-3	6	19	0.083935
wt_shield	wt_02-3	6	20	0.0689881
wt_shield	wt_02-3	6	21	0.0695298
wt_shield	wt_02-3	6	22	0.051675
wt_shield	wt_02-3	6	23	0.0415835
wt_shield	wt_02-3	6	24	0.0337212
wt_shield	wt_02-3	6	25	0.0167467
wt_shield	wt_02-3	6	26	0.00650054
wt_shield	wt_02-3	6	27	0
wt_shield	wt_02-3	6	28	0.0432809
wt_shield	wt_02-3	6	29	0.0844777
wt_shield	wt_02-3	6	30	0.0909014
wt_shield	wt_02-3	6	31	0.0908289
wt_shield	wt_02-3	6	32	0.0814801
wt_shield	wt_02-3	6	33	0.0689657
wt_shield	wt_02-3	6	34	0.0827802
wt_shield	wt_02-3	6	35	0.102946
wt_shield	wt_02-3	6	36	0.0738715
wt_shield	wt_02-3	6	37	0.0151746
wt_shield	wt_02-3	6	38	0.0536191
wt_shield	wt_02-3	6	39	0.105927
wt_shield	wt_02-3	6	40	0.127611
wt_shield	wt_02-3	6	41	0.0964854
wt_shield	wt_02-3	6	42	0.0854164
wt_shield	wt_02-3	6	43	0.0748796
wt_shield	wt_02-3	6	44	0.0819791
wt_shield	wt_02-3	6	45	0.0698311
wt_shield	wt_02-3	6	46	0.0653908
wt_shield	wt_02-3	6	47	0.0849489
wt_shield	wt_02-3	6	48	0.114692
wt_shield	wt_02-3	6	49	0.135503
wt_shield	wt_02-3	6	50	0.13839
wt_shield	wt_02-3	7	1	1
wt_shield	wt_02-3	7	2	0.659204
wt_shield	wt_02-3	7	3	0.237415
wt_shield	wt_02-3	7	4	0.106056
wt_shield	wt_02-3	7	5	0.0831982
wt_shield	wt_02-3	7	6	0.0777095
wt_shield	wt_02-3	7	7	0.135865
wt_shield	wt_02-3	7	8	0.179563
wt_shield	wt_02-3	7	9	0.163067
wt_shield	wt_02-3	7	10	0.0886023
wt_shield	wt_02-3	7	11	0.0604874
wt_shield	wt_02-3	7	12	0.0403572
wt_shield	wt_02-3	7	13	0.0190553
wt_shield	wt_02-3	7	14	0.0173228
wt_shield	wt_02-3	7	15	0.0190124
wt_shield	wt_02-3	7	16	0.0198389
wt_shield	wt_02-3	7	17	0
wt_shield	wt_02-3	7	18	0.0163173
wt_shield	wt_02-3	7	19	0.0479598
wt_shield	wt_02-3	7	20	0.0445785
wt_shield	wt_02-3	7	21	0.0450059
wt_shield	wt_02-3	7	22	0.0528052
wt_shield	wt_02-3	7	23	0.0575449
wt_shield	wt_02-3	7	24	0.0698577
wt_shield	wt_02-3	7	25	0.0599868
wt_shield	wt_02-3	7	26	0.0354651
wt_shield	wt_02-3	7	27	0.0231497
wt_shield	wt_02-3	7	28	0.0362801
wt_shield	wt_02-3	7	29	0.0295804
wt_shield	wt_02-3	7	30	0.0141215
wt_shield	wt_02-3	7	31	0.0227185
wt_shield	wt_02-3	7	32	0.033694
wt_shield	wt_02-3	7	33	0.0350255
wt_shield	wt_02-3	7	34	0.0528304
wt_shield	wt_02-3	7	35	0.0716678
wt_shield	wt_02-3	7	36	0.0818866
wt_shield	wt_02-3	7	37	0.0592051
wt_shield	wt_02-3	7	38	0.0852807
wt_shield	wt_02-3	7	39	0.0997156
wt_shield	wt_02-3	7	40	0.056956
wt_shield	wt_02-3	7	41	0.0300628
wt_shield	wt_02-3	7	42	0.029137
wt_shield	wt_02-3	7	43	0.0533992
wt_shield	wt_02-3	7	44	0.0506734
wt_shield	wt_02-3	7	45	0.0438429
wt_shield	wt_02-3	7	46	0.0808389
wt_shield	wt_02-3	7	47	0.113942
wt_shield	wt_02-3	7	48	0.165283
wt_shield	wt_02-3	7	49	0.1974
wt_shield	wt_02-3	7	50	0.269931
wt_shield	wt_03-3	1	1	1
wt_shield	wt_03-3	1	2	0.50139
wt_shield	wt_03-3	1	3	0.186527
wt_shield	wt_03-3	1	4	0.0799084
wt_shield	wt_03-3	1	5	0.0515794
wt_shield	wt_03-3	1	6	0.0406421
wt_shield	wt_03-3	1	7	0.0370476
wt_shield	wt_03-3	1	8	0.0347459
wt_shield	wt_03-3	1	9	0.0337171
wt_shield	wt_03-3	1	10	0.0359768
wt_shield	wt_03-3	1	11	0.0333433
wt_shield	wt_03-3	1	12	0.0297195
wt_shield	wt_03-3	1	13	0.0227043
wt_shield	wt_03-3	1	14	0.0390591
wt_shield	wt_03-3	1	15	0.0348492
wt_shield	wt_03-3	1	16	0.0224723
wt_shield	wt_03-3	1	17	0.0134652
wt_shield	wt_03-3	1	18	0.00584248
wt_shield	wt_03-3	1	19	0
wt_shield	wt_03-3	1	20	0.00260617
wt_shield	wt_03-3	1	21	0.00079882
wt_shield	wt_03-3	1	22	0.0124463
wt_shield	wt_03-3	1	23	0.0140227
wt_shield	wt_03-3	1	24	0.026858
wt_shield	wt_03-3	1	25	0.01939
wt_shield	wt_03-3	1	26	0.00748825
wt_shield	wt_03-3	1	27	0.00850235
wt_shield	wt_03-3	1	28	0.00388013
wt_shield	wt_03-3	1	29	0.0121905
wt_shield	wt_03-3	1	30	0.0166937
wt_shield	wt_03-3	1	31	0.0228305
wt_shield	wt_03-3	1	32	0.0288695
wt_shield	wt_03-3	1	33	0.0351628
wt_shield	wt_03-3	1	34	0.0286886
wt_shield	wt_03-3	1	35	0.0154471
wt_shield	wt_03-3	1	36	0.00511458
wt_shield	wt_03-3	1	37	0.0156882
wt_shield	wt_03-3	1	38	0.00966132
wt_shield	wt_03-3	1	39	0.0236698
wt_shield	wt_03-3	1	40	0.0154537
wt_shield	wt_03-3	1	41	0.00934828
wt_shield	wt_03-3	1	42	0.0115877
wt_shield	wt_03-3	1	43	0.0102626
wt_shield	wt_03-3	1	44	0.00192082
wt_shield	wt_03-3	1	45	0.00135197
wt_shield	wt_03-3	1	46	0.0081584
wt_shield	wt_03-3	1	47	0.0150515
wt_shield	wt_03-3	1	48	0.0473994
wt_shield	wt_03-3	1	49	0.083014
wt_shield	wt_03-3	1	50	0.0939903
wt_shield	wt_03-3	2	1	1
wt_shield	wt_03-3	2	2	0.782476
wt_shield	wt_03-3	2	3	0.346735
wt_shield	wt_03-3	2	4	0.182037
wt_shield	wt_03-3	2	5	0.101205
wt_shield	wt_03-3	2	6	0.0590795
wt_shield	wt_03-3	2	7	0.0622921
wt_shield	wt_03-3	2	8	0.0815873
wt_shield	wt_03-3	2	9	0.0872197
wt_shield	wt_03-3	2	10	0.0610592
wt_shield	wt_03-3	2	11	0.0409903
wt_shield	wt_03-3	2	12	0.0514526
wt_shield	wt_03-3	2	13	0.0460388
wt_shield	wt_03-3	2	14	0.0511706
wt_shield	wt_03-3	2	15	0.0434473
wt_shield	wt_03-3	2	16	0.0333141
wt_shield	wt_03-3	2	17	0.0535093
wt_shield	wt_03-3	2	18	0.0635813
wt_shield	wt_03-3	2	19	0.060453
wt_shield	wt_03-3	2	20	0.0384291
wt_shield	wt_03-3	2	21	0.0342482
wt_shield	wt_03-3	2	22	0.0266322
wt_shield	wt_03-3	2	23	0.0606577
wt_shield	wt_03-3	2	24	0.0726951
wt_shield	wt_03-3	2	25	0.0820157
wt_shield	wt_03-3	2	26	0.0799439
wt_shield	wt_03-3	2	27	0.0623613
wt_shield	wt_03-3	2	28	0.0799971
wt_shield	wt_03-3	2	29	0.103828
wt_shield	wt_03-3	2	30	0.0554007
wt_shield	wt_03-3	2	31	0.0458221
wt_shield	wt_03-3	2	32	0.0383647
wt_shield	wt_03-3	2	33	0.0453004
wt_shield	wt_03-3	2	34	0.0275553
wt_shield	wt_03-3	2	35	0.0138825
wt_shield	wt_03-3	2	36	0.028068
wt_shield	wt_03-3	2	37	0.0148175
wt_shield	wt_03-3	2	38	0
wt_shield	wt_03-3	2	39	0.0150844
wt_shield	wt_03-3	2	40	0.0150549
wt_shield	wt_03-3	2	41	0.0214071
wt_shield	wt_03-3	2	42	0.0343275
wt_shield	wt_03-3	2	43	0.0374206
wt_shield	wt_03-3	2	44	0.0379272
wt_shield	wt_03-3	2	45	0.0210038
wt_shield	wt_03-3	2	46	0.0129524
wt_shield	wt_03-3	2	47	0.0373263
wt_shield	wt_03-3	2	48	0.0569275
wt_shield	wt_03-3	2	49	0.0751351
wt_shield	wt_03-3	2	50	0.0690976
wt_shield	wt_03-3	3	1	1
wt_shield	wt_03-3	3	2	0.748379
wt_shield	wt_03-3	3	3	0.49354
wt_shield	wt_03-3	3	4	0.25625
wt_shield	wt_03-3	3	5	0.122341
wt_shield	wt_03-3	3	6	0.0598755
wt_shield	wt_03-3	3	7	0.0656116
wt_shield	wt_03-3	3	8	0.0641813
wt_shield	wt_03-3	3	9	0.068808
wt_shield	wt_03-3	3	10	0.0609216
wt_shield	wt_03-3	3	11	0.0621959
wt_shield	wt_03-3	3	12	0.0595241
wt_shield	wt_03-3	3	13	0.0447041
wt_shield	wt_03-3	3	14	0.0314971
wt_shield	wt_03-3	3	15	0.0122146
wt_shield	wt_03-3	3	16	0.0161877
wt_shield	wt_03-3	3	17	0.00528203
wt_shield	wt_03-3	3	18	0.00633449
wt_shield	wt_03-3	3	19	0.0136173
wt_shield	wt_03-3	3	20	0.0230213
wt_shield	wt_03-3	3	21	0.0255454
wt_shield	wt_03-3	3	22	0.0117722
wt_shield	wt_03-3	3	23	0.00884516
wt_shield	wt_03-3	3	24	0.0282978
wt_shield	wt_03-3	3	25	0.0215216
wt_shield	wt_03-3	3	26	0.0276323
wt_shield	wt_03-3	3	27	0.0336556
wt_shield	wt_03-3	3	28	0.0307331
wt_shield	wt_03-3	3	29	0.0524241
wt_shield	wt_03-3	3	30	0.0764474
wt_shield	wt_03-3	3	31	0.0778434
wt_shield	wt_03-3	3	32	0.0596897
wt_shield	wt_03-3	3	33	0.044084
wt_shield	wt_03-3	3	34	0.0595703
wt_shield	wt_03-3	3	35	0.12881
wt_shield	wt_03-3	3	36	0.199229
wt_shield	wt_03-3	3	37	0.153162
wt_shield	wt_03-3	3	38	0.118562
wt_shield	wt_03-3	3	39	0.0406624
wt_shield	wt_03-3	3	40	0.00200704
wt_shield	wt_03-3	3	41	0
wt_shield	wt_03-3	3	42	0.00314561
wt_shield	wt_03-3	3	43	0.00298893
wt_shield	wt_03-3	3	44	0.000481988
wt_shield	wt_03-3	3	45	0.00784985
wt_shield	wt_03-3	3	46	0.0103463
wt_shield	wt_03-3	3	47	0.0129965
wt_shield	wt_03-3	3	48	0.0220513
wt_shield	wt_03-3	3	49	0.067168
wt_shield	wt_03-3	3	50	0.1497
wt_shield	wt_03-3	4	1	1
wt_shield	wt_03-3	4	2	0.721179
wt_shield	wt_03-3	4	3	0.379252
wt_shield	wt_03-3	4	4	0.232911
wt_shield	wt_03-3	4	5	0.166167
wt_shield	wt_03-3	4	6	0.193633
wt_shield	wt_03-3	4	7	0.17879
wt_shield	wt_03-3	4	8	0.117101
wt_shield	wt_03-3	4	9	0.10464
wt_shield	wt_03-3	4	10	0.102721
wt_shield	wt_03-3	4	11	0.104511
wt_shield	wt_03-3	4	12	0.0968356
wt_shield	wt_03-3	4	13	0.0704915
wt_shield	wt_03-3	4	14	0.0226725
wt_shield	wt_03-3	4	15	0
wt_shield	wt_03-3	4	16	0.0309292
wt_shield	wt_03-3	4	17	0.0275341
wt_shield	wt_03-3	4	18	0.0373891
wt_shield	wt_03-3	4	19	0.064511
wt_shield	wt_03-3	4	20	0.0515979
wt_shield	wt_03-3	4	21	0.0513935
wt_shield	wt_03-3	4	22	0.0312993
wt_shield	wt_03-3	4	23	0.0173698
wt_shield	wt_03-3	4	24	0.0333395
wt_shield	wt_03-3	4	25	0.0655376
wt_shield	wt_03-3	4	26	0.115178
wt_shield	wt_03-3	4	27	0.107407
wt_shield	wt_03-3	4	28	0.0932796
wt_shield	wt_03-3	4	29	0.0807278
wt_shield	wt_03-3	4	30	0.0960931
wt_shield	wt_03-3	4	31	0.120227
wt_shield	wt_03-3	4	32	0.114811
wt_shield	wt_03-3	4	33	0.0822453
wt_shield	wt_03-3	4	34	0.0719551
wt_shield	wt_03-3	4	35	0.0636436
wt_shield	wt_03-3	4	36	0.0700805
wt_shield	wt_03-3	4	37	0.0762953
wt_shield	wt_03-3	4	38	0.0943795
wt_shield	wt_03-3	4	39	0.0914876
wt_shield	wt_03-3	4	40	0.0698489
wt_shield	wt_03-3	4	41	0.067599
wt_shield	wt_03-3	4	42	0.100644
wt_shield	wt_03-3	4	43	0.0572275
wt_shield	wt_03-3	4	44	0.0426317
wt_shield	wt_03-3	4	45	0.0662409
wt_shield	wt_03-3	4	46	0.0822191
wt_shield	wt_03-3	4	47	0.0500961
wt_shield	wt_03-3	4	48	0.0730742
wt_shield	wt_03-3	4	49	0.0807157
wt_shield	wt_03-3	4	50	0.138039
wt_shield	wt_03-3	5	1	1
wt_shield	wt_03-3	5	2	0.36839
wt_shield	wt_03-3	5	3	0.101889
wt_shield	wt_03-3	5	4	0.0353038
wt_shield	wt_03-3	5	5	0.0152664
wt_shield	wt_03-3	5	6	0.00929415
wt_shield	wt_03-3	5	7	0.0087334
wt_shield	wt_03-3	5	8	0.021864
wt_shield	wt_03-3	5	9	0.0254489
wt_shield	wt_03-3	5	10	0.020575
wt_shield	wt_03-3	5	11	0.0139515
wt_shield	wt_03-3	5	12	0.0207466
wt_shield	wt_03-3	5	13	0.0218119
wt_shield	wt_03-3	5	14	0.0245705
wt_shield	wt_03-3	5	15	0.0192981
wt_shield	wt_03-3	5	16	0.0124492
wt_shield	wt_03-3	5	17	0.0182296
wt_shield	wt_03-3	5	18	0.0164014
wt_shield	wt_03-3	5	19	0.0172794
wt_shield	wt_03-3	5	20	0.0163414
wt_shield	wt_03-3	5	21	0.0159808
wt_shield	wt_03-3	5	22	0.00608194
wt_shield	wt_03-3	5	23	0
wt_shield	wt_03-3	5	24	0.00339995
wt_shield	wt_03-3	5	25	0.00748948
wt_shield	wt_03-3	5	26	0.00969235
wt_shield	wt_03-3	5	27	0.00955252
wt_shield	wt_03-3	5	28	0.0115447
wt_shield	wt_03-3	5	29	0.00474467
wt_shield	wt_03-3	5	30	0.0121199
wt_shield	wt_03-3	5	31	0.0185645
wt_shield	wt_03-3	5	32	0.017042
wt_shield	wt_03-3	5	33	0.0192718
wt_shield	wt_03-3	5	34	0.0144833
wt_shield	wt_03-3	5	35	0.0227509
wt_shield	wt_03-3	5	36	0.0289191
wt_shield	wt_03-3	5	37	0.0222654
wt_shield	wt_03-3	5	38	0.020733
wt_shield	wt_03-3	5	39	0.0122431
wt_shield	wt_03-3	5	40	0.0099571
wt_shield	wt_03-3	5	41	0.020756
wt_shield	wt_03-3	5	42	0.0295118
wt_shield	wt_03-3	5	43	0.0237855
wt_shield	wt_03-3	5	44	0.0165824
wt_shield	wt_03-3	5	45	0.0213471
wt_shield	wt_03-3	5	46	0.0142748
wt_shield	wt_03-3	5	47	0.0248012
[truncated: 4,553 more rows]

## Sheet: ExtendedDataFigure_7b
Panel_b
E-cadherin, uncoupled solidification (explants & wt shield margin + Mannitol)
condition_stage	sample_id	cell_id_persample	cell_axis_bin	normalized_intensity
explant_shield	explant_01-Block12	1	1	0.938949
explant_shield	explant_01-Block12	1	2	1
explant_shield	explant_01-Block12	1	3	0.910811
explant_shield	explant_01-Block12	1	4	0.68403
explant_shield	explant_01-Block12	1	5	0.504944
explant_shield	explant_01-Block12	1	6	0.44657
explant_shield	explant_01-Block12	1	7	0.292453
explant_shield	explant_01-Block12	1	8	0.136621
explant_shield	explant_01-Block12	1	9	0.13143
explant_shield	explant_01-Block12	1	10	0.0868843
explant_shield	explant_01-Block12	1	11	0.0870753
explant_shield	explant_01-Block12	1	12	0.10895
explant_shield	explant_01-Block12	1	13	0.0972368
explant_shield	explant_01-Block12	1	14	0.0741691
explant_shield	explant_01-Block12	1	15	0.0809639
explant_shield	explant_01-Block12	1	16	0.0644497
explant_shield	explant_01-Block12	1	17	0.113965
explant_shield	explant_01-Block12	1	18	0.149296
explant_shield	explant_01-Block12	1	19	0.155821
explant_shield	explant_01-Block12	1	20	0.0814398
explant_shield	explant_01-Block12	1	21	0.0614495
explant_shield	explant_01-Block12	1	22	0.06103
explant_shield	explant_01-Block12	1	23	0.0762936
explant_shield	explant_01-Block12	1	24	0.0743193
explant_shield	explant_01-Block12	1	25	0.0725928
explant_shield	explant_01-Block12	1	26	0.025585
explant_shield	explant_01-Block12	1	27	0.0660957
explant_shield	explant_01-Block12	1	28	0.056681
explant_shield	explant_01-Block12	1	29	0
explant_shield	explant_01-Block12	1	30	0.0234497
explant_shield	explant_01-Block12	1	31	0.0325854
explant_shield	explant_01-Block12	1	32	0.00688447
explant_shield	explant_01-Block12	1	33	0.0294768
explant_shield	explant_01-Block12	1	34	0.0478458
explant_shield	explant_01-Block12	1	35	0.00610546
explant_shield	explant_01-Block12	1	36	0.0460678
explant_shield	explant_01-Block12	1	37	0.0614045
explant_shield	explant_01-Block12	1	38	0.0429636
explant_shield	explant_01-Block12	1	39	0.0724608
explant_shield	explant_01-Block12	1	40	0.0906967
explant_shield	explant_01-Block12	1	41	0.182951
explant_shield	explant_01-Block12	1	42	0.288096
explant_shield	explant_01-Block12	1	43	0.376086
explant_shield	explant_01-Block12	1	44	0.41832
explant_shield	explant_01-Block12	1	45	0.474321
explant_shield	explant_01-Block12	1	46	0.427247
explant_shield	explant_01-Block12	1	47	0.403548
explant_shield	explant_01-Block12	1	48	0.383138
explant_shield	explant_01-Block12	1	49	0.333431
explant_shield	explant_01-Block12	1	50	0.322088
explant_shield	explant_01-Block12	2	1	1
explant_shield	explant_01-Block12	2	2	0.399838
explant_shield	explant_01-Block12	2	3	0.124943
explant_shield	explant_01-Block12	2	4	0.0720724
explant_shield	explant_01-Block12	2	5	0.0515785
explant_shield	explant_01-Block12	2	6	0.0555163
explant_shield	explant_01-Block12	2	7	0.0524856
explant_shield	explant_01-Block12	2	8	0.0404906
explant_shield	explant_01-Block12	2	9	0.024084
explant_shield	explant_01-Block12	2	10	0.0233225
explant_shield	explant_01-Block12	2	11	0.0427201
explant_shield	explant_01-Block12	2	12	0.0370253
explant_shield	explant_01-Block12	2	13	0.020823
explant_shield	explant_01-Block12	2	14	0.0141213
explant_shield	explant_01-Block12	2	15	0.0351424
explant_shield	explant_01-Block12	2	16	0.0172788
explant_shield	explant_01-Block12	2	17	0.027992
explant_shield	explant_01-Block12	2	18	0.0189264
explant_shield	explant_01-Block12	2	19	0.018181
explant_shield	explant_01-Block12	2	20	0.0351966
explant_shield	explant_01-Block12	2	21	0.0282558
explant_shield	explant_01-Block12	2	22	0.0318428
explant_shield	explant_01-Block12	2	23	0.0318787
explant_shield	explant_01-Block12	2	24	0.0268354
explant_shield	explant_01-Block12	2	25	0.0213585
explant_shield	explant_01-Block12	2	26	0.0199356
explant_shield	explant_01-Block12	2	27	0.0104274
explant_shield	explant_01-Block12	2	28	0.00915793
explant_shield	explant_01-Block12	2	29	0.0221388
explant_shield	explant_01-Block12	2	30	0.00601978
explant_shield	explant_01-Block12	2	31	0.015431
explant_shield	explant_01-Block12	2	32	0
explant_shield	explant_01-Block12	2	33	0.00647248
explant_shield	explant_01-Block12	2	34	0.0175404
explant_shield	explant_01-Block12	2	35	0.0136237
explant_shield	explant_01-Block12	2	36	0.00922535
explant_shield	explant_01-Block12	2	37	0.0253146
explant_shield	explant_01-Block12	2	38	0.0216751
explant_shield	explant_01-Block12	2	39	0.0312388
explant_shield	explant_01-Block12	2	40	0.0302706
explant_shield	explant_01-Block12	2	41	0.034515
explant_shield	explant_01-Block12	2	42	0.0364753
explant_shield	explant_01-Block12	2	43	0.0271491
explant_shield	explant_01-Block12	2	44	0.0297209
explant_shield	explant_01-Block12	2	45	0.0366075
explant_shield	explant_01-Block12	2	46	0.0273763
explant_shield	explant_01-Block12	2	47	0.030212
explant_shield	explant_01-Block12	2	48	0.0478308
explant_shield	explant_01-Block12	2	49	0.0451894
explant_shield	explant_01-Block12	2	50	0.0802533
explant_shield	explant_01-Block12	3	1	1
explant_shield	explant_01-Block12	3	2	0.753779
explant_shield	explant_01-Block12	3	3	0.422734
explant_shield	explant_01-Block12	3	4	0.217428
explant_shield	explant_01-Block12	3	5	0.138753
explant_shield	explant_01-Block12	3	6	0.112742
explant_shield	explant_01-Block12	3	7	0.0879473
explant_shield	explant_01-Block12	3	8	0.0890904
explant_shield	explant_01-Block12	3	9	0.0727795
explant_shield	explant_01-Block12	3	10	0.0397983
explant_shield	explant_01-Block12	3	11	0.0325526
explant_shield	explant_01-Block12	3	12	0.0451961
explant_shield	explant_01-Block12	3	13	0.0438065
explant_shield	explant_01-Block12	3	14	0.0357801
explant_shield	explant_01-Block12	3	15	0.0568612
explant_shield	explant_01-Block12	3	16	0.0589677
explant_shield	explant_01-Block12	3	17	0.066346
explant_shield	explant_01-Block12	3	18	0.0549321
explant_shield	explant_01-Block12	3	19	0.0903494
explant_shield	explant_01-Block12	3	20	0.0555048
explant_shield	explant_01-Block12	3	21	0.0636464
explant_shield	explant_01-Block12	3	22	0.0832207
explant_shield	explant_01-Block12	3	23	0.065031
explant_shield	explant_01-Block12	3	24	0.0730662
explant_shield	explant_01-Block12	3	25	0.0498087
explant_shield	explant_01-Block12	3	26	0.0314628
explant_shield	explant_01-Block12	3	27	0.026589
explant_shield	explant_01-Block12	3	28	0.011766
explant_shield	explant_01-Block12	3	29	0.0252709
explant_shield	explant_01-Block12	3	30	0.00374345
explant_shield	explant_01-Block12	3	31	0.0132371
explant_shield	explant_01-Block12	3	32	0.00149089
explant_shield	explant_01-Block12	3	33	0.02092
explant_shield	explant_01-Block12	3	34	0.00580472
explant_shield	explant_01-Block12	3	35	0.0121045
explant_shield	explant_01-Block12	3	36	0.0150399
explant_shield	explant_01-Block12	3	37	0
explant_shield	explant_01-Block12	3	38	0.00519878
explant_shield	explant_01-Block12	3	39	0.00657103
explant_shield	explant_01-Block12	3	40	0.0143049
explant_shield	explant_01-Block12	3	41	0.019487
explant_shield	explant_01-Block12	3	42	0.0447293
explant_shield	explant_01-Block12	3	43	0.0394818
explant_shield	explant_01-Block12	3	44	0.0579985
explant_shield	explant_01-Block12	3	45	0.05774
explant_shield	explant_01-Block12	3	46	0.0999432
explant_shield	explant_01-Block12	3	47	0.0626184
explant_shield	explant_01-Block12	3	48	0.0876377
explant_shield	explant_01-Block12	3	49	0.0402029
explant_shield	explant_01-Block12	3	50	0.0262003
explant_shield	explant_01-Block14	1	1	1
explant_shield	explant_01-Block14	1	2	0.660721
explant_shield	explant_01-Block14	1	3	0.137548
explant_shield	explant_01-Block14	1	4	0.0535182
explant_shield	explant_01-Block14	1	5	0.0365803
explant_shield	explant_01-Block14	1	6	0.0523929
explant_shield	explant_01-Block14	1	7	0.0390599
explant_shield	explant_01-Block14	1	8	0.0473791
explant_shield	explant_01-Block14	1	9	0.039905
explant_shield	explant_01-Block14	1	10	0.0252125
explant_shield	explant_01-Block14	1	11	0.0381984
explant_shield	explant_01-Block14	1	12	0.0340537
explant_shield	explant_01-Block14	1	13	0.0315438
explant_shield	explant_01-Block14	1	14	0.0316967
explant_shield	explant_01-Block14	1	15	0.0275679
explant_shield	explant_01-Block14	1	16	0.0437894
explant_shield	explant_01-Block14	1	17	0.031519
explant_shield	explant_01-Block14	1	18	0.0492296
explant_shield	explant_01-Block14	1	19	0.0397736
explant_shield	explant_01-Block14	1	20	0.0382369
explant_shield	explant_01-Block14	1	21	0.036484
explant_shield	explant_01-Block14	1	22	0.0238274
explant_shield	explant_01-Block14	1	23	0.0300692
explant_shield	explant_01-Block14	1	24	0.0346943
explant_shield	explant_01-Block14	1	25	0.0361894
explant_shield	explant_01-Block14	1	26	0.0251111
explant_shield	explant_01-Block14	1	27	0.0215547
explant_shield	explant_01-Block14	1	28	0.0149931
explant_shield	explant_01-Block14	1	29	0.0129049
explant_shield	explant_01-Block14	1	30	0
explant_shield	explant_01-Block14	1	31	0.0244714
explant_shield	explant_01-Block14	1	32	0.0299511
explant_shield	explant_01-Block14	1	33	0.0139531
explant_shield	explant_01-Block14	1	34	0.00894181
explant_shield	explant_01-Block14	1	35	0.0168466
explant_shield	explant_01-Block14	1	36	0.0128475
explant_shield	explant_01-Block14	1	37	0.0190637
explant_shield	explant_01-Block14	1	38	0.0262748
explant_shield	explant_01-Block14	1	39	0.0168672
explant_shield	explant_01-Block14	1	40	0.0235911
explant_shield	explant_01-Block14	1	41	0.0175518
explant_shield	explant_01-Block14	1	42	0.0280029
explant_shield	explant_01-Block14	1	43	0.0771555
explant_shield	explant_01-Block14	1	44	0.0958475
explant_shield	explant_01-Block14	1	45	0.109556
explant_shield	explant_01-Block14	1	46	0.156911
explant_shield	explant_01-Block14	1	47	0.182541
explant_shield	explant_01-Block14	1	48	0.244397
explant_shield	explant_01-Block14	1	49	0.303655
explant_shield	explant_01-Block14	1	50	0.273347
explant_shield	explant_01-Block14	2	1	1
explant_shield	explant_01-Block14	2	2	0.810162
explant_shield	explant_01-Block14	2	3	0.479554
explant_shield	explant_01-Block14	2	4	0.387271
explant_shield	explant_01-Block14	2	5	0.258533
explant_shield	explant_01-Block14	2	6	0.138056
explant_shield	explant_01-Block14	2	7	0.129133
explant_shield	explant_01-Block14	2	8	0.137845
explant_shield	explant_01-Block14	2	9	0.1149
explant_shield	explant_01-Block14	2	10	0.0925512
explant_shield	explant_01-Block14	2	11	0.0757645
explant_shield	explant_01-Block14	2	12	0.0756966
explant_shield	explant_01-Block14	2	13	0.0732957
explant_shield	explant_01-Block14	2	14	0.0743751
explant_shield	explant_01-Block14	2	15	0.097813
explant_shield	explant_01-Block14	2	16	0.08713
explant_shield	explant_01-Block14	2	17	0.123823
explant_shield	explant_01-Block14	2	18	0.0776213
explant_shield	explant_01-Block14	2	19	0.114773
explant_shield	explant_01-Block14	2	20	0.120339
explant_shield	explant_01-Block14	2	21	0.136909
explant_shield	explant_01-Block14	2	22	0.125282
explant_shield	explant_01-Block14	2	23	0.100819
explant_shield	explant_01-Block14	2	24	0.0687804
explant_shield	explant_01-Block14	2	25	0.0442086
explant_shield	explant_01-Block14	2	26	0.0240634
explant_shield	explant_01-Block14	2	27	0.0440391
explant_shield	explant_01-Block14	2	28	0.0122344
explant_shield	explant_01-Block14	2	29	0
explant_shield	explant_01-Block14	2	30	0.0206053
explant_shield	explant_01-Block14	2	31	0.021647
explant_shield	explant_01-Block14	2	32	0.0333078
explant_shield	explant_01-Block14	2	33	0.0399173
explant_shield	explant_01-Block14	2	34	0.00712801
explant_shield	explant_01-Block14	2	35	0.00211641
explant_shield	explant_01-Block14	2	36	0.0219187
explant_shield	explant_01-Block14	2	37	0.0184344
explant_shield	explant_01-Block14	2	38	0.0104509
explant_shield	explant_01-Block14	2	39	0.0491113
explant_shield	explant_01-Block14	2	40	0.0326985
explant_shield	explant_01-Block14	2	41	0.0349333
explant_shield	explant_01-Block14	2	42	0.0398265
explant_shield	explant_01-Block14	2	43	0.0809664
explant_shield	explant_01-Block14	2	44	0.0818783
explant_shield	explant_01-Block14	2	45	0.0872168
explant_shield	explant_01-Block14	2	46	0.10909
explant_shield	explant_01-Block14	2	47	0.168383
explant_shield	explant_01-Block14	2	48	0.223872
explant_shield	explant_01-Block14	2	49	0.293707
explant_shield	explant_01-Block14	2	50	0.210887
explant_shield	explant_01-Block14	3	1	1
explant_shield	explant_01-Block14	3	2	0.893341
explant_shield	explant_01-Block14	3	3	0.472521
explant_shield	explant_01-Block14	3	4	0.237961
explant_shield	explant_01-Block14	3	5	0.157747
explant_shield	explant_01-Block14	3	6	0.103313
explant_shield	explant_01-Block14	3	7	0.0754033
explant_shield	explant_01-Block14	3	8	0.0546043
explant_shield	explant_01-Block14	3	9	0.0555143
explant_shield	explant_01-Block14	3	10	0.0326137
explant_shield	explant_01-Block14	3	11	0.0296132
explant_shield	explant_01-Block14	3	12	0.0281937
explant_shield	explant_01-Block14	3	13	0.0204267
explant_shield	explant_01-Block14	3	14	0.0190685
explant_shield	explant_01-Block14	3	15	0.0218437
explant_shield	explant_01-Block14	3	16	0.0205235
explant_shield	explant_01-Block14	3	17	0.0111472
explant_shield	explant_01-Block14	3	18	0.0131679
explant_shield	explant_01-Block14	3	19	0.0167208
explant_shield	explant_01-Block14	3	20	0.00951099
explant_shield	explant_01-Block14	3	21	0.0370912
explant_shield	explant_01-Block14	3	22	0.0207659
explant_shield	explant_01-Block14	3	23	0.00998495
explant_shield	explant_01-Block14	3	24	0.00781356
explant_shield	explant_01-Block14	3	25	0.0184292
explant_shield	explant_01-Block14	3	26	0.0345462
explant_shield	explant_01-Block14	3	27	0.010356
explant_shield	explant_01-Block14	3	28	0
explant_shield	explant_01-Block14	3	29	0.0182994
explant_shield	explant_01-Block14	3	30	0.0234995
explant_shield	explant_01-Block14	3	31	0.0178769
explant_shield	explant_01-Block14	3	32	0.0352884
explant_shield	explant_01-Block14	3	33	0.0244572
explant_shield	explant_01-Block14	3	34	0.0142555
explant_shield	explant_01-Block14	3	35	0.0148041
explant_shield	explant_01-Block14	3	36	0.0231835
explant_shield	explant_01-Block14	3	37	0.0217286
explant_shield	explant_01-Block14	3	38	0.0158892
explant_shield	explant_01-Block14	3	39	0.0236256
explant_shield	explant_01-Block14	3	40	0.00808055
explant_shield	explant_01-Block14	3	41	0.0320344
explant_shield	explant_01-Block14	3	42	0.0476921
explant_shield	explant_01-Block14	3	43	0.0935545
explant_shield	explant_01-Block14	3	44	0.103167
explant_shield	explant_01-Block14	3	45	0.156598
explant_shield	explant_01-Block14	3	46	0.116623
explant_shield	explant_01-Block14	3	47	0.133923
explant_shield	explant_01-Block14	3	48	0.122151
explant_shield	explant_01-Block14	3	49	0.135846
explant_shield	explant_01-Block14	3	50	0.124961
explant_shield	explant_01-Block5-5b	1	1	0.956011
explant_shield	explant_01-Block5-5b	1	2	1
explant_shield	explant_01-Block5-5b	1	3	0.619139
explant_shield	explant_01-Block5-5b	1	4	0.326432
explant_shield	explant_01-Block5-5b	1	5	0.248918
explant_shield	explant_01-Block5-5b	1	6	0.129326
explant_shield	explant_01-Block5-5b	1	7	0.0761046
explant_shield	explant_01-Block5-5b	1	8	0.0454941
explant_shield	explant_01-Block5-5b	1	9	0.0372314
explant_shield	explant_01-Block5-5b	1	10	0.0389766
explant_shield	explant_01-Block5-5b	1	11	0.0436734
explant_shield	explant_01-Block5-5b	1	12	0.0350873
explant_shield	explant_01-Block5-5b	1	13	0.022628
explant_shield	explant_01-Block5-5b	1	14	0.0452969
explant_shield	explant_01-Block5-5b	1	15	0.0278637
explant_shield	explant_01-Block5-5b	1	16	0.0374987
explant_shield	explant_01-Block5-5b	1	17	0.037392
explant_shield	explant_01-Block5-5b	1	18	0.0218141
explant_shield	explant_01-Block5-5b	1	19	0.0319514
explant_shield	explant_01-Block5-5b	1	20	0.024315
explant_shield	explant_01-Block5-5b	1	21	0.0173458
explant_shield	explant_01-Block5-5b	1	22	0.0196861
explant_shield	explant_01-Block5-5b	1	23	0.0256539
explant_shield	explant_01-Block5-5b	1	24	0.0206132
explant_shield	explant_01-Block5-5b	1	25	0
explant_shield	explant_01-Block5-5b	1	26	0.0129617
explant_shield	explant_01-Block5-5b	1	27	0.0169696
explant_shield	explant_01-Block5-5b	1	28	0.0160231
explant_shield	explant_01-Block5-5b	1	29	0.00903242
explant_shield	explant_01-Block5-5b	1	30	0.0174353
explant_shield	explant_01-Block5-5b	1	31	0.0255439
explant_shield	explant_01-Block5-5b	1	32	0.0176606
explant_shield	explant_01-Block5-5b	1	33	0.0235669
explant_shield	explant_01-Block5-5b	1	34	0.0154788
explant_shield	explant_01-Block5-5b	1	35	0.0271113
explant_shield	explant_01-Block5-5b	1	36	0.039106
explant_shield	explant_01-Block5-5b	1	37	0.0268687
explant_shield	explant_01-Block5-5b	1	38	0.0436292
explant_shield	explant_01-Block5-5b	1	39	0.0510436
explant_shield	explant_01-Block5-5b	1	40	0.0651522
explant_shield	explant_01-Block5-5b	1	41	0.0620627
explant_shield	explant_01-Block5-5b	1	42	0.0842196
explant_shield	explant_01-Block5-5b	1	43	0.117525
explant_shield	explant_01-Block5-5b	1	44	0.1235
explant_shield	explant_01-Block5-5b	1	45	0.112297
explant_shield	explant_01-Block5-5b	1	46	0.128144
explant_shield	explant_01-Block5-5b	1	47	0.123956
explant_shield	explant_01-Block5-5b	1	48	0.113836
explant_shield	explant_01-Block5-5b	1	49	0.107307
explant_shield	explant_01-Block5-5b	1	50	0.0847521
explant_shield	explant_01-Block5-5b	2	1	1
explant_shield	explant_01-Block5-5b	2	2	0.759716
explant_shield	explant_01-Block5-5b	2	3	0.382784
explant_shield	explant_01-Block5-5b	2	4	0.206848
explant_shield	explant_01-Block5-5b	2	5	0.161255
explant_shield	explant_01-Block5-5b	2	6	0.0946636
explant_shield	explant_01-Block5-5b	2	7	0.0947313
explant_shield	explant_01-Block5-5b	2	8	0.131626
explant_shield	explant_01-Block5-5b	2	9	0.0719407
explant_shield	explant_01-Block5-5b	2	10	0.0877268
explant_shield	explant_01-Block5-5b	2	11	0.077384
explant_shield	explant_01-Block5-5b	2	12	0.0496388
explant_shield	explant_01-Block5-5b	2	13	0.0671004
explant_shield	explant_01-Block5-5b	2	14	0.0725188
explant_shield	explant_01-Block5-5b	2	15	0.0461122
explant_shield	explant_01-Block5-5b	2	16	0.0430743
explant_shield	explant_01-Block5-5b	2	17	0.0209036
explant_shield	explant_01-Block5-5b	2	18	0.0110748
explant_shield	explant_01-Block5-5b	2	19	0.0452856
explant_shield	explant_01-Block5-5b	2	20	0.0374703
explant_shield	explant_01-Block5-5b	2	21	0.0487418
explant_shield	explant_01-Block5-5b	2	22	0.0509695
explant_shield	explant_01-Block5-5b	2	23	0.0287321
explant_shield	explant_01-Block5-5b	2	24	0.0271951
explant_shield	explant_01-Block5-5b	2	25	0.0234401
explant_shield	explant_01-Block5-5b	2	26	0.0279017
explant_shield	explant_01-Block5-5b	2	27	0.0329388
explant_shield	explant_01-Block5-5b	2	28	0.0216318
explant_shield	explant_01-Block5-5b	2	29	0.0402733
explant_shield	explant_01-Block5-5b	2	30	0
explant_shield	explant_01-Block5-5b	2	31	0.0238441
explant_shield	explant_01-Block5-5b	2	32	0.0257825
explant_shield	explant_01-Block5-5b	2	33	0.0210326
explant_shield	explant_01-Block5-5b	2	34	0.0276902
explant_shield	explant_01-Block5-5b	2	35	0.0156126
explant_shield	explant_01-Block5-5b	2	36	0.0339987
explant_shield	explant_01-Block5-5b	2	37	0.0225251
explant_shield	explant_01-Block5-5b	2	38	0.0267318
explant_shield	explant_01-Block5-5b	2	39	0.0484499
explant_shield	explant_01-Block5-5b	2	40	0.0485345
explant_shield	explant_01-Block5-5b	2	41	0.0151234
explant_shield	explant_01-Block5-5b	2	42	0.0424291
explant_shield	explant_01-Block5-5b	2	43	0.0605909
explant_shield	explant_01-Block5-5b	2	44	0.049588
explant_shield	explant_01-Block5-5b	2	45	0.102563
explant_shield	explant_01-Block5-5b	2	46	0.0845107
explant_shield	explant_01-Block5-5b	2	47	0.0870689
explant_shield	explant_01-Block5-5b	2	48	0.0836967
explant_shield	explant_01-Block5-5b	2	49	0.0925735
explant_shield	explant_01-Block5-5b	2	50	0.08003
explant_shield	explant_01-Block6-6b	1	1	1
explant_shield	explant_01-Block6-6b	1	2	0.7496
explant_shield	explant_01-Block6-6b	1	3	0.407965
explant_shield	explant_01-Block6-6b	1	4	0.305071
explant_shield	explant_01-Block6-6b	1	5	0.245347
explant_shield	explant_01-Block6-6b	1	6	0.166315
explant_shield	explant_01-Block6-6b	1	7	0.236172
explant_shield	explant_01-Block6-6b	1	8	0.237621
explant_shield	explant_01-Block6-6b	1	9	0.156576
explant_shield	explant_01-Block6-6b	1	10	0.113386
explant_shield	explant_01-Block6-6b	1	11	0.189014
explant_shield	explant_01-Block6-6b	1	12	0.15343
explant_shield	explant_01-Block6-6b	1	13	0.211592
explant_shield	explant_01-Block6-6b	1	14	0.234998
explant_shield	explant_01-Block6-6b	1	15	0.258861
explant_shield	explant_01-Block6-6b	1	16	0.209332
explant_shield	explant_01-Block6-6b	1	17	0.206362
explant_shield	explant_01-Block6-6b	1	18	0.250001
explant_shield	explant_01-Block6-6b	1	19	0.223184
explant_shield	explant_01-Block6-6b	1	20	0.204331
explant_shield	explant_01-Block6-6b	1	21	0.233933
explant_shield	explant_01-Block6-6b	1	22	0.169501
explant_shield	explant_01-Block6-6b	1	23	0.0900784
explant_shield	explant_01-Block6-6b	1	24	0.132347
explant_shield	explant_01-Block6-6b	1	25	0.045235
explant_shield	explant_01-Block6-6b	1	26	0.0503834
explant_shield	explant_01-Block6-6b	1	27	0
explant_shield	explant_01-Block6-6b	1	28	0.0650144
explant_shield	explant_01-Block6-6b	1	29	0.0598914
explant_shield	explant_01-Block6-6b	1	30	0.0761785
explant_shield	explant_01-Block6-6b	1	31	0.116029
explant_shield	explant_01-Block6-6b	1	32	0.114558
explant_shield	explant_01-Block6-6b	1	33	0.0681822
explant_shield	explant_01-Block6-6b	1	34	0.126026
explant_shield	explant_01-Block6-6b	1	35	0.210351
explant_shield	explant_01-Block6-6b	1	36	0.181652
explant_shield	explant_01-Block6-6b	1	37	0.183151
explant_shield	explant_01-Block6-6b	1	38	0.154064
explant_shield	explant_01-Block6-6b	1	39	0.19174
explant_shield	explant_01-Block6-6b	1	40	0.16335
explant_shield	explant_01-Block6-6b	1	41	0.166569
explant_shield	explant_01-Block6-6b	1	42	0.139903
explant_shield	explant_01-Block6-6b	1	43	0.227765
explant_shield	explant_01-Block6-6b	1	44	0.188713
explant_shield	explant_01-Block6-6b	1	45	0.377302
explant_shield	explant_01-Block6-6b	1	46	0.288376
explant_shield	explant_01-Block6-6b	1	47	0.30711
explant_shield	explant_01-Block6-6b	1	48	0.407771
explant_shield	explant_01-Block6-6b	1	49	0.25233
explant_shield	explant_01-Block6-6b	1	50	0.312133
explant_shield	explant_01-Block6-6b	2	1	1
explant_shield	explant_01-Block6-6b	2	2	0.429105
explant_shield	explant_01-Block6-6b	2	3	0.190554
explant_shield	explant_01-Block6-6b	2	4	0.158382
explant_shield	explant_01-Block6-6b	2	5	0.200732
explant_shield	explant_01-Block6-6b	2	6	0.165714
explant_shield	explant_01-Block6-6b	2	7	0.145146
explant_shield	explant_01-Block6-6b	2	8	0.200452
explant_shield	explant_01-Block6-6b	2	9	0.226869
explant_shield	explant_01-Block6-6b	2	10	0.123638
explant_shield	explant_01-Block6-6b	2	11	0.132778
explant_shield	explant_01-Block6-6b	2	12	0.0778628
explant_shield	explant_01-Block6-6b	2	13	0.0790827
explant_shield	explant_01-Block6-6b	2	14	0.0971482
explant_shield	explant_01-Block6-6b	2	15	0.14409
explant_shield	explant_01-Block6-6b	2	16	0.221219
explant_shield	explant_01-Block6-6b	2	17	0.168498
explant_shield	explant_01-Block6-6b	2	18	0.0993469
explant_shield	explant_01-Block6-6b	2	19	0.0814536
explant_shield	explant_01-Block6-6b	2	20	0.140911
explant_shield	explant_01-Block6-6b	2	21	0.0353735
explant_shield	explant_01-Block6-6b	2	22	0.037365
explant_shield	explant_01-Block6-6b	2	23	0.135068
explant_shield	explant_01-Block6-6b	2	24	0.0699426
explant_shield	explant_01-Block6-6b	2	25	0.0987587
explant_shield	explant_01-Block6-6b	2	26	0.0394758
explant_shield	explant_01-Block6-6b	2	27	0.0645818
explant_shield	explant_01-Block6-6b	2	28	0.111556
explant_shield	explant_01-Block6-6b	2	29	0.0206714
explant_shield	explant_01-Block6-6b	2	30	0.0549575
explant_shield	explant_01-Block6-6b	2	31	0.0641029
explant_shield	explant_01-Block6-6b	2	32	0.107292
explant_shield	explant_01-Block6-6b	2	33	0.159878
explant_shield	explant_01-Block6-6b	2	34	0.06684
explant_shield	explant_01-Block6-6b	2	35	0.0700294
explant_shield	explant_01-Block6-6b	2	36	0.12259
explant_shield	explant_01-Block6-6b	2	37	0.111426
explant_shield	explant_01-Block6-6b	2	38	0.115732
explant_shield	explant_01-Block6-6b	2	39	0.0977012
explant_shield	explant_01-Block6-6b	2	40	0.141336
explant_shield	explant_01-Block6-6b	2	41	0.0651102
explant_shield	explant_01-Block6-6b	2	42	0.0665527
explant_shield	explant_01-Block6-6b	2	43	0.0478717
explant_shield	explant_01-Block6-6b	2	44	0
explant_shield	explant_01-Block6-6b	2	45	0.0549964
explant_shield	explant_01-Block6-6b	2	46	0.0788544
explant_shield	explant_01-Block6-6b	2	47	0.069724
explant_shield	explant_01-Block6-6b	2	48	0.109385
explant_shield	explant_01-Block6-6b	2	49	0.10113
explant_shield	explant_01-Block6-6b	2	50	0.158978
explant_shield	explant_01-Block6-6b	3	1	0.960272
explant_shield	explant_01-Block6-6b	3	2	1
explant_shield	explant_01-Block6-6b	3	3	0.592924
explant_shield	explant_01-Block6-6b	3	4	0.278036
explant_shield	explant_01-Block6-6b	3	5	0.0825836
explant_shield	explant_01-Block6-6b	3	6	0.256089
explant_shield	explant_01-Block6-6b	3	7	0.186195
explant_shield	explant_01-Block6-6b	3	8	0.26761
explant_shield	explant_01-Block6-6b	3	9	0.140719
explant_shield	explant_01-Block6-6b	3	10	0.182993
explant_shield	explant_01-Block6-6b	3	11	0.0553204
explant_shield	explant_01-Block6-6b	3	12	0.0772896
explant_shield	explant_01-Block6-6b	3	13	0.0654458
explant_shield	explant_01-Block6-6b	3	14	0.0147958
explant_shield	explant_01-Block6-6b	3	15	0.0308273
explant_shield	explant_01-Block6-6b	3	16	0.0748523
explant_shield	explant_01-Block6-6b	3	17	0.0192838
explant_shield	explant_01-Block6-6b	3	18	0.0501482
explant_shield	explant_01-Block6-6b	3	19	0.0474809
explant_shield	explant_01-Block6-6b	3	20	0.0259152
explant_shield	explant_01-Block6-6b	3	21	0.000757937
explant_shield	explant_01-Block6-6b	3	22	0.128209
explant_shield	explant_01-Block6-6b	3	23	0.109441
explant_shield	explant_01-Block6-6b	3	24	0.0749436
explant_shield	explant_01-Block6-6b	3	25	0.0219967
explant_shield	explant_01-Block6-6b	3	26	0.0548021
explant_shield	explant_01-Block6-6b	3	27	0.0527899
explant_shield	explant_01-Block6-6b	3	28	0
explant_shield	explant_01-Block6-6b	3	29	0.142309
explant_shield	explant_01-Block6-6b	3	30	0.041858
explant_shield	explant_01-Block6-6b	3	31	0.0654453
explant_shield	explant_01-Block6-6b	3	32	0.132549
explant_shield	explant_01-Block6-6b	3	33	0.108732
explant_shield	explant_01-Block6-6b	3	34	0.133803
explant_shield	explant_01-Block6-6b	3	35	0.107254
explant_shield	explant_01-Block6-6b	3	36	0.0646487
explant_shield	explant_01-Block6-6b	3	37	0.077863
explant_shield	explant_01-Block6-6b	3	38	0.0978521
explant_shield	explant_01-Block6-6b	3	39	0.0869091
explant_shield	explant_01-Block6-6b	3	40	0.145524
explant_shield	explant_01-Block6-6b	3	41	0.0862184
explant_shield	explant_01-Block6-6b	3	42	0.116152
explant_shield	explant_01-Block6-6b	3	43	0.116724
explant_shield	explant_01-Block6-6b	3	44	0.120429
explant_shield	explant_01-Block6-6b	3	45	0.218578
explant_shield	explant_01-Block6-6b	3	46	0.215104
explant_shield	explant_01-Block6-6b	3	47	0.236515
explant_shield	explant_01-Block6-6b	3	48	0.430326
explant_shield	explant_01-Block6-6b	3	49	0.39151
explant_shield	explant_01-Block6-6b	3	50	0.486724
explant_shield	explant_01-Block6-6b	4	1	1
explant_shield	explant_01-Block6-6b	4	2	0.563732
explant_shield	explant_01-Block6-6b	4	3	0.20799
explant_shield	explant_01-Block6-6b	4	4	0.10213
explant_shield	explant_01-Block6-6b	4	5	0.108559
explant_shield	explant_01-Block6-6b	4	6	0.0917049
explant_shield	explant_01-Block6-6b	4	7	0.116232
explant_shield	explant_01-Block6-6b	4	8	0.100579
explant_shield	explant_01-Block6-6b	4	9	0.133025
explant_shield	explant_01-Block6-6b	4	10	0.092136
explant_shield	explant_01-Block6-6b	4	11	0.125565
explant_shield	explant_01-Block6-6b	4	12	0.103251
explant_shield	explant_01-Block6-6b	4	13	0.138995
explant_shield	explant_01-Block6-6b	4	14	0.0868086
explant_shield	explant_01-Block6-6b	4	15	0.133328
explant_shield	explant_01-Block6-6b	4	16	0.0602128
explant_shield	explant_01-Block6-6b	4	17	0.0786712
explant_shield	explant_01-Block6-6b	4	18	0.0953714
explant_shield	explant_01-Block6-6b	4	19	0.0757207
explant_shield	explant_01-Block6-6b	4	20	0.102895
explant_shield	explant_01-Block6-6b	4	21	0.0455568
explant_shield	explant_01-Block6-6b	4	22	0.04535
explant_shield	explant_01-Block6-6b	4	23	0.046732
explant_shield	explant_01-Block6-6b	4	24	0.0466447
explant_shield	explant_01-Block6-6b	4	25	0.0804943
explant_shield	explant_01-Block6-6b	4	26	0.021452
explant_shield	explant_01-Block6-6b	4	27	0.0574438
explant_shield	explant_01-Block6-6b	4	28	0.0793079
explant_shield	explant_01-Block6-6b	4	29	0.0638851
explant_shield	explant_01-Block6-6b	4	30	0.0534519
explant_shield	explant_01-Block6-6b	4	31	0.0410465
explant_shield	explant_01-Block6-6b	4	32	0.0131827
explant_shield	explant_01-Block6-6b	4	33	0.0455792
explant_shield	explant_01-Block6-6b	4	34	0.0573857
explant_shield	explant_01-Block6-6b	4	35	0.0265576
explant_shield	explant_01-Block6-6b	4	36	0.0809799
explant_shield	explant_01-Block6-6b	4	37	0.0504525
explant_shield	explant_01-Block6-6b	4	38	0.0681123
explant_shield	explant_01-Block6-6b	4	39	0.0308734
explant_shield	explant_01-Block6-6b	4	40	0.0907157
explant_shield	explant_01-Block6-6b	4	41	0
explant_shield	explant_01-Block6-6b	4	42	0.046694
explant_shield	explant_01-Block6-6b	4	43	0.0489595
explant_shield	explant_01-Block6-6b	4	44	0.0123005
explant_shield	explant_01-Block6-6b	4	45	0.0250122
explant_shield	explant_01-Block6-6b	4	46	0.0253205
explant_shield	explant_01-Block6-6b	4	47	0.0221782
explant_shield	explant_01-Block6-6b	4	48	0.054762
explant_shield	explant_01-Block6-6b	4	49	0.125233
explant_shield	explant_01-Block6-6b	4	50	0.163236
explant_shield	explant_02-1-Block10-airy	1	1	1
explant_shield	explant_02-1-Block10-airy	1	2	0.433488
explant_shield	explant_02-1-Block10-airy	1	3	0.109781
explant_shield	explant_02-1-Block10-airy	1	4	0.11551
explant_shield	explant_02-1-Block10-airy	1	5	0.151797
explant_shield	explant_02-1-Block10-airy	1	6	0.100886
explant_shield	explant_02-1-Block10-airy	1	7	0.0578057
explant_shield	explant_02-1-Block10-airy	1	8	0.0732983
explant_shield	explant_02-1-Block10-airy	1	9	0.118394
explant_shield	explant_02-1-Block10-airy	1	10	0.11263
explant_shield	explant_02-1-Block10-airy	1	11	0.119049
explant_shield	explant_02-1-Block10-airy	1	12	0.077704
explant_shield	explant_02-1-Block10-airy	1	13	0.0811739
explant_shield	explant_02-1-Block10-airy	1	14	0.178358
explant_shield	explant_02-1-Block10-airy	1	15	0.151635
explant_shield	explant_02-1-Block10-airy	1	16	0.110327
explant_shield	explant_02-1-Block10-airy	1	17	0.137657
explant_shield	explant_02-1-Block10-airy	1	18	0.10055
explant_shield	explant_02-1-Block10-airy	1	19	0.19933
explant_shield	explant_02-1-Block10-airy	1	20	0.142727
explant_shield	explant_02-1-Block10-airy	1	21	0.0807211
explant_shield	explant_02-1-Block10-airy	1	22	0.0884385
explant_shield	explant_02-1-Block10-airy	1	23	0.144024
explant_shield	explant_02-1-Block10-airy	1	24	0.160113
explant_shield	explant_02-1-Block10-airy	1	25	0.120378
explant_shield	explant_02-1-Block10-airy	1	26	0.15683
explant_shield	explant_02-1-Block10-airy	1	27	0.120119
explant_shield	explant_02-1-Block10-airy	1	28	0.124107
explant_shield	explant_02-1-Block10-airy	1	29	0.101212
explant_shield	explant_02-1-Block10-airy	1	30	0.122741
explant_shield	explant_02-1-Block10-airy	1	31	0.15314
explant_shield	explant_02-1-Block10-airy	1	32	0.144089
explant_shield	explant_02-1-Block10-airy	1	33	0.160839
explant_shield	explant_02-1-Block10-airy	1	34	0.0990481
explant_shield	explant_02-1-Block10-airy	1	35	0.104126
explant_shield	explant_02-1-Block10-airy	1	36	0.142354
explant_shield	explant_02-1-Block10-airy	1	37	0.146232
explant_shield	explant_02-1-Block10-airy	1	38	0.114244
explant_shield	explant_02-1-Block10-airy	1	39	0.147591
explant_shield	explant_02-1-Block10-airy	1	40	0.124627
explant_shield	explant_02-1-Block10-airy	1	41	0.108358
explant_shield	explant_02-1-Block10-airy	1	42	0.109165
explant_shield	explant_02-1-Block10-airy	1	43	0.176171
explant_shield	explant_02-1-Block10-airy	1	44	0.124463
explant_shield	explant_02-1-Block10-airy	1	45	0.0303677
explant_shield	explant_02-1-Block10-airy	1	46	0
explant_shield	explant_02-1-Block10-airy	1	47	0.00153311
explant_shield	explant_02-1-Block10-airy	1	48	0.0285647
explant_shield	explant_02-1-Block10-airy	1	49	0.0908186
explant_shield	explant_02-1-Block10-airy	1	50	0.168169
explant_shield	explant_02-1-Block10-airy	2	1	1
explant_shield	explant_02-1-Block10-airy	2	2	0.349072
explant_shield	explant_02-1-Block10-airy	2	3	0.330796
explant_shield	explant_02-1-Block10-airy	2	4	0.257994
explant_shield	explant_02-1-Block10-airy	2	5	0.284497
explant_shield	explant_02-1-Block10-airy	2	6	0.190651
explant_shield	explant_02-1-Block10-airy	2	7	0.176153
explant_shield	explant_02-1-Block10-airy	2	8	0.0509097
explant_shield	explant_02-1-Block10-airy	2	9	0.0688253
explant_shield	explant_02-1-Block10-airy	2	10	0.0937635
explant_shield	explant_02-1-Block10-airy	2	11	0.106765
explant_shield	explant_02-1-Block10-airy	2	12	0.0840697
explant_shield	explant_02-1-Block10-airy	2	13	0.0032725
explant_shield	explant_02-1-Block10-airy	2	14	0.0265168
explant_shield	explant_02-1-Block10-airy	2	15	0.0438575
explant_shield	explant_02-1-Block10-airy	2	16	0
explant_shield	explant_02-1-Block10-airy	2	17	0.0200335
explant_shield	explant_02-1-Block10-airy	2	18	0.0190214
explant_shield	explant_02-1-Block10-airy	2	19	0.0684447
explant_shield	explant_02-1-Block10-airy	2	20	0.108787
explant_shield	explant_02-1-Block10-airy	2	21	0.0840001
explant_shield	explant_02-1-Block10-airy	2	22	0.0488574
explant_shield	explant_02-1-Block10-airy	2	23	0.126192
explant_shield	explant_02-1-Block10-airy	2	24	0.0532412
explant_shield	explant_02-1-Block10-airy	2	25	0.0430001
explant_shield	explant_02-1-Block10-airy	2	26	0.0639024
explant_shield	explant_02-1-Block10-airy	2	27	0.0761118
explant_shield	explant_02-1-Block10-airy	2	28	0.0335495
explant_shield	explant_02-1-Block10-airy	2	29	0.0216696
explant_shield	explant_02-1-Block10-airy	2	30	0.0155386
explant_shield	explant_02-1-Block10-airy	2	31	0.0287361
explant_shield	explant_02-1-Block10-airy	2	32	0.0235742
explant_shield	explant_02-1-Block10-airy	2	33	0.0442727
explant_shield	explant_02-1-Block10-airy	2	34	0.0227339
explant_shield	explant_02-1-Block10-airy	2	35	0.0636254
explant_shield	explant_02-1-Block10-airy	2	36	0.108889
explant_shield	explant_02-1-Block10-airy	2	37	0.126972
explant_shield	explant_02-1-Block10-airy	2	38	0.112061
explant_shield	explant_02-1-Block10-airy	2	39	0.251351
explant_shield	explant_02-1-Block10-airy	2	40	0.441379
explant_shield	explant_02-1-Block10-airy	2	41	0.520833
explant_shield	explant_02-1-Block10-airy	2	42	0.475826
explant_shield	explant_02-1-Block10-airy	2	43	0.280871
explant_shield	explant_02-1-Block10-airy	2	44	0.282966
explant_shield	explant_02-1-Block10-airy	2	45	0.214197
explant_shield	explant_02-1-Block10-airy	2	46	0.232058
explant_shield	explant_02-1-Block10-airy	2	47	0.287552
explant_shield	explant_02-1-Block10-airy	2	48	0.228394
explant_shield	explant_02-1-Block10-airy	2	49	0.350937
explant_shield	explant_02-1-Block10-airy	2	50	0.315093
explant_shield	explant_02-1-Block10-airy	3	1	1
explant_shield	explant_02-1-Block10-airy	3	2	0.297941
explant_shield	explant_02-1-Block10-airy	3	3	0.143372
explant_shield	explant_02-1-Block10-airy	3	4	0.0629652
explant_shield	explant_02-1-Block10-airy	3	5	0.168918
explant_shield	explant_02-1-Block10-airy	3	6	0.12785
explant_shield	explant_02-1-Block10-airy	3	7	0.135457
explant_shield	explant_02-1-Block10-airy	3	8	0.197666
explant_shield	explant_02-1-Block10-airy	3	9	0.211115
explant_shield	explant_02-1-Block10-airy	3	10	0.188032
explant_shield	explant_02-1-Block10-airy	3	11	0.168374
explant_shield	explant_02-1-Block10-airy	3	12	0.217189
explant_shield	explant_02-1-Block10-airy	3	13	0.185338
explant_shield	explant_02-1-Block10-airy	3	14	0.123769
explant_shield	explant_02-1-Block10-airy	3	15	0.138644
explant_shield	explant_02-1-Block10-airy	3	16	0.115017
explant_shield	explant_02-1-Block10-airy	3	17	0.100315
explant_shield	explant_02-1-Block10-airy	3	18	0.11426
explant_shield	explant_02-1-Block10-airy	3	19	0.197219
explant_shield	explant_02-1-Block10-airy	3	20	0.175628
explant_shield	explant_02-1-Block10-airy	3	21	0.0736478
explant_shield	explant_02-1-Block10-airy	3	22	0.0504233
explant_shield	explant_02-1-Block10-airy	3	23	0.0379847
explant_shield	explant_02-1-Block10-airy	3	24	0.0131307
explant_shield	explant_02-1-Block10-airy	3	25	0.0149895
explant_shield	explant_02-1-Block10-airy	3	26	0.0124414
explant_shield	explant_02-1-Block10-airy	3	27	0.00397982
explant_shield	explant_02-1-Block10-airy	3	28	0.000679752
explant_shield	explant_02-1-Block10-airy	3	29	0.00348723
explant_shield	explant_02-1-Block10-airy	3	30	0.0288116
explant_shield	explant_02-1-Block10-airy	3	31	0.0382722
explant_shield	explant_02-1-Block10-airy	3	32	0.0246734
explant_shield	explant_02-1-Block10-airy	3	33	0.013484
explant_shield	explant_02-1-Block10-airy	3	34	0.00262396
explant_shield	explant_02-1-Block10-airy	3	35	0.00649029
explant_shield	explant_02-1-Block10-airy	3	36	0.0276013
explant_shield	explant_02-1-Block10-airy	3	37	0.0227227
explant_shield	explant_02-1-Block10-airy	3	38	0.0571576
explant_shield	explant_02-1-Block10-airy	3	39	0.0727521
explant_shield	explant_02-1-Block10-airy	3	40	0.030081
explant_shield	explant_02-1-Block10-airy	3	41	0.0237974
explant_shield	explant_02-1-Block10-airy	3	42	0
explant_shield	explant_02-1-Block10-airy	3	43	0.0171154
explant_shield	explant_02-1-Block10-airy	3	44	0.0167169
explant_shield	explant_02-1-Block10-airy	3	45	0.00449161
explant_shield	explant_02-1-Block10-airy	3	46	0.053901
explant_shield	explant_02-1-Block10-airy	3	47	0.168395
explant_shield	explant_02-1-Block10-airy	3	48	0.200011
explant_shield	explant_02-1-Block10-airy	3	49	0.116236
explant_shield	explant_02-1-Block10-airy	3	50	0.322628
explant_shield	explant_02-1-Block10-airy	4	1	1
explant_shield	explant_02-1-Block10-airy	4	2	0.404419
explant_shield	explant_02-1-Block10-airy	4	3	0.33769
explant_shield	explant_02-1-Block10-airy	4	4	0.361762
explant_shield	explant_02-1-Block10-airy	4	5	0.322454
explant_shield	explant_02-1-Block10-airy	4	6	0.205174
explant_shield	explant_02-1-Block10-airy	4	7	0.160548
explant_shield	explant_02-1-Block10-airy	4	8	0.183144
explant_shield	explant_02-1-Block10-airy	4	9	0.118663
explant_shield	explant_02-1-Block10-airy	4	10	0.0910514
explant_shield	explant_02-1-Block10-airy	4	11	0.0891483
explant_shield	explant_02-1-Block10-airy	4	12	0.0939563
explant_shield	explant_02-1-Block10-airy	4	13	0.0648162
explant_shield	explant_02-1-Block10-airy	4	14	0.0301758
explant_shield	explant_02-1-Block10-airy	4	15	0.0317389
explant_shield	explant_02-1-Block10-airy	4	16	0.0310818
explant_shield	explant_02-1-Block10-airy	4	17	0.0123885
explant_shield	explant_02-1-Block10-airy	4	18	0.0787975
explant_shield	explant_02-1-Block10-airy	4	19	0.0950769
explant_shield	explant_02-1-Block10-airy	4	20	0.0554577
explant_shield	explant_02-1-Block10-airy	4	21	0.0532699
explant_shield	explant_02-1-Block10-airy	4	22	0.0226086
explant_shield	explant_02-1-Block10-airy	4	23	0.0551551
explant_shield	explant_02-1-Block10-airy	4	24	0.054403
explant_shield	explant_02-1-Block10-airy	4	25	0.0262359
explant_shield	explant_02-1-Block10-airy	4	26	0.0159137
explant_shield	explant_02-1-Block10-airy	4	27	0.011622
explant_shield	explant_02-1-Block10-airy	4	28	0.0321532
explant_shield	explant_02-1-Block10-airy	4	29	0.045177
explant_shield	explant_02-1-Block10-airy	4	30	0.026957
explant_shield	explant_02-1-Block10-airy	4	31	0.0344905
explant_shield	explant_02-1-Block10-airy	4	32	0.00125681
explant_shield	explant_02-1-Block10-airy	4	33	0
explant_shield	explant_02-1-Block10-airy	4	34	0.0248567
explant_shield	explant_02-1-Block10-airy	4	35	0.0382625
explant_shield	explant_02-1-Block10-airy	4	36	0.0326197
explant_shield	explant_02-1-Block10-airy	4	37	0.0516775
explant_shield	explant_02-1-Block10-airy	4	38	0.105531
explant_shield	explant_02-1-Block10-airy	4	39	0.145535
explant_shield	explant_02-1-Block10-airy	4	40	0.131125
explant_shield	explant_02-1-Block10-airy	4	41	0.172594
explant_shield	explant_02-1-Block10-airy	4	42	0.186799
explant_shield	explant_02-1-Block10-airy	4	43	0.127869
explant_shield	explant_02-1-Block10-airy	4	44	0.239298
explant_shield	explant_02-1-Block10-airy	4	45	0.21583
explant_shield	explant_02-1-Block10-airy	4	46	0.199273
explant_shield	explant_02-1-Block10-airy	4	47	0.196861
explant_shield	explant_02-1-Block10-airy	4	48	0.208813
explant_shield	explant_02-1-Block10-airy	4	49	0.165377
explant_shield	explant_02-1-Block10-airy	4	50	0.301707
explant_shield	explant_02-1-Block9-airy	1	1	1
explant_shield	explant_02-1-Block9-airy	1	2	0.313394
explant_shield	explant_02-1-Block9-airy	1	3	0.360304
explant_shield	explant_02-1-Block9-airy	1	4	0.25872
explant_shield	explant_02-1-Block9-airy	1	5	0.191799
explant_shield	explant_02-1-Block9-airy	1	6	0.229377
explant_shield	explant_02-1-Block9-airy	1	7	0.281691
explant_shield	explant_02-1-Block9-airy	1	8	0.429611
explant_shield	explant_02-1-Block9-airy	1	9	0.430081
explant_shield	explant_02-1-Block9-airy	1	10	0.282134
explant_shield	explant_02-1-Block9-airy	1	11	0.251549
explant_shield	explant_02-1-Block9-airy	1	12	0.314954
explant_shield	explant_02-1-Block9-airy	1	13	0.334033
explant_shield	explant_02-1-Block9-airy	1	14	0.332578
explant_shield	explant_02-1-Block9-airy	1	15	0.558051
explant_shield	explant_02-1-Block9-airy	1	16	0.420914
explant_shield	explant_02-1-Block9-airy	1	17	0.298752
explant_shield	explant_02-1-Block9-airy	1	18	0.292133
explant_shield	explant_02-1-Block9-airy	1	19	0.359718
explant_shield	explant_02-1-Block9-airy	1	20	0.446317
explant_shield	explant_02-1-Block9-airy	1	21	0.436937
explant_shield	explant_02-1-Block9-airy	1	22	0.246429
explant_shield	explant_02-1-Block9-airy	1	23	0.167401
explant_shield	explant_02-1-Block9-airy	1	24	0.155011
explant_shield	explant_02-1-Block9-airy	1	25	0.131757
explant_shield	explant_02-1-Block9-airy	1	26	0.119094
explant_shield	explant_02-1-Block9-airy	1	27	0.0467102
explant_shield	explant_02-1-Block9-airy	1	28	0.12533
explant_shield	explant_02-1-Block9-airy	1	29	0.0878797
explant_shield	explant_02-1-Block9-airy	1	30	0.0539911
explant_shield	explant_02-1-Block9-airy	1	31	0.0843628
explant_shield	explant_02-1-Block9-airy	1	32	0.000624907
explant_shield	explant_02-1-Block9-airy	1	33	0.0223189
explant_shield	explant_02-1-Block9-airy	1	34	0.00136865
explant_shield	explant_02-1-Block9-airy	1	35	0
explant_shield	explant_02-1-Block9-airy	1	36	0.0443591
explant_shield	explant_02-1-Block9-airy	1	37	0.0624734
explant_shield	explant_02-1-Block9-airy	1	38	0.114234
explant_shield	explant_02-1-Block9-airy	1	39	0.142484
explant_shield	explant_02-1-Block9-airy	1	40	0.212362
explant_shield	explant_02-1-Block9-airy	1	41	0.254127
explant_shield	explant_02-1-Block9-airy	1	42	0.165756
explant_shield	explant_02-1-Block9-airy	1	43	0.131248
explant_shield	explant_02-1-Block9-airy	1	44	0.148467
explant_shield	explant_02-1-Block9-airy	1	45	0.126598
explant_shield	explant_02-1-Block9-airy	1	46	0.147871
explant_shield	explant_02-1-Block9-airy	1	47	0.334593
explant_shield	explant_02-1-Block9-airy	1	48	0.306328
explant_shield	explant_02-1-Block9-airy	1	49	0.436146
explant_shield	explant_02-1-Block9-airy	1	50	0.680916
explant_shield	explant_02-1-Block9-airy	2	1	1
explant_shield	explant_02-1-Block9-airy	2	2	0.634108
explant_shield	explant_02-1-Block9-airy	2	3	0.0987278
explant_shield	explant_02-1-Block9-airy	2	4	0.0596758
explant_shield	explant_02-1-Block9-airy	2	5	0.0871017
explant_shield	explant_02-1-Block9-airy	2	6	0.0822228
explant_shield	explant_02-1-Block9-airy	2	7	0.0806112
explant_shield	explant_02-1-Block9-airy	2	8	0.0487849
explant_shield	explant_02-1-Block9-airy	2	9	0.0628858
explant_shield	explant_02-1-Block9-airy	2	10	0
explant_shield	explant_02-1-Block9-airy	2	11	0.0645014
explant_shield	explant_02-1-Block9-airy	2	12	0.0816938
explant_shield	explant_02-1-Block9-airy	2	13	0.117587
explant_shield	explant_02-1-Block9-airy	2	14	0.127122
explant_shield	explant_02-1-Block9-airy	2	15	0.114386
explant_shield	explant_02-1-Block9-airy	2	16	0.113252
explant_shield	explant_02-1-Block9-airy	2	17	0.14407
explant_shield	explant_02-1-Block9-airy	2	18	0.128629
explant_shield	explant_02-1-Block9-airy	2	19	0.173072
explant_shield	explant_02-1-Block9-airy	2	20	0.211387
explant_shield	explant_02-1-Block9-airy	2	21	0.255638
explant_shield	explant_02-1-Block9-airy	2	22	0.11336
explant_shield	explant_02-1-Block9-airy	2	23	0.0995916
explant_shield	explant_02-1-Block9-airy	2	24	0.0793562
explant_shield	explant_02-1-Block9-airy	2	25	0.061659
explant_shield	explant_02-1-Block9-airy	2	26	0.0456794
explant_shield	explant_02-1-Block9-airy	2	27	0.0519799
explant_shield	explant_02-1-Block9-airy	2	28	0.0510583
explant_shield	explant_02-1-Block9-airy	2	29	0.080325
explant_shield	explant_02-1-Block9-airy	2	30	0.0407229
explant_shield	explant_02-1-Block9-airy	2	31	0.0306219
explant_shield	explant_02-1-Block9-airy	2	32	0.0583844
explant_shield	explant_02-1-Block9-airy	2	33	0.0129464
explant_shield	explant_02-1-Block9-airy	2	34	0.0346951
explant_shield	explant_02-1-Block9-airy	2	35	0.0411822
explant_shield	explant_02-1-Block9-airy	2	36	0.064337
explant_shield	explant_02-1-Block9-airy	2	37	0.0751853
explant_shield	explant_02-1-Block9-airy	2	38	0.111018
explant_shield	explant_02-1-Block9-airy	2	39	0.186048
explant_shield	explant_02-1-Block9-airy	2	40	0.16557
explant_shield	explant_02-1-Block9-airy	2	41	0.184869
explant_shield	explant_02-1-Block9-airy	2	42	0.295255
explant_shield	explant_02-1-Block9-airy	2	43	0.249654
explant_shield	explant_02-1-Block9-airy	2	44	0.264027
explant_shield	explant_02-1-Block9-airy	2	45	0.197283
explant_shield	explant_02-1-Block9-airy	2	46	0.248595
explant_shield	explant_02-1-Block9-airy	2	47	0.267486
explant_shield	explant_02-1-Block9-airy	2	48	0.224762
explant_shield	explant_02-1-Block9-airy	2	49	0.201582
explant_shield	explant_02-1-Block9-airy	2	50	0.160827
explant_shield	explant_02-1-Block9-airy	3	1	1
explant_shield	explant_02-1-Block9-airy	3	2	0.431204
explant_shield	explant_02-1-Block9-airy	3	3	0.310382
explant_shield	explant_02-1-Block9-airy	3	4	0.325471
explant_shield	explant_02-1-Block9-airy	3	5	0.229554
explant_shield	explant_02-1-Block9-airy	3	6	0.181923
explant_shield	explant_02-1-Block9-airy	3	7	0.173952
explant_shield	explant_02-1-Block9-airy	3	8	0.14851
explant_shield	explant_02-1-Block9-airy	3	9	0.144848
explant_shield	explant_02-1-Block9-airy	3	10	0.139058
explant_shield	explant_02-1-Block9-airy	3	11	0.107877
explant_shield	explant_02-1-Block9-airy	3	12	0.14405
explant_shield	explant_02-1-Block9-airy	3	13	0.142123
explant_shield	explant_02-1-Block9-airy	3	14	0.11328
explant_shield	explant_02-1-Block9-airy	3	15	0.10243
explant_shield	explant_02-1-Block9-airy	3	16	0.100717
explant_shield	explant_02-1-Block9-airy	3	17	0.081964
explant_shield	explant_02-1-Block9-airy	3	18	0.0864147
explant_shield	explant_02-1-Block9-airy	3	19	0.0774344
explant_shield	explant_02-1-Block9-airy	3	20	0.0722112
explant_shield	explant_02-1-Block9-airy	3	21	0.0628569
explant_shield	explant_02-1-Block9-airy	3	22	0.0699978
explant_shield	explant_02-1-Block9-airy	3	23	0.0934686
explant_shield	explant_02-1-Block9-airy	3	24	0.073578
explant_shield	explant_02-1-Block9-airy	3	25	0.0524671
explant_shield	explant_02-1-Block9-airy	3	26	0.0465537
explant_shield	explant_02-1-Block9-airy	3	27	0.0454872
explant_shield	explant_02-1-Block9-airy	3	28	0.044238
explant_shield	explant_02-1-Block9-airy	3	29	0.0466152
explant_shield	explant_02-1-Block9-airy	3	30	0.0370307
explant_shield	explant_02-1-Block9-airy	3	31	0.0450669
explant_shield	explant_02-1-Block9-airy	3	32	0.0387643
explant_shield	explant_02-1-Block9-airy	3	33	0.0190928
explant_shield	explant_02-1-Block9-airy	3	34	0.0210411
explant_shield	explant_02-1-Block9-airy	3	35	0.0204171
explant_shield	explant_02-1-Block9-airy	3	36	0.0134797
explant_shield	explant_02-1-Block9-airy	3	37	0.00767541
explant_shield	explant_02-1-Block9-airy	3	38	0.00405336
explant_shield	explant_02-1-Block9-airy	3	39	0
explant_shield	explant_02-1-Block9-airy	3	40	0.0120612
explant_shield	explant_02-1-Block9-airy	3	41	0.00745274
explant_shield	explant_02-1-Block9-airy	3	42	0.00148456
explant_shield	explant_02-1-Block9-airy	3	43	0.0267431
explant_shield	explant_02-1-Block9-airy	3	44	0.0201785
explant_shield	explant_02-1-Block9-airy	3	45	0.047925
explant_shield	explant_02-1-Block9-airy	3	46	0.081084
explant_shield	explant_02-1-Block9-airy	3	47	0.0935562
explant_shield	explant_02-1-Block9-airy	3	48	0.0991473
explant_shield	explant_02-1-Block9-airy	3	49	0.0771308
explant_shield	explant_02-1-Block9-airy	3	50	0.135015
explant_shield	explant_02-1-Block9-airy	4	1	1
explant_shield	explant_02-1-Block9-airy	4	2	0.525414
explant_shield	explant_02-1-Block9-airy	4	3	0.37602
explant_shield	explant_02-1-Block9-airy	4	4	0.212521
explant_shield	explant_02-1-Block9-airy	4	5	0.189525
explant_shield	explant_02-1-Block9-airy	4	6	0.136911
explant_shield	explant_02-1-Block9-airy	4	7	0.103242
explant_shield	explant_02-1-Block9-airy	4	8	0.0789275
explant_shield	explant_02-1-Block9-airy	4	9	0.0490099
explant_shield	explant_02-1-Block9-airy	4	10	0.0976146
explant_shield	explant_02-1-Block9-airy	4	11	0.116073
explant_shield	explant_02-1-Block9-airy	4	12	0.0836253
explant_shield	explant_02-1-Block9-airy	4	13	0.0686926
explant_shield	explant_02-1-Block9-airy	4	14	0.0588864
explant_shield	explant_02-1-Block9-airy	4	15	0.0165661
explant_shield	explant_02-1-Block9-airy	4	16	0.03624
explant_shield	explant_02-1-Block9-airy	4	17	0.053014
explant_shield	explant_02-1-Block9-airy	4	18	0.0692408
explant_shield	explant_02-1-Block9-airy	4	19	0.032258
explant_shield	explant_02-1-Block9-airy	4	20	0.00152779
explant_shield	explant_02-1-Block9-airy	4	21	0
explant_shield	explant_02-1-Block9-airy	4	22	0.0598808
explant_shield	explant_02-1-Block9-airy	4	23	0.0977299
explant_shield	explant_02-1-Block9-airy	4	24	0.232859
explant_shield	explant_02-1-Block9-airy	4	25	0.220561
explant_shield	explant_02-1-Block9-airy	4	26	0.215754
explant_shield	explant_02-1-Block9-airy	4	27	0.453464
explant_shield	explant_02-1-Block9-airy	4	28	0.230932
explant_shield	explant_02-1-Block9-airy	4	29	0.31351
explant_shield	explant_02-1-Block9-airy	4	30	0.256367
explant_shield	explant_02-1-Block9-airy	4	31	0.23783
explant_shield	explant_02-1-Block9-airy	4	32	0.278286
explant_shield	explant_02-1-Block9-airy	4	33	0.276338
explant_shield	explant_02-1-Block9-airy	4	34	0.193928
explant_shield	explant_02-1-Block9-airy	4	35	0.199641
explant_shield	explant_02-1-Block9-airy	4	36	0.144698
explant_shield	explant_02-1-Block9-airy	4	37	0.168899
explant_shield	explant_02-1-Block9-airy	4	38	0.317861
explant_shield	explant_02-1-Block9-airy	4	39	0.122648
explant_shield	explant_02-1-Block9-airy	4	40	0.271548
explant_shield	explant_02-1-Block9-airy	4	41	0.5064
explant_shield	explant_02-1-Block9-airy	4	42	0.232245
explant_shield	explant_02-1-Block9-airy	4	43	0.161738
explant_shield	explant_02-1-Block9-airy	4	44	0.255815
explant_shield	explant_02-1-Block9-airy	4	45	0.46433
explant_shield	explant_02-1-Block9-airy	4	46	0.703287
explant_shield	explant_02-1-Block9-airy	4	47	0.326432
explant_shield	explant_02-1-Block9-airy	4	48	0.237688
explant_shield	explant_02-1-Block9-airy	4	49	0.40138
explant_shield	explant_02-1-Block9-airy	4	50	0.323756
explant_shield	explant_02-1-Block9-airy	5	1	1
explant_shield	explant_02-1-Block9-airy	5	2	0.550163
explant_shield	explant_02-1-Block9-airy	5	3	0.612279
explant_shield	explant_02-1-Block9-airy	5	4	0.285496
explant_shield	explant_02-1-Block9-airy	5	5	0.114798
explant_shield	explant_02-1-Block9-airy	5	6	0.161532
explant_shield	explant_02-1-Block9-airy	5	7	0.142791
explant_shield	explant_02-1-Block9-airy	5	8	0.146857
explant_shield	explant_02-1-Block9-airy	5	9	0.147903
explant_shield	explant_02-1-Block9-airy	5	10	0.156626
explant_shield	explant_02-1-Block9-airy	5	11	0.11613
explant_shield	explant_02-1-Block9-airy	5	12	0.0959985
explant_shield	explant_02-1-Block9-airy	5	13	0.0842784
explant_shield	explant_02-1-Block9-airy	5	14	0.0527179
explant_shield	explant_02-1-Block9-airy	5	15	0.0398646
explant_shield	explant_02-1-Block9-airy	5	16	0.0497297
explant_shield	explant_02-1-Block9-airy	5	17	0.145122
explant_shield	explant_02-1-Block9-airy	5	18	0.141291
explant_shield	explant_02-1-Block9-airy	5	19	0.082003
explant_shield	explant_02-1-Block9-airy	5	20	0.109075
explant_shield	explant_02-1-Block9-airy	5	21	0.136964
explant_shield	explant_02-1-Block9-airy	5	22	0.161198
explant_shield	explant_02-1-Block9-airy	5	23	0.157732
explant_shield	explant_02-1-Block9-airy	5	24	0.286637
explant_shield	explant_02-1-Block9-airy	5	25	0.340508
explant_shield	explant_02-1-Block9-airy	5	26	0.265735
explant_shield	explant_02-1-Block9-airy	5	27	0.197851
explant_shield	explant_02-1-Block9-airy	5	28	0.132426
explant_shield	explant_02-1-Block9-airy	5	29	0.161148
explant_shield	explant_02-1-Block9-airy	5	30	0.158367
explant_shield	explant_02-1-Block9-airy	5	31	0.113334
explant_shield	explant_02-1-Block9-airy	5	32	0.0667128
explant_shield	explant_02-1-Block9-airy	5	33	0.0638428
explant_shield	explant_02-1-Block9-airy	5	34	0.0374804
explant_shield	explant_02-1-Block9-airy	5	35	0.0276352
explant_shield	explant_02-1-Block9-airy	5	36	0.0404174
explant_shield	explant_02-1-Block9-airy	5	37	0.0402092
explant_shield	explant_02-1-Block9-airy	5	38	0.00258135
explant_shield	explant_02-1-Block9-airy	5	39	0.0216952
explant_shield	explant_02-1-Block9-airy	5	40	0
explant_shield	explant_02-1-Block9-airy	5	41	0.0394896
explant_shield	explant_02-1-Block9-airy	5	42	0.116898
explant_shield	explant_02-1-Block9-airy	5	43	0.126675
explant_shield	explant_02-1-Block9-airy	5	44	0.162168
explant_shield	explant_02-1-Block9-airy	5	45	0.190593
explant_shield	explant_02-1-Block9-airy	5	46	0.124057
explant_shield	explant_02-1-Block9-airy	5	47	0.183859
explant_shield	explant_02-1-Block9-airy	5	48	0.255936
explant_shield	explant_02-1-Block9-airy	5	49	0.196741
explant_shield	explant_02-1-Block9-airy	5	50	0.168865
explant_shield	explant_02-1-Block9-airy	6	1	1
explant_shield	explant_02-1-Block9-airy	6	2	0.360057
explant_shield	explant_02-1-Block9-airy	6	3	0.314276
explant_shield	explant_02-1-Block9-airy	6	4	0.244189
explant_shield	explant_02-1-Block9-airy	6	5	0.215408
explant_shield	explant_02-1-Block9-airy	6	6	0.124649
explant_shield	explant_02-1-Block9-airy	6	7	0.116273
explant_shield	explant_02-1-Block9-airy	6	8	0.201576
explant_shield	explant_02-1-Block9-airy	6	9	0.193337
explant_shield	explant_02-1-Block9-airy	6	10	0.121163
explant_shield	explant_02-1-Block9-airy	6	11	0.14667
explant_shield	explant_02-1-Block9-airy	6	12	0.20728
explant_shield	explant_02-1-Block9-airy	6	13	0.13017
explant_shield	explant_02-1-Block9-airy	6	14	0.08567
explant_shield	explant_02-1-Block9-airy	6	15	0.15348
explant_shield	explant_02-1-Block9-airy	6	16	0.124166
explant_shield	explant_02-1-Block9-airy	6	17	0.149238
explant_shield	explant_02-1-Block9-airy	6	18	0.153806
explant_shield	explant_02-1-Block9-airy	6	19	0.0682831
explant_shield	explant_02-1-Block9-airy	6	20	0.00898611
explant_shield	explant_02-1-Block9-airy	6	21	0.102265
explant_shield	explant_02-1-Block9-airy	6	22	0.0446529
explant_shield	explant_02-1-Block9-airy	6	23	0.0133812
explant_shield	explant_02-1-Block9-airy	6	24	0.0166528
explant_shield	explant_02-1-Block9-airy	6	25	0.0303802
explant_shield	explant_02-1-Block9-airy	6	26	0.0662977
explant_shield	explant_02-1-Block9-airy	6	27	0.0466049
explant_shield	explant_02-1-Block9-airy	6	28	0.0634613
explant_shield	explant_02-1-Block9-airy	6	29	0.0548239
explant_shield	explant_02-1-Block9-airy	6	30	0.0845799
explant_shield	explant_02-1-Block9-airy	6	31	0.0820063
explant_shield	explant_02-1-Block9-airy	6	32	0.0475561
explant_shield	explant_02-1-Block9-airy	6	33	0.027964
explant_shield	explant_02-1-Block9-airy	6	34	0.0743432
explant_shield	explant_02-1-Block9-airy	6	35	0.0240834
explant_shield	explant_02-1-Block9-airy	6	36	0.0248968
explant_shield	explant_02-1-Block9-airy	6	37	0.0109092
explant_shield	explant_02-1-Block9-airy	6	38	0.0382602
explant_shield	explant_02-1-Block9-airy	6	39	0.00908748
explant_shield	explant_02-1-Block9-airy	6	40	0.0234131
explant_shield	explant_02-1-Block9-airy	6	41	0.0777778
explant_shield	explant_02-1-Block9-airy	6	42	0.000770943
explant_shield	explant_02-1-Block9-airy	6	43	0
explant_shield	explant_02-1-Block9-airy	6	44	0.032831
explant_shield	explant_02-1-Block9-airy	6	45	0.0117648
explant_shield	explant_02-1-Block9-airy	6	46	0.00485447
explant_shield	explant_02-1-Block9-airy	6	47	0.0724503
explant_shield	explant_02-1-Block9-airy	6	48	0.0462635
explant_shield	explant_02-1-Block9-airy	6	49	0.091794
explant_shield	explant_02-1-Block9-airy	6	50	0.212051
explant_shield	explant_02-1-Block9-airy	7	1	1
explant_shield	explant_02-1-Block9-airy	7	2	0.42749
explant_shield	explant_02-1-Block9-airy	7	3	0.241751
explant_shield	explant_02-1-Block9-airy	7	4	0.162203
explant_shield	explant_02-1-Block9-airy	7	5	0.137148
explant_shield	explant_02-1-Block9-airy	7	6	0.184244
explant_shield	explant_02-1-Block9-airy	7	7	0.353743
explant_shield	explant_02-1-Block9-airy	7	8	0.161107
explant_shield	explant_02-1-Block9-airy	7	9	0.0637168
explant_shield	explant_02-1-Block9-airy	7	10	0.0892544
explant_shield	explant_02-1-Block9-airy	7	11	0.140277
explant_shield	explant_02-1-Block9-airy	7	12	0.0518715
explant_shield	explant_02-1-Block9-airy	7	13	0.0227572
explant_shield	explant_02-1-Block9-airy	7	14	0.00303474
explant_shield	explant_02-1-Block9-airy	7	15	0
explant_shield	explant_02-1-Block9-airy	7	16	0.00388623
explant_shield	explant_02-1-Block9-airy	7	17	0.0756335
explant_shield	explant_02-1-Block9-airy	7	18	0.11923
explant_shield	explant_02-1-Block9-airy	7	19	0.112066
explant_shield	explant_02-1-Block9-airy	7	20	0.0928979
explant_shield	explant_02-1-Block9-airy	7	21	0.0698289
explant_shield	explant_02-1-Block9-airy	7	22	0.0939171
explant_shield	explant_02-1-Block9-airy	7	23	0.0768781
explant_shield	explant_02-1-Block9-airy	7	24	0.0444629
explant_shield	explant_02-1-Block9-airy	7	25	0.0544707
explant_shield	explant_02-1-Block9-airy	7	26	0.0503164
explant_shield	explant_02-1-Block9-airy	7	27	0.106924
explant_shield	explant_02-1-Block9-airy	7	28	0.0475127
explant_shield	explant_02-1-Block9-airy	7	29	0.038123
explant_shield	explant_02-1-Block9-airy	7	30	0.0252612
explant_shield	explant_02-1-Block9-airy	7	31	0.030398
explant_shield	explant_02-1-Block9-airy	7	32	0.0857214
explant_shield	explant_02-1-Block9-airy	7	33	0.122694
explant_shield	explant_02-1-Block9-airy	7	34	0.139731
explant_shield	explant_02-1-Block9-airy	7	35	0.0593396
explant_shield	explant_02-1-Block9-airy	7	36	0.149277
explant_shield	explant_02-1-Block9-airy	7	37	0.20212
explant_shield	explant_02-1-Block9-airy	7	38	0.247252
explant_shield	explant_02-1-Block9-airy	7	39	0.198569
explant_shield	explant_02-1-Block9-airy	7	40	0.215378
explant_shield	explant_02-1-Block9-airy	7	41	0.153431
explant_shield	explant_02-1-Block9-airy	7	42	0.14107
explant_shield	explant_02-1-Block9-airy	7	43	0.167761
explant_shield	explant_02-1-Block9-airy	7	44	0.232089
explant_shield	explant_02-1-Block9-airy	7	45	0.0984936
explant_shield	explant_02-1-Block9-airy	7	46	0.059718
explant_shield	explant_02-1-Block9-airy	7	47	0.0100489
explant_shield	explant_02-1-Block9-airy	7	48	0.0895605
explant_shield	explant_02-1-Block9-airy	7	49	0.0542437
explant_shield	explant_02-1-Block9-airy	7	50	0.171735
explant_shield	explant_02-Block6-airy	1	1	1
explant_shield	explant_02-Block6-airy	1	2	0.672827
explant_shield	explant_02-Block6-airy	1	3	0.554723
explant_shield	explant_02-Block6-airy	1	4	0.422166
explant_shield	explant_02-Block6-airy	1	5	0.271016
explant_shield	explant_02-Block6-airy	1	6	0.209746
explant_shield	explant_02-Block6-airy	1	7	0.136227
explant_shield	explant_02-Block6-airy	1	8	0.0527136
explant_shield	explant_02-Block6-airy	1	9	0.0728515
explant_shield	explant_02-Block6-airy	1	10	0.0606024
explant_shield	explant_02-Block6-airy	1	11	0.101895
explant_shield	explant_02-Block6-airy	1	12	0.0589737
explant_shield	explant_02-Block6-airy	1	13	0
explant_shield	explant_02-Block6-airy	1	14	0.00967128
explant_shield	explant_02-Block6-airy	1	15	0.0384794
explant_shield	explant_02-Block6-airy	1	16	0.0433424
explant_shield	explant_02-Block6-airy	1	17	0.0117259
explant_shield	explant_02-Block6-airy	1	18	0.0390571
explant_shield	explant_02-Block6-airy	1	19	0.107727
explant_shield	explant_02-Block6-airy	1	20	0.120183
explant_shield	explant_02-Block6-airy	1	21	0.0374143
explant_shield	explant_02-Block6-airy	1	22	0.0795858
explant_shield	explant_02-Block6-airy	1	23	0.0888804
explant_shield	explant_02-Block6-airy	1	24	0.0802625
explant_shield	explant_02-Block6-airy	1	25	0.0263583
explant_shield	explant_02-Block6-airy	1	26	0.00489207
explant_shield	explant_02-Block6-airy	1	27	0.0300311
explant_shield	explant_02-Block6-airy	1	28	0.0487126
explant_shield	explant_02-Block6-airy	1	29	0.0514067
explant_shield	explant_02-Block6-airy	1	30	0.0804406
explant_shield	explant_02-Block6-airy	1	31	0.142195
explant_shield	explant_02-Block6-airy	1	32	0.231735
explant_shield	explant_02-Block6-airy	1	33	0.258643
explant_shield	explant_02-Block6-airy	1	34	0.203574
explant_shield	explant_02-Block6-airy	1	35	0.138679
explant_shield	explant_02-Block6-airy	1	36	0.134061
explant_shield	explant_02-Block6-airy	1	37	0.178793
explant_shield	explant_02-Block6-airy	1	38	0.141434
explant_shield	explant_02-Block6-airy	1	39	0.120091
explant_shield	explant_02-Block6-airy	1	40	0.16436
explant_shield	explant_02-Block6-airy	1	41	0.219559
explant_shield	explant_02-Block6-airy	1	42	0.177208
explant_shield	explant_02-Block6-airy	1	43	0.165026
explant_shield	explant_02-Block6-airy	1	44	0.181974
explant_shield	explant_02-Block6-airy	1	45	0.130244
explant_shield	explant_02-Block6-airy	1	46	0.0715083
explant_shield	explant_02-Block6-airy	1	47	0.177916
explant_shield	explant_02-Block6-airy	1	48	0.276564
explant_shield	explant_02-Block6-airy	1	49	0.196468
explant_shield	explant_02-Block6-airy	1	50	0.410463
explant_shield	explant_02-Block6-airy	2	1	1
explant_shield	explant_02-Block6-airy	2	2	0.466196
explant_shield	explant_02-Block6-airy	2	3	0.187854
explant_shield	explant_02-Block6-airy	2	4	0.209077
explant_shield	explant_02-Block6-airy	2	5	0.218458
explant_shield	explant_02-Block6-airy	2	6	0.211772
explant_shield	explant_02-Block6-airy	2	7	0.262733
explant_shield	explant_02-Block6-airy	2	8	0.395279
explant_shield	explant_02-Block6-airy	2	9	0.59192
explant_shield	explant_02-Block6-airy	2	10	0.403693
explant_shield	explant_02-Block6-airy	2	11	0.425811
explant_shield	explant_02-Block6-airy	2	12	0.393308
explant_shield	explant_02-Block6-airy	2	13	0.324719
explant_shield	explant_02-Block6-airy	2	14	0.29352
explant_shield	explant_02-Block6-airy	2	15	0.324981
explant_shield	explant_02-Block6-airy	2	16	0.267661
explant_shield	explant_02-Block6-airy	2	17	0.0980264
explant_shield	explant_02-Block6-airy	2	18	0.12488
explant_shield	explant_02-Block6-airy	2	19	0.0686565
explant_shield	explant_02-Block6-airy	2	20	0.0491103
explant_shield	explant_02-Block6-airy	2	21	0.0510499
explant_shield	explant_02-Block6-airy	2	22	0.119377
explant_shield	explant_02-Block6-airy	2	23	0.123808
explant_shield	explant_02-Block6-airy	2	24	0.07632
explant_shield	explant_02-Block6-airy	2	25	0
explant_shield	explant_02-Block6-airy	2	26	0.0534712
explant_shield	explant_02-Block6-airy	2	27	0.132201
explant_shield	explant_02-Block6-airy	2	28	0.144292
explant_shield	explant_02-Block6-airy	2	29	0.0783054
explant_shield	explant_02-Block6-airy	2	30	0.0820737
explant_shield	explant_02-Block6-airy	2	31	0.11275
explant_shield	explant_02-Block6-airy	2	32	0.0891711
explant_shield	explant_02-Block6-airy	2	33	0.110603
explant_shield	explant_02-Block6-airy	2	34	0.0667052
explant_shield	explant_02-Block6-airy	2	35	0.0264022
explant_shield	explant_02-Block6-airy	2	36	0.0582736
explant_shield	explant_02-Block6-airy	2	37	0.0455395
explant_shield	explant_02-Block6-airy	2	38	0.104968
explant_shield	explant_02-Block6-airy	2	39	0.162161
explant_shield	explant_02-Block6-airy	2	40	0.201313
explant_shield	explant_02-Block6-airy	2	41	0.299957
explant_shield	explant_02-Block6-airy	2	42	0.38825
explant_shield	explant_02-Block6-airy	2	43	0.332968
explant_shield	explant_02-Block6-airy	2	44	0.277971
explant_shield	explant_02-Block6-airy	2	45	0.251647
explant_shield	explant_02-Block6-airy	2	46	0.228552
explant_shield	explant_02-Block6-airy	2	47	0.342745
explant_shield	explant_02-Block6-airy	2	48	0.428163
explant_shield	explant_02-Block6-airy	2	49	0.3678
explant_shield	explant_02-Block6-airy	2	50	0.138744
explant_shield	explant_02-Block6-airy	3	1	1
explant_shield	explant_02-Block6-airy	3	2	0.413056
explant_shield	explant_02-Block6-airy	3	3	0.242927
explant_shield	explant_02-Block6-airy	3	4	0.24767
explant_shield	explant_02-Block6-airy	3	5	0.366553
explant_shield	explant_02-Block6-airy	3	6	0.243777
explant_shield	explant_02-Block6-airy	3	7	0.299657
explant_shield	explant_02-Block6-airy	3	8	0.397133
explant_shield	explant_02-Block6-airy	3	9	0.284478
explant_shield	explant_02-Block6-airy	3	10	0.37353
explant_shield	explant_02-Block6-airy	3	11	0.322317
explant_shield	explant_02-Block6-airy	3	12	0.337775
explant_shield	explant_02-Block6-airy	3	13	0.454093
explant_shield	explant_02-Block6-airy	3	14	0.469454
explant_shield	explant_02-Block6-airy	3	15	0.375909
explant_shield	explant_02-Block6-airy	3	16	0.398375
explant_shield	explant_02-Block6-airy	3	17	0.300048
explant_shield	explant_02-Block6-airy	3	18	0.241734
explant_shield	explant_02-Block6-airy	3	19	0.133654
explant_shield	explant_02-Block6-airy	3	20	0.0635608
explant_shield	explant_02-Block6-airy	3	21	0.141102
explant_shield	explant_02-Block6-airy	3	22	0.196156
explant_shield	explant_02-Block6-airy	3	23	0.106765
explant_shield	explant_02-Block6-airy	3	24	0.0395941
explant_shield	explant_02-Block6-airy	3	25	0.039906
explant_shield	explant_02-Block6-airy	3	26	0.0506689
explant_shield	explant_02-Block6-airy	3	27	0.0875339
explant_shield	explant_02-Block6-airy	3	28	0.0546628
explant_shield	explant_02-Block6-airy	3	29	0.0236441
explant_shield	explant_02-Block6-airy	3	30	0
explant_shield	explant_02-Block6-airy	3	31	0.0122956
explant_shield	explant_02-Block6-airy	3	32	0.168692
explant_shield	explant_02-Block6-airy	3	33	0.157279
explant_shield	explant_02-Block6-airy	3	34	0.0716002
explant_shield	explant_02-Block6-airy	3	35	0.0546979
explant_shield	explant_02-Block6-airy	3	36	0.223457
explant_shield	explant_02-Block6-airy	3	37	0.218072
explant_shield	explant_02-Block6-airy	3	38	0.131084
explant_shield	explant_02-Block6-airy	3	39	0.105608
explant_shield	explant_02-Block6-airy	3	40	0.126594
explant_shield	explant_02-Block6-airy	3	41	0.193764
explant_shield	explant_02-Block6-airy	3	42	0.151083
explant_shield	explant_02-Block6-airy	3	43	0.0935174
explant_shield	explant_02-Block6-airy	3	44	0.0836246
explant_shield	explant_02-Block6-airy	3	45	0.074117
explant_shield	explant_02-Block6-airy	3	46	0.153511
explant_shield	explant_02-Block6-airy	3	47	0.254255
explant_shield	explant_02-Block6-airy	3	48	0.351012
explant_shield	explant_02-Block6-airy	3	49	0.22114
explant_shield	explant_02-Block6-airy	3	50	0.226059
explant_shield	explant_02-Block6-airy	4	1	1
explant_shield	explant_02-Block6-airy	4	2	0.15958
explant_shield	explant_02-Block6-airy	4	3	0.203156
explant_shield	explant_02-Block6-airy	4	4	0.268946
explant_shield	explant_02-Block6-airy	4	5	0.361463
explant_shield	explant_02-Block6-airy	4	6	0.456227
explant_shield	explant_02-Block6-airy	4	7	0.388948
explant_shield	explant_02-Block6-airy	4	8	0.320171
explant_shield	explant_02-Block6-airy	4	9	0.337453
explant_shield	explant_02-Block6-airy	4	10	0.294198
explant_shield	explant_02-Block6-airy	4	11	0.234208
explant_shield	explant_02-Block6-airy	4	12	0.198339
explant_shield	explant_02-Block6-airy	4	13	0.173205
explant_shield	explant_02-Block6-airy	4	14	0.13956
explant_shield	explant_02-Block6-airy	4	15	0.151538
explant_shield	explant_02-Block6-airy	4	16	0.092496
explant_shield	explant_02-Block6-airy	4	17	0.0414805
explant_shield	explant_02-Block6-airy	4	18	0.060547
explant_shield	explant_02-Block6-airy	4	19	0.132032
explant_shield	explant_02-Block6-airy	4	20	0.0829239
explant_shield	explant_02-Block6-airy	4	21	0.0250733
explant_shield	explant_02-Block6-airy	4	22	0
explant_shield	explant_02-Block6-airy	4	23	0.0526416
explant_shield	explant_02-Block6-airy	4	24	0.118402
explant_shield	explant_02-Block6-airy	4	25	0.17397
explant_shield	explant_02-Block6-airy	4	26	0.165335
explant_shield	explant_02-Block6-airy	4	27	0.159248
explant_shield	explant_02-Block6-airy	4	28	0.118923
explant_shield	explant_02-Block6-airy	4	29	0.131918
explant_shield	explant_02-Block6-airy	4	30	0.161948
explant_shield	explant_02-Block6-airy	4	31	0.155671
explant_shield	explant_02-Block6-airy	4	32	0.0644041
explant_shield	explant_02-Block6-airy	4	33	0.078388
explant_shield	explant_02-Block6-airy	4	34	0.138528
explant_shield	explant_02-Block6-airy	4	35	0.165889
explant_shield	explant_02-Block6-airy	4	36	0.142439
explant_shield	explant_02-Block6-airy	4	37	0.131498
explant_shield	explant_02-Block6-airy	4	38	0.0617793
explant_shield	explant_02-Block6-airy	4	39	0.0419375
explant_shield	explant_02-Block6-airy	4	40	0.0561109
explant_shield	explant_02-Block6-airy	4	41	0.11015
explant_shield	explant_02-Block6-airy	4	42	0.234476
explant_shield	explant_02-Block6-airy	4	43	0.164813
explant_shield	explant_02-Block6-airy	4	44	0.0840804
explant_shield	explant_02-Block6-airy	4	45	0.191138
explant_shield	explant_02-Block6-airy	4	46	0.191909
explant_shield	explant_02-Block6-airy	4	47	0.281429
explant_shield	explant_02-Block6-airy	4	48	0.152065
explant_shield	explant_02-Block6-airy	4	49	0.0472697
explant_shield	explant_02-Block6-airy	4	50	0.195873
explant_shield	explant_02-Block6-airy	5	1	1
explant_shield	explant_02-Block6-airy	5	2	0.721703
explant_shield	explant_02-Block6-airy	5	3	0.421187
explant_shield	explant_02-Block6-airy	5	4	0.132578
explant_shield	explant_02-Block6-airy	5	5	0.0461739
explant_shield	explant_02-Block6-airy	5	6	0.0390018
explant_shield	explant_02-Block6-airy	5	7	0.103223
explant_shield	explant_02-Block6-airy	5	8	0.0961404
explant_shield	explant_02-Block6-airy	5	9	0.103959
explant_shield	explant_02-Block6-airy	5	10	0.155147
explant_shield	explant_02-Block6-airy	5	11	0.0677414
explant_shield	explant_02-Block6-airy	5	12	0.106984
explant_shield	explant_02-Block6-airy	5	13	0.219876
explant_shield	explant_02-Block6-airy	5	14	0.125717
explant_shield	explant_02-Block6-airy	5	15	0.0919503
explant_shield	explant_02-Block6-airy	5	16	0.0617839
explant_shield	explant_02-Block6-airy	5	17	0.0137625
explant_shield	explant_02-Block6-airy	5	18	0.00502874
explant_shield	explant_02-Block6-airy	5	19	0.0150521
explant_shield	explant_02-Block6-airy	5	20	0
explant_shield	explant_02-Block6-airy	5	21	0.0794764
explant_shield	explant_02-Block6-airy	5	22	0.115403
explant_shield	explant_02-Block6-airy	5	23	0.197552
explant_shield	explant_02-Block6-airy	5	24	0.221469
explant_shield	explant_02-Block6-airy	5	25	0.24518
explant_shield	explant_02-Block6-airy	5	26	0.232014
explant_shield	explant_02-Block6-airy	5	27	0.188396
explant_shield	explant_02-Block6-airy	5	28	0.102506
explant_shield	explant_02-Block6-airy	5	29	0.127191
explant_shield	explant_02-Block6-airy	5	30	0.118633
explant_shield	explant_02-Block6-airy	5	31	0.166914
explant_shield	explant_02-Block6-airy	5	32	0.26256
explant_shield	explant_02-Block6-airy	5	33	0.178842
explant_shield	explant_02-Block6-airy	5	34	0.203939
explant_shield	explant_02-Block6-airy	5	35	0.266399
explant_shield	explant_02-Block6-airy	5	36	0.23228
explant_shield	explant_02-Block6-airy	5	37	0.230072
explant_shield	explant_02-Block6-airy	5	38	0.193302
explant_shield	explant_02-Block6-airy	5	39	0.149974
explant_shield	explant_02-Block6-airy	5	40	0.161749
explant_shield	explant_02-Block6-airy	5	41	0.178889
explant_shield	explant_02-Block6-airy	5	42	0.207933
explant_shield	explant_02-Block6-airy	5	43	0.238218
explant_shield	explant_02-Block6-airy	5	44	0.233772
explant_shield	explant_02-Block6-airy	5	45	0.261469
explant_shield	explant_02-Block6-airy	5	46	0.348972
explant_shield	explant_02-Block6-airy	5	47	0.543451
explant_shield	explant_02-Block6-airy	5	48	0.482046
explant_shield	explant_02-Block6-airy	5	49	0.458814
explant_shield	explant_02-Block6-airy	5	50	0.537261
explant_shield	explant_02-Block6-airy	6	1	0.987059
explant_shield	explant_02-Block6-airy	6	2	1
explant_shield	explant_02-Block6-airy	6	3	0.694979
explant_shield	explant_02-Block6-airy	6	4	0.570744
explant_shield	explant_02-Block6-airy	6	5	0.451416
explant_shield	explant_02-Block6-airy	6	6	0.522411
explant_shield	explant_02-Block6-airy	6	7	0.424585
explant_shield	explant_02-Block6-airy	6	8	0.310584
explant_shield	explant_02-Block6-airy	6	9	0.266979
explant_shield	explant_02-Block6-airy	6	10	0.208954
explant_shield	explant_02-Block6-airy	6	11	0.305304
explant_shield	explant_02-Block6-airy	6	12	0.232182
explant_shield	explant_02-Block6-airy	6	13	0.132398
explant_shield	explant_02-Block6-airy	6	14	0.162995
explant_shield	explant_02-Block6-airy	6	15	0.177972
explant_shield	explant_02-Block6-airy	6	16	0.111293
explant_shield	explant_02-Block6-airy	6	17	0.0461168
explant_shield	explant_02-Block6-airy	6	18	0.110226
explant_shield	explant_02-Block6-airy	6	19	0.0386972
explant_shield	explant_02-Block6-airy	6	20	0.0184593
explant_shield	explant_02-Block6-airy	6	21	0.0345701
explant_shield	explant_02-Block6-airy	6	22	0.0666231
explant_shield	explant_02-Block6-airy	6	23	0
explant_shield	explant_02-Block6-airy	6	24	0.0257403
explant_shield	explant_02-Block6-airy	6	25	0.0855129
explant_shield	explant_02-Block6-airy	6	26	0.09432
explant_shield	explant_02-Block6-airy	6	27	0.075267
explant_shield	explant_02-Block6-airy	6	28	0.18476
explant_shield	explant_02-Block6-airy	6	29	0.170244
explant_shield	explant_02-Block6-airy	6	30	0.166035
explant_shield	explant_02-Block6-airy	6	31	0.217115
explant_shield	explant_02-Block6-airy	6	32	0.248069
explant_shield	explant_02-Block6-airy	6	33	0.106784
explant_shield	explant_02-Block6-airy	6	34	0.091023
explant_shield	explant_02-Block6-airy	6	35	0.0572369
explant_shield	explant_02-Block6-airy	6	36	0.0539278
explant_shield	explant_02-Block6-airy	6	37	0.0193263
explant_shield	explant_02-Block6-airy	6	38	0.123735
explant_shield	explant_02-Block6-airy	6	39	0.176986
explant_shield	explant_02-Block6-airy	6	40	0.170115
explant_shield	explant_02-Block6-airy	6	41	0.193615
explant_shield	explant_02-Block6-airy	6	42	0.0878423
explant_shield	explant_02-Block6-airy	6	43	0.0153472
explant_shield	explant_02-Block6-airy	6	44	0.101694
explant_shield	explant_02-Block6-airy	6	45	0.0731257
explant_shield	explant_02-Block6-airy	6	46	0.00935681
explant_shield	explant_02-Block6-airy	6	47	0.036427
explant_shield	explant_02-Block6-airy	6	48	0.0695214
explant_shield	explant_02-Block6-airy	6	49	0.087214
explant_shield	explant_02-Block6-airy	6	50	0.261134
explant_shield	explant_02-Block6-airy	7	1	1
explant_shield	explant_02-Block6-airy	7	2	0.481954
explant_shield	explant_02-Block6-airy	7	3	0.484842
explant_shield	explant_02-Block6-airy	7	4	0.410689
explant_shield	explant_02-Block6-airy	7	5	0.205941
explant_shield	explant_02-Block6-airy	7	6	0.147293
explant_shield	explant_02-Block6-airy	7	7	0.117566
explant_shield	explant_02-Block6-airy	7	8	0.117891
explant_shield	explant_02-Block6-airy	7	9	0.144649
explant_shield	explant_02-Block6-airy	7	10	0.199196
explant_shield	explant_02-Block6-airy	7	11	0.276788
explant_shield	explant_02-Block6-airy	7	12	0.298478
explant_shield	explant_02-Block6-airy	7	13	0.363956
explant_shield	explant_02-Block6-airy	7	14	0.392855
explant_shield	explant_02-Block6-airy	7	15	0.201226
explant_shield	explant_02-Block6-airy	7	16	0.123849
explant_shield	explant_02-Block6-airy	7	17	0.101347
explant_shield	explant_02-Block6-airy	7	18	0.0787473
explant_shield	explant_02-Block6-airy	7	19	0.106314
explant_shield	explant_02-Block6-airy	7	20	0.0977233
explant_shield	explant_02-Block6-airy	7	21	0.109386
explant_shield	explant_02-Block6-airy	7	22	0.11437
explant_shield	explant_02-Block6-airy	7	23	0.136416
explant_shield	explant_02-Block6-airy	7	24	0.169045
explant_shield	explant_02-Block6-airy	7	25	0.114706
explant_shield	explant_02-Block6-airy	7	26	0.0895139
explant_shield	explant_02-Block6-airy	7	27	0.097905
explant_shield	explant_02-Block6-airy	7	28	0.101557
explant_shield	explant_02-Block6-airy	7	29	0.0736844
explant_shield	explant_02-Block6-airy	7	30	0.0647063
explant_shield	explant_02-Block6-airy	7	31	0.0274092
explant_shield	explant_02-Block6-airy	7	32	0.0386426
explant_shield	explant_02-Block6-airy	7	33	0.0441435
explant_shield	explant_02-Block6-airy	7	34	0.0336993
explant_shield	explant_02-Block6-airy	7	35	0.0413657
explant_shield	explant_02-Block6-airy	7	36	0.00627528
explant_shield	explant_02-Block6-airy	7	37	0.0223304
explant_shield	explant_02-Block6-airy	7	38	0.00571393
explant_shield	explant_02-Block6-airy	7	39	0
explant_shield	explant_02-Block6-airy	7	40	0.0127653
explant_shield	explant_02-Block6-airy	7	41	0.00354079
explant_shield	explant_02-Block6-airy	7	42	0.0483988
explant_shield	explant_02-Block6-airy	7	43	0.0920951
explant_shield	explant_02-Block6-airy	7	44	0.089156
explant_shield	explant_02-Block6-airy	7	45	0.188141
explant_shield	explant_02-Block6-airy	7	46	0.244397
explant_shield	explant_02-Block6-airy	7	47	0.253336
explant_shield	explant_02-Block6-airy	7	48	0.210523
explant_shield	explant_02-Block6-airy	7	49	0.221763
explant_shield	explant_02-Block6-airy	7	50	0.361326
explant_shield	explant_02-Block6-airy	8	1	1
explant_shield	explant_02-Block6-airy	8	2	0.509836
explant_shield	explant_02-Block6-airy	8	3	0.377959
explant_shield	explant_02-Block6-airy	8	4	0.387827
explant_shield	explant_02-Block6-airy	8	5	0.275375
explant_shield	explant_02-Block6-airy	8	6	0.199506
explant_shield	explant_02-Block6-airy	8	7	0.160526
explant_shield	explant_02-Block6-airy	8	8	0.0658198
explant_shield	explant_02-Block6-airy	8	9	0.102385
explant_shield	explant_02-Block6-airy	8	10	0.12512
explant_shield	explant_02-Block6-airy	8	11	0.122142
explant_shield	explant_02-Block6-airy	8	12	0.130955
explant_shield	explant_02-Block6-airy	8	13	0.0995377
explant_shield	explant_02-Block6-airy	8	14	0.0883897
explant_shield	explant_02-Block6-airy	8	15	0.0778481
explant_shield	explant_02-Block6-airy	8	16	0.160258
explant_shield	explant_02-Block6-airy	8	17	0.0932427
explant_shield	explant_02-Block6-airy	8	18	0.147634
explant_shield	explant_02-Block6-airy	8	19	0.108411
explant_shield	explant_02-Block6-airy	8	20	0.0731428
explant_shield	explant_02-Block6-airy	8	21	0.0293445
explant_shield	explant_02-Block6-airy	8	22	0.0610682
explant_shield	explant_02-Block6-airy	8	23	0.136069
explant_shield	explant_02-Block6-airy	8	24	0.138123
explant_shield	explant_02-Block6-airy	8	25	0.119046
explant_shield	explant_02-Block6-airy	8	26	0.0369743
explant_shield	explant_02-Block6-airy	8	27	0.0219713
explant_shield	explant_02-Block6-airy	8	28	0.0658742
explant_shield	explant_02-Block6-airy	8	29	0.0974298
explant_shield	explant_02-Block6-airy	8	30	0.122121
explant_shield	explant_02-Block6-airy	8	31	0.142168
explant_shield	explant_02-Block6-airy	8	32	0.0730796
explant_shield	explant_02-Block6-airy	8	33	0.0887416
explant_shield	explant_02-Block6-airy	8	34	0.139953
explant_shield	explant_02-Block6-airy	8	35	0.141795
explant_shield	explant_02-Block6-airy	8	36	0.128568
explant_shield	explant_02-Block6-airy	8	37	0.196435
explant_shield	explant_02-Block6-airy	8	38	0.106508
explant_shield	explant_02-Block6-airy	8	39	0.104062
explant_shield	explant_02-Block6-airy	8	40	0.0237167
explant_shield	explant_02-Block6-airy	8	41	0.0414701
explant_shield	explant_02-Block6-airy	8	42	0.0393779
explant_shield	explant_02-Block6-airy	8	43	0.0506268
explant_shield	explant_02-Block6-airy	8	44	0.0486638
explant_shield	explant_02-Block6-airy	8	45	0
explant_shield	explant_02-Block6-airy	8	46	0.0131574
explant_shield	explant_02-Block6-airy	8	47	0.0183821
explant_shield	explant_02-Block6-airy	8	48	0.0170514
explant_shield	explant_02-Block6-airy	8	49	0.0976689
explant_shield	explant_02-Block6-airy	8	50	0.113365
explant_shield	explant_03-3	1	1	1
explant_shield	explant_03-3	1	2	0.482489
explant_shield	explant_03-3	1	3	0.316628
explant_shield	explant_03-3	1	4	0.154991
explant_shield	explant_03-3	1	5	0.0876715
explant_shield	explant_03-3	1	6	0.0869365
explant_shield	explant_03-3	1	7	0.0772324
explant_shield	explant_03-3	1	8	0.0389882
explant_shield	explant_03-3	1	9	0.0576718
explant_shield	explant_03-3	1	10	0.0121891
explant_shield	explant_03-3	1	11	0
explant_shield	explant_03-3	1	12	0.0195045
explant_shield	explant_03-3	1	13	0.0214703
explant_shield	explant_03-3	1	14	0.0408861
explant_shield	explant_03-3	1	15	0.018635
explant_shield	explant_03-3	1	16	0.0540945
explant_shield	explant_03-3	1	17	0.0184935
explant_shield	explant_03-3	1	18	0.029253
explant_shield	explant_03-3	1	19	0.0267401
explant_shield	explant_03-3	1	20	0.0296582
explant_shield	explant_03-3	1	21	0.0455089
explant_shield	explant_03-3	1	22	0.02008
explant_shield	explant_03-3	1	23	0.0370856
explant_shield	explant_03-3	1	24	0.0583062
explant_shield	explant_03-3	1	25	0.00469706
explant_shield	explant_03-3	1	26	0.0684194
explant_shield	explant_03-3	1	27	0.0443523
explant_shield	explant_03-3	1	28	0.0502517
explant_shield	explant_03-3	1	29	0.0560298
explant_shield	explant_03-3	1	30	0.0713323
explant_shield	explant_03-3	1	31	0.050441
explant_shield	explant_03-3	1	32	0.0506186
explant_shield	explant_03-3	1	33	0.0532146
explant_shield	explant_03-3	1	34	0.0670298
explant_shield	explant_03-3	1	35	0.103437
explant_shield	explant_03-3	1	36	0.0885313
explant_shield	explant_03-3	1	37	0.133361
explant_shield	explant_03-3	1	38	0.0763719
explant_shield	explant_03-3	1	39	0.122775
explant_shield	explant_03-3	1	40	0.122459
explant_shield	explant_03-3	1	41	0.129315
explant_shield	explant_03-3	1	42	0.146203
explant_shield	explant_03-3	1	43	0.118572
explant_shield	explant_03-3	1	44	0.171041
explant_shield	explant_03-3	1	45	0.1497
explant_shield	explant_03-3	1	46	0.177058
explant_shield	explant_03-3	1	47	0.216638
explant_shield	explant_03-3	1	48	0.242981
explant_shield	explant_03-3	1	49	0.355446
explant_shield	explant_03-3	1	50	0.330602
explant_shield	explant_03-3	2	1	1
explant_shield	explant_03-3	2	2	0.876185
explant_shield	explant_03-3	2	3	0.540923
explant_shield	explant_03-3	2	4	0.402549
explant_shield	explant_03-3	2	5	0.276746
explant_shield	explant_03-3	2	6	0.163171
explant_shield	explant_03-3	2	7	0.123804
explant_shield	explant_03-3	2	8	0.0774547
explant_shield	explant_03-3	2	9	0.107375
explant_shield	explant_03-3	2	10	0.0825282
explant_shield	explant_03-3	2	11	0.0524487
explant_shield	explant_03-3	2	12	0.0143141
explant_shield	explant_03-3	2	13	0.0571225
explant_shield	explant_03-3	2	14	0.0327673
explant_shield	explant_03-3	2	15	0
explant_shield	explant_03-3	2	16	0.00210552
explant_shield	explant_03-3	2	17	0.00694203
explant_shield	explant_03-3	2	18	0.00703787
explant_shield	explant_03-3	2	19	0.0325486
explant_shield	explant_03-3	2	20	0.051545
explant_shield	explant_03-3	2	21	0.0115926
explant_shield	explant_03-3	2	22	0.0175719
explant_shield	explant_03-3	2	23	0.0124743
explant_shield	explant_03-3	2	24	0.013247
explant_shield	explant_03-3	2	25	0.0422793
explant_shield	explant_03-3	2	26	0.0467421
explant_shield	explant_03-3	2	27	0.0786756
explant_shield	explant_03-3	2	28	0.0391046
explant_shield	explant_03-3	2	29	0.0616933
explant_shield	explant_03-3	2	30	0.0445896
explant_shield	explant_03-3	2	31	0.0684288
explant_shield	explant_03-3	2	32	0.0674503
explant_shield	explant_03-3	2	33	0.0763846
explant_shield	explant_03-3	2	34	0.103659
explant_shield	explant_03-3	2	35	0.124854
explant_shield	explant_03-3	2	36	0.0820411
explant_shield	explant_03-3	2	37	0.155238
explant_shield	explant_03-3	2	38	0.158109
explant_shield	explant_03-3	2	39	0.182844
explant_shield	explant_03-3	2	40	0.19029
explant_shield	explant_03-3	2	41	0.174612
explant_shield	explant_03-3	2	42	0.201555
explant_shield	explant_03-3	2	43	0.249273
explant_shield	explant_03-3	2	44	0.339649
explant_shield	explant_03-3	2	45	0.2863
explant_shield	explant_03-3	2	46	0.276615
explant_shield	explant_03-3	2	47	0.261722
explant_shield	explant_03-3	2	48	0.316423
explant_shield	explant_03-3	2	49	0.353052
explant_shield	explant_03-3	2	50	0.316674
explant_shield	explant_03-3	3	1	1
explant_shield	explant_03-3	3	2	0.390318
explant_shield	explant_03-3	3	3	0.376813
explant_shield	explant_03-3	3	4	0.286119
explant_shield	explant_03-3	3	5	0.28787
explant_shield	explant_03-3	3	6	0.317239
explant_shield	explant_03-3	3	7	0.260553
explant_shield	explant_03-3	3	8	0.289672
explant_shield	explant_03-3	3	9	0.178649
explant_shield	explant_03-3	3	10	0.19414
explant_shield	explant_03-3	3	11	0.215293
explant_shield	explant_03-3	3	12	0.238477
explant_shield	explant_03-3	3	13	0.181525
explant_shield	explant_03-3	3	14	0.15251
explant_shield	explant_03-3	3	15	0.185785
explant_shield	explant_03-3	3	16	0.188114
explant_shield	explant_03-3	3	17	0.117466
explant_shield	explant_03-3	3	18	0.124865
explant_shield	explant_03-3	3	19	0.157314
explant_shield	explant_03-3	3	20	0.190977
explant_shield	explant_03-3	3	21	0.186276
explant_shield	explant_03-3	3	22	0.0535655
explant_shield	explant_03-3	3	23	0.0269969
explant_shield	explant_03-3	3	24	0.145376
explant_shield	explant_03-3	3	25	0.20798
explant_shield	explant_03-3	3	26	0.175069
explant_shield	explant_03-3	3	27	0
explant_shield	explant_03-3	3	28	0.0974309
explant_shield	explant_03-3	3	29	0.063186
explant_shield	explant_03-3	3	30	0.0689749
explant_shield	explant_03-3	3	31	0.0322571
explant_shield	explant_03-3	3	32	0.110554
explant_shield	explant_03-3	3	33	0.0874371
explant_shield	explant_03-3	3	34	0.123456
explant_shield	explant_03-3	3	35	0.0770624
explant_shield	explant_03-3	3	36	0.0689332
explant_shield	explant_03-3	3	37	0.100964
explant_shield	explant_03-3	3	38	0.166097
explant_shield	explant_03-3	3	39	0.0924908
explant_shield	explant_03-3	3	40	0.0772216
explant_shield	explant_03-3	3	41	0.0514384
explant_shield	explant_03-3	3	42	0.174675
explant_shield	explant_03-3	3	43	0.137622
explant_shield	explant_03-3	3	44	0.307098
explant_shield	explant_03-3	3	45	0.389235
explant_shield	explant_03-3	3	46	0.462838
explant_shield	explant_03-3	3	47	0.461982
explant_shield	explant_03-3	3	48	0.561977
explant_shield	explant_03-3	3	49	0.455005
explant_shield	explant_03-3	3	50	0.689029
explant_shield	explant_03-3	4	1	1
explant_shield	explant_03-3	4	2	0.879944
explant_shield	explant_03-3	4	3	0.396632
explant_shield	explant_03-3	4	4	0.261162
explant_shield	explant_03-3	4	5	0.203265
explant_shield	explant_03-3	4	6	0.143727
explant_shield	explant_03-3	4	7	0.1325
explant_shield	explant_03-3	4	8	0.157321
explant_shield	explant_03-3	4	9	0.152491
explant_shield	explant_03-3	4	10	0.160714
explant_shield	explant_03-3	4	11	0.167342
explant_shield	explant_03-3	4	12	0.184147
explant_shield	explant_03-3	4	13	0.13768
explant_shield	explant_03-3	4	14	0.0996812
explant_shield	explant_03-3	4	15	0.107966
explant_shield	explant_03-3	4	16	0.0834517
explant_shield	explant_03-3	4	17	0.107422
explant_shield	explant_03-3	4	18	0.168224
explant_shield	explant_03-3	4	19	0.112903
explant_shield	explant_03-3	4	20	0.138497
explant_shield	explant_03-3	4	21	0.0933354
explant_shield	explant_03-3	4	22	0.0800596
explant_shield	explant_03-3	4	23	0.0751448
explant_shield	explant_03-3	4	24	0.101212
explant_shield	explant_03-3	4	25	0.0775151
explant_shield	explant_03-3	4	26	0.0335915
explant_shield	explant_03-3	4	27	0.00602414
explant_shield	explant_03-3	4	28	0.0510368
explant_shield	explant_03-3	4	29	0.0436179
explant_shield	explant_03-3	4	30	0.00797453
explant_shield	explant_03-3	4	31	0
explant_shield	explant_03-3	4	32	0.0411966
explant_shield	explant_03-3	4	33	0.102499
explant_shield	explant_03-3	4	34	0.212444
explant_shield	explant_03-3	4	35	0.169447
explant_shield	explant_03-3	4	36	0.155946
explant_shield	explant_03-3	4	37	0.167013
explant_shield	explant_03-3	4	38	0.126138
explant_shield	explant_03-3	4	39	0.202329
explant_shield	explant_03-3	4	40	0.176347
explant_shield	explant_03-3	4	41	0.18508
explant_shield	explant_03-3	4	42	0.150236
explant_shield	explant_03-3	4	43	0.162351
explant_shield	explant_03-3	4	44	0.147904
explant_shield	explant_03-3	4	45	0.147816
explant_shield	explant_03-3	4	46	0.17092
explant_shield	explant_03-3	4	47	0.209464
explant_shield	explant_03-3	4	48	0.204661
explant_shield	explant_03-3	4	49	0.137665
explant_shield	explant_03-3	4	50	0.130706
explant_shield	explant_1-01	1	1	1
explant_shield	explant_1-01	1	2	0.789851
explant_shield	explant_1-01	1	3	0.650891
explant_shield	explant_1-01	1	4	0.564649
explant_shield	explant_1-01	1	5	0.600882
explant_shield	explant_1-01	1	6	0.561142
explant_shield	explant_1-01	1	7	0.558384
explant_shield	explant_1-01	1	8	0.586227
explant_shield	explant_1-01	1	9	0.519617
explant_shield	explant_1-01	1	10	0.424308
explant_shield	explant_1-01	1	11	0.31258
explant_shield	explant_1-01	1	12	0.21263
explant_shield	explant_1-01	1	13	0.146197
explant_shield	explant_1-01	1	14	0.103928
explant_shield	explant_1-01	1	15	0.0670777
explant_shield	explant_1-01	1	16	0.0548309
explant_shield	explant_1-01	1	17	0.0226926
explant_shield	explant_1-01	1	18	0.018789
explant_shield	explant_1-01	1	19	0.0379012
explant_shield	explant_1-01	1	20	0.056248
explant_shield	explant_1-01	1	21	0.0105566
explant_shield	explant_1-01	1	22	0.0299596
explant_shield	explant_1-01	1	23	0.0517982
explant_shield	explant_1-01	1	24	0.00900293
explant_shield	explant_1-01	1	25	0
explant_shield	explant_1-01	1	26	0.0191155
explant_shield	explant_1-01	1	27	0.0652827
explant_shield	explant_1-01	1	28	0.0684505
explant_shield	explant_1-01	1	29	0.0761448
explant_shield	explant_1-01	1	30	0.192969
explant_shield	explant_1-01	1	31	0.258804
explant_shield	explant_1-01	1	32	0.285686
explant_shield	explant_1-01	1	33	0.301456
explant_shield	explant_1-01	1	34	0.321296
explant_shield	explant_1-01	1	35	0.3709
explant_shield	explant_1-01	1	36	0.333277
explant_shield	explant_1-01	1	37	0.312967
explant_shield	explant_1-01	1	38	0.321371
explant_shield	explant_1-01	1	39	0.373827
explant_shield	explant_1-01	1	40	0.486045
explant_shield	explant_1-01	1	41	0.715712
explant_shield	explant_1-01	1	42	0.767032
explant_shield	explant_1-01	1	43	0.874061
explant_shield	explant_1-01	1	44	0.862693
explant_shield	explant_1-01	1	45	0.808865
explant_shield	explant_1-01	1	46	0.706828
explant_shield	explant_1-01	1	47	0.620254
explant_shield	explant_1-01	1	48	0.55712
explant_shield	explant_1-01	1	49	0.708844
explant_shield	explant_1-01	1	50	0.697405
explant_shield	explant_1-01	2	1	1
explant_shield	explant_1-01	2	2	0.841035
explant_shield	explant_1-01	2	3	0.622362
explant_shield	explant_1-01	2	4	0.546193
explant_shield	explant_1-01	2	5	0.423619
explant_shield	explant_1-01	2	6	0.301916
explant_shield	explant_1-01	2	7	0.210025
explant_shield	explant_1-01	2	8	0.214873
explant_shield	explant_1-01	2	9	0.179734
explant_shield	explant_1-01	2	10	0.0907414
explant_shield	explant_1-01	2	11	0.0484914
explant_shield	explant_1-01	2	12	0
explant_shield	explant_1-01	2	13	0.0165907
explant_shield	explant_1-01	2	14	0.00483601
explant_shield	explant_1-01	2	15	0.00910644
explant_shield	explant_1-01	2	16	4.90779e-05
explant_shield	explant_1-01	2	17	0.00780015
explant_shield	explant_1-01	2	18	0.0109128
explant_shield	explant_1-01	2	19	0.0151294
explant_shield	explant_1-01	2	20	0.00175059
explant_shield	explant_1-01	2	21	0.0542171
explant_shield	explant_1-01	2	22	0.0912862
explant_shield	explant_1-01	2	23	0.137889
explant_shield	explant_1-01	2	24	0.146107
explant_shield	explant_1-01	2	25	0.134409
explant_shield	explant_1-01	2	26	0.145284
explant_shield	explant_1-01	2	27	0.148574
explant_shield	explant_1-01	2	28	0.164224
explant_shield	explant_1-01	2	29	0.176891
explant_shield	explant_1-01	2	30	0.195464
explant_shield	explant_1-01	2	31	0.19776
explant_shield	explant_1-01	2	32	0.234189
explant_shield	explant_1-01	2	33	0.321879
explant_shield	explant_1-01	2	34	0.355406
explant_shield	explant_1-01	2	35	0.382633
explant_shield	explant_1-01	2	36	0.458295
explant_shield	explant_1-01	2	37	0.62024
explant_shield	explant_1-01	2	38	0.768167
explant_shield	explant_1-01	2	39	0.748871
explant_shield	explant_1-01	2	40	0.748367
explant_shield	explant_1-01	2	41	0.589146
explant_shield	explant_1-01	2	42	0.568106
explant_shield	explant_1-01	2	43	0.651947
explant_shield	explant_1-01	2	44	0.66893
explant_shield	explant_1-01	2	45	0.767759
explant_shield	explant_1-01	2	46	0.771831
explant_shield	explant_1-01	2	47	0.693546
explant_shield	explant_1-01	2	48	0.664628
explant_shield	explant_1-01	2	49	0.68246
explant_shield	explant_1-01	2	50	0.831761
explant_shield	explant_1-01	3	1	1
explant_shield	explant_1-01	3	2	0.988868
explant_shield	explant_1-01	3	3	0.768623
explant_shield	explant_1-01	3	4	0.53715
explant_shield	explant_1-01	3	5	0.401109
explant_shield	explant_1-01	3	6	0.286836
explant_shield	explant_1-01	3	7	0.250512
explant_shield	explant_1-01	3	8	0.251806
explant_shield	explant_1-01	3	9	0.164978
explant_shield	explant_1-01	3	10	0.0922808
explant_shield	explant_1-01	3	11	0.0854433
explant_shield	explant_1-01	3	12	0.0291954
explant_shield	explant_1-01	3	13	0.0466921
explant_shield	explant_1-01	3	14	0
explant_shield	explant_1-01	3	15	0.0177295
explant_shield	explant_1-01	3	16	0.0210777
explant_shield	explant_1-01	3	17	0.0246778
explant_shield	explant_1-01	3	18	0.0528577
explant_shield	explant_1-01	3	19	0.112708
explant_shield	explant_1-01	3	20	0.18976
explant_shield	explant_1-01	3	21	0.243137
explant_shield	explant_1-01	3	22	0.232251
explant_shield	explant_1-01	3	23	0.279348
explant_shield	explant_1-01	3	24	0.259579
explant_shield	explant_1-01	3	25	0.238838
explant_shield	explant_1-01	3	26	0.283951
explant_shield	explant_1-01	3	27	0.343336
explant_shield	explant_1-01	3	28	0.235457
explant_shield	explant_1-01	3	29	0.267735
explant_shield	explant_1-01	3	30	0.328429
explant_shield	explant_1-01	3	31	0.342277
explant_shield	explant_1-01	3	32	0.289078
explant_shield	explant_1-01	3	33	0.293158
explant_shield	explant_1-01	3	34	0.267602
explant_shield	explant_1-01	3	35	0.251401
explant_shield	explant_1-01	3	36	0.251788
explant_shield	explant_1-01	3	37	0.245995
explant_shield	explant_1-01	3	38	0.235358
explant_shield	explant_1-01	3	39	0.23551
explant_shield	explant_1-01	3	40	0.265794
explant_shield	explant_1-01	3	41	0.284939
explant_shield	explant_1-01	3	42	0.352491
explant_shield	explant_1-01	3	43	0.357174
explant_shield	explant_1-01	3	44	0.305983
explant_shield	explant_1-01	3	45	0.278801
explant_shield	explant_1-01	3	46	0.335215
explant_shield	explant_1-01	3	47	0.422131
explant_shield	explant_1-01	3	48	0.34899
explant_shield	explant_1-01	3	49	0.316095
explant_shield	explant_1-01	3	50	0.211073
explant_shield	explant_1-02-1-Block7	1	1	0.975421
explant_shield	explant_1-02-1-Block7	1	2	1
explant_shield	explant_1-02-1-Block7	1	3	0.762654
explant_shield	explant_1-02-1-Block7	1	4	0.478156
explant_shield	explant_1-02-1-Block7	1	5	0.224756
explant_shield	explant_1-02-1-Block7	1	6	0.183777
explant_shield	explant_1-02-1-Block7	1	7	0.203331
explant_shield	explant_1-02-1-Block7	1	8	0.141613
explant_shield	explant_1-02-1-Block7	1	9	0.113275
explant_shield	explant_1-02-1-Block7	1	10	0.114205
explant_shield	explant_1-02-1-Block7	1	11	0.0825337
explant_shield	explant_1-02-1-Block7	1	12	0.0863257
explant_shield	explant_1-02-1-Block7	1	13	0.0936792
explant_shield	explant_1-02-1-Block7	1	14	0.0887805
explant_shield	explant_1-02-1-Block7	1	15	0.0912479
explant_shield	explant_1-02-1-Block7	1	16	0.0838253
explant_shield	explant_1-02-1-Block7	1	17	0.0955844
explant_shield	explant_1-02-1-Block7	1	18	0.101448
explant_shield	explant_1-02-1-Block7	1	19	0.0827493
explant_shield	explant_1-02-1-Block7	1	20	0.0610793
explant_shield	explant_1-02-1-Block7	1	21	0.0540125
explant_shield	explant_1-02-1-Block7	1	22	0.0493263
explant_shield	explant_1-02-1-Block7	1	23	0.0744139
explant_shield	explant_1-02-1-Block7	1	24	0.0491842
explant_shield	explant_1-02-1-Block7	1	25	0.0425542
explant_shield	explant_1-02-1-Block7	1	26	0.0477589
explant_shield	explant_1-02-1-Block7	1	27	0.0325373
explant_shield	explant_1-02-1-Block7	1	28	0.00918454
explant_shield	explant_1-02-1-Block7	1	29	0.00668471
explant_shield	explant_1-02-1-Block7	1	30	0
explant_shield	explant_1-02-1-Block7	1	31	0.0402605
explant_shield	explant_1-02-1-Block7	1	32	0.0399513
explant_shield	explant_1-02-1-Block7	1	33	0.00666856
explant_shield	explant_1-02-1-Block7	1	34	0.0594438
explant_shield	explant_1-02-1-Block7	1	35	0.116091
explant_shield	explant_1-02-1-Block7	1	36	0.140929
explant_shield	explant_1-02-1-Block7	1	37	0.180971
explant_shield	explant_1-02-1-Block7	1	38	0.182072
explant_shield	explant_1-02-1-Block7	1	39	0.151927
explant_shield	explant_1-02-1-Block7	1	40	0.161751
explant_shield	explant_1-02-1-Block7	1	41	0.159406
explant_shield	explant_1-02-1-Block7	1	42	0.20248
explant_shield	explant_1-02-1-Block7	1	43	0.25193
explant_shield	explant_1-02-1-Block7	1	44	0.285988
explant_shield	explant_1-02-1-Block7	1	45	0.346549
explant_shield	explant_1-02-1-Block7	1	46	0.273427
explant_shield	explant_1-02-1-Block7	1	47	0.233804
explant_shield	explant_1-02-1-Block7	1	48	0.206239
explant_shield	explant_1-02-1-Block7	1	49	0.325659
explant_shield	explant_1-02-1-Block7	1	50	0.412821
explant_shield	explant_1-02-1-Block7	2	1	1
explant_shield	explant_1-02-1-Block7	2	2	0.65405
explant_shield	explant_1-02-1-Block7	2	3	0.31299
explant_shield	explant_1-02-1-Block7	2	4	0.235407
explant_shield	explant_1-02-1-Block7	2	5	0.203262
explant_shield	explant_1-02-1-Block7	2	6	0.173862
explant_shield	explant_1-02-1-Block7	2	7	0.193312
explant_shield	explant_1-02-1-Block7	2	8	0.255247
explant_shield	explant_1-02-1-Block7	2	9	0.265773
explant_shield	explant_1-02-1-Block7	2	10	0.232319
explant_shield	explant_1-02-1-Block7	2	11	0.231115
explant_shield	explant_1-02-1-Block7	2	12	0.239195
explant_shield	explant_1-02-1-Block7	2	13	0.297335
explant_shield	explant_1-02-1-Block7	2	14	0.2524
explant_shield	explant_1-02-1-Block7	2	15	0.229904
explant_shield	explant_1-02-1-Block7	2	16	0.159812
explant_shield	explant_1-02-1-Block7	2	17	0.135161
explant_shield	explant_1-02-1-Block7	2	18	0.105384
explant_shield	explant_1-02-1-Block7	2	19	0.0482935
explant_shield	explant_1-02-1-Block7	2	20	0.0602776
explant_shield	explant_1-02-1-Block7	2	21	0.0847198
explant_shield	explant_1-02-1-Block7	2	22	0.090927
explant_shield	explant_1-02-1-Block7	2	23	0.0839877
explant_shield	explant_1-02-1-Block7	2	24	0.104153
explant_shield	explant_1-02-1-Block7	2	25	0.102771
explant_shield	explant_1-02-1-Block7	2	26	0.102945
explant_shield	explant_1-02-1-Block7	2	27	0.081831
explant_shield	explant_1-02-1-Block7	2	28	0.055861
explant_shield	explant_1-02-1-Block7	2	29	0.0978346
explant_shield	explant_1-02-1-Block7	2	30	0.0878788
explant_shield	explant_1-02-1-Block7	2	31	0.0567506
explant_shield	explant_1-02-1-Block7	2	32	0.0517552
explant_shield	explant_1-02-1-Block7	2	33	0.047752
explant_shield	explant_1-02-1-Block7	2	34	0.0487711
explant_shield	explant_1-02-1-Block7	2	35	0.0724815
explant_shield	explant_1-02-1-Block7	2	36	0.0740065
explant_shield	explant_1-02-1-Block7	2	37	0.049055
explant_shield	explant_1-02-1-Block7	2	38	0.031021
explant_shield	explant_1-02-1-Block7	2	39	0.0202167
explant_shield	explant_1-02-1-Block7	2	40	0
explant_shield	explant_1-02-1-Block7	2	41	0.0516613
explant_shield	explant_1-02-1-Block7	2	42	0.109952
explant_shield	explant_1-02-1-Block7	2	43	0.12779
explant_shield	explant_1-02-1-Block7	2	44	0.107532
explant_shield	explant_1-02-1-Block7	2	45	0.11942
explant_shield	explant_1-02-1-Block7	2	46	0.110662
explant_shield	explant_1-02-1-Block7	2	47	0.131691
[truncated: 3,753 more rows]

## Sheet: ExtendedDataFigure_7c
Panel_c
P-MLC, coupled solidification (wt shield & wt shield margin)
condition_stage	sample_id	cell_id_persample	cell_axis_bin	normalized_intensity
wt_shield	wt_01-Block1	1	1	0.432528
wt_shield	wt_01-Block1	1	2	0.460689
wt_shield	wt_01-Block1	1	3	0.389764
wt_shield	wt_01-Block1	1	4	0.343428
wt_shield	wt_01-Block1	1	5	0.315666
wt_shield	wt_01-Block1	1	6	0.365345
wt_shield	wt_01-Block1	1	7	0.319516
wt_shield	wt_01-Block1	1	8	0.324931
wt_shield	wt_01-Block1	1	9	0.368101
wt_shield	wt_01-Block1	1	10	0.366118
wt_shield	wt_01-Block1	1	11	0.272956
wt_shield	wt_01-Block1	1	12	0.215683
wt_shield	wt_01-Block1	1	13	0.206026
wt_shield	wt_01-Block1	1	14	0.134375
wt_shield	wt_01-Block1	1	15	0.0951932
wt_shield	wt_01-Block1	1	16	0.0748035
wt_shield	wt_01-Block1	1	17	0.0826271
wt_shield	wt_01-Block1	1	18	0.0352308
wt_shield	wt_01-Block1	1	19	0.0325483
wt_shield	wt_01-Block1	1	20	0.0601323
wt_shield	wt_01-Block1	1	21	0.00411604
wt_shield	wt_01-Block1	1	22	0.00686628
wt_shield	wt_01-Block1	1	23	0.0166124
wt_shield	wt_01-Block1	1	24	0.0199322
wt_shield	wt_01-Block1	1	25	0.0100967
wt_shield	wt_01-Block1	1	26	0.0153433
wt_shield	wt_01-Block1	1	27	0.0138651
wt_shield	wt_01-Block1	1	28	0.0273846
wt_shield	wt_01-Block1	1	29	0.0306445
wt_shield	wt_01-Block1	1	30	0.0220893
wt_shield	wt_01-Block1	1	31	0.0241768
wt_shield	wt_01-Block1	1	32	0.025576
wt_shield	wt_01-Block1	1	33	0
wt_shield	wt_01-Block1	1	34	0.0173744
wt_shield	wt_01-Block1	1	35	0.0519444
wt_shield	wt_01-Block1	1	36	0.0676407
wt_shield	wt_01-Block1	1	37	0.0950224
wt_shield	wt_01-Block1	1	38	0.125273
wt_shield	wt_01-Block1	1	39	0.17299
wt_shield	wt_01-Block1	1	40	0.22789
wt_shield	wt_01-Block1	1	41	0.369185
wt_shield	wt_01-Block1	1	42	0.422192
wt_shield	wt_01-Block1	1	43	0.328708
wt_shield	wt_01-Block1	1	44	0.289951
wt_shield	wt_01-Block1	1	45	0.332394
wt_shield	wt_01-Block1	1	46	0.43053
wt_shield	wt_01-Block1	1	47	0.645841
wt_shield	wt_01-Block1	1	48	0.874281
wt_shield	wt_01-Block1	1	49	1
wt_shield	wt_01-Block1	1	50	0.766067
wt_shield	wt_01-Block1	2	1	0.618285
wt_shield	wt_01-Block1	2	2	0.447002
wt_shield	wt_01-Block1	2	3	0.360051
wt_shield	wt_01-Block1	2	4	0.306369
wt_shield	wt_01-Block1	2	5	0.235576
wt_shield	wt_01-Block1	2	6	0.217612
wt_shield	wt_01-Block1	2	7	0.195881
wt_shield	wt_01-Block1	2	8	0.180098
wt_shield	wt_01-Block1	2	9	0.143239
wt_shield	wt_01-Block1	2	10	0.125068
wt_shield	wt_01-Block1	2	11	0.0983765
wt_shield	wt_01-Block1	2	12	0.0475649
wt_shield	wt_01-Block1	2	13	0.00320402
wt_shield	wt_01-Block1	2	14	0.0209585
wt_shield	wt_01-Block1	2	15	0.0196334
wt_shield	wt_01-Block1	2	16	0.0188307
wt_shield	wt_01-Block1	2	17	0.0107615
wt_shield	wt_01-Block1	2	18	0.0227504
wt_shield	wt_01-Block1	2	19	0.0289679
wt_shield	wt_01-Block1	2	20	0.0520666
wt_shield	wt_01-Block1	2	21	0.0338056
wt_shield	wt_01-Block1	2	22	0.028819
wt_shield	wt_01-Block1	2	23	0.019048
wt_shield	wt_01-Block1	2	24	0.0239932
wt_shield	wt_01-Block1	2	25	0.050081
wt_shield	wt_01-Block1	2	26	0.0402793
wt_shield	wt_01-Block1	2	27	0.0324929
wt_shield	wt_01-Block1	2	28	0
wt_shield	wt_01-Block1	2	29	0.00662538
wt_shield	wt_01-Block1	2	30	0.0107831
wt_shield	wt_01-Block1	2	31	0.0237537
wt_shield	wt_01-Block1	2	32	0.0309554
wt_shield	wt_01-Block1	2	33	0.0526439
wt_shield	wt_01-Block1	2	34	0.0764914
wt_shield	wt_01-Block1	2	35	0.115425
wt_shield	wt_01-Block1	2	36	0.12409
wt_shield	wt_01-Block1	2	37	0.14522
wt_shield	wt_01-Block1	2	38	0.146024
wt_shield	wt_01-Block1	2	39	0.120125
wt_shield	wt_01-Block1	2	40	0.0631027
wt_shield	wt_01-Block1	2	41	0.0869937
wt_shield	wt_01-Block1	2	42	0.14694
wt_shield	wt_01-Block1	2	43	0.1582
wt_shield	wt_01-Block1	2	44	0.206605
wt_shield	wt_01-Block1	2	45	0.259663
wt_shield	wt_01-Block1	2	46	0.284385
wt_shield	wt_01-Block1	2	47	0.327205
wt_shield	wt_01-Block1	2	48	0.502317
wt_shield	wt_01-Block1	2	49	0.873441
wt_shield	wt_01-Block1	2	50	1
wt_shield	wt_01-Block1	3	1	0.4545
wt_shield	wt_01-Block1	3	2	0.487282
wt_shield	wt_01-Block1	3	3	0.380769
wt_shield	wt_01-Block1	3	4	0.271749
wt_shield	wt_01-Block1	3	5	0.235972
wt_shield	wt_01-Block1	3	6	0.197491
wt_shield	wt_01-Block1	3	7	0.228352
wt_shield	wt_01-Block1	3	8	0.295011
wt_shield	wt_01-Block1	3	9	0.290182
wt_shield	wt_01-Block1	3	10	0.21323
wt_shield	wt_01-Block1	3	11	0.156115
wt_shield	wt_01-Block1	3	12	0.126184
wt_shield	wt_01-Block1	3	13	0.113363
wt_shield	wt_01-Block1	3	14	0.0736093
wt_shield	wt_01-Block1	3	15	0.055909
wt_shield	wt_01-Block1	3	16	0.0307132
wt_shield	wt_01-Block1	3	17	0.0105439
wt_shield	wt_01-Block1	3	18	0.00246415
wt_shield	wt_01-Block1	3	19	0
wt_shield	wt_01-Block1	3	20	0.0298873
wt_shield	wt_01-Block1	3	21	0.0342799
wt_shield	wt_01-Block1	3	22	0.0341723
wt_shield	wt_01-Block1	3	23	0.0226533
wt_shield	wt_01-Block1	3	24	0.0119365
wt_shield	wt_01-Block1	3	25	0.019868
wt_shield	wt_01-Block1	3	26	0.0122043
wt_shield	wt_01-Block1	3	27	0.01132
wt_shield	wt_01-Block1	3	28	0.0179444
wt_shield	wt_01-Block1	3	29	0.00213488
wt_shield	wt_01-Block1	3	30	0.0267619
wt_shield	wt_01-Block1	3	31	0.0658288
wt_shield	wt_01-Block1	3	32	0.0617601
wt_shield	wt_01-Block1	3	33	0.064558
wt_shield	wt_01-Block1	3	34	0.0724671
wt_shield	wt_01-Block1	3	35	0.107757
wt_shield	wt_01-Block1	3	36	0.149169
wt_shield	wt_01-Block1	3	37	0.207324
wt_shield	wt_01-Block1	3	38	0.246718
wt_shield	wt_01-Block1	3	39	0.237682
wt_shield	wt_01-Block1	3	40	0.220193
wt_shield	wt_01-Block1	3	41	0.224311
wt_shield	wt_01-Block1	3	42	0.236966
wt_shield	wt_01-Block1	3	43	0.240516
wt_shield	wt_01-Block1	3	44	0.196392
wt_shield	wt_01-Block1	3	45	0.248806
wt_shield	wt_01-Block1	3	46	0.363538
wt_shield	wt_01-Block1	3	47	0.489316
wt_shield	wt_01-Block1	3	48	0.658254
wt_shield	wt_01-Block1	3	49	0.99132
wt_shield	wt_01-Block1	3	50	1
wt_shield	wt_01-Block1	4	1	0.66275
wt_shield	wt_01-Block1	4	2	0.560816
wt_shield	wt_01-Block1	4	3	0.472872
wt_shield	wt_01-Block1	4	4	0.361045
wt_shield	wt_01-Block1	4	5	0.323524
wt_shield	wt_01-Block1	4	6	0.298441
wt_shield	wt_01-Block1	4	7	0.281555
wt_shield	wt_01-Block1	4	8	0.216937
wt_shield	wt_01-Block1	4	9	0.175832
wt_shield	wt_01-Block1	4	10	0.120149
wt_shield	wt_01-Block1	4	11	0.0930814
wt_shield	wt_01-Block1	4	12	0.042762
wt_shield	wt_01-Block1	4	13	0.0244082
wt_shield	wt_01-Block1	4	14	0.0250873
wt_shield	wt_01-Block1	4	15	0.00908297
wt_shield	wt_01-Block1	4	16	0.0282559
wt_shield	wt_01-Block1	4	17	0.0221526
wt_shield	wt_01-Block1	4	18	0.0287011
wt_shield	wt_01-Block1	4	19	0.015652
wt_shield	wt_01-Block1	4	20	0
wt_shield	wt_01-Block1	4	21	0.0188744
wt_shield	wt_01-Block1	4	22	0.00721393
wt_shield	wt_01-Block1	4	23	0.0089176
wt_shield	wt_01-Block1	4	24	0.0430096
wt_shield	wt_01-Block1	4	25	0.0232574
wt_shield	wt_01-Block1	4	26	0.0181973
wt_shield	wt_01-Block1	4	27	0.030531
wt_shield	wt_01-Block1	4	28	0.0305613
wt_shield	wt_01-Block1	4	29	0.05102
wt_shield	wt_01-Block1	4	30	0.0194606
wt_shield	wt_01-Block1	4	31	0.0240764
wt_shield	wt_01-Block1	4	32	0.0247477
wt_shield	wt_01-Block1	4	33	0.00731472
wt_shield	wt_01-Block1	4	34	0.00709944
wt_shield	wt_01-Block1	4	35	0.0500787
wt_shield	wt_01-Block1	4	36	0.0531631
wt_shield	wt_01-Block1	4	37	0.100768
wt_shield	wt_01-Block1	4	38	0.179313
wt_shield	wt_01-Block1	4	39	0.238065
wt_shield	wt_01-Block1	4	40	0.271589
wt_shield	wt_01-Block1	4	41	0.299184
wt_shield	wt_01-Block1	4	42	0.269823
wt_shield	wt_01-Block1	4	43	0.210278
wt_shield	wt_01-Block1	4	44	0.21331
wt_shield	wt_01-Block1	4	45	0.278272
wt_shield	wt_01-Block1	4	46	0.3641
wt_shield	wt_01-Block1	4	47	0.53108
wt_shield	wt_01-Block1	4	48	0.781453
wt_shield	wt_01-Block1	4	49	1
wt_shield	wt_01-Block1	4	50	0.95884
wt_shield	wt_01-Block1	5	1	1
wt_shield	wt_01-Block1	5	2	0.782595
wt_shield	wt_01-Block1	5	3	0.557058
wt_shield	wt_01-Block1	5	4	0.381608
wt_shield	wt_01-Block1	5	5	0.260671
wt_shield	wt_01-Block1	5	6	0.215158
wt_shield	wt_01-Block1	5	7	0.177432
wt_shield	wt_01-Block1	5	8	0.158542
wt_shield	wt_01-Block1	5	9	0.168004
wt_shield	wt_01-Block1	5	10	0.148544
wt_shield	wt_01-Block1	5	11	0.126709
wt_shield	wt_01-Block1	5	12	0.117431
wt_shield	wt_01-Block1	5	13	0.102714
wt_shield	wt_01-Block1	5	14	0.0820784
wt_shield	wt_01-Block1	5	15	0.0498346
wt_shield	wt_01-Block1	5	16	0.046576
wt_shield	wt_01-Block1	5	17	0.029565
wt_shield	wt_01-Block1	5	18	0.049564
wt_shield	wt_01-Block1	5	19	0.0244985
wt_shield	wt_01-Block1	5	20	0.0414707
wt_shield	wt_01-Block1	5	21	0.0305748
wt_shield	wt_01-Block1	5	22	0.0135902
wt_shield	wt_01-Block1	5	23	0
wt_shield	wt_01-Block1	5	24	0.00374782
wt_shield	wt_01-Block1	5	25	0.00212265
wt_shield	wt_01-Block1	5	26	0.0232713
wt_shield	wt_01-Block1	5	27	0.0218835
wt_shield	wt_01-Block1	5	28	0.0294523
wt_shield	wt_01-Block1	5	29	0.0317806
wt_shield	wt_01-Block1	5	30	0.0355985
wt_shield	wt_01-Block1	5	31	0.0400628
wt_shield	wt_01-Block1	5	32	0.0703023
wt_shield	wt_01-Block1	5	33	0.0901392
wt_shield	wt_01-Block1	5	34	0.115784
wt_shield	wt_01-Block1	5	35	0.135559
wt_shield	wt_01-Block1	5	36	0.182812
wt_shield	wt_01-Block1	5	37	0.207367
wt_shield	wt_01-Block1	5	38	0.190389
wt_shield	wt_01-Block1	5	39	0.158692
wt_shield	wt_01-Block1	5	40	0.160462
wt_shield	wt_01-Block1	5	41	0.172227
wt_shield	wt_01-Block1	5	42	0.242591
wt_shield	wt_01-Block1	5	43	0.301125
wt_shield	wt_01-Block1	5	44	0.304657
wt_shield	wt_01-Block1	5	45	0.299273
wt_shield	wt_01-Block1	5	46	0.311641
wt_shield	wt_01-Block1	5	47	0.396947
wt_shield	wt_01-Block1	5	48	0.472876
wt_shield	wt_01-Block1	5	49	0.592993
wt_shield	wt_01-Block1	5	50	0.815318
wt_shield	wt_01-Block1	6	1	0.543348
wt_shield	wt_01-Block1	6	2	0.55869
wt_shield	wt_01-Block1	6	3	0.395192
wt_shield	wt_01-Block1	6	4	0.281489
wt_shield	wt_01-Block1	6	5	0.199865
wt_shield	wt_01-Block1	6	6	0.17076
wt_shield	wt_01-Block1	6	7	0.180024
wt_shield	wt_01-Block1	6	8	0.174517
wt_shield	wt_01-Block1	6	9	0.229527
wt_shield	wt_01-Block1	6	10	0.267488
wt_shield	wt_01-Block1	6	11	0.230976
wt_shield	wt_01-Block1	6	12	0.220807
wt_shield	wt_01-Block1	6	13	0.178505
wt_shield	wt_01-Block1	6	14	0.150341
wt_shield	wt_01-Block1	6	15	0.168774
wt_shield	wt_01-Block1	6	16	0.136644
wt_shield	wt_01-Block1	6	17	0.107899
wt_shield	wt_01-Block1	6	18	0.0729523
wt_shield	wt_01-Block1	6	19	0.0351008
wt_shield	wt_01-Block1	6	20	0.0462491
wt_shield	wt_01-Block1	6	21	0.0432144
wt_shield	wt_01-Block1	6	22	0.0870439
wt_shield	wt_01-Block1	6	23	0.113548
wt_shield	wt_01-Block1	6	24	0.123526
wt_shield	wt_01-Block1	6	25	0.104952
wt_shield	wt_01-Block1	6	26	0.102868
wt_shield	wt_01-Block1	6	27	0.0797379
wt_shield	wt_01-Block1	6	28	0.0530598
wt_shield	wt_01-Block1	6	29	0.0377795
wt_shield	wt_01-Block1	6	30	0.0251983
wt_shield	wt_01-Block1	6	31	0
wt_shield	wt_01-Block1	6	32	0.0101401
wt_shield	wt_01-Block1	6	33	0.00432653
wt_shield	wt_01-Block1	6	34	0.00925137
wt_shield	wt_01-Block1	6	35	0.0315087
wt_shield	wt_01-Block1	6	36	0.0740861
wt_shield	wt_01-Block1	6	37	0.07674
wt_shield	wt_01-Block1	6	38	0.0932318
wt_shield	wt_01-Block1	6	39	0.122146
wt_shield	wt_01-Block1	6	40	0.181465
wt_shield	wt_01-Block1	6	41	0.216771
wt_shield	wt_01-Block1	6	42	0.2473
wt_shield	wt_01-Block1	6	43	0.234196
wt_shield	wt_01-Block1	6	44	0.265582
wt_shield	wt_01-Block1	6	45	0.326753
wt_shield	wt_01-Block1	6	46	0.362869
wt_shield	wt_01-Block1	6	47	0.398056
wt_shield	wt_01-Block1	6	48	0.547205
wt_shield	wt_01-Block1	6	49	0.892324
wt_shield	wt_01-Block1	6	50	1
wt_shield	wt_01-Block1	7	1	0.416745
wt_shield	wt_01-Block1	7	2	0.345465
wt_shield	wt_01-Block1	7	3	0.26659
wt_shield	wt_01-Block1	7	4	0.286318
wt_shield	wt_01-Block1	7	5	0.260745
wt_shield	wt_01-Block1	7	6	0.228896
wt_shield	wt_01-Block1	7	7	0.242006
wt_shield	wt_01-Block1	7	8	0.167969
wt_shield	wt_01-Block1	7	9	0.118643
wt_shield	wt_01-Block1	7	10	0.147585
wt_shield	wt_01-Block1	7	11	0.146609
wt_shield	wt_01-Block1	7	12	0.12351
wt_shield	wt_01-Block1	7	13	0.115702
wt_shield	wt_01-Block1	7	14	0.116052
wt_shield	wt_01-Block1	7	15	0.0944519
wt_shield	wt_01-Block1	7	16	0.0636415
wt_shield	wt_01-Block1	7	17	0.0388811
wt_shield	wt_01-Block1	7	18	0.0203933
wt_shield	wt_01-Block1	7	19	0.0313248
wt_shield	wt_01-Block1	7	20	0.0136444
wt_shield	wt_01-Block1	7	21	0.0107754
wt_shield	wt_01-Block1	7	22	0.00997963
wt_shield	wt_01-Block1	7	23	0
wt_shield	wt_01-Block1	7	24	0.00411748
wt_shield	wt_01-Block1	7	25	0.0280618
wt_shield	wt_01-Block1	7	26	0.0124186
wt_shield	wt_01-Block1	7	27	0.0240867
wt_shield	wt_01-Block1	7	28	0.0300123
wt_shield	wt_01-Block1	7	29	0.0535185
wt_shield	wt_01-Block1	7	30	0.0230865
wt_shield	wt_01-Block1	7	31	0.0299072
wt_shield	wt_01-Block1	7	32	0.00905774
wt_shield	wt_01-Block1	7	33	0.0220196
wt_shield	wt_01-Block1	7	34	0.0158822
wt_shield	wt_01-Block1	7	35	0.0416628
wt_shield	wt_01-Block1	7	36	0.0594294
wt_shield	wt_01-Block1	7	37	0.0788263
wt_shield	wt_01-Block1	7	38	0.106364
wt_shield	wt_01-Block1	7	39	0.179511
wt_shield	wt_01-Block1	7	40	0.247178
wt_shield	wt_01-Block1	7	41	0.282232
wt_shield	wt_01-Block1	7	42	0.243243
wt_shield	wt_01-Block1	7	43	0.233139
wt_shield	wt_01-Block1	7	44	0.26045
wt_shield	wt_01-Block1	7	45	0.293841
wt_shield	wt_01-Block1	7	46	0.378968
wt_shield	wt_01-Block1	7	47	0.542815
wt_shield	wt_01-Block1	7	48	0.782457
wt_shield	wt_01-Block1	7	49	0.995508
wt_shield	wt_01-Block1	7	50	1
wt_shield	wt_01-Block3	1	1	0.339407
wt_shield	wt_01-Block3	1	2	0.370738
wt_shield	wt_01-Block3	1	3	0.259152
wt_shield	wt_01-Block3	1	4	0.180526
wt_shield	wt_01-Block3	1	5	0.143787
wt_shield	wt_01-Block3	1	6	0.18113
wt_shield	wt_01-Block3	1	7	0.22207
wt_shield	wt_01-Block3	1	8	0.245711
wt_shield	wt_01-Block3	1	9	0.252805
wt_shield	wt_01-Block3	1	10	0.219372
wt_shield	wt_01-Block3	1	11	0.21555
wt_shield	wt_01-Block3	1	12	0.18163
wt_shield	wt_01-Block3	1	13	0.152959
wt_shield	wt_01-Block3	1	14	0.096269
wt_shield	wt_01-Block3	1	15	0.0757592
wt_shield	wt_01-Block3	1	16	0.0244022
wt_shield	wt_01-Block3	1	17	0
wt_shield	wt_01-Block3	1	18	0.0173009
wt_shield	wt_01-Block3	1	19	0.0412632
wt_shield	wt_01-Block3	1	20	0.0312635
wt_shield	wt_01-Block3	1	21	0.0258063
wt_shield	wt_01-Block3	1	22	0.0137857
wt_shield	wt_01-Block3	1	23	0.0139209
wt_shield	wt_01-Block3	1	24	0.0341243
wt_shield	wt_01-Block3	1	25	0.040531
wt_shield	wt_01-Block3	1	26	0.0651411
wt_shield	wt_01-Block3	1	27	0.0626083
wt_shield	wt_01-Block3	1	28	0.0760351
wt_shield	wt_01-Block3	1	29	0.124994
wt_shield	wt_01-Block3	1	30	0.172634
wt_shield	wt_01-Block3	1	31	0.198249
wt_shield	wt_01-Block3	1	32	0.211733
wt_shield	wt_01-Block3	1	33	0.149967
wt_shield	wt_01-Block3	1	34	0.0988593
wt_shield	wt_01-Block3	1	35	0.073022
wt_shield	wt_01-Block3	1	36	0.0635942
wt_shield	wt_01-Block3	1	37	0.0423015
wt_shield	wt_01-Block3	1	38	0.0538029
wt_shield	wt_01-Block3	1	39	0.0763804
wt_shield	wt_01-Block3	1	40	0.0916517
wt_shield	wt_01-Block3	1	41	0.148624
wt_shield	wt_01-Block3	1	42	0.178
wt_shield	wt_01-Block3	1	43	0.164692
wt_shield	wt_01-Block3	1	44	0.151358
wt_shield	wt_01-Block3	1	45	0.211018
wt_shield	wt_01-Block3	1	46	0.315343
wt_shield	wt_01-Block3	1	47	0.38235
wt_shield	wt_01-Block3	1	48	0.480914
wt_shield	wt_01-Block3	1	49	0.735502
wt_shield	wt_01-Block3	1	50	1
wt_shield	wt_01-Block3	2	1	0.629416
wt_shield	wt_01-Block3	2	2	0.507636
wt_shield	wt_01-Block3	2	3	0.383012
wt_shield	wt_01-Block3	2	4	0.324764
wt_shield	wt_01-Block3	2	5	0.28578
wt_shield	wt_01-Block3	2	6	0.195685
wt_shield	wt_01-Block3	2	7	0.147962
wt_shield	wt_01-Block3	2	8	0.120427
wt_shield	wt_01-Block3	2	9	0.0965432
wt_shield	wt_01-Block3	2	10	0.0812157
wt_shield	wt_01-Block3	2	11	0.0824284
wt_shield	wt_01-Block3	2	12	0.05943
wt_shield	wt_01-Block3	2	13	0.0883564
wt_shield	wt_01-Block3	2	14	0.0888193
wt_shield	wt_01-Block3	2	15	0.0835767
wt_shield	wt_01-Block3	2	16	0.0797122
wt_shield	wt_01-Block3	2	17	0.075805
wt_shield	wt_01-Block3	2	18	0.0549764
wt_shield	wt_01-Block3	2	19	0.0293714
wt_shield	wt_01-Block3	2	20	0.0101796
wt_shield	wt_01-Block3	2	21	0.00707594
wt_shield	wt_01-Block3	2	22	0
wt_shield	wt_01-Block3	2	23	0.00595656
wt_shield	wt_01-Block3	2	24	0.00271619
wt_shield	wt_01-Block3	2	25	0.0163321
wt_shield	wt_01-Block3	2	26	0.0274659
wt_shield	wt_01-Block3	2	27	0.0643436
wt_shield	wt_01-Block3	2	28	0.0814015
wt_shield	wt_01-Block3	2	29	0.0581326
wt_shield	wt_01-Block3	2	30	0.0699515
wt_shield	wt_01-Block3	2	31	0.0468589
wt_shield	wt_01-Block3	2	32	0.0191339
wt_shield	wt_01-Block3	2	33	0.0184069
wt_shield	wt_01-Block3	2	34	0.042963
wt_shield	wt_01-Block3	2	35	0.0646711
wt_shield	wt_01-Block3	2	36	0.0955673
wt_shield	wt_01-Block3	2	37	0.127099
wt_shield	wt_01-Block3	2	38	0.200317
wt_shield	wt_01-Block3	2	39	0.245906
wt_shield	wt_01-Block3	2	40	0.290103
wt_shield	wt_01-Block3	2	41	0.335969
wt_shield	wt_01-Block3	2	42	0.328184
wt_shield	wt_01-Block3	2	43	0.334626
wt_shield	wt_01-Block3	2	44	0.35095
wt_shield	wt_01-Block3	2	45	0.277953
wt_shield	wt_01-Block3	2	46	0.317302
wt_shield	wt_01-Block3	2	47	0.388359
wt_shield	wt_01-Block3	2	48	0.596196
wt_shield	wt_01-Block3	2	49	0.835701
wt_shield	wt_01-Block3	2	50	1
wt_shield	wt_01-Block3	3	1	0.293653
wt_shield	wt_01-Block3	3	2	0.342929
wt_shield	wt_01-Block3	3	3	0.385381
wt_shield	wt_01-Block3	3	4	0.457971
wt_shield	wt_01-Block3	3	5	0.418575
wt_shield	wt_01-Block3	3	6	0.24566
wt_shield	wt_01-Block3	3	7	0.187784
wt_shield	wt_01-Block3	3	8	0.19489
wt_shield	wt_01-Block3	3	9	0.177075
wt_shield	wt_01-Block3	3	10	0.145328
wt_shield	wt_01-Block3	3	11	0.110945
wt_shield	wt_01-Block3	3	12	0.129573
wt_shield	wt_01-Block3	3	13	0.100612
wt_shield	wt_01-Block3	3	14	0.0740024
wt_shield	wt_01-Block3	3	15	0.0354183
wt_shield	wt_01-Block3	3	16	0.0364524
wt_shield	wt_01-Block3	3	17	0.0334615
wt_shield	wt_01-Block3	3	18	0.0253427
wt_shield	wt_01-Block3	3	19	0.0230457
wt_shield	wt_01-Block3	3	20	0.017783
wt_shield	wt_01-Block3	3	21	0.00613648
wt_shield	wt_01-Block3	3	22	0
wt_shield	wt_01-Block3	3	23	0.0117952
wt_shield	wt_01-Block3	3	24	0.0199761
wt_shield	wt_01-Block3	3	25	0.024217
wt_shield	wt_01-Block3	3	26	0.0200534
wt_shield	wt_01-Block3	3	27	0.0278067
wt_shield	wt_01-Block3	3	28	0.0182156
wt_shield	wt_01-Block3	3	29	0.00430656
wt_shield	wt_01-Block3	3	30	0.015494
wt_shield	wt_01-Block3	3	31	0.0265117
wt_shield	wt_01-Block3	3	32	0.0290293
wt_shield	wt_01-Block3	3	33	0.0334564
wt_shield	wt_01-Block3	3	34	0.0509591
wt_shield	wt_01-Block3	3	35	0.0897781
wt_shield	wt_01-Block3	3	36	0.109693
wt_shield	wt_01-Block3	3	37	0.140554
wt_shield	wt_01-Block3	3	38	0.146557
wt_shield	wt_01-Block3	3	39	0.149693
wt_shield	wt_01-Block3	3	40	0.156482
wt_shield	wt_01-Block3	3	41	0.15676
wt_shield	wt_01-Block3	3	42	0.188772
wt_shield	wt_01-Block3	3	43	0.209005
wt_shield	wt_01-Block3	3	44	0.229346
wt_shield	wt_01-Block3	3	45	0.265044
wt_shield	wt_01-Block3	3	46	0.352089
wt_shield	wt_01-Block3	3	47	0.429393
wt_shield	wt_01-Block3	3	48	0.60991
wt_shield	wt_01-Block3	3	49	0.835523
wt_shield	wt_01-Block3	3	50	1
wt_shield	wt_01-Block3	4	1	0.946221
wt_shield	wt_01-Block3	4	2	0.91496
wt_shield	wt_01-Block3	4	3	0.710452
wt_shield	wt_01-Block3	4	4	0.492824
wt_shield	wt_01-Block3	4	5	0.517908
wt_shield	wt_01-Block3	4	6	0.466556
wt_shield	wt_01-Block3	4	7	0.44962
wt_shield	wt_01-Block3	4	8	0.388069
wt_shield	wt_01-Block3	4	9	0.353539
wt_shield	wt_01-Block3	4	10	0.382094
wt_shield	wt_01-Block3	4	11	0.475203
wt_shield	wt_01-Block3	4	12	0.427146
wt_shield	wt_01-Block3	4	13	0.38214
wt_shield	wt_01-Block3	4	14	0.314976
wt_shield	wt_01-Block3	4	15	0.28133
wt_shield	wt_01-Block3	4	16	0.401901
wt_shield	wt_01-Block3	4	17	0.350316
wt_shield	wt_01-Block3	4	18	0.247399
wt_shield	wt_01-Block3	4	19	0.150635
wt_shield	wt_01-Block3	4	20	0.100274
wt_shield	wt_01-Block3	4	21	0.0714076
wt_shield	wt_01-Block3	4	22	0.0281035
wt_shield	wt_01-Block3	4	23	0.0274441
wt_shield	wt_01-Block3	4	24	0.0587923
wt_shield	wt_01-Block3	4	25	0.0443989
wt_shield	wt_01-Block3	4	26	0.00594151
wt_shield	wt_01-Block3	4	27	0
wt_shield	wt_01-Block3	4	28	0.0273783
wt_shield	wt_01-Block3	4	29	0.0280594
wt_shield	wt_01-Block3	4	30	0.0669096
wt_shield	wt_01-Block3	4	31	0.0377193
wt_shield	wt_01-Block3	4	32	0.022574
wt_shield	wt_01-Block3	4	33	0.0233447
wt_shield	wt_01-Block3	4	34	0.032607
wt_shield	wt_01-Block3	4	35	0.0523704
wt_shield	wt_01-Block3	4	36	0.0363778
wt_shield	wt_01-Block3	4	37	0.0229917
wt_shield	wt_01-Block3	4	38	0.0334963
wt_shield	wt_01-Block3	4	39	0.0640944
wt_shield	wt_01-Block3	4	40	0.0463046
wt_shield	wt_01-Block3	4	41	0.081151
wt_shield	wt_01-Block3	4	42	0.0918829
wt_shield	wt_01-Block3	4	43	0.198136
wt_shield	wt_01-Block3	4	44	0.333801
wt_shield	wt_01-Block3	4	45	0.414018
wt_shield	wt_01-Block3	4	46	0.372622
wt_shield	wt_01-Block3	4	47	0.410526
wt_shield	wt_01-Block3	4	48	0.603897
wt_shield	wt_01-Block3	4	49	0.952189
wt_shield	wt_01-Block3	4	50	1
wt_shield	wt_01-Block3	5	1	0.40258
wt_shield	wt_01-Block3	5	2	0.341643
wt_shield	wt_01-Block3	5	3	0.349465
wt_shield	wt_01-Block3	5	4	0.378451
wt_shield	wt_01-Block3	5	5	0.380969
wt_shield	wt_01-Block3	5	6	0.302562
wt_shield	wt_01-Block3	5	7	0.237015
wt_shield	wt_01-Block3	5	8	0.181063
wt_shield	wt_01-Block3	5	9	0.19814
wt_shield	wt_01-Block3	5	10	0.124031
wt_shield	wt_01-Block3	5	11	0.0683377
wt_shield	wt_01-Block3	5	12	0.0479242
wt_shield	wt_01-Block3	5	13	0.0328845
wt_shield	wt_01-Block3	5	14	0.0459175
wt_shield	wt_01-Block3	5	15	0.0480604
wt_shield	wt_01-Block3	5	16	0.0278772
wt_shield	wt_01-Block3	5	17	0.01539
wt_shield	wt_01-Block3	5	18	0.0136989
wt_shield	wt_01-Block3	5	19	0.0222666
wt_shield	wt_01-Block3	5	20	0.0174576
wt_shield	wt_01-Block3	5	21	0.0213729
wt_shield	wt_01-Block3	5	22	0.0156093
wt_shield	wt_01-Block3	5	23	0.0228107
wt_shield	wt_01-Block3	5	24	0.0127085
wt_shield	wt_01-Block3	5	25	0
wt_shield	wt_01-Block3	5	26	0.0091017
wt_shield	wt_01-Block3	5	27	0.0046315
wt_shield	wt_01-Block3	5	28	0.00809252
wt_shield	wt_01-Block3	5	29	0.0155624
wt_shield	wt_01-Block3	5	30	0.0355253
wt_shield	wt_01-Block3	5	31	0.0406585
wt_shield	wt_01-Block3	5	32	0.0333024
wt_shield	wt_01-Block3	5	33	0.031693
wt_shield	wt_01-Block3	5	34	0.0286675
wt_shield	wt_01-Block3	5	35	0.0420677
wt_shield	wt_01-Block3	5	36	0.047559
wt_shield	wt_01-Block3	5	37	0.0636224
wt_shield	wt_01-Block3	5	38	0.0726753
wt_shield	wt_01-Block3	5	39	0.0545979
wt_shield	wt_01-Block3	5	40	0.052373
wt_shield	wt_01-Block3	5	41	0.0893725
wt_shield	wt_01-Block3	5	42	0.0791611
wt_shield	wt_01-Block3	5	43	0.0627762
wt_shield	wt_01-Block3	5	44	0.0834018
wt_shield	wt_01-Block3	5	45	0.121203
wt_shield	wt_01-Block3	5	46	0.169929
wt_shield	wt_01-Block3	5	47	0.235209
wt_shield	wt_01-Block3	5	48	0.289007
wt_shield	wt_01-Block3	5	49	0.501945
wt_shield	wt_01-Block3	5	50	1
wt_shield	wt_01-Block3	6	1	0.456001
wt_shield	wt_01-Block3	6	2	0.447602
wt_shield	wt_01-Block3	6	3	0.482241
wt_shield	wt_01-Block3	6	4	0.508952
wt_shield	wt_01-Block3	6	5	0.445891
wt_shield	wt_01-Block3	6	6	0.378904
wt_shield	wt_01-Block3	6	7	0.342772
wt_shield	wt_01-Block3	6	8	0.417838
wt_shield	wt_01-Block3	6	9	0.396744
wt_shield	wt_01-Block3	6	10	0.272423
wt_shield	wt_01-Block3	6	11	0.176568
wt_shield	wt_01-Block3	6	12	0.124482
wt_shield	wt_01-Block3	6	13	0.116923
wt_shield	wt_01-Block3	6	14	0.0909824
wt_shield	wt_01-Block3	6	15	0.05861
wt_shield	wt_01-Block3	6	16	0.0466735
wt_shield	wt_01-Block3	6	17	0.0260216
wt_shield	wt_01-Block3	6	18	0.0190454
wt_shield	wt_01-Block3	6	19	0.0228
wt_shield	wt_01-Block3	6	20	0.0177729
wt_shield	wt_01-Block3	6	21	0.0244087
wt_shield	wt_01-Block3	6	22	0.016278
wt_shield	wt_01-Block3	6	23	0.0174175
wt_shield	wt_01-Block3	6	24	0
wt_shield	wt_01-Block3	6	25	0.012308
wt_shield	wt_01-Block3	6	26	0.0136539
wt_shield	wt_01-Block3	6	27	0.0196466
wt_shield	wt_01-Block3	6	28	0.027929
wt_shield	wt_01-Block3	6	29	0.020018
wt_shield	wt_01-Block3	6	30	0.044024
wt_shield	wt_01-Block3	6	31	0.0662343
wt_shield	wt_01-Block3	6	32	0.0708235
wt_shield	wt_01-Block3	6	33	0.0642761
wt_shield	wt_01-Block3	6	34	0.0737601
wt_shield	wt_01-Block3	6	35	0.0828917
wt_shield	wt_01-Block3	6	36	0.0899135
wt_shield	wt_01-Block3	6	37	0.113651
wt_shield	wt_01-Block3	6	38	0.15335
wt_shield	wt_01-Block3	6	39	0.166483
wt_shield	wt_01-Block3	6	40	0.174326
wt_shield	wt_01-Block3	6	41	0.200254
wt_shield	wt_01-Block3	6	42	0.240813
wt_shield	wt_01-Block3	6	43	0.300618
wt_shield	wt_01-Block3	6	44	0.313808
wt_shield	wt_01-Block3	6	45	0.301613
wt_shield	wt_01-Block3	6	46	0.330722
wt_shield	wt_01-Block3	6	47	0.383326
wt_shield	wt_01-Block3	6	48	0.438599
wt_shield	wt_01-Block3	6	49	0.694553
wt_shield	wt_01-Block3	6	50	1
wt_shield	wt_01-Block3	7	1	0.521622
wt_shield	wt_01-Block3	7	2	0.409768
wt_shield	wt_01-Block3	7	3	0.230071
wt_shield	wt_01-Block3	7	4	0.16521
wt_shield	wt_01-Block3	7	5	0.202652
wt_shield	wt_01-Block3	7	6	0.200284
wt_shield	wt_01-Block3	7	7	0.240305
wt_shield	wt_01-Block3	7	8	0.242495
wt_shield	wt_01-Block3	7	9	0.306197
wt_shield	wt_01-Block3	7	10	0.21404
wt_shield	wt_01-Block3	7	11	0.0731631
wt_shield	wt_01-Block3	7	12	0.0327833
wt_shield	wt_01-Block3	7	13	0.0211783
wt_shield	wt_01-Block3	7	14	0.0112277
wt_shield	wt_01-Block3	7	15	0.00801129
wt_shield	wt_01-Block3	7	16	0.00397613
wt_shield	wt_01-Block3	7	17	0
wt_shield	wt_01-Block3	7	18	0.0115679
wt_shield	wt_01-Block3	7	19	0.0457321
wt_shield	wt_01-Block3	7	20	0.0725431
wt_shield	wt_01-Block3	7	21	0.0754703
wt_shield	wt_01-Block3	7	22	0.0673601
wt_shield	wt_01-Block3	7	23	0.0939161
wt_shield	wt_01-Block3	7	24	0.138839
wt_shield	wt_01-Block3	7	25	0.158328
wt_shield	wt_01-Block3	7	26	0.151207
wt_shield	wt_01-Block3	7	27	0.1328
wt_shield	wt_01-Block3	7	28	0.11195
wt_shield	wt_01-Block3	7	29	0.115665
wt_shield	wt_01-Block3	7	30	0.144552
wt_shield	wt_01-Block3	7	31	0.203897
wt_shield	wt_01-Block3	7	32	0.207986
wt_shield	wt_01-Block3	7	33	0.255478
wt_shield	wt_01-Block3	7	34	0.260036
wt_shield	wt_01-Block3	7	35	0.297561
wt_shield	wt_01-Block3	7	36	0.276701
wt_shield	wt_01-Block3	7	37	0.278216
wt_shield	wt_01-Block3	7	38	0.244817
wt_shield	wt_01-Block3	7	39	0.215353
wt_shield	wt_01-Block3	7	40	0.15525
wt_shield	wt_01-Block3	7	41	0.171003
wt_shield	wt_01-Block3	7	42	0.113534
wt_shield	wt_01-Block3	7	43	0.0810281
wt_shield	wt_01-Block3	7	44	0.100912
wt_shield	wt_01-Block3	7	45	0.169578
wt_shield	wt_01-Block3	7	46	0.179435
wt_shield	wt_01-Block3	7	47	0.201127
wt_shield	wt_01-Block3	7	48	0.354379
wt_shield	wt_01-Block3	7	49	0.763947
wt_shield	wt_01-Block3	7	50	1
wt_shield	wt_01-Block6	1	1	0.363893
wt_shield	wt_01-Block6	1	2	0.284657
wt_shield	wt_01-Block6	1	3	0.241006
wt_shield	wt_01-Block6	1	4	0.195463
wt_shield	wt_01-Block6	1	5	0.180541
wt_shield	wt_01-Block6	1	6	0.189297
wt_shield	wt_01-Block6	1	7	0.176902
wt_shield	wt_01-Block6	1	8	0.14681
wt_shield	wt_01-Block6	1	9	0.14177
wt_shield	wt_01-Block6	1	10	0.0863759
wt_shield	wt_01-Block6	1	11	0.0676627
wt_shield	wt_01-Block6	1	12	0.0593236
wt_shield	wt_01-Block6	1	13	0.0387481
wt_shield	wt_01-Block6	1	14	0.0335317
wt_shield	wt_01-Block6	1	15	0.0594542
wt_shield	wt_01-Block6	1	16	0.0329123
wt_shield	wt_01-Block6	1	17	0.0192139
wt_shield	wt_01-Block6	1	18	0.00664915
wt_shield	wt_01-Block6	1	19	0.000470558
wt_shield	wt_01-Block6	1	20	0
wt_shield	wt_01-Block6	1	21	0.00171948
wt_shield	wt_01-Block6	1	22	0.0109963
wt_shield	wt_01-Block6	1	23	0.0221456
wt_shield	wt_01-Block6	1	24	0.0194131
wt_shield	wt_01-Block6	1	25	0.0175604
wt_shield	wt_01-Block6	1	26	0.0169264
wt_shield	wt_01-Block6	1	27	0.0101816
wt_shield	wt_01-Block6	1	28	0.0224572
wt_shield	wt_01-Block6	1	29	0.0358921
wt_shield	wt_01-Block6	1	30	0.041617
wt_shield	wt_01-Block6	1	31	0.0462966
wt_shield	wt_01-Block6	1	32	0.0551953
wt_shield	wt_01-Block6	1	33	0.0632229
wt_shield	wt_01-Block6	1	34	0.0926446
wt_shield	wt_01-Block6	1	35	0.128845
wt_shield	wt_01-Block6	1	36	0.130246
wt_shield	wt_01-Block6	1	37	0.114609
wt_shield	wt_01-Block6	1	38	0.112382
wt_shield	wt_01-Block6	1	39	0.127289
wt_shield	wt_01-Block6	1	40	0.149987
wt_shield	wt_01-Block6	1	41	0.173925
wt_shield	wt_01-Block6	1	42	0.186803
wt_shield	wt_01-Block6	1	43	0.16302
wt_shield	wt_01-Block6	1	44	0.16898
wt_shield	wt_01-Block6	1	45	0.170936
wt_shield	wt_01-Block6	1	46	0.19722
wt_shield	wt_01-Block6	1	47	0.253221
wt_shield	wt_01-Block6	1	48	0.272156
wt_shield	wt_01-Block6	1	49	0.45791
wt_shield	wt_01-Block6	1	50	1
wt_shield	wt_01-Block6	2	1	0.456488
wt_shield	wt_01-Block6	2	2	0.494833
wt_shield	wt_01-Block6	2	3	0.435621
wt_shield	wt_01-Block6	2	4	0.392306
wt_shield	wt_01-Block6	2	5	0.369112
wt_shield	wt_01-Block6	2	6	0.255147
wt_shield	wt_01-Block6	2	7	0.174872
wt_shield	wt_01-Block6	2	8	0.18565
wt_shield	wt_01-Block6	2	9	0.166522
wt_shield	wt_01-Block6	2	10	0.229406
wt_shield	wt_01-Block6	2	11	0.196158
wt_shield	wt_01-Block6	2	12	0.175576
wt_shield	wt_01-Block6	2	13	0.142178
wt_shield	wt_01-Block6	2	14	0.12583
wt_shield	wt_01-Block6	2	15	0.102762
wt_shield	wt_01-Block6	2	16	0.068823
wt_shield	wt_01-Block6	2	17	0.0532201
wt_shield	wt_01-Block6	2	18	0.0441064
wt_shield	wt_01-Block6	2	19	0.0278434
wt_shield	wt_01-Block6	2	20	0.0203145
wt_shield	wt_01-Block6	2	21	0.0311913
wt_shield	wt_01-Block6	2	22	0.0535942
wt_shield	wt_01-Block6	2	23	0.0324339
wt_shield	wt_01-Block6	2	24	0.0440021
wt_shield	wt_01-Block6	2	25	0.0214641
wt_shield	wt_01-Block6	2	26	0
wt_shield	wt_01-Block6	2	27	0.000503047
wt_shield	wt_01-Block6	2	28	0.0118581
wt_shield	wt_01-Block6	2	29	0.021869
wt_shield	wt_01-Block6	2	30	0.0132351
wt_shield	wt_01-Block6	2	31	0.0250177
wt_shield	wt_01-Block6	2	32	0.0513847
wt_shield	wt_01-Block6	2	33	0.0870819
wt_shield	wt_01-Block6	2	34	0.0950408
wt_shield	wt_01-Block6	2	35	0.135316
wt_shield	wt_01-Block6	2	36	0.102681
wt_shield	wt_01-Block6	2	37	0.111827
wt_shield	wt_01-Block6	2	38	0.120755
wt_shield	wt_01-Block6	2	39	0.161631
wt_shield	wt_01-Block6	2	40	0.244984
wt_shield	wt_01-Block6	2	41	0.260332
wt_shield	wt_01-Block6	2	42	0.205412
wt_shield	wt_01-Block6	2	43	0.189359
wt_shield	wt_01-Block6	2	44	0.161153
wt_shield	wt_01-Block6	2	45	0.188686
wt_shield	wt_01-Block6	2	46	0.240867
wt_shield	wt_01-Block6	2	47	0.409317
wt_shield	wt_01-Block6	2	48	0.567211
wt_shield	wt_01-Block6	2	49	0.818912
wt_shield	wt_01-Block6	2	50	1
wt_shield	wt_01-Block6	3	1	0.574683
wt_shield	wt_01-Block6	3	2	0.527589
wt_shield	wt_01-Block6	3	3	0.441135
wt_shield	wt_01-Block6	3	4	0.41052
wt_shield	wt_01-Block6	3	5	0.35674
wt_shield	wt_01-Block6	3	6	0.320127
wt_shield	wt_01-Block6	3	7	0.265428
wt_shield	wt_01-Block6	3	8	0.246866
wt_shield	wt_01-Block6	3	9	0.261048
wt_shield	wt_01-Block6	3	10	0.244002
wt_shield	wt_01-Block6	3	11	0.193981
wt_shield	wt_01-Block6	3	12	0.145782
wt_shield	wt_01-Block6	3	13	0.113653
wt_shield	wt_01-Block6	3	14	0.0828363
wt_shield	wt_01-Block6	3	15	0.0620294
wt_shield	wt_01-Block6	3	16	0.0478854
wt_shield	wt_01-Block6	3	17	0.0535654
wt_shield	wt_01-Block6	3	18	0.0402985
wt_shield	wt_01-Block6	3	19	0.0193108
wt_shield	wt_01-Block6	3	20	0.0148132
wt_shield	wt_01-Block6	3	21	0
wt_shield	wt_01-Block6	3	22	0.0157048
wt_shield	wt_01-Block6	3	23	0.022641
wt_shield	wt_01-Block6	3	24	0.0375692
wt_shield	wt_01-Block6	3	25	0.0406396
wt_shield	wt_01-Block6	3	26	0.0324025
wt_shield	wt_01-Block6	3	27	0.0386006
wt_shield	wt_01-Block6	3	28	0.0266083
wt_shield	wt_01-Block6	3	29	0.0172994
wt_shield	wt_01-Block6	3	30	0.0168149
wt_shield	wt_01-Block6	3	31	0.0309291
wt_shield	wt_01-Block6	3	32	0.0231027
wt_shield	wt_01-Block6	3	33	0.0282886
wt_shield	wt_01-Block6	3	34	0.0283475
wt_shield	wt_01-Block6	3	35	0.0391391
wt_shield	wt_01-Block6	3	36	0.0787017
wt_shield	wt_01-Block6	3	37	0.0789329
wt_shield	wt_01-Block6	3	38	0.0874352
wt_shield	wt_01-Block6	3	39	0.111157
wt_shield	wt_01-Block6	3	40	0.124742
wt_shield	wt_01-Block6	3	41	0.171962
wt_shield	wt_01-Block6	3	42	0.189204
wt_shield	wt_01-Block6	3	43	0.223095
wt_shield	wt_01-Block6	3	44	0.252558
wt_shield	wt_01-Block6	3	45	0.298588
wt_shield	wt_01-Block6	3	46	0.28082
wt_shield	wt_01-Block6	3	47	0.402178
wt_shield	wt_01-Block6	3	48	0.672209
wt_shield	wt_01-Block6	3	49	0.885934
wt_shield	wt_01-Block6	3	50	1
wt_shield	wt_01-Block6	4	1	0.696288
wt_shield	wt_01-Block6	4	2	0.605647
wt_shield	wt_01-Block6	4	3	0.624244
wt_shield	wt_01-Block6	4	4	0.654863
wt_shield	wt_01-Block6	4	5	0.436392
wt_shield	wt_01-Block6	4	6	0.240984
wt_shield	wt_01-Block6	4	7	0.215907
wt_shield	wt_01-Block6	4	8	0.222753
wt_shield	wt_01-Block6	4	9	0.24871
wt_shield	wt_01-Block6	4	10	0.262707
wt_shield	wt_01-Block6	4	11	0.20933
wt_shield	wt_01-Block6	4	12	0.187424
wt_shield	wt_01-Block6	4	13	0.153037
wt_shield	wt_01-Block6	4	14	0.113681
wt_shield	wt_01-Block6	4	15	0.081965
wt_shield	wt_01-Block6	4	16	0.0592934
wt_shield	wt_01-Block6	4	17	0.0461384
wt_shield	wt_01-Block6	4	18	0.0277523
wt_shield	wt_01-Block6	4	19	0.014715
wt_shield	wt_01-Block6	4	20	0.0162867
wt_shield	wt_01-Block6	4	21	0.00852184
wt_shield	wt_01-Block6	4	22	0.00720068
wt_shield	wt_01-Block6	4	23	0.00853768
wt_shield	wt_01-Block6	4	24	0
wt_shield	wt_01-Block6	4	25	0.00601341
wt_shield	wt_01-Block6	4	26	0.000897334
wt_shield	wt_01-Block6	4	27	0.00881795
wt_shield	wt_01-Block6	4	28	0.0133611
wt_shield	wt_01-Block6	4	29	0.0180014
wt_shield	wt_01-Block6	4	30	0.038959
wt_shield	wt_01-Block6	4	31	0.047317
wt_shield	wt_01-Block6	4	32	0.043379
wt_shield	wt_01-Block6	4	33	0.0341861
wt_shield	wt_01-Block6	4	34	0.042903
wt_shield	wt_01-Block6	4	35	0.0575775
wt_shield	wt_01-Block6	4	36	0.0610022
wt_shield	wt_01-Block6	4	37	0.0989762
wt_shield	wt_01-Block6	4	38	0.100598
wt_shield	wt_01-Block6	4	39	0.115618
wt_shield	wt_01-Block6	4	40	0.132661
wt_shield	wt_01-Block6	4	41	0.186842
wt_shield	wt_01-Block6	4	42	0.28307
wt_shield	wt_01-Block6	4	43	0.298699
wt_shield	wt_01-Block6	4	44	0.286133
wt_shield	wt_01-Block6	4	45	0.419882
wt_shield	wt_01-Block6	4	46	0.418243
wt_shield	wt_01-Block6	4	47	0.332929
wt_shield	wt_01-Block6	4	48	0.438034
wt_shield	wt_01-Block6	4	49	0.687897
wt_shield	wt_01-Block6	4	50	1
wt_shield	wt_01-Block6	5	1	0.615119
wt_shield	wt_01-Block6	5	2	0.633833
wt_shield	wt_01-Block6	5	3	0.511285
wt_shield	wt_01-Block6	5	4	0.460764
wt_shield	wt_01-Block6	5	5	0.560564
wt_shield	wt_01-Block6	5	6	0.636907
wt_shield	wt_01-Block6	5	7	0.524833
wt_shield	wt_01-Block6	5	8	0.332664
wt_shield	wt_01-Block6	5	9	0.29066
wt_shield	wt_01-Block6	5	10	0.315579
wt_shield	wt_01-Block6	5	11	0.248694
wt_shield	wt_01-Block6	5	12	0.189011
wt_shield	wt_01-Block6	5	13	0.157101
wt_shield	wt_01-Block6	5	14	0.107872
wt_shield	wt_01-Block6	5	15	0.0623081
wt_shield	wt_01-Block6	5	16	0.0524314
wt_shield	wt_01-Block6	5	17	0.0242827
wt_shield	wt_01-Block6	5	18	0.0277758
wt_shield	wt_01-Block6	5	19	0.0362845
wt_shield	wt_01-Block6	5	20	0.0229297
wt_shield	wt_01-Block6	5	21	0.0228958
wt_shield	wt_01-Block6	5	22	0.0151226
wt_shield	wt_01-Block6	5	23	0.0188326
wt_shield	wt_01-Block6	5	24	0.00641686
wt_shield	wt_01-Block6	5	25	0
wt_shield	wt_01-Block6	5	26	0.00520791
wt_shield	wt_01-Block6	5	27	0.0145945
wt_shield	wt_01-Block6	5	28	0.0143067
wt_shield	wt_01-Block6	5	29	0.0293497
wt_shield	wt_01-Block6	5	30	0.0216792
wt_shield	wt_01-Block6	5	31	0.0323392
wt_shield	wt_01-Block6	5	32	0.0320704
wt_shield	wt_01-Block6	5	33	0.0201215
wt_shield	wt_01-Block6	5	34	0.0204374
wt_shield	wt_01-Block6	5	35	0.0415657
wt_shield	wt_01-Block6	5	36	0.0392509
wt_shield	wt_01-Block6	5	37	0.0714712
wt_shield	wt_01-Block6	5	38	0.103011
wt_shield	wt_01-Block6	5	39	0.1492
wt_shield	wt_01-Block6	5	40	0.172405
wt_shield	wt_01-Block6	5	41	0.160805
wt_shield	wt_01-Block6	5	42	0.159996
wt_shield	wt_01-Block6	5	43	0.19415
wt_shield	wt_01-Block6	5	44	0.30584
wt_shield	wt_01-Block6	5	45	0.331204
wt_shield	wt_01-Block6	5	46	0.360989
wt_shield	wt_01-Block6	5	47	0.441711
wt_shield	wt_01-Block6	5	48	0.714617
wt_shield	wt_01-Block6	5	49	1
wt_shield	wt_01-Block6	5	50	0.949014
wt_shield	wt_01-Block6	6	1	0.817289
wt_shield	wt_01-Block6	6	2	0.67471
wt_shield	wt_01-Block6	6	3	0.477144
wt_shield	wt_01-Block6	6	4	0.334017
wt_shield	wt_01-Block6	6	5	0.296265
wt_shield	wt_01-Block6	6	6	0.264406
wt_shield	wt_01-Block6	6	7	0.215044
wt_shield	wt_01-Block6	6	8	0.144932
wt_shield	wt_01-Block6	6	9	0.209467
wt_shield	wt_01-Block6	6	10	0.209688
wt_shield	wt_01-Block6	6	11	0.250951
wt_shield	wt_01-Block6	6	12	0.251139
wt_shield	wt_01-Block6	6	13	0.159282
wt_shield	wt_01-Block6	6	14	0.10893
wt_shield	wt_01-Block6	6	15	0.0717464
wt_shield	wt_01-Block6	6	16	0.0382105
wt_shield	wt_01-Block6	6	17	0.0409813
wt_shield	wt_01-Block6	6	18	0.0409754
wt_shield	wt_01-Block6	6	19	0.0466575
wt_shield	wt_01-Block6	6	20	0.0222504
wt_shield	wt_01-Block6	6	21	0.0177254
wt_shield	wt_01-Block6	6	22	0.00991417
wt_shield	wt_01-Block6	6	23	0
wt_shield	wt_01-Block6	6	24	0.00577867
wt_shield	wt_01-Block6	6	25	0.00939337
wt_shield	wt_01-Block6	6	26	0.0138914
wt_shield	wt_01-Block6	6	27	0.0162957
wt_shield	wt_01-Block6	6	28	0.0224028
wt_shield	wt_01-Block6	6	29	0.0175028
wt_shield	wt_01-Block6	6	30	0.0325901
wt_shield	wt_01-Block6	6	31	0.0507477
wt_shield	wt_01-Block6	6	32	0.03785
wt_shield	wt_01-Block6	6	33	0.0508134
wt_shield	wt_01-Block6	6	34	0.0708893
wt_shield	wt_01-Block6	6	35	0.0862623
wt_shield	wt_01-Block6	6	36	0.139254
wt_shield	wt_01-Block6	6	37	0.207213
wt_shield	wt_01-Block6	6	38	0.206282
wt_shield	wt_01-Block6	6	39	0.173885
wt_shield	wt_01-Block6	6	40	0.136408
wt_shield	wt_01-Block6	6	41	0.155111
wt_shield	wt_01-Block6	6	42	0.211942
wt_shield	wt_01-Block6	6	43	0.198
wt_shield	wt_01-Block6	6	44	0.174916
wt_shield	wt_01-Block6	6	45	0.181615
wt_shield	wt_01-Block6	6	46	0.200458
wt_shield	wt_01-Block6	6	47	0.215559
wt_shield	wt_01-Block6	6	48	0.307725
wt_shield	wt_01-Block6	6	49	0.544106
wt_shield	wt_01-Block6	6	50	1
wt_shield	wt_01-Block6	7	1	0.353569
wt_shield	wt_01-Block6	7	2	0.39584
wt_shield	wt_01-Block6	7	3	0.406465
wt_shield	wt_01-Block6	7	4	0.324348
wt_shield	wt_01-Block6	7	5	0.351414
wt_shield	wt_01-Block6	7	6	0.445096
wt_shield	wt_01-Block6	7	7	0.373441
wt_shield	wt_01-Block6	7	8	0.322656
wt_shield	wt_01-Block6	7	9	0.246494
wt_shield	wt_01-Block6	7	10	0.225994
wt_shield	wt_01-Block6	7	11	0.233419
wt_shield	wt_01-Block6	7	12	0.166241
wt_shield	wt_01-Block6	7	13	0.127548
wt_shield	wt_01-Block6	7	14	0.0966471
wt_shield	wt_01-Block6	7	15	0.0612249
wt_shield	wt_01-Block6	7	16	0.0447568
wt_shield	wt_01-Block6	7	17	0.031299
wt_shield	wt_01-Block6	7	18	0.0319809
wt_shield	wt_01-Block6	7	19	0
wt_shield	wt_01-Block6	7	20	0.007227
wt_shield	wt_01-Block6	7	21	0.00547931
wt_shield	wt_01-Block6	7	22	0.0108897
wt_shield	wt_01-Block6	7	23	0.0107393
wt_shield	wt_01-Block6	7	24	0.036367
wt_shield	wt_01-Block6	7	25	0.040886
wt_shield	wt_01-Block6	7	26	0.0318773
wt_shield	wt_01-Block6	7	27	0.0455765
wt_shield	wt_01-Block6	7	28	0.0466324
wt_shield	wt_01-Block6	7	29	0.0416706
wt_shield	wt_01-Block6	7	30	0.0478529
wt_shield	wt_01-Block6	7	31	0.049732
wt_shield	wt_01-Block6	7	32	0.0496175
wt_shield	wt_01-Block6	7	33	0.0653601
wt_shield	wt_01-Block6	7	34	0.0732064
wt_shield	wt_01-Block6	7	35	0.0717983
wt_shield	wt_01-Block6	7	36	0.0949303
wt_shield	wt_01-Block6	7	37	0.124431
wt_shield	wt_01-Block6	7	38	0.116025
wt_shield	wt_01-Block6	7	39	0.152831
wt_shield	wt_01-Block6	7	40	0.211022
wt_shield	wt_01-Block6	7	41	0.289779
wt_shield	wt_01-Block6	7	42	0.253694
wt_shield	wt_01-Block6	7	43	0.279928
wt_shield	wt_01-Block6	7	44	0.265594
wt_shield	wt_01-Block6	7	45	0.270061
wt_shield	wt_01-Block6	7	46	0.312909
wt_shield	wt_01-Block6	7	47	0.391985
wt_shield	wt_01-Block6	7	48	0.585085
wt_shield	wt_01-Block6	7	49	0.840354
wt_shield	wt_01-Block6	7	50	1
wt-m_shield	wt-m_01-Block2	1	1	0.337573
wt-m_shield	wt-m_01-Block2	1	2	0.294241
wt-m_shield	wt-m_01-Block2	1	3	0.2605
wt-m_shield	wt-m_01-Block2	1	4	0.236958
wt-m_shield	wt-m_01-Block2	1	5	0.219667
wt-m_shield	wt-m_01-Block2	1	6	0.221178
wt-m_shield	wt-m_01-Block2	1	7	0.178241
wt-m_shield	wt-m_01-Block2	1	8	0.127258
wt-m_shield	wt-m_01-Block2	1	9	0.100646
wt-m_shield	wt-m_01-Block2	1	10	0.0694911
wt-m_shield	wt-m_01-Block2	1	11	0.0591484
wt-m_shield	wt-m_01-Block2	1	12	0.04569
wt-m_shield	wt-m_01-Block2	1	13	0.0561282
wt-m_shield	wt-m_01-Block2	1	14	0.0695904
wt-m_shield	wt-m_01-Block2	1	15	0.0616623
wt-m_shield	wt-m_01-Block2	1	16	0.0674448
wt-m_shield	wt-m_01-Block2	1	17	0.0566066
wt-m_shield	wt-m_01-Block2	1	18	0.0290357
wt-m_shield	wt-m_01-Block2	1	19	0.00938614
wt-m_shield	wt-m_01-Block2	1	20	0
wt-m_shield	wt-m_01-Block2	1	21	0.0108103
wt-m_shield	wt-m_01-Block2	1	22	0.0284584
wt-m_shield	wt-m_01-Block2	1	23	0.0414842
wt-m_shield	wt-m_01-Block2	1	24	0.0388375
wt-m_shield	wt-m_01-Block2	1	25	0.0434723
wt-m_shield	wt-m_01-Block2	1	26	0.0559783
wt-m_shield	wt-m_01-Block2	1	27	0.0728339
wt-m_shield	wt-m_01-Block2	1	28	0.0563466
wt-m_shield	wt-m_01-Block2	1	29	0.0787464
wt-m_shield	wt-m_01-Block2	1	30	0.101479
wt-m_shield	wt-m_01-Block2	1	31	0.087683
wt-m_shield	wt-m_01-Block2	1	32	0.0736393
wt-m_shield	wt-m_01-Block2	1	33	0.0574809
wt-m_shield	wt-m_01-Block2	1	34	0.0543883
wt-m_shield	wt-m_01-Block2	1	35	0.0490237
wt-m_shield	wt-m_01-Block2	1	36	0.0684302
wt-m_shield	wt-m_01-Block2	1	37	0.078933
wt-m_shield	wt-m_01-Block2	1	38	0.12377
wt-m_shield	wt-m_01-Block2	1	39	0.161648
wt-m_shield	wt-m_01-Block2	1	40	0.190024
wt-m_shield	wt-m_01-Block2	1	41	0.174624
wt-m_shield	wt-m_01-Block2	1	42	0.197199
wt-m_shield	wt-m_01-Block2	1	43	0.226923
wt-m_shield	wt-m_01-Block2	1	44	0.268437
wt-m_shield	wt-m_01-Block2	1	45	0.391073
wt-m_shield	wt-m_01-Block2	1	46	0.589667
wt-m_shield	wt-m_01-Block2	1	47	0.91159
wt-m_shield	wt-m_01-Block2	1	48	1
wt-m_shield	wt-m_01-Block2	1	49	0.690383
wt-m_shield	wt-m_01-Block2	1	50	0.429695
wt-m_shield	wt-m_01-Block2	2	1	0.377808
wt-m_shield	wt-m_01-Block2	2	2	0.332808
wt-m_shield	wt-m_01-Block2	2	3	0.284082
wt-m_shield	wt-m_01-Block2	2	4	0.220808
wt-m_shield	wt-m_01-Block2	2	5	0.200569
wt-m_shield	wt-m_01-Block2	2	6	0.192264
wt-m_shield	wt-m_01-Block2	2	7	0.240138
wt-m_shield	wt-m_01-Block2	2	8	0.24199
wt-m_shield	wt-m_01-Block2	2	9	0.161312
wt-m_shield	wt-m_01-Block2	2	10	0.0828718
wt-m_shield	wt-m_01-Block2	2	11	0.0498927
wt-m_shield	wt-m_01-Block2	2	12	0.0379983
wt-m_shield	wt-m_01-Block2	2	13	0.0188145
wt-m_shield	wt-m_01-Block2	2	14	0.0339192
wt-m_shield	wt-m_01-Block2	2	15	0.0391663
wt-m_shield	wt-m_01-Block2	2	16	0.0279345
wt-m_shield	wt-m_01-Block2	2	17	0.0262051
wt-m_shield	wt-m_01-Block2	2	18	0.0242667
wt-m_shield	wt-m_01-Block2	2	19	0.0516342
wt-m_shield	wt-m_01-Block2	2	20	0.0142049
wt-m_shield	wt-m_01-Block2	2	21	0.007056
wt-m_shield	wt-m_01-Block2	2	22	0.00195574
wt-m_shield	wt-m_01-Block2	2	23	0
wt-m_shield	wt-m_01-Block2	2	24	0.000802772
wt-m_shield	wt-m_01-Block2	2	25	0.00413162
wt-m_shield	wt-m_01-Block2	2	26	0.0174607
wt-m_shield	wt-m_01-Block2	2	27	0.0264803
wt-m_shield	wt-m_01-Block2	2	28	0.0240899
wt-m_shield	wt-m_01-Block2	2	29	0.0362562
wt-m_shield	wt-m_01-Block2	2	30	0.0359206
wt-m_shield	wt-m_01-Block2	2	31	0.0401641
wt-m_shield	wt-m_01-Block2	2	32	0.0870751
wt-m_shield	wt-m_01-Block2	2	33	0.11103
wt-m_shield	wt-m_01-Block2	2	34	0.119211
wt-m_shield	wt-m_01-Block2	2	35	0.151139
wt-m_shield	wt-m_01-Block2	2	36	0.161595
wt-m_shield	wt-m_01-Block2	2	37	0.165714
wt-m_shield	wt-m_01-Block2	2	38	0.164258
wt-m_shield	wt-m_01-Block2	2	39	0.134775
wt-m_shield	wt-m_01-Block2	2	40	0.217917
wt-m_shield	wt-m_01-Block2	2	41	0.24274
wt-m_shield	wt-m_01-Block2	2	42	0.218892
wt-m_shield	wt-m_01-Block2	2	43	0.200159
wt-m_shield	wt-m_01-Block2	2	44	0.170331
wt-m_shield	wt-m_01-Block2	2	45	0.220051
wt-m_shield	wt-m_01-Block2	2	46	0.298673
wt-m_shield	wt-m_01-Block2	2	47	0.511948
wt-m_shield	wt-m_01-Block2	2	48	0.861829
wt-m_shield	wt-m_01-Block2	2	49	0.998137
wt-m_shield	wt-m_01-Block2	2	50	1
wt-m_shield	wt-m_01-Block2	3	1	0.699638
wt-m_shield	wt-m_01-Block2	3	2	0.791825
wt-m_shield	wt-m_01-Block2	3	3	0.831311
wt-m_shield	wt-m_01-Block2	3	4	0.758265
wt-m_shield	wt-m_01-Block2	3	5	0.483197
wt-m_shield	wt-m_01-Block2	3	6	0.201653
wt-m_shield	wt-m_01-Block2	3	7	0.102013
wt-m_shield	wt-m_01-Block2	3	8	0.120782
wt-m_shield	wt-m_01-Block2	3	9	0.112887
wt-m_shield	wt-m_01-Block2	3	10	0.11459
wt-m_shield	wt-m_01-Block2	3	11	0.103406
wt-m_shield	wt-m_01-Block2	3	12	0.112733
wt-m_shield	wt-m_01-Block2	3	13	0.0939818
wt-m_shield	wt-m_01-Block2	3	14	0.122543
wt-m_shield	wt-m_01-Block2	3	15	0.0894837
wt-m_shield	wt-m_01-Block2	3	16	0.0690681
wt-m_shield	wt-m_01-Block2	3	17	0.0411494
wt-m_shield	wt-m_01-Block2	3	18	0.0155363
wt-m_shield	wt-m_01-Block2	3	19	0.0419212
wt-m_shield	wt-m_01-Block2	3	20	0.0289256
wt-m_shield	wt-m_01-Block2	3	21	0
wt-m_shield	wt-m_01-Block2	3	22	0.00676575
wt-m_shield	wt-m_01-Block2	3	23	0.0248404
wt-m_shield	wt-m_01-Block2	3	24	0.0492755
wt-m_shield	wt-m_01-Block2	3	25	0.0182487
wt-m_shield	wt-m_01-Block2	3	26	0.0124637
wt-m_shield	wt-m_01-Block2	3	27	0.0384343
wt-m_shield	wt-m_01-Block2	3	28	0.0241228
wt-m_shield	wt-m_01-Block2	3	29	0.0386629
wt-m_shield	wt-m_01-Block2	3	30	0.019264
wt-m_shield	wt-m_01-Block2	3	31	0.0283535
wt-m_shield	wt-m_01-Block2	3	32	0.0210132
wt-m_shield	wt-m_01-Block2	3	33	0.0505537
wt-m_shield	wt-m_01-Block2	3	34	0.0102608
wt-m_shield	wt-m_01-Block2	3	35	0.0146124
wt-m_shield	wt-m_01-Block2	3	36	0.0202183
wt-m_shield	wt-m_01-Block2	3	37	0.0437871
wt-m_shield	wt-m_01-Block2	3	38	0.0825361
wt-m_shield	wt-m_01-Block2	3	39	0.115735
wt-m_shield	wt-m_01-Block2	3	40	0.119398
wt-m_shield	wt-m_01-Block2	3	41	0.126729
wt-m_shield	wt-m_01-Block2	3	42	0.148026
wt-m_shield	wt-m_01-Block2	3	43	0.15005
wt-m_shield	wt-m_01-Block2	3	44	0.150842
wt-m_shield	wt-m_01-Block2	3	45	0.182602
wt-m_shield	wt-m_01-Block2	3	46	0.215317
wt-m_shield	wt-m_01-Block2	3	47	0.314246
wt-m_shield	wt-m_01-Block2	3	48	0.440045
wt-m_shield	wt-m_01-Block2	3	49	0.692286
wt-m_shield	wt-m_01-Block2	3	50	1
wt-m_shield	wt-m_01-Block2	4	1	0.101911
wt-m_shield	wt-m_01-Block2	4	2	0.0613484
wt-m_shield	wt-m_01-Block2	4	3	0.0423347
wt-m_shield	wt-m_01-Block2	4	4	0.0573298
wt-m_shield	wt-m_01-Block2	4	5	0.0778943
wt-m_shield	wt-m_01-Block2	4	6	0.0975157
wt-m_shield	wt-m_01-Block2	4	7	0.0920786
wt-m_shield	wt-m_01-Block2	4	8	0.104707
wt-m_shield	wt-m_01-Block2	4	9	0.0908601
wt-m_shield	wt-m_01-Block2	4	10	0.106245
wt-m_shield	wt-m_01-Block2	4	11	0.110466
wt-m_shield	wt-m_01-Block2	4	12	0.0758478
wt-m_shield	wt-m_01-Block2	4	13	0.0561204
wt-m_shield	wt-m_01-Block2	4	14	0.0640808
wt-m_shield	wt-m_01-Block2	4	15	0.0537406
wt-m_shield	wt-m_01-Block2	4	16	0.0503711
wt-m_shield	wt-m_01-Block2	4	17	0.0543521
wt-m_shield	wt-m_01-Block2	4	18	0.0542641
wt-m_shield	wt-m_01-Block2	4	19	0.0506645
wt-m_shield	wt-m_01-Block2	4	20	0.0325925
wt-m_shield	wt-m_01-Block2	4	21	0.0160593
wt-m_shield	wt-m_01-Block2	4	22	0.0116271
wt-m_shield	wt-m_01-Block2	4	23	0.01356
wt-m_shield	wt-m_01-Block2	4	24	0.0172371
wt-m_shield	wt-m_01-Block2	4	25	0.0243142
wt-m_shield	wt-m_01-Block2	4	26	0.0130599
wt-m_shield	wt-m_01-Block2	4	27	0
wt-m_shield	wt-m_01-Block2	4	28	0.000951435
wt-m_shield	wt-m_01-Block2	4	29	0.00522424
wt-m_shield	wt-m_01-Block2	4	30	0.00606737
wt-m_shield	wt-m_01-Block2	4	31	0.0318922
wt-m_shield	wt-m_01-Block2	4	32	0.0490512
wt-m_shield	wt-m_01-Block2	4	33	0.0653421
wt-m_shield	wt-m_01-Block2	4	34	0.0950389
wt-m_shield	wt-m_01-Block2	4	35	0.0444745
wt-m_shield	wt-m_01-Block2	4	36	0.0370074
wt-m_shield	wt-m_01-Block2	4	37	0.0654926
wt-m_shield	wt-m_01-Block2	4	38	0.0445144
wt-m_shield	wt-m_01-Block2	4	39	0.0743691
wt-m_shield	wt-m_01-Block2	4	40	0.0997856
wt-m_shield	wt-m_01-Block2	4	41	0.12825
wt-m_shield	wt-m_01-Block2	4	42	0.138596
wt-m_shield	wt-m_01-Block2	4	43	0.177153
wt-m_shield	wt-m_01-Block2	4	44	0.150972
wt-m_shield	wt-m_01-Block2	4	45	0.130831
wt-m_shield	wt-m_01-Block2	4	46	0.122524
wt-m_shield	wt-m_01-Block2	4	47	0.166245
wt-m_shield	wt-m_01-Block2	4	48	0.269248
wt-m_shield	wt-m_01-Block2	4	49	0.643255
wt-m_shield	wt-m_01-Block2	4	50	1
wt-m_shield	wt-m_01-Block2	5	1	0.364375
wt-m_shield	wt-m_01-Block2	5	2	0.293894
wt-m_shield	wt-m_01-Block2	5	3	0.246479
wt-m_shield	wt-m_01-Block2	5	4	0.22409
wt-m_shield	wt-m_01-Block2	5	5	0.249957
wt-m_shield	wt-m_01-Block2	5	6	0.283708
wt-m_shield	wt-m_01-Block2	5	7	0.249569
wt-m_shield	wt-m_01-Block2	5	8	0.283811
wt-m_shield	wt-m_01-Block2	5	9	0.295723
wt-m_shield	wt-m_01-Block2	5	10	0.252139
wt-m_shield	wt-m_01-Block2	5	11	0.233652
wt-m_shield	wt-m_01-Block2	5	12	0.24852
wt-m_shield	wt-m_01-Block2	5	13	0.247416
wt-m_shield	wt-m_01-Block2	5	14	0.214957
wt-m_shield	wt-m_01-Block2	5	15	0.171962
wt-m_shield	wt-m_01-Block2	5	16	0.137333
wt-m_shield	wt-m_01-Block2	5	17	0.142211
wt-m_shield	wt-m_01-Block2	5	18	0.0989576
wt-m_shield	wt-m_01-Block2	5	19	0.058741
wt-m_shield	wt-m_01-Block2	5	20	0.0422191
wt-m_shield	wt-m_01-Block2	5	21	0.0326026
wt-m_shield	wt-m_01-Block2	5	22	0
wt-m_shield	wt-m_01-Block2	5	23	0.00452695
wt-m_shield	wt-m_01-Block2	5	24	0.0136446
wt-m_shield	wt-m_01-Block2	5	25	0.0172854
wt-m_shield	wt-m_01-Block2	5	26	0.0205844
wt-m_shield	wt-m_01-Block2	5	27	0.0166637
wt-m_shield	wt-m_01-Block2	5	28	0.076777
wt-m_shield	wt-m_01-Block2	5	29	0.0976198
wt-m_shield	wt-m_01-Block2	5	30	0.144461
wt-m_shield	wt-m_01-Block2	5	31	0.161929
wt-m_shield	wt-m_01-Block2	5	32	0.111991
wt-m_shield	wt-m_01-Block2	5	33	0.0795645
wt-m_shield	wt-m_01-Block2	5	34	0.0988111
wt-m_shield	wt-m_01-Block2	5	35	0.0551154
wt-m_shield	wt-m_01-Block2	5	36	0.0356373
wt-m_shield	wt-m_01-Block2	5	37	0.0355657
wt-m_shield	wt-m_01-Block2	5	38	0.0441761
wt-m_shield	wt-m_01-Block2	5	39	0.0803531
wt-m_shield	wt-m_01-Block2	5	40	0.136407
wt-m_shield	wt-m_01-Block2	5	41	0.17287
wt-m_shield	wt-m_01-Block2	5	42	0.167308
wt-m_shield	wt-m_01-Block2	5	43	0.193821
wt-m_shield	wt-m_01-Block2	5	44	0.200909
wt-m_shield	wt-m_01-Block2	5	45	0.203297
wt-m_shield	wt-m_01-Block2	5	46	0.262244
wt-m_shield	wt-m_01-Block2	5	47	0.363811
wt-m_shield	wt-m_01-Block2	5	48	0.495884
wt-m_shield	wt-m_01-Block2	5	49	0.80688
wt-m_shield	wt-m_01-Block2	5	50	1
wt-m_shield	wt-m_01-Block2	6	1	0.180152
wt-m_shield	wt-m_01-Block2	6	2	0.141756
wt-m_shield	wt-m_01-Block2	6	3	0.135558
wt-m_shield	wt-m_01-Block2	6	4	0.15491
wt-m_shield	wt-m_01-Block2	6	5	0.121173
wt-m_shield	wt-m_01-Block2	6	6	0.110391
wt-m_shield	wt-m_01-Block2	6	7	0.157944
wt-m_shield	wt-m_01-Block2	6	8	0.154176
wt-m_shield	wt-m_01-Block2	6	9	0.149873
wt-m_shield	wt-m_01-Block2	6	10	0.150835
wt-m_shield	wt-m_01-Block2	6	11	0.109538
wt-m_shield	wt-m_01-Block2	6	12	0.0561412
wt-m_shield	wt-m_01-Block2	6	13	0.0261197
wt-m_shield	wt-m_01-Block2	6	14	0.014191
wt-m_shield	wt-m_01-Block2	6	15	0.00346964
wt-m_shield	wt-m_01-Block2	6	16	0.00851351
wt-m_shield	wt-m_01-Block2	6	17	0.0112406
wt-m_shield	wt-m_01-Block2	6	18	0.00642012
wt-m_shield	wt-m_01-Block2	6	19	0.00592265
wt-m_shield	wt-m_01-Block2	6	20	0.00797208
wt-m_shield	wt-m_01-Block2	6	21	0.0283278
wt-m_shield	wt-m_01-Block2	6	22	0.0249146
wt-m_shield	wt-m_01-Block2	6	23	0.0183102
wt-m_shield	wt-m_01-Block2	6	24	0.00951805
wt-m_shield	wt-m_01-Block2	6	25	0.014291
wt-m_shield	wt-m_01-Block2	6	26	0.0205343
wt-m_shield	wt-m_01-Block2	6	27	0.0200525
wt-m_shield	wt-m_01-Block2	6	28	0.0172937
wt-m_shield	wt-m_01-Block2	6	29	0.00960955
wt-m_shield	wt-m_01-Block2	6	30	0.0133728
wt-m_shield	wt-m_01-Block2	6	31	0
wt-m_shield	wt-m_01-Block2	6	32	0.0138119
wt-m_shield	wt-m_01-Block2	6	33	0.02965
wt-m_shield	wt-m_01-Block2	6	34	0.0311541
wt-m_shield	wt-m_01-Block2	6	35	0.0523029
wt-m_shield	wt-m_01-Block2	6	36	0.077913
wt-m_shield	wt-m_01-Block2	6	37	0.133987
wt-m_shield	wt-m_01-Block2	6	38	0.151197
wt-m_shield	wt-m_01-Block2	6	39	0.128867
wt-m_shield	wt-m_01-Block2	6	40	0.11674
wt-m_shield	wt-m_01-Block2	6	41	0.163735
wt-m_shield	wt-m_01-Block2	6	42	0.297292
wt-m_shield	wt-m_01-Block2	6	43	0.380232
wt-m_shield	wt-m_01-Block2	6	44	0.206637
wt-m_shield	wt-m_01-Block2	6	45	0.168906
wt-m_shield	wt-m_01-Block2	6	46	0.199331
wt-m_shield	wt-m_01-Block2	6	47	0.252573
wt-m_shield	wt-m_01-Block2	6	48	0.517936
wt-m_shield	wt-m_01-Block2	6	49	0.88903
wt-m_shield	wt-m_01-Block2	6	50	1
wt-m_shield	wt-m_01-Block2	7	1	0.961422
wt-m_shield	wt-m_01-Block2	7	2	0.859355
wt-m_shield	wt-m_01-Block2	7	3	0.807531
wt-m_shield	wt-m_01-Block2	7	4	0.673007
wt-m_shield	wt-m_01-Block2	7	5	0.563984
wt-m_shield	wt-m_01-Block2	7	6	0.423886
wt-m_shield	wt-m_01-Block2	7	7	0.292212
wt-m_shield	wt-m_01-Block2	7	8	0.238081
wt-m_shield	wt-m_01-Block2	7	9	0.253184
wt-m_shield	wt-m_01-Block2	7	10	0.242
wt-m_shield	wt-m_01-Block2	7	11	0.252978
wt-m_shield	wt-m_01-Block2	7	12	0.247906
wt-m_shield	wt-m_01-Block2	7	13	0.258803
wt-m_shield	wt-m_01-Block2	7	14	0.245157
wt-m_shield	wt-m_01-Block2	7	15	0.208542
wt-m_shield	wt-m_01-Block2	7	16	0.18062
wt-m_shield	wt-m_01-Block2	7	17	0.129047
wt-m_shield	wt-m_01-Block2	7	18	0.0974382
wt-m_shield	wt-m_01-Block2	7	19	0.0585551
wt-m_shield	wt-m_01-Block2	7	20	0.0484185
wt-m_shield	wt-m_01-Block2	7	21	0.0418064
wt-m_shield	wt-m_01-Block2	7	22	0.0274219
wt-m_shield	wt-m_01-Block2	7	23	0.0138597
wt-m_shield	wt-m_01-Block2	7	24	0
wt-m_shield	wt-m_01-Block2	7	25	0.00218535
wt-m_shield	wt-m_01-Block2	7	26	0.0339174
wt-m_shield	wt-m_01-Block2	7	27	0.0554018
wt-m_shield	wt-m_01-Block2	7	28	0.0677549
wt-m_shield	wt-m_01-Block2	7	29	0.065471
wt-m_shield	wt-m_01-Block2	7	30	0.084347
wt-m_shield	wt-m_01-Block2	7	31	0.103486
wt-m_shield	wt-m_01-Block2	7	32	0.0912763
wt-m_shield	wt-m_01-Block2	7	33	0.0939542
wt-m_shield	wt-m_01-Block2	7	34	0.104978
wt-m_shield	wt-m_01-Block2	7	35	0.111223
wt-m_shield	wt-m_01-Block2	7	36	0.121141
wt-m_shield	wt-m_01-Block2	7	37	0.153103
wt-m_shield	wt-m_01-Block2	7	38	0.204006
wt-m_shield	wt-m_01-Block2	7	39	0.244222
wt-m_shield	wt-m_01-Block2	7	40	0.250721
wt-m_shield	wt-m_01-Block2	7	41	0.23479
wt-m_shield	wt-m_01-Block2	7	42	0.274054
wt-m_shield	wt-m_01-Block2	7	43	0.37098
wt-m_shield	wt-m_01-Block2	7	44	0.373036
wt-m_shield	wt-m_01-Block2	7	45	0.481356
wt-m_shield	wt-m_01-Block2	7	46	0.619424
wt-m_shield	wt-m_01-Block2	7	47	0.703857
wt-m_shield	wt-m_01-Block2	7	48	0.826124
wt-m_shield	wt-m_01-Block2	7	49	0.995671
wt-m_shield	wt-m_01-Block2	7	50	1
wt-m_shield	wt-m_01-Block4	1	1	0.492574
wt-m_shield	wt-m_01-Block4	1	2	0.25818
wt-m_shield	wt-m_01-Block4	1	3	0.163543
wt-m_shield	wt-m_01-Block4	1	4	0.171069
wt-m_shield	wt-m_01-Block4	1	5	0.307011
wt-m_shield	wt-m_01-Block4	1	6	0.210706
wt-m_shield	wt-m_01-Block4	1	7	0.194948
wt-m_shield	wt-m_01-Block4	1	8	0.252356
wt-m_shield	wt-m_01-Block4	1	9	0.218679
wt-m_shield	wt-m_01-Block4	1	10	0.313285
wt-m_shield	wt-m_01-Block4	1	11	0.281617
wt-m_shield	wt-m_01-Block4	1	12	0.230214
wt-m_shield	wt-m_01-Block4	1	13	0.143774
wt-m_shield	wt-m_01-Block4	1	14	0.113314
wt-m_shield	wt-m_01-Block4	1	15	0.0904027
wt-m_shield	wt-m_01-Block4	1	16	0.12914
wt-m_shield	wt-m_01-Block4	1	17	0.124988
wt-m_shield	wt-m_01-Block4	1	18	0.0992537
wt-m_shield	wt-m_01-Block4	1	19	0.0972097
wt-m_shield	wt-m_01-Block4	1	20	0.0369552
wt-m_shield	wt-m_01-Block4	1	21	0.0332618
wt-m_shield	wt-m_01-Block4	1	22	0.0667795
wt-m_shield	wt-m_01-Block4	1	23	0.066954
wt-m_shield	wt-m_01-Block4	1	24	0.0267321
wt-m_shield	wt-m_01-Block4	1	25	0.00785289
wt-m_shield	wt-m_01-Block4	1	26	0
wt-m_shield	wt-m_01-Block4	1	27	0.0227351
wt-m_shield	wt-m_01-Block4	1	28	0.0773504
wt-m_shield	wt-m_01-Block4	1	29	0.0952878
wt-m_shield	wt-m_01-Block4	1	30	0.156789
wt-m_shield	wt-m_01-Block4	1	31	0.161778
wt-m_shield	wt-m_01-Block4	1	32	0.2356
wt-m_shield	wt-m_01-Block4	1	33	0.263735
wt-m_shield	wt-m_01-Block4	1	34	0.273213
wt-m_shield	wt-m_01-Block4	1	35	0.389945
wt-m_shield	wt-m_01-Block4	1	36	0.326435
wt-m_shield	wt-m_01-Block4	1	37	0.298986
wt-m_shield	wt-m_01-Block4	1	38	0.217951
wt-m_shield	wt-m_01-Block4	1	39	0.170512
wt-m_shield	wt-m_01-Block4	1	40	0.0993337
wt-m_shield	wt-m_01-Block4	1	41	0.0609179
wt-m_shield	wt-m_01-Block4	1	42	0.124799
wt-m_shield	wt-m_01-Block4	1	43	0.155872
wt-m_shield	wt-m_01-Block4	1	44	0.178583
wt-m_shield	wt-m_01-Block4	1	45	0.227662
wt-m_shield	wt-m_01-Block4	1	46	0.249736
wt-m_shield	wt-m_01-Block4	1	47	0.266451
wt-m_shield	wt-m_01-Block4	1	48	0.529578
wt-m_shield	wt-m_01-Block4	1	49	0.751638
wt-m_shield	wt-m_01-Block4	1	50	1
wt-m_shield	wt-m_01-Block4	2	1	0.46601
wt-m_shield	wt-m_01-Block4	2	2	0.286201
wt-m_shield	wt-m_01-Block4	2	3	0.244002
wt-m_shield	wt-m_01-Block4	2	4	0.238192
wt-m_shield	wt-m_01-Block4	2	5	0.229129
wt-m_shield	wt-m_01-Block4	2	6	0.155454
wt-m_shield	wt-m_01-Block4	2	7	0.11735
wt-m_shield	wt-m_01-Block4	2	8	0.102637
wt-m_shield	wt-m_01-Block4	2	9	0.126326
wt-m_shield	wt-m_01-Block4	2	10	0.116645
wt-m_shield	wt-m_01-Block4	2	11	0.189725
wt-m_shield	wt-m_01-Block4	2	12	0.152113
wt-m_shield	wt-m_01-Block4	2	13	0.0978943
wt-m_shield	wt-m_01-Block4	2	14	0.0724089
wt-m_shield	wt-m_01-Block4	2	15	0.109705
wt-m_shield	wt-m_01-Block4	2	16	0.064148
wt-m_shield	wt-m_01-Block4	2	17	0.074938
wt-m_shield	wt-m_01-Block4	2	18	0.100955
wt-m_shield	wt-m_01-Block4	2	19	0.10258
wt-m_shield	wt-m_01-Block4	2	20	0.0998992
wt-m_shield	wt-m_01-Block4	2	21	0.0918431
wt-m_shield	wt-m_01-Block4	2	22	0.0974767
wt-m_shield	wt-m_01-Block4	2	23	0.108844
wt-m_shield	wt-m_01-Block4	2	24	0.0722323
wt-m_shield	wt-m_01-Block4	2	25	0.0413676
wt-m_shield	wt-m_01-Block4	2	26	0.0288121
wt-m_shield	wt-m_01-Block4	2	27	0.00663746
wt-m_shield	wt-m_01-Block4	2	28	0.0202788
wt-m_shield	wt-m_01-Block4	2	29	0.0259162
wt-m_shield	wt-m_01-Block4	2	30	0.0412255
wt-m_shield	wt-m_01-Block4	2	31	0.0658898
wt-m_shield	wt-m_01-Block4	2	32	0.0257644
wt-m_shield	wt-m_01-Block4	2	33	0.0239489
wt-m_shield	wt-m_01-Block4	2	34	0
wt-m_shield	wt-m_01-Block4	2	35	0.00857468
wt-m_shield	wt-m_01-Block4	2	36	0.0108987
wt-m_shield	wt-m_01-Block4	2	37	0.017387
wt-m_shield	wt-m_01-Block4	2	38	0.0436663
wt-m_shield	wt-m_01-Block4	2	39	0.062689
wt-m_shield	wt-m_01-Block4	2	40	0.102414
wt-m_shield	wt-m_01-Block4	2	41	0.165165
wt-m_shield	wt-m_01-Block4	2	42	0.254797
wt-m_shield	wt-m_01-Block4	2	43	0.214708
wt-m_shield	wt-m_01-Block4	2	44	0.100317
wt-m_shield	wt-m_01-Block4	2	45	0.0916317
wt-m_shield	wt-m_01-Block4	2	46	0.0751701
wt-m_shield	wt-m_01-Block4	2	47	0.115206
wt-m_shield	wt-m_01-Block4	2	48	0.221759
wt-m_shield	wt-m_01-Block4	2	49	0.516636
wt-m_shield	wt-m_01-Block4	2	50	1
wt-m_shield	wt-m_01-Block4	3	1	0.208534
wt-m_shield	wt-m_01-Block4	3	2	0.166148
wt-m_shield	wt-m_01-Block4	3	3	0.064682
wt-m_shield	wt-m_01-Block4	3	4	0.0801697
wt-m_shield	wt-m_01-Block4	3	5	0.0720731
wt-m_shield	wt-m_01-Block4	3	6	0.0900443
wt-m_shield	wt-m_01-Block4	3	7	0.133403
wt-m_shield	wt-m_01-Block4	3	8	0.142266
wt-m_shield	wt-m_01-Block4	3	9	0.192063
wt-m_shield	wt-m_01-Block4	3	10	0.173558
wt-m_shield	wt-m_01-Block4	3	11	0.1812
wt-m_shield	wt-m_01-Block4	3	12	0.130555
wt-m_shield	wt-m_01-Block4	3	13	0.127719
wt-m_shield	wt-m_01-Block4	3	14	0.0798009
wt-m_shield	wt-m_01-Block4	3	15	0.0926623
wt-m_shield	wt-m_01-Block4	3	16	0.107835
wt-m_shield	wt-m_01-Block4	3	17	0.0761349
wt-m_shield	wt-m_01-Block4	3	18	0.0741412
wt-m_shield	wt-m_01-Block4	3	19	0.061829
wt-m_shield	wt-m_01-Block4	3	20	0.096583
wt-m_shield	wt-m_01-Block4	3	21	0.0561462
wt-m_shield	wt-m_01-Block4	3	22	0.0623351
wt-m_shield	wt-m_01-Block4	3	23	0.0378326
wt-m_shield	wt-m_01-Block4	3	24	0.00811376
wt-m_shield	wt-m_01-Block4	3	25	0
wt-m_shield	wt-m_01-Block4	3	26	0.070622
wt-m_shield	wt-m_01-Block4	3	27	0.0626872
wt-m_shield	wt-m_01-Block4	3	28	0.0769448
wt-m_shield	wt-m_01-Block4	3	29	0.0396873
wt-m_shield	wt-m_01-Block4	3	30	0.0401068
wt-m_shield	wt-m_01-Block4	3	31	0.0576419
wt-m_shield	wt-m_01-Block4	3	32	0.0575362
wt-m_shield	wt-m_01-Block4	3	33	0.0885303
wt-m_shield	wt-m_01-Block4	3	34	0.145875
wt-m_shield	wt-m_01-Block4	3	35	0.200601
wt-m_shield	wt-m_01-Block4	3	36	0.182778
wt-m_shield	wt-m_01-Block4	3	37	0.122242
wt-m_shield	wt-m_01-Block4	3	38	0.083609
wt-m_shield	wt-m_01-Block4	3	39	0.0495783
wt-m_shield	wt-m_01-Block4	3	40	0.0491102
wt-m_shield	wt-m_01-Block4	3	41	0.0376299
wt-m_shield	wt-m_01-Block4	3	42	0.0345393
wt-m_shield	wt-m_01-Block4	3	43	0.0626416
wt-m_shield	wt-m_01-Block4	3	44	0.133876
wt-m_shield	wt-m_01-Block4	3	45	0.246593
wt-m_shield	wt-m_01-Block4	3	46	0.52948
wt-m_shield	wt-m_01-Block4	3	47	0.778383
wt-m_shield	wt-m_01-Block4	3	48	0.835845
wt-m_shield	wt-m_01-Block4	3	49	1
wt-m_shield	wt-m_01-Block4	3	50	0.772245
wt-m_shield	wt-m_01-Block4	4	1	0.166717
wt-m_shield	wt-m_01-Block4	4	2	0.163234
wt-m_shield	wt-m_01-Block4	4	3	0.209653
wt-m_shield	wt-m_01-Block4	4	4	0.222193
wt-m_shield	wt-m_01-Block4	4	5	0.286761
wt-m_shield	wt-m_01-Block4	4	6	0.201355
wt-m_shield	wt-m_01-Block4	4	7	0.157556
wt-m_shield	wt-m_01-Block4	4	8	0.152166
wt-m_shield	wt-m_01-Block4	4	9	0.199956
wt-m_shield	wt-m_01-Block4	4	10	0.179849
wt-m_shield	wt-m_01-Block4	4	11	0.147181
wt-m_shield	wt-m_01-Block4	4	12	0.133836
wt-m_shield	wt-m_01-Block4	4	13	0.110763
wt-m_shield	wt-m_01-Block4	4	14	0.153725
wt-m_shield	wt-m_01-Block4	4	15	0.0646165
wt-m_shield	wt-m_01-Block4	4	16	0.0668153
wt-m_shield	wt-m_01-Block4	4	17	0.0832336
wt-m_shield	wt-m_01-Block4	4	18	0.0225629
wt-m_shield	wt-m_01-Block4	4	19	0.0212271
wt-m_shield	wt-m_01-Block4	4	20	0.0251349
wt-m_shield	wt-m_01-Block4	4	21	0.0234502
wt-m_shield	wt-m_01-Block4	4	22	0.0352457
wt-m_shield	wt-m_01-Block4	4	23	0.0420979
wt-m_shield	wt-m_01-Block4	4	24	0.0166474
wt-m_shield	wt-m_01-Block4	4	25	0.0493022
wt-m_shield	wt-m_01-Block4	4	26	0.0675618
wt-m_shield	wt-m_01-Block4	4	27	0.144223
wt-m_shield	wt-m_01-Block4	4	28	0.195695
wt-m_shield	wt-m_01-Block4	4	29	0.250851
wt-m_shield	wt-m_01-Block4	4	30	0.193433
wt-m_shield	wt-m_01-Block4	4	31	0.19637
wt-m_shield	wt-m_01-Block4	4	32	0.0826185
wt-m_shield	wt-m_01-Block4	4	33	0.041133
wt-m_shield	wt-m_01-Block4	4	34	0
wt-m_shield	wt-m_01-Block4	4	35	0.0285585
wt-m_shield	wt-m_01-Block4	4	36	0.0404665
wt-m_shield	wt-m_01-Block4	4	37	0.0766782
wt-m_shield	wt-m_01-Block4	4	38	0.0792333
wt-m_shield	wt-m_01-Block4	4	39	0.100613
wt-m_shield	wt-m_01-Block4	4	40	0.128825
wt-m_shield	wt-m_01-Block4	4	41	0.179853
wt-m_shield	wt-m_01-Block4	4	42	0.173327
wt-m_shield	wt-m_01-Block4	4	43	0.158097
wt-m_shield	wt-m_01-Block4	4	44	0.162943
wt-m_shield	wt-m_01-Block4	4	45	0.19668
wt-m_shield	wt-m_01-Block4	4	46	0.246193
wt-m_shield	wt-m_01-Block4	4	47	0.356344
wt-m_shield	wt-m_01-Block4	4	48	0.529767
wt-m_shield	wt-m_01-Block4	4	49	0.702799
wt-m_shield	wt-m_01-Block4	4	50	1
wt-m_shield	wt-m_01-Block4	5	1	0.143082
wt-m_shield	wt-m_01-Block4	5	2	0.100128
wt-m_shield	wt-m_01-Block4	5	3	0.0358379
wt-m_shield	wt-m_01-Block4	5	4	0.0462465
wt-m_shield	wt-m_01-Block4	5	5	0.0508936
wt-m_shield	wt-m_01-Block4	5	6	0.10569
wt-m_shield	wt-m_01-Block4	5	7	0.141104
wt-m_shield	wt-m_01-Block4	5	8	0.115524
wt-m_shield	wt-m_01-Block4	5	9	0.0575945
wt-m_shield	wt-m_01-Block4	5	10	0.0860248
wt-m_shield	wt-m_01-Block4	5	11	0.149404
wt-m_shield	wt-m_01-Block4	5	12	0.109171
wt-m_shield	wt-m_01-Block4	5	13	0.060655
wt-m_shield	wt-m_01-Block4	5	14	0.0760646
wt-m_shield	wt-m_01-Block4	5	15	0.0843794
wt-m_shield	wt-m_01-Block4	5	16	0.0784137
wt-m_shield	wt-m_01-Block4	5	17	0.051293
wt-m_shield	wt-m_01-Block4	5	18	0.0560994
wt-m_shield	wt-m_01-Block4	5	19	0.0382417
wt-m_shield	wt-m_01-Block4	5	20	0.0505876
wt-m_shield	wt-m_01-Block4	5	21	0.0509973
wt-m_shield	wt-m_01-Block4	5	22	0.0741423
wt-m_shield	wt-m_01-Block4	5	23	0.0794942
wt-m_shield	wt-m_01-Block4	5	24	0.0476276
wt-m_shield	wt-m_01-Block4	5	25	0.0491
wt-m_shield	wt-m_01-Block4	5	26	0.0378383
wt-m_shield	wt-m_01-Block4	5	27	0.000272639
wt-m_shield	wt-m_01-Block4	5	28	0
wt-m_shield	wt-m_01-Block4	5	29	0.0359056
wt-m_shield	wt-m_01-Block4	5	30	0.0626948
wt-m_shield	wt-m_01-Block4	5	31	0.067334
wt-m_shield	wt-m_01-Block4	5	32	0.111293
wt-m_shield	wt-m_01-Block4	5	33	0.10689
wt-m_shield	wt-m_01-Block4	5	34	0.120423
wt-m_shield	wt-m_01-Block4	5	35	0.111075
wt-m_shield	wt-m_01-Block4	5	36	0.0785836
wt-m_shield	wt-m_01-Block4	5	37	0.135556
wt-m_shield	wt-m_01-Block4	5	38	0.168166
wt-m_shield	wt-m_01-Block4	5	39	0.138002
wt-m_shield	wt-m_01-Block4	5	40	0.0795977
wt-m_shield	wt-m_01-Block4	5	41	0.0990043
wt-m_shield	wt-m_01-Block4	5	42	0.102988
wt-m_shield	wt-m_01-Block4	5	43	0.0874518
wt-m_shield	wt-m_01-Block4	5	44	0.0771542
wt-m_shield	wt-m_01-Block4	5	45	0.110673
wt-m_shield	wt-m_01-Block4	5	46	0.114065
wt-m_shield	wt-m_01-Block4	5	47	0.120524
wt-m_shield	wt-m_01-Block4	5	48	0.162885
wt-m_shield	wt-m_01-Block4	5	49	0.413496
wt-m_shield	wt-m_01-Block4	5	50	1
wt-m_shield	wt-m_01-Block4	6	1	0.108784
wt-m_shield	wt-m_01-Block4	6	2	0.113416
wt-m_shield	wt-m_01-Block4	6	3	0.115644
wt-m_shield	wt-m_01-Block4	6	4	0.18323
wt-m_shield	wt-m_01-Block4	6	5	0.1919
wt-m_shield	wt-m_01-Block4	6	6	0.164208
wt-m_shield	wt-m_01-Block4	6	7	0.106172
wt-m_shield	wt-m_01-Block4	6	8	0.0969279
wt-m_shield	wt-m_01-Block4	6	9	0.113496
wt-m_shield	wt-m_01-Block4	6	10	0.0921312
wt-m_shield	wt-m_01-Block4	6	11	0.089497
wt-m_shield	wt-m_01-Block4	6	12	0.0577871
wt-m_shield	wt-m_01-Block4	6	13	0.0559902
wt-m_shield	wt-m_01-Block4	6	14	0.0552346
wt-m_shield	wt-m_01-Block4	6	15	0.0336642
wt-m_shield	wt-m_01-Block4	6	16	0.0354287
wt-m_shield	wt-m_01-Block4	6	17	0.0658509
wt-m_shield	wt-m_01-Block4	6	18	0.0592738
wt-m_shield	wt-m_01-Block4	6	19	0.0555593
wt-m_shield	wt-m_01-Block4	6	20	0.0474767
wt-m_shield	wt-m_01-Block4	6	21	0.0539512
wt-m_shield	wt-m_01-Block4	6	22	0.0260709
wt-m_shield	wt-m_01-Block4	6	23	0.0178724
wt-m_shield	wt-m_01-Block4	6	24	0.0145896
wt-m_shield	wt-m_01-Block4	6	25	0.0124435
wt-m_shield	wt-m_01-Block4	6	26	0
wt-m_shield	wt-m_01-Block4	6	27	0.0104087
wt-m_shield	wt-m_01-Block4	6	28	0.0190691
wt-m_shield	wt-m_01-Block4	6	29	0.0319895
wt-m_shield	wt-m_01-Block4	6	30	0.0217155
wt-m_shield	wt-m_01-Block4	6	31	0.032347
wt-m_shield	wt-m_01-Block4	6	32	0.0314518
wt-m_shield	wt-m_01-Block4	6	33	0.0528492
wt-m_shield	wt-m_01-Block4	6	34	0.0646021
wt-m_shield	wt-m_01-Block4	6	35	0.100726
wt-m_shield	wt-m_01-Block4	6	36	0.133506
wt-m_shield	wt-m_01-Block4	6	37	0.158404
wt-m_shield	wt-m_01-Block4	6	38	0.194875
wt-m_shield	wt-m_01-Block4	6	39	0.279217
wt-m_shield	wt-m_01-Block4	6	40	0.294249
wt-m_shield	wt-m_01-Block4	6	41	0.294062
wt-m_shield	wt-m_01-Block4	6	42	0.293228
wt-m_shield	wt-m_01-Block4	6	43	0.313558
wt-m_shield	wt-m_01-Block4	6	44	0.297283
wt-m_shield	wt-m_01-Block4	6	45	0.359428
wt-m_shield	wt-m_01-Block4	6	46	0.453702
wt-m_shield	wt-m_01-Block4	6	47	0.62239
wt-m_shield	wt-m_01-Block4	6	48	0.907199
wt-m_shield	wt-m_01-Block4	6	49	1
wt-m_shield	wt-m_01-Block4	6	50	0.95549
wt-m_shield	wt-m_01-Block4	7	1	0.150173
wt-m_shield	wt-m_01-Block4	7	2	0.109567
wt-m_shield	wt-m_01-Block4	7	3	0.0541925
wt-m_shield	wt-m_01-Block4	7	4	0.0376165
wt-m_shield	wt-m_01-Block4	7	5	0.0329494
wt-m_shield	wt-m_01-Block4	7	6	0.0188104
wt-m_shield	wt-m_01-Block4	7	7	0.0139013
wt-m_shield	wt-m_01-Block4	7	8	0
wt-m_shield	wt-m_01-Block4	7	9	0.008246
wt-m_shield	wt-m_01-Block4	7	10	0.0283691
wt-m_shield	wt-m_01-Block4	7	11	0.0937925
wt-m_shield	wt-m_01-Block4	7	12	0.0992846
wt-m_shield	wt-m_01-Block4	7	13	0.097694
wt-m_shield	wt-m_01-Block4	7	14	0.0715505
wt-m_shield	wt-m_01-Block4	7	15	0.0775291
wt-m_shield	wt-m_01-Block4	7	16	0.0767753
wt-m_shield	wt-m_01-Block4	7	17	0.0612093
wt-m_shield	wt-m_01-Block4	7	18	0.0599143
wt-m_shield	wt-m_01-Block4	7	19	0.0545375
wt-m_shield	wt-m_01-Block4	7	20	0.0639772
wt-m_shield	wt-m_01-Block4	7	21	0.0653434
wt-m_shield	wt-m_01-Block4	7	22	0.0629402
wt-m_shield	wt-m_01-Block4	7	23	0.0602851
wt-m_shield	wt-m_01-Block4	7	24	0.0552842
wt-m_shield	wt-m_01-Block4	7	25	0.0592766
wt-m_shield	wt-m_01-Block4	7	26	0.0801766
wt-m_shield	wt-m_01-Block4	7	27	0.0888681
wt-m_shield	wt-m_01-Block4	7	28	0.0994133
wt-m_shield	wt-m_01-Block4	7	29	0.122317
wt-m_shield	wt-m_01-Block4	7	30	0.0836276
wt-m_shield	wt-m_01-Block4	7	31	0.086114
wt-m_shield	wt-m_01-Block4	7	32	0.0788758
wt-m_shield	wt-m_01-Block4	7	33	0.0663222
wt-m_shield	wt-m_01-Block4	7	34	0.0666266
wt-m_shield	wt-m_01-Block4	7	35	0.0844022
wt-m_shield	wt-m_01-Block4	7	36	0.110072
wt-m_shield	wt-m_01-Block4	7	37	0.093899
wt-m_shield	wt-m_01-Block4	7	38	0.114396
wt-m_shield	wt-m_01-Block4	7	39	0.111035
wt-m_shield	wt-m_01-Block4	7	40	0.112702
wt-m_shield	wt-m_01-Block4	7	41	0.113268
wt-m_shield	wt-m_01-Block4	7	42	0.103024
wt-m_shield	wt-m_01-Block4	7	43	0.108231
wt-m_shield	wt-m_01-Block4	7	44	0.148958
wt-m_shield	wt-m_01-Block4	7	45	0.163791
wt-m_shield	wt-m_01-Block4	7	46	0.212071
wt-m_shield	wt-m_01-Block4	7	47	0.323265
wt-m_shield	wt-m_01-Block4	7	48	0.564501
wt-m_shield	wt-m_01-Block4	7	49	1
wt-m_shield	wt-m_01-Block4	7	50	0.979288
wt-m_shield	wt-m_01-Block5	1	1	0.420952
wt-m_shield	wt-m_01-Block5	1	2	0.328745
wt-m_shield	wt-m_01-Block5	1	3	0.35105
wt-m_shield	wt-m_01-Block5	1	4	0.32056
wt-m_shield	wt-m_01-Block5	1	5	0.301047
wt-m_shield	wt-m_01-Block5	1	6	0.302145
wt-m_shield	wt-m_01-Block5	1	7	0.306769
wt-m_shield	wt-m_01-Block5	1	8	0.301084
wt-m_shield	wt-m_01-Block5	1	9	0.256188
wt-m_shield	wt-m_01-Block5	1	10	0.1914
wt-m_shield	wt-m_01-Block5	1	11	0.116678
wt-m_shield	wt-m_01-Block5	1	12	0.0976415
wt-m_shield	wt-m_01-Block5	1	13	0.0807698
wt-m_shield	wt-m_01-Block5	1	14	0.0753086
wt-m_shield	wt-m_01-Block5	1	15	0.066022
wt-m_shield	wt-m_01-Block5	1	16	0.0527424
wt-m_shield	wt-m_01-Block5	1	17	0.0630788
wt-m_shield	wt-m_01-Block5	1	18	0.0493556
wt-m_shield	wt-m_01-Block5	1	19	0.0165044
wt-m_shield	wt-m_01-Block5	1	20	0.0217722
wt-m_shield	wt-m_01-Block5	1	21	0.0170242
wt-m_shield	wt-m_01-Block5	1	22	0.00301097
wt-m_shield	wt-m_01-Block5	1	23	0.0260612
wt-m_shield	wt-m_01-Block5	1	24	0.0386395
wt-m_shield	wt-m_01-Block5	1	25	0.0387129
wt-m_shield	wt-m_01-Block5	1	26	0.048973
wt-m_shield	wt-m_01-Block5	1	27	0.0211886
wt-m_shield	wt-m_01-Block5	1	28	0.0103626
wt-m_shield	wt-m_01-Block5	1	29	0.00572527
wt-m_shield	wt-m_01-Block5	1	30	0
wt-m_shield	wt-m_01-Block5	1	31	0.00180392
wt-m_shield	wt-m_01-Block5	1	32	0.0321385
wt-m_shield	wt-m_01-Block5	1	33	0.0467157
wt-m_shield	wt-m_01-Block5	1	34	0.0579849
wt-m_shield	wt-m_01-Block5	1	35	0.0499616
wt-m_shield	wt-m_01-Block5	1	36	0.0608677
wt-m_shield	wt-m_01-Block5	1	37	0.0648501
wt-m_shield	wt-m_01-Block5	1	38	0.0801509
wt-m_shield	wt-m_01-Block5	1	39	0.106531
wt-m_shield	wt-m_01-Block5	1	40	0.135173
wt-m_shield	wt-m_01-Block5	1	41	0.168385
wt-m_shield	wt-m_01-Block5	1	42	0.213656
wt-m_shield	wt-m_01-Block5	1	43	0.233357
wt-m_shield	wt-m_01-Block5	1	44	0.19907
wt-m_shield	wt-m_01-Block5	1	45	0.221294
wt-m_shield	wt-m_01-Block5	1	46	0.224917
wt-m_shield	wt-m_01-Block5	1	47	0.288075
wt-m_shield	wt-m_01-Block5	1	48	0.47162
wt-m_shield	wt-m_01-Block5	1	49	0.687828
wt-m_shield	wt-m_01-Block5	1	50	1
wt-m_shield	wt-m_01-Block5	2	1	0.508588
wt-m_shield	wt-m_01-Block5	2	2	0.520446
wt-m_shield	wt-m_01-Block5	2	3	0.384376
wt-m_shield	wt-m_01-Block5	2	4	0.353974
wt-m_shield	wt-m_01-Block5	2	5	0.295174
wt-m_shield	wt-m_01-Block5	2	6	0.350299
wt-m_shield	wt-m_01-Block5	2	7	0.375498
wt-m_shield	wt-m_01-Block5	2	8	0.324746
wt-m_shield	wt-m_01-Block5	2	9	0.266254
wt-m_shield	wt-m_01-Block5	2	10	0.239071
wt-m_shield	wt-m_01-Block5	2	11	0.168646
wt-m_shield	wt-m_01-Block5	2	12	0.101446
wt-m_shield	wt-m_01-Block5	2	13	0.0704681
wt-m_shield	wt-m_01-Block5	2	14	0.0543546
wt-m_shield	wt-m_01-Block5	2	15	0.0520575
wt-m_shield	wt-m_01-Block5	2	16	0.0502486
wt-m_shield	wt-m_01-Block5	2	17	0.0374309
wt-m_shield	wt-m_01-Block5	2	18	0.0249935
wt-m_shield	wt-m_01-Block5	2	19	0.0197951
wt-m_shield	wt-m_01-Block5	2	20	0.0114968
wt-m_shield	wt-m_01-Block5	2	21	0
wt-m_shield	wt-m_01-Block5	2	22	0.007809
wt-m_shield	wt-m_01-Block5	2	23	0.0195295
wt-m_shield	wt-m_01-Block5	2	24	0.0231146
wt-m_shield	wt-m_01-Block5	2	25	0.0239974
wt-m_shield	wt-m_01-Block5	2	26	0.0468761
wt-m_shield	wt-m_01-Block5	2	27	0.0586773
wt-m_shield	wt-m_01-Block5	2	28	0.0417392
wt-m_shield	wt-m_01-Block5	2	29	0.0221396
wt-m_shield	wt-m_01-Block5	2	30	0.0278755
wt-m_shield	wt-m_01-Block5	2	31	0.0372305
wt-m_shield	wt-m_01-Block5	2	32	0.0393987
wt-m_shield	wt-m_01-Block5	2	33	0.0595163
wt-m_shield	wt-m_01-Block5	2	34	0.0901184
wt-m_shield	wt-m_01-Block5	2	35	0.095344
wt-m_shield	wt-m_01-Block5	2	36	0.107962
wt-m_shield	wt-m_01-Block5	2	37	0.108035
wt-m_shield	wt-m_01-Block5	2	38	0.126318
wt-m_shield	wt-m_01-Block5	2	39	0.132934
wt-m_shield	wt-m_01-Block5	2	40	0.167318
wt-m_shield	wt-m_01-Block5	2	41	0.197561
wt-m_shield	wt-m_01-Block5	2	42	0.236682
wt-m_shield	wt-m_01-Block5	2	43	0.239356
wt-m_shield	wt-m_01-Block5	2	44	0.170457
wt-m_shield	wt-m_01-Block5	2	45	0.157605
wt-m_shield	wt-m_01-Block5	2	46	0.222862
wt-m_shield	wt-m_01-Block5	2	47	0.333269
wt-m_shield	wt-m_01-Block5	2	48	0.560639
wt-m_shield	wt-m_01-Block5	2	49	0.830577
wt-m_shield	wt-m_01-Block5	2	50	1
wt-m_shield	wt-m_01-Block5	3	1	0.406242
wt-m_shield	wt-m_01-Block5	3	2	0.4094
wt-m_shield	wt-m_01-Block5	3	3	0.365222
wt-m_shield	wt-m_01-Block5	3	4	0.357671
wt-m_shield	wt-m_01-Block5	3	5	0.338288
wt-m_shield	wt-m_01-Block5	3	6	0.329109
wt-m_shield	wt-m_01-Block5	3	7	0.393667
wt-m_shield	wt-m_01-Block5	3	8	0.314985
wt-m_shield	wt-m_01-Block5	3	9	0.191997
wt-m_shield	wt-m_01-Block5	3	10	0.145429
wt-m_shield	wt-m_01-Block5	3	11	0.113427
wt-m_shield	wt-m_01-Block5	3	12	0.113096
wt-m_shield	wt-m_01-Block5	3	13	0.108734
wt-m_shield	wt-m_01-Block5	3	14	0.0846343
wt-m_shield	wt-m_01-Block5	3	15	0.0774081
wt-m_shield	wt-m_01-Block5	3	16	0.0594968
wt-m_shield	wt-m_01-Block5	3	17	0.0359688
wt-m_shield	wt-m_01-Block5	3	18	0.0248419
wt-m_shield	wt-m_01-Block5	3	19	0.0336843
wt-m_shield	wt-m_01-Block5	3	20	0.0234301
wt-m_shield	wt-m_01-Block5	3	21	0.0309441
wt-m_shield	wt-m_01-Block5	3	22	0.0468516
wt-m_shield	wt-m_01-Block5	3	23	0.0311514
wt-m_shield	wt-m_01-Block5	3	24	0.00922335
wt-m_shield	wt-m_01-Block5	3	25	0.00125636
wt-m_shield	wt-m_01-Block5	3	26	0
wt-m_shield	wt-m_01-Block5	3	27	0.00616013
wt-m_shield	wt-m_01-Block5	3	28	0.0277453
wt-m_shield	wt-m_01-Block5	3	29	0.0289946
wt-m_shield	wt-m_01-Block5	3	30	0.0384074
wt-m_shield	wt-m_01-Block5	3	31	0.0426251
wt-m_shield	wt-m_01-Block5	3	32	0.0612454
wt-m_shield	wt-m_01-Block5	3	33	0.114808
wt-m_shield	wt-m_01-Block5	3	34	0.205289
wt-m_shield	wt-m_01-Block5	3	35	0.214917
wt-m_shield	wt-m_01-Block5	3	36	0.221609
wt-m_shield	wt-m_01-Block5	3	37	0.271423
wt-m_shield	wt-m_01-Block5	3	38	0.371198
wt-m_shield	wt-m_01-Block5	3	39	0.35258
wt-m_shield	wt-m_01-Block5	3	40	0.312297
wt-m_shield	wt-m_01-Block5	3	41	0.403577
wt-m_shield	wt-m_01-Block5	3	42	0.441832
wt-m_shield	wt-m_01-Block5	3	43	0.31588
wt-m_shield	wt-m_01-Block5	3	44	0.185525
wt-m_shield	wt-m_01-Block5	3	45	0.165257
wt-m_shield	wt-m_01-Block5	3	46	0.183077
wt-m_shield	wt-m_01-Block5	3	47	0.269799
wt-m_shield	wt-m_01-Block5	3	48	0.389458
wt-m_shield	wt-m_01-Block5	3	49	0.624824
wt-m_shield	wt-m_01-Block5	3	50	1
wt-m_shield	wt-m_01-Block5	4	1	0.285808
wt-m_shield	wt-m_01-Block5	4	2	0.226886
wt-m_shield	wt-m_01-Block5	4	3	0.257283
wt-m_shield	wt-m_01-Block5	4	4	0.237774
wt-m_shield	wt-m_01-Block5	4	5	0.238019
wt-m_shield	wt-m_01-Block5	4	6	0.223882
wt-m_shield	wt-m_01-Block5	4	7	0.194845
wt-m_shield	wt-m_01-Block5	4	8	0.164909
wt-m_shield	wt-m_01-Block5	4	9	0.107561
wt-m_shield	wt-m_01-Block5	4	10	0.0720272
wt-m_shield	wt-m_01-Block5	4	11	0.0449468
wt-m_shield	wt-m_01-Block5	4	12	0.0163836
wt-m_shield	wt-m_01-Block5	4	13	0.00372678
wt-m_shield	wt-m_01-Block5	4	14	0.00689265
wt-m_shield	wt-m_01-Block5	4	15	0.0232553
wt-m_shield	wt-m_01-Block5	4	16	0.030207
wt-m_shield	wt-m_01-Block5	4	17	0.0329196
wt-m_shield	wt-m_01-Block5	4	18	0.0174947
wt-m_shield	wt-m_01-Block5	4	19	0.00181384
wt-m_shield	wt-m_01-Block5	4	20	0.00941854
wt-m_shield	wt-m_01-Block5	4	21	0.00866924
wt-m_shield	wt-m_01-Block5	4	22	0.0302958
wt-m_shield	wt-m_01-Block5	4	23	0.0399905
wt-m_shield	wt-m_01-Block5	4	24	0.0266883
wt-m_shield	wt-m_01-Block5	4	25	0.0230628
wt-m_shield	wt-m_01-Block5	4	26	0.0310727
wt-m_shield	wt-m_01-Block5	4	27	0.0357029
wt-m_shield	wt-m_01-Block5	4	28	0.00469994
wt-m_shield	wt-m_01-Block5	4	29	0
wt-m_shield	wt-m_01-Block5	4	30	0.000411961
wt-m_shield	wt-m_01-Block5	4	31	0.0110205
wt-m_shield	wt-m_01-Block5	4	32	0.0154601
wt-m_shield	wt-m_01-Block5	4	33	0.0318316
wt-m_shield	wt-m_01-Block5	4	34	0.0347725
wt-m_shield	wt-m_01-Block5	4	35	0.0428659
wt-m_shield	wt-m_01-Block5	4	36	0.0628182
wt-m_shield	wt-m_01-Block5	4	37	0.115745
wt-m_shield	wt-m_01-Block5	4	38	0.177754
wt-m_shield	wt-m_01-Block5	4	39	0.144127
wt-m_shield	wt-m_01-Block5	4	40	0.12669
wt-m_shield	wt-m_01-Block5	4	41	0.145621
wt-m_shield	wt-m_01-Block5	4	42	0.149382
wt-m_shield	wt-m_01-Block5	4	43	0.142878
wt-m_shield	wt-m_01-Block5	4	44	0.138385
wt-m_shield	wt-m_01-Block5	4	45	0.123297
wt-m_shield	wt-m_01-Block5	4	46	0.145228
wt-m_shield	wt-m_01-Block5	4	47	0.171196
wt-m_shield	wt-m_01-Block5	4	48	0.271768
wt-m_shield	wt-m_01-Block5	4	49	0.5906
wt-m_shield	wt-m_01-Block5	4	50	1
wt-m_shield	wt-m_01-Block5	5	1	0.77994
wt-m_shield	wt-m_01-Block5	5	2	0.613711
wt-m_shield	wt-m_01-Block5	5	3	0.482622
wt-m_shield	wt-m_01-Block5	5	4	0.442215
wt-m_shield	wt-m_01-Block5	5	5	0.351697
wt-m_shield	wt-m_01-Block5	5	6	0.321284
wt-m_shield	wt-m_01-Block5	5	7	0.290991
wt-m_shield	wt-m_01-Block5	5	8	0.271496
wt-m_shield	wt-m_01-Block5	5	9	0.26853
wt-m_shield	wt-m_01-Block5	5	10	0.23666
wt-m_shield	wt-m_01-Block5	5	11	0.203628
wt-m_shield	wt-m_01-Block5	5	12	0.128384
wt-m_shield	wt-m_01-Block5	5	13	0.0626157
wt-m_shield	wt-m_01-Block5	5	14	0.0451999
wt-m_shield	wt-m_01-Block5	5	15	0.00258395
wt-m_shield	wt-m_01-Block5	5	16	0.0311295
wt-m_shield	wt-m_01-Block5	5	17	0.00326551
wt-m_shield	wt-m_01-Block5	5	18	0
wt-m_shield	wt-m_01-Block5	5	19	0.000510291
wt-m_shield	wt-m_01-Block5	5	20	0.022769
wt-m_shield	wt-m_01-Block5	5	21	0.0139316
wt-m_shield	wt-m_01-Block5	5	22	0.0172603
wt-m_shield	wt-m_01-Block5	5	23	0.0173815
wt-m_shield	wt-m_01-Block5	5	24	0.0179199
wt-m_shield	wt-m_01-Block5	5	25	0.0430533
wt-m_shield	wt-m_01-Block5	5	26	0.0438742
wt-m_shield	wt-m_01-Block5	5	27	0.00674182
wt-m_shield	wt-m_01-Block5	5	28	0.0154282
wt-m_shield	wt-m_01-Block5	5	29	0.00407794
wt-m_shield	wt-m_01-Block5	5	30	0.0132781
wt-m_shield	wt-m_01-Block5	5	31	0.0308871
wt-m_shield	wt-m_01-Block5	5	32	0.0544563
wt-m_shield	wt-m_01-Block5	5	33	0.0482212
wt-m_shield	wt-m_01-Block5	5	34	0.0887468
wt-m_shield	wt-m_01-Block5	5	35	0.126892
wt-m_shield	wt-m_01-Block5	5	36	0.142566
wt-m_shield	wt-m_01-Block5	5	37	0.145422
wt-m_shield	wt-m_01-Block5	5	38	0.218962
wt-m_shield	wt-m_01-Block5	5	39	0.42657
wt-m_shield	wt-m_01-Block5	5	40	0.591723
wt-m_shield	wt-m_01-Block5	5	41	0.713007
wt-m_shield	wt-m_01-Block5	5	42	0.610628
wt-m_shield	wt-m_01-Block5	5	43	0.587273
wt-m_shield	wt-m_01-Block5	5	44	0.419853
wt-m_shield	wt-m_01-Block5	5	45	0.42098
wt-m_shield	wt-m_01-Block5	5	46	0.436189
wt-m_shield	wt-m_01-Block5	5	47	0.545618
[truncated: 103 more rows]

## Sheet: ExtendedDataFigure_7d
Panel_d
P-MLC, uncoupled solidification (explants & wt shield margin + Mannitol)
condition_stage	sample_id	cell_id_persample	cell_axis_bin	normalized_intensity
explant_shield	explant_02-1-Block10-airy	1	1	0.892858
explant_shield	explant_02-1-Block10-airy	1	2	0.398596
explant_shield	explant_02-1-Block10-airy	1	3	0.174476
explant_shield	explant_02-1-Block10-airy	1	4	0.167479
explant_shield	explant_02-1-Block10-airy	1	5	0.314678
explant_shield	explant_02-1-Block10-airy	1	6	0.239606
explant_shield	explant_02-1-Block10-airy	1	7	0.100839
explant_shield	explant_02-1-Block10-airy	1	8	0.202826
explant_shield	explant_02-1-Block10-airy	1	9	0.192844
explant_shield	explant_02-1-Block10-airy	1	10	0.20301
explant_shield	explant_02-1-Block10-airy	1	11	0.289681
explant_shield	explant_02-1-Block10-airy	1	12	0.158091
explant_shield	explant_02-1-Block10-airy	1	13	0.235938
explant_shield	explant_02-1-Block10-airy	1	14	0.575826
explant_shield	explant_02-1-Block10-airy	1	15	0.301287
explant_shield	explant_02-1-Block10-airy	1	16	0.167963
explant_shield	explant_02-1-Block10-airy	1	17	0.232021
explant_shield	explant_02-1-Block10-airy	1	18	0.25004
explant_shield	explant_02-1-Block10-airy	1	19	0.269261
explant_shield	explant_02-1-Block10-airy	1	20	0.282408
explant_shield	explant_02-1-Block10-airy	1	21	0.144423
explant_shield	explant_02-1-Block10-airy	1	22	0.138097
explant_shield	explant_02-1-Block10-airy	1	23	0.246612
explant_shield	explant_02-1-Block10-airy	1	24	0.711768
explant_shield	explant_02-1-Block10-airy	1	25	0.378815
explant_shield	explant_02-1-Block10-airy	1	26	0.243899
explant_shield	explant_02-1-Block10-airy	1	27	0.171784
explant_shield	explant_02-1-Block10-airy	1	28	0.154091
explant_shield	explant_02-1-Block10-airy	1	29	0.305306
explant_shield	explant_02-1-Block10-airy	1	30	0.489656
explant_shield	explant_02-1-Block10-airy	1	31	0.377021
explant_shield	explant_02-1-Block10-airy	1	32	0.185618
explant_shield	explant_02-1-Block10-airy	1	33	0.283025
explant_shield	explant_02-1-Block10-airy	1	34	0.243188
explant_shield	explant_02-1-Block10-airy	1	35	0.23516
explant_shield	explant_02-1-Block10-airy	1	36	0.428595
explant_shield	explant_02-1-Block10-airy	1	37	0.43651
explant_shield	explant_02-1-Block10-airy	1	38	0.385091
explant_shield	explant_02-1-Block10-airy	1	39	0.871852
explant_shield	explant_02-1-Block10-airy	1	40	0.350068
explant_shield	explant_02-1-Block10-airy	1	41	0.158777
explant_shield	explant_02-1-Block10-airy	1	42	0.113008
explant_shield	explant_02-1-Block10-airy	1	43	0.174974
explant_shield	explant_02-1-Block10-airy	1	44	0.0849306
explant_shield	explant_02-1-Block10-airy	1	45	0
explant_shield	explant_02-1-Block10-airy	1	46	0.0155171
explant_shield	explant_02-1-Block10-airy	1	47	0.0760735
explant_shield	explant_02-1-Block10-airy	1	48	0.166622
explant_shield	explant_02-1-Block10-airy	1	49	0.572383
explant_shield	explant_02-1-Block10-airy	1	50	1
explant_shield	explant_02-1-Block10-airy	2	1	0.274114
explant_shield	explant_02-1-Block10-airy	2	2	0.212407
explant_shield	explant_02-1-Block10-airy	2	3	0.172194
explant_shield	explant_02-1-Block10-airy	2	4	0.214081
explant_shield	explant_02-1-Block10-airy	2	5	0.249258
explant_shield	explant_02-1-Block10-airy	2	6	0.173891
explant_shield	explant_02-1-Block10-airy	2	7	0.116941
explant_shield	explant_02-1-Block10-airy	2	8	0.0803197
explant_shield	explant_02-1-Block10-airy	2	9	0.0766596
explant_shield	explant_02-1-Block10-airy	2	10	0.0824379
explant_shield	explant_02-1-Block10-airy	2	11	0.0457225
explant_shield	explant_02-1-Block10-airy	2	12	0.0491699
explant_shield	explant_02-1-Block10-airy	2	13	0.0430826
explant_shield	explant_02-1-Block10-airy	2	14	0.0294469
explant_shield	explant_02-1-Block10-airy	2	15	0.0350614
explant_shield	explant_02-1-Block10-airy	2	16	0
explant_shield	explant_02-1-Block10-airy	2	17	0.0265956
explant_shield	explant_02-1-Block10-airy	2	18	0.0239537
explant_shield	explant_02-1-Block10-airy	2	19	0.0361808
explant_shield	explant_02-1-Block10-airy	2	20	0.0712401
explant_shield	explant_02-1-Block10-airy	2	21	0.0471126
explant_shield	explant_02-1-Block10-airy	2	22	0.0626298
explant_shield	explant_02-1-Block10-airy	2	23	0.0556051
explant_shield	explant_02-1-Block10-airy	2	24	0.0145832
explant_shield	explant_02-1-Block10-airy	2	25	0.0309617
explant_shield	explant_02-1-Block10-airy	2	26	0.0254509
explant_shield	explant_02-1-Block10-airy	2	27	0.0806041
explant_shield	explant_02-1-Block10-airy	2	28	0.0719647
explant_shield	explant_02-1-Block10-airy	2	29	0.0467805
explant_shield	explant_02-1-Block10-airy	2	30	0.0266112
explant_shield	explant_02-1-Block10-airy	2	31	0.0702814
explant_shield	explant_02-1-Block10-airy	2	32	0.0542185
explant_shield	explant_02-1-Block10-airy	2	33	0.0791112
explant_shield	explant_02-1-Block10-airy	2	34	0.0630114
explant_shield	explant_02-1-Block10-airy	2	35	0.0640142
explant_shield	explant_02-1-Block10-airy	2	36	0.0697879
explant_shield	explant_02-1-Block10-airy	2	37	0.0862424
explant_shield	explant_02-1-Block10-airy	2	38	0.130216
explant_shield	explant_02-1-Block10-airy	2	39	0.232835
explant_shield	explant_02-1-Block10-airy	2	40	0.26817
explant_shield	explant_02-1-Block10-airy	2	41	0.180737
explant_shield	explant_02-1-Block10-airy	2	42	0.173612
explant_shield	explant_02-1-Block10-airy	2	43	0.179732
explant_shield	explant_02-1-Block10-airy	2	44	0.207578
explant_shield	explant_02-1-Block10-airy	2	45	0.415593
explant_shield	explant_02-1-Block10-airy	2	46	0.199036
explant_shield	explant_02-1-Block10-airy	2	47	0.301673
explant_shield	explant_02-1-Block10-airy	2	48	0.22357
explant_shield	explant_02-1-Block10-airy	2	49	0.324088
explant_shield	explant_02-1-Block10-airy	2	50	1
explant_shield	explant_02-1-Block10-airy	3	1	0.748259
explant_shield	explant_02-1-Block10-airy	3	2	0.418052
explant_shield	explant_02-1-Block10-airy	3	3	0.213973
explant_shield	explant_02-1-Block10-airy	3	4	0.0967057
explant_shield	explant_02-1-Block10-airy	3	5	0.302043
explant_shield	explant_02-1-Block10-airy	3	6	0.311638
explant_shield	explant_02-1-Block10-airy	3	7	0.407409
explant_shield	explant_02-1-Block10-airy	3	8	0.447866
explant_shield	explant_02-1-Block10-airy	3	9	0.40371
explant_shield	explant_02-1-Block10-airy	3	10	0.322375
explant_shield	explant_02-1-Block10-airy	3	11	0.399389
explant_shield	explant_02-1-Block10-airy	3	12	0.405237
explant_shield	explant_02-1-Block10-airy	3	13	0.22661
explant_shield	explant_02-1-Block10-airy	3	14	0.357997
explant_shield	explant_02-1-Block10-airy	3	15	0.261003
explant_shield	explant_02-1-Block10-airy	3	16	0.18422
explant_shield	explant_02-1-Block10-airy	3	17	0.214051
explant_shield	explant_02-1-Block10-airy	3	18	0.275204
explant_shield	explant_02-1-Block10-airy	3	19	0.42903
explant_shield	explant_02-1-Block10-airy	3	20	0.354915
explant_shield	explant_02-1-Block10-airy	3	21	0.141018
explant_shield	explant_02-1-Block10-airy	3	22	0.141081
explant_shield	explant_02-1-Block10-airy	3	23	0.133356
explant_shield	explant_02-1-Block10-airy	3	24	0.0250224
explant_shield	explant_02-1-Block10-airy	3	25	0.0421804
explant_shield	explant_02-1-Block10-airy	3	26	0.0583414
explant_shield	explant_02-1-Block10-airy	3	27	0.0753235
explant_shield	explant_02-1-Block10-airy	3	28	0.108327
explant_shield	explant_02-1-Block10-airy	3	29	0.0770923
explant_shield	explant_02-1-Block10-airy	3	30	0.114048
explant_shield	explant_02-1-Block10-airy	3	31	0.138507
explant_shield	explant_02-1-Block10-airy	3	32	0.100315
explant_shield	explant_02-1-Block10-airy	3	33	0.0911296
explant_shield	explant_02-1-Block10-airy	3	34	0.0835023
explant_shield	explant_02-1-Block10-airy	3	35	0.100542
explant_shield	explant_02-1-Block10-airy	3	36	0.0958624
explant_shield	explant_02-1-Block10-airy	3	37	0.0716179
explant_shield	explant_02-1-Block10-airy	3	38	0.136905
explant_shield	explant_02-1-Block10-airy	3	39	0.121052
explant_shield	explant_02-1-Block10-airy	3	40	0.150433
explant_shield	explant_02-1-Block10-airy	3	41	0.129198
explant_shield	explant_02-1-Block10-airy	3	42	0.0760002
explant_shield	explant_02-1-Block10-airy	3	43	0
explant_shield	explant_02-1-Block10-airy	3	44	0.0190373
explant_shield	explant_02-1-Block10-airy	3	45	0.0630425
explant_shield	explant_02-1-Block10-airy	3	46	0.0626398
explant_shield	explant_02-1-Block10-airy	3	47	0.175929
explant_shield	explant_02-1-Block10-airy	3	48	0.235322
explant_shield	explant_02-1-Block10-airy	3	49	0.297341
explant_shield	explant_02-1-Block10-airy	3	50	1
explant_shield	explant_02-1-Block10-airy	4	1	0.376358
explant_shield	explant_02-1-Block10-airy	4	2	0.402648
explant_shield	explant_02-1-Block10-airy	4	3	0.249574
explant_shield	explant_02-1-Block10-airy	4	4	0.285432
explant_shield	explant_02-1-Block10-airy	4	5	0.194177
explant_shield	explant_02-1-Block10-airy	4	6	0.173885
explant_shield	explant_02-1-Block10-airy	4	7	0.157621
explant_shield	explant_02-1-Block10-airy	4	8	0.211857
explant_shield	explant_02-1-Block10-airy	4	9	0.111611
explant_shield	explant_02-1-Block10-airy	4	10	0.081229
explant_shield	explant_02-1-Block10-airy	4	11	0.10472
explant_shield	explant_02-1-Block10-airy	4	12	0.113721
explant_shield	explant_02-1-Block10-airy	4	13	0.0252783
explant_shield	explant_02-1-Block10-airy	4	14	0.0276802
explant_shield	explant_02-1-Block10-airy	4	15	0.0379992
explant_shield	explant_02-1-Block10-airy	4	16	0.0208432
explant_shield	explant_02-1-Block10-airy	4	17	0.0262323
explant_shield	explant_02-1-Block10-airy	4	18	0.0616549
explant_shield	explant_02-1-Block10-airy	4	19	0.0488457
explant_shield	explant_02-1-Block10-airy	4	20	0.0586057
explant_shield	explant_02-1-Block10-airy	4	21	0.0443764
explant_shield	explant_02-1-Block10-airy	4	22	0.0671758
explant_shield	explant_02-1-Block10-airy	4	23	0.0794125
explant_shield	explant_02-1-Block10-airy	4	24	0.0459129
explant_shield	explant_02-1-Block10-airy	4	25	0.0296968
explant_shield	explant_02-1-Block10-airy	4	26	0.0308365
explant_shield	explant_02-1-Block10-airy	4	27	0.0123825
explant_shield	explant_02-1-Block10-airy	4	28	0.0386294
explant_shield	explant_02-1-Block10-airy	4	29	0.0669356
explant_shield	explant_02-1-Block10-airy	4	30	0.0166368
explant_shield	explant_02-1-Block10-airy	4	31	0.0304479
explant_shield	explant_02-1-Block10-airy	4	32	0
explant_shield	explant_02-1-Block10-airy	4	33	0.0181966
explant_shield	explant_02-1-Block10-airy	4	34	0.0542975
explant_shield	explant_02-1-Block10-airy	4	35	0.0691414
explant_shield	explant_02-1-Block10-airy	4	36	0.0512228
explant_shield	explant_02-1-Block10-airy	4	37	0.0570067
explant_shield	explant_02-1-Block10-airy	4	38	0.0758505
explant_shield	explant_02-1-Block10-airy	4	39	0.128684
explant_shield	explant_02-1-Block10-airy	4	40	0.196196
explant_shield	explant_02-1-Block10-airy	4	41	0.17723
explant_shield	explant_02-1-Block10-airy	4	42	0.226308
explant_shield	explant_02-1-Block10-airy	4	43	0.202621
explant_shield	explant_02-1-Block10-airy	4	44	0.199871
explant_shield	explant_02-1-Block10-airy	4	45	0.268021
explant_shield	explant_02-1-Block10-airy	4	46	0.237135
explant_shield	explant_02-1-Block10-airy	4	47	0.323887
explant_shield	explant_02-1-Block10-airy	4	48	0.41126
explant_shield	explant_02-1-Block10-airy	4	49	0.34448
explant_shield	explant_02-1-Block10-airy	4	50	1
explant_shield	explant_02-1-Block9-airy	1	1	0.272934
explant_shield	explant_02-1-Block9-airy	1	2	0.299633
explant_shield	explant_02-1-Block9-airy	1	3	0.25301
explant_shield	explant_02-1-Block9-airy	1	4	0.278159
explant_shield	explant_02-1-Block9-airy	1	5	0.293277
explant_shield	explant_02-1-Block9-airy	1	6	0.257159
explant_shield	explant_02-1-Block9-airy	1	7	0.320404
explant_shield	explant_02-1-Block9-airy	1	8	0.363138
explant_shield	explant_02-1-Block9-airy	1	9	0.326314
explant_shield	explant_02-1-Block9-airy	1	10	0.25786
explant_shield	explant_02-1-Block9-airy	1	11	0.183502
explant_shield	explant_02-1-Block9-airy	1	12	0.339763
explant_shield	explant_02-1-Block9-airy	1	13	0.367004
explant_shield	explant_02-1-Block9-airy	1	14	0.319784
explant_shield	explant_02-1-Block9-airy	1	15	0.35104
explant_shield	explant_02-1-Block9-airy	1	16	0.169758
explant_shield	explant_02-1-Block9-airy	1	17	0.272672
explant_shield	explant_02-1-Block9-airy	1	18	0.364396
explant_shield	explant_02-1-Block9-airy	1	19	0.254326
explant_shield	explant_02-1-Block9-airy	1	20	0.223091
explant_shield	explant_02-1-Block9-airy	1	21	0.22364
explant_shield	explant_02-1-Block9-airy	1	22	0.20368
explant_shield	explant_02-1-Block9-airy	1	23	0.242874
explant_shield	explant_02-1-Block9-airy	1	24	0.145284
explant_shield	explant_02-1-Block9-airy	1	25	0.137828
explant_shield	explant_02-1-Block9-airy	1	26	0.0500382
explant_shield	explant_02-1-Block9-airy	1	27	0.0915019
explant_shield	explant_02-1-Block9-airy	1	28	0.153892
explant_shield	explant_02-1-Block9-airy	1	29	0.127767
explant_shield	explant_02-1-Block9-airy	1	30	0.0635432
explant_shield	explant_02-1-Block9-airy	1	31	0.0203326
explant_shield	explant_02-1-Block9-airy	1	32	0.00943842
explant_shield	explant_02-1-Block9-airy	1	33	0
explant_shield	explant_02-1-Block9-airy	1	34	0.0355628
explant_shield	explant_02-1-Block9-airy	1	35	0.0147787
explant_shield	explant_02-1-Block9-airy	1	36	0.0640187
explant_shield	explant_02-1-Block9-airy	1	37	0.0728963
explant_shield	explant_02-1-Block9-airy	1	38	0.00199716
explant_shield	explant_02-1-Block9-airy	1	39	0.0632843
explant_shield	explant_02-1-Block9-airy	1	40	0.135537
explant_shield	explant_02-1-Block9-airy	1	41	0.190585
explant_shield	explant_02-1-Block9-airy	1	42	0.231924
explant_shield	explant_02-1-Block9-airy	1	43	0.273427
explant_shield	explant_02-1-Block9-airy	1	44	0.27448
explant_shield	explant_02-1-Block9-airy	1	45	0.316913
explant_shield	explant_02-1-Block9-airy	1	46	0.342758
explant_shield	explant_02-1-Block9-airy	1	47	0.361674
explant_shield	explant_02-1-Block9-airy	1	48	0.356917
explant_shield	explant_02-1-Block9-airy	1	49	0.733766
explant_shield	explant_02-1-Block9-airy	1	50	1
explant_shield	explant_02-1-Block9-airy	2	1	0.193433
explant_shield	explant_02-1-Block9-airy	2	2	0.201129
explant_shield	explant_02-1-Block9-airy	2	3	0.049867
explant_shield	explant_02-1-Block9-airy	2	4	0.0228489
explant_shield	explant_02-1-Block9-airy	2	5	0.0863833
explant_shield	explant_02-1-Block9-airy	2	6	0.0573162
explant_shield	explant_02-1-Block9-airy	2	7	0.0171625
explant_shield	explant_02-1-Block9-airy	2	8	0.0290317
explant_shield	explant_02-1-Block9-airy	2	9	0.0938671
explant_shield	explant_02-1-Block9-airy	2	10	0.0981215
explant_shield	explant_02-1-Block9-airy	2	11	0.0925127
explant_shield	explant_02-1-Block9-airy	2	12	0.0690945
explant_shield	explant_02-1-Block9-airy	2	13	0.072074
explant_shield	explant_02-1-Block9-airy	2	14	0.056308
explant_shield	explant_02-1-Block9-airy	2	15	0
explant_shield	explant_02-1-Block9-airy	2	16	0.0279087
explant_shield	explant_02-1-Block9-airy	2	17	0.0401587
explant_shield	explant_02-1-Block9-airy	2	18	0.0164464
explant_shield	explant_02-1-Block9-airy	2	19	0.0971435
explant_shield	explant_02-1-Block9-airy	2	20	0.13334
explant_shield	explant_02-1-Block9-airy	2	21	0.0922466
explant_shield	explant_02-1-Block9-airy	2	22	0.0631284
explant_shield	explant_02-1-Block9-airy	2	23	0.0465998
explant_shield	explant_02-1-Block9-airy	2	24	0.0387011
explant_shield	explant_02-1-Block9-airy	2	25	0.0472746
explant_shield	explant_02-1-Block9-airy	2	26	0.0272274
explant_shield	explant_02-1-Block9-airy	2	27	0.0152675
explant_shield	explant_02-1-Block9-airy	2	28	0.0612501
explant_shield	explant_02-1-Block9-airy	2	29	0.0112139
explant_shield	explant_02-1-Block9-airy	2	30	0.0419863
explant_shield	explant_02-1-Block9-airy	2	31	0.0422918
explant_shield	explant_02-1-Block9-airy	2	32	0.0114602
explant_shield	explant_02-1-Block9-airy	2	33	0.0125857
explant_shield	explant_02-1-Block9-airy	2	34	0.0797125
explant_shield	explant_02-1-Block9-airy	2	35	0.0291662
explant_shield	explant_02-1-Block9-airy	2	36	0.064157
explant_shield	explant_02-1-Block9-airy	2	37	0.0998045
explant_shield	explant_02-1-Block9-airy	2	38	0.122221
explant_shield	explant_02-1-Block9-airy	2	39	0.168817
explant_shield	explant_02-1-Block9-airy	2	40	0.124
explant_shield	explant_02-1-Block9-airy	2	41	0.22496
explant_shield	explant_02-1-Block9-airy	2	42	0.353453
explant_shield	explant_02-1-Block9-airy	2	43	0.258824
explant_shield	explant_02-1-Block9-airy	2	44	0.313782
explant_shield	explant_02-1-Block9-airy	2	45	0.447184
explant_shield	explant_02-1-Block9-airy	2	46	0.3501
explant_shield	explant_02-1-Block9-airy	2	47	0.415149
explant_shield	explant_02-1-Block9-airy	2	48	0.659528
explant_shield	explant_02-1-Block9-airy	2	49	1
explant_shield	explant_02-1-Block9-airy	2	50	0.527691
explant_shield	explant_02-1-Block9-airy	3	1	0.660904
explant_shield	explant_02-1-Block9-airy	3	2	0.492372
explant_shield	explant_02-1-Block9-airy	3	3	0.427967
explant_shield	explant_02-1-Block9-airy	3	4	0.448571
explant_shield	explant_02-1-Block9-airy	3	5	0.351393
explant_shield	explant_02-1-Block9-airy	3	6	0.392476
explant_shield	explant_02-1-Block9-airy	3	7	0.521118
explant_shield	explant_02-1-Block9-airy	3	8	0.52602
explant_shield	explant_02-1-Block9-airy	3	9	0.362774
explant_shield	explant_02-1-Block9-airy	3	10	0.341115
explant_shield	explant_02-1-Block9-airy	3	11	0.33613
explant_shield	explant_02-1-Block9-airy	3	12	0.362328
explant_shield	explant_02-1-Block9-airy	3	13	0.267698
explant_shield	explant_02-1-Block9-airy	3	14	0.308285
explant_shield	explant_02-1-Block9-airy	3	15	0.264474
explant_shield	explant_02-1-Block9-airy	3	16	0.310459
explant_shield	explant_02-1-Block9-airy	3	17	0.288794
explant_shield	explant_02-1-Block9-airy	3	18	0.260001
explant_shield	explant_02-1-Block9-airy	3	19	0.229654
explant_shield	explant_02-1-Block9-airy	3	20	0.214042
explant_shield	explant_02-1-Block9-airy	3	21	0.148531
explant_shield	explant_02-1-Block9-airy	3	22	0.11247
explant_shield	explant_02-1-Block9-airy	3	23	0.129619
explant_shield	explant_02-1-Block9-airy	3	24	0.122821
explant_shield	explant_02-1-Block9-airy	3	25	0.0956779
explant_shield	explant_02-1-Block9-airy	3	26	0.144899
explant_shield	explant_02-1-Block9-airy	3	27	0.123862
explant_shield	explant_02-1-Block9-airy	3	28	0.118503
explant_shield	explant_02-1-Block9-airy	3	29	0.114701
explant_shield	explant_02-1-Block9-airy	3	30	0.0872656
explant_shield	explant_02-1-Block9-airy	3	31	0.0769889
explant_shield	explant_02-1-Block9-airy	3	32	0.0489362
explant_shield	explant_02-1-Block9-airy	3	33	0.0662477
explant_shield	explant_02-1-Block9-airy	3	34	0.0334441
explant_shield	explant_02-1-Block9-airy	3	35	0.0418807
explant_shield	explant_02-1-Block9-airy	3	36	0.0488514
explant_shield	explant_02-1-Block9-airy	3	37	0.00815064
explant_shield	explant_02-1-Block9-airy	3	38	0
explant_shield	explant_02-1-Block9-airy	3	39	0.0240178
explant_shield	explant_02-1-Block9-airy	3	40	0.0221539
explant_shield	explant_02-1-Block9-airy	3	41	0.0339475
explant_shield	explant_02-1-Block9-airy	3	42	0.00826864
explant_shield	explant_02-1-Block9-airy	3	43	0.114901
explant_shield	explant_02-1-Block9-airy	3	44	0.0599206
explant_shield	explant_02-1-Block9-airy	3	45	0.149276
explant_shield	explant_02-1-Block9-airy	3	46	0.220943
explant_shield	explant_02-1-Block9-airy	3	47	0.261097
explant_shield	explant_02-1-Block9-airy	3	48	0.303331
explant_shield	explant_02-1-Block9-airy	3	49	0.365356
explant_shield	explant_02-1-Block9-airy	3	50	1
explant_shield	explant_02-1-Block9-airy	4	1	0.689987
explant_shield	explant_02-1-Block9-airy	4	2	0.630443
explant_shield	explant_02-1-Block9-airy	4	3	0.552178
explant_shield	explant_02-1-Block9-airy	4	4	0.291625
explant_shield	explant_02-1-Block9-airy	4	5	0.182279
explant_shield	explant_02-1-Block9-airy	4	6	0.14509
explant_shield	explant_02-1-Block9-airy	4	7	0.119514
explant_shield	explant_02-1-Block9-airy	4	8	0.118228
explant_shield	explant_02-1-Block9-airy	4	9	0.06083
explant_shield	explant_02-1-Block9-airy	4	10	0.131539
explant_shield	explant_02-1-Block9-airy	4	11	0.0899865
explant_shield	explant_02-1-Block9-airy	4	12	0.0820502
explant_shield	explant_02-1-Block9-airy	4	13	0.109472
explant_shield	explant_02-1-Block9-airy	4	14	0.0845723
explant_shield	explant_02-1-Block9-airy	4	15	0.0436263
explant_shield	explant_02-1-Block9-airy	4	16	0.0505331
explant_shield	explant_02-1-Block9-airy	4	17	0.0834084
explant_shield	explant_02-1-Block9-airy	4	18	0.0403028
explant_shield	explant_02-1-Block9-airy	4	19	0.0203457
explant_shield	explant_02-1-Block9-airy	4	20	0
explant_shield	explant_02-1-Block9-airy	4	21	0.0119004
explant_shield	explant_02-1-Block9-airy	4	22	0.0654713
explant_shield	explant_02-1-Block9-airy	4	23	0.0643057
explant_shield	explant_02-1-Block9-airy	4	24	0.159908
explant_shield	explant_02-1-Block9-airy	4	25	0.280735
explant_shield	explant_02-1-Block9-airy	4	26	0.23877
explant_shield	explant_02-1-Block9-airy	4	27	0.30265
explant_shield	explant_02-1-Block9-airy	4	28	0.232598
explant_shield	explant_02-1-Block9-airy	4	29	0.244318
explant_shield	explant_02-1-Block9-airy	4	30	0.241327
explant_shield	explant_02-1-Block9-airy	4	31	0.230872
explant_shield	explant_02-1-Block9-airy	4	32	0.24575
explant_shield	explant_02-1-Block9-airy	4	33	0.253576
explant_shield	explant_02-1-Block9-airy	4	34	0.39255
explant_shield	explant_02-1-Block9-airy	4	35	0.194932
explant_shield	explant_02-1-Block9-airy	4	36	0.120282
explant_shield	explant_02-1-Block9-airy	4	37	0.194125
explant_shield	explant_02-1-Block9-airy	4	38	0.173344
explant_shield	explant_02-1-Block9-airy	4	39	0.248377
explant_shield	explant_02-1-Block9-airy	4	40	0.316899
explant_shield	explant_02-1-Block9-airy	4	41	0.397888
explant_shield	explant_02-1-Block9-airy	4	42	0.269646
explant_shield	explant_02-1-Block9-airy	4	43	0.29372
explant_shield	explant_02-1-Block9-airy	4	44	0.320331
explant_shield	explant_02-1-Block9-airy	4	45	0.683293
explant_shield	explant_02-1-Block9-airy	4	46	0.801679
explant_shield	explant_02-1-Block9-airy	4	47	0.755219
explant_shield	explant_02-1-Block9-airy	4	48	0.819938
explant_shield	explant_02-1-Block9-airy	4	49	0.878614
explant_shield	explant_02-1-Block9-airy	4	50	1
explant_shield	explant_02-1-Block9-airy	5	1	1
explant_shield	explant_02-1-Block9-airy	5	2	0.601293
explant_shield	explant_02-1-Block9-airy	5	3	0.378737
explant_shield	explant_02-1-Block9-airy	5	4	0.174582
explant_shield	explant_02-1-Block9-airy	5	5	0.163164
explant_shield	explant_02-1-Block9-airy	5	6	0.244849
explant_shield	explant_02-1-Block9-airy	5	7	0.0951758
explant_shield	explant_02-1-Block9-airy	5	8	0.0626453
explant_shield	explant_02-1-Block9-airy	5	9	0.101167
explant_shield	explant_02-1-Block9-airy	5	10	0.197478
explant_shield	explant_02-1-Block9-airy	5	11	0.0701836
explant_shield	explant_02-1-Block9-airy	5	12	0.126754
explant_shield	explant_02-1-Block9-airy	5	13	0.119216
explant_shield	explant_02-1-Block9-airy	5	14	0.0872682
explant_shield	explant_02-1-Block9-airy	5	15	0.230167
explant_shield	explant_02-1-Block9-airy	5	16	0.120064
explant_shield	explant_02-1-Block9-airy	5	17	0.101234
explant_shield	explant_02-1-Block9-airy	5	18	0.0491475
explant_shield	explant_02-1-Block9-airy	5	19	0.0376872
explant_shield	explant_02-1-Block9-airy	5	20	0.081392
explant_shield	explant_02-1-Block9-airy	5	21	0.185841
explant_shield	explant_02-1-Block9-airy	5	22	0.150973
explant_shield	explant_02-1-Block9-airy	5	23	0.141506
explant_shield	explant_02-1-Block9-airy	5	24	0.155199
explant_shield	explant_02-1-Block9-airy	5	25	0.269489
explant_shield	explant_02-1-Block9-airy	5	26	0.28173
explant_shield	explant_02-1-Block9-airy	5	27	0.162241
explant_shield	explant_02-1-Block9-airy	5	28	0.174033
explant_shield	explant_02-1-Block9-airy	5	29	0.244256
explant_shield	explant_02-1-Block9-airy	5	30	0.287134
explant_shield	explant_02-1-Block9-airy	5	31	0.117227
explant_shield	explant_02-1-Block9-airy	5	32	0.109506
explant_shield	explant_02-1-Block9-airy	5	33	0.0774003
explant_shield	explant_02-1-Block9-airy	5	34	0.0083274
explant_shield	explant_02-1-Block9-airy	5	35	0.0428132
explant_shield	explant_02-1-Block9-airy	5	36	0.0619007
explant_shield	explant_02-1-Block9-airy	5	37	0.0389466
explant_shield	explant_02-1-Block9-airy	5	38	0
explant_shield	explant_02-1-Block9-airy	5	39	0.0629724
explant_shield	explant_02-1-Block9-airy	5	40	0.0146654
explant_shield	explant_02-1-Block9-airy	5	41	0.0704904
explant_shield	explant_02-1-Block9-airy	5	42	0.129396
explant_shield	explant_02-1-Block9-airy	5	43	0.132533
explant_shield	explant_02-1-Block9-airy	5	44	0.270627
explant_shield	explant_02-1-Block9-airy	5	45	0.314197
explant_shield	explant_02-1-Block9-airy	5	46	0.33181
explant_shield	explant_02-1-Block9-airy	5	47	0.433338
explant_shield	explant_02-1-Block9-airy	5	48	0.669165
explant_shield	explant_02-1-Block9-airy	5	49	0.575097
explant_shield	explant_02-1-Block9-airy	5	50	0.496807
explant_shield	explant_02-1-Block9-airy	6	1	0.385951
explant_shield	explant_02-1-Block9-airy	6	2	0.213057
explant_shield	explant_02-1-Block9-airy	6	3	0.179033
explant_shield	explant_02-1-Block9-airy	6	4	0.178246
explant_shield	explant_02-1-Block9-airy	6	5	0.228667
explant_shield	explant_02-1-Block9-airy	6	6	0.179377
explant_shield	explant_02-1-Block9-airy	6	7	0.122802
explant_shield	explant_02-1-Block9-airy	6	8	0.173282
explant_shield	explant_02-1-Block9-airy	6	9	0.176492
explant_shield	explant_02-1-Block9-airy	6	10	0.0826179
explant_shield	explant_02-1-Block9-airy	6	11	0.137098
explant_shield	explant_02-1-Block9-airy	6	12	0.202157
explant_shield	explant_02-1-Block9-airy	6	13	0.166154
explant_shield	explant_02-1-Block9-airy	6	14	0.110492
explant_shield	explant_02-1-Block9-airy	6	15	0.157608
explant_shield	explant_02-1-Block9-airy	6	16	0.156495
explant_shield	explant_02-1-Block9-airy	6	17	0.101295
explant_shield	explant_02-1-Block9-airy	6	18	0.212457
explant_shield	explant_02-1-Block9-airy	6	19	0.116758
explant_shield	explant_02-1-Block9-airy	6	20	0.0511229
explant_shield	explant_02-1-Block9-airy	6	21	0.0592297
explant_shield	explant_02-1-Block9-airy	6	22	0.0118763
explant_shield	explant_02-1-Block9-airy	6	23	0.0107766
explant_shield	explant_02-1-Block9-airy	6	24	0.0196337
explant_shield	explant_02-1-Block9-airy	6	25	0.135578
explant_shield	explant_02-1-Block9-airy	6	26	0.0205889
explant_shield	explant_02-1-Block9-airy	6	27	0
explant_shield	explant_02-1-Block9-airy	6	28	0.0456212
explant_shield	explant_02-1-Block9-airy	6	29	0.00707939
explant_shield	explant_02-1-Block9-airy	6	30	0.0391422
explant_shield	explant_02-1-Block9-airy	6	31	0.0347004
explant_shield	explant_02-1-Block9-airy	6	32	0.0302098
explant_shield	explant_02-1-Block9-airy	6	33	0.0277689
explant_shield	explant_02-1-Block9-airy	6	34	0.0215535
explant_shield	explant_02-1-Block9-airy	6	35	0.0336599
explant_shield	explant_02-1-Block9-airy	6	36	0.0296866
explant_shield	explant_02-1-Block9-airy	6	37	0.0331658
explant_shield	explant_02-1-Block9-airy	6	38	0.0235472
explant_shield	explant_02-1-Block9-airy	6	39	0.00884764
explant_shield	explant_02-1-Block9-airy	6	40	0.0322443
explant_shield	explant_02-1-Block9-airy	6	41	0.000875361
explant_shield	explant_02-1-Block9-airy	6	42	0.0448769
explant_shield	explant_02-1-Block9-airy	6	43	0.0826729
explant_shield	explant_02-1-Block9-airy	6	44	0.0512925
explant_shield	explant_02-1-Block9-airy	6	45	0.0291646
explant_shield	explant_02-1-Block9-airy	6	46	0.0287313
explant_shield	explant_02-1-Block9-airy	6	47	0.123264
explant_shield	explant_02-1-Block9-airy	6	48	0.125945
explant_shield	explant_02-1-Block9-airy	6	49	0.40445
explant_shield	explant_02-1-Block9-airy	6	50	1
explant_shield	explant_02-1-Block9-airy	7	1	0.606126
explant_shield	explant_02-1-Block9-airy	7	2	0.444535
explant_shield	explant_02-1-Block9-airy	7	3	0.409538
explant_shield	explant_02-1-Block9-airy	7	4	0.309236
explant_shield	explant_02-1-Block9-airy	7	5	0.323568
explant_shield	explant_02-1-Block9-airy	7	6	0.304869
explant_shield	explant_02-1-Block9-airy	7	7	0.194821
explant_shield	explant_02-1-Block9-airy	7	8	0.154559
explant_shield	explant_02-1-Block9-airy	7	9	0.0716161
explant_shield	explant_02-1-Block9-airy	7	10	0.108
explant_shield	explant_02-1-Block9-airy	7	11	0.104212
explant_shield	explant_02-1-Block9-airy	7	12	0.0562443
explant_shield	explant_02-1-Block9-airy	7	13	0.00556108
explant_shield	explant_02-1-Block9-airy	7	14	0.0248911
explant_shield	explant_02-1-Block9-airy	7	15	0.00326644
explant_shield	explant_02-1-Block9-airy	7	16	0.00982823
explant_shield	explant_02-1-Block9-airy	7	17	0.056546
explant_shield	explant_02-1-Block9-airy	7	18	0.0907287
explant_shield	explant_02-1-Block9-airy	7	19	0.0661138
explant_shield	explant_02-1-Block9-airy	7	20	0.0695855
explant_shield	explant_02-1-Block9-airy	7	21	0.0909088
explant_shield	explant_02-1-Block9-airy	7	22	0.068526
explant_shield	explant_02-1-Block9-airy	7	23	0.041176
explant_shield	explant_02-1-Block9-airy	7	24	0.0401215
explant_shield	explant_02-1-Block9-airy	7	25	0.0600109
explant_shield	explant_02-1-Block9-airy	7	26	0.0820137
explant_shield	explant_02-1-Block9-airy	7	27	0.0982769
explant_shield	explant_02-1-Block9-airy	7	28	0
explant_shield	explant_02-1-Block9-airy	7	29	0.0445137
explant_shield	explant_02-1-Block9-airy	7	30	0.052247
explant_shield	explant_02-1-Block9-airy	7	31	0.0497998
explant_shield	explant_02-1-Block9-airy	7	32	0.076069
explant_shield	explant_02-1-Block9-airy	7	33	0.149819
explant_shield	explant_02-1-Block9-airy	7	34	0.137294
explant_shield	explant_02-1-Block9-airy	7	35	0.188003
explant_shield	explant_02-1-Block9-airy	7	36	0.203908
explant_shield	explant_02-1-Block9-airy	7	37	0.190095
explant_shield	explant_02-1-Block9-airy	7	38	0.273716
explant_shield	explant_02-1-Block9-airy	7	39	0.159359
explant_shield	explant_02-1-Block9-airy	7	40	0.142049
explant_shield	explant_02-1-Block9-airy	7	41	0.218828
explant_shield	explant_02-1-Block9-airy	7	42	0.199868
explant_shield	explant_02-1-Block9-airy	7	43	0.125178
explant_shield	explant_02-1-Block9-airy	7	44	0.0860887
explant_shield	explant_02-1-Block9-airy	7	45	0.0634271
explant_shield	explant_02-1-Block9-airy	7	46	0.0939062
explant_shield	explant_02-1-Block9-airy	7	47	0.0447999
explant_shield	explant_02-1-Block9-airy	7	48	0.0820559
explant_shield	explant_02-1-Block9-airy	7	49	0.0880537
explant_shield	explant_02-1-Block9-airy	7	50	1
explant_shield	explant_02-Block6-airy	1	1	0.255719
explant_shield	explant_02-Block6-airy	1	2	0.208118
explant_shield	explant_02-Block6-airy	1	3	0.144657
explant_shield	explant_02-Block6-airy	1	4	0.134857
explant_shield	explant_02-Block6-airy	1	5	0.109536
explant_shield	explant_02-Block6-airy	1	6	0.0829593
explant_shield	explant_02-Block6-airy	1	7	0.037874
explant_shield	explant_02-Block6-airy	1	8	0.0183307
explant_shield	explant_02-Block6-airy	1	9	0.0243571
explant_shield	explant_02-Block6-airy	1	10	0.0343195
explant_shield	explant_02-Block6-airy	1	11	0.0405319
explant_shield	explant_02-Block6-airy	1	12	0.0366794
explant_shield	explant_02-Block6-airy	1	13	0.0228836
explant_shield	explant_02-Block6-airy	1	14	0.0159915
explant_shield	explant_02-Block6-airy	1	15	0.0161932
explant_shield	explant_02-Block6-airy	1	16	0
explant_shield	explant_02-Block6-airy	1	17	0.00605546
explant_shield	explant_02-Block6-airy	1	18	0.0151913
explant_shield	explant_02-Block6-airy	1	19	0.0351622
explant_shield	explant_02-Block6-airy	1	20	0.0718522
explant_shield	explant_02-Block6-airy	1	21	0.0316344
explant_shield	explant_02-Block6-airy	1	22	0.04208
explant_shield	explant_02-Block6-airy	1	23	0.0281258
explant_shield	explant_02-Block6-airy	1	24	0.0237632
explant_shield	explant_02-Block6-airy	1	25	0.0227797
explant_shield	explant_02-Block6-airy	1	26	0.0212226
explant_shield	explant_02-Block6-airy	1	27	0.0312606
explant_shield	explant_02-Block6-airy	1	28	0.00675378
explant_shield	explant_02-Block6-airy	1	29	0.0276574
explant_shield	explant_02-Block6-airy	1	30	0.0471072
explant_shield	explant_02-Block6-airy	1	31	0.0520141
explant_shield	explant_02-Block6-airy	1	32	0.0882131
explant_shield	explant_02-Block6-airy	1	33	0.0718296
explant_shield	explant_02-Block6-airy	1	34	0.0946
explant_shield	explant_02-Block6-airy	1	35	0.0845031
explant_shield	explant_02-Block6-airy	1	36	0.0858779
explant_shield	explant_02-Block6-airy	1	37	0.141317
explant_shield	explant_02-Block6-airy	1	38	0.116884
explant_shield	explant_02-Block6-airy	1	39	0.134705
explant_shield	explant_02-Block6-airy	1	40	0.150127
explant_shield	explant_02-Block6-airy	1	41	0.129998
explant_shield	explant_02-Block6-airy	1	42	0.100307
explant_shield	explant_02-Block6-airy	1	43	0.204279
explant_shield	explant_02-Block6-airy	1	44	0.200717
explant_shield	explant_02-Block6-airy	1	45	0.16559
explant_shield	explant_02-Block6-airy	1	46	0.241217
explant_shield	explant_02-Block6-airy	1	47	0.541444
explant_shield	explant_02-Block6-airy	1	48	1
explant_shield	explant_02-Block6-airy	1	49	0.797424
explant_shield	explant_02-Block6-airy	1	50	0.496395
explant_shield	explant_02-Block6-airy	2	1	0.0809836
explant_shield	explant_02-Block6-airy	2	2	0.0897568
explant_shield	explant_02-Block6-airy	2	3	0.0516839
explant_shield	explant_02-Block6-airy	2	4	0.0782075
explant_shield	explant_02-Block6-airy	2	5	0.0657135
explant_shield	explant_02-Block6-airy	2	6	0.061117
explant_shield	explant_02-Block6-airy	2	7	0.0751343
explant_shield	explant_02-Block6-airy	2	8	0.0810144
explant_shield	explant_02-Block6-airy	2	9	0.074878
explant_shield	explant_02-Block6-airy	2	10	0.0623804
explant_shield	explant_02-Block6-airy	2	11	0.0453372
explant_shield	explant_02-Block6-airy	2	12	0.0373163
explant_shield	explant_02-Block6-airy	2	13	0.0415326
explant_shield	explant_02-Block6-airy	2	14	0.0535003
explant_shield	explant_02-Block6-airy	2	15	0.0354877
explant_shield	explant_02-Block6-airy	2	16	0.0301654
explant_shield	explant_02-Block6-airy	2	17	0.0169161
explant_shield	explant_02-Block6-airy	2	18	0.0168885
explant_shield	explant_02-Block6-airy	2	19	0.0103393
explant_shield	explant_02-Block6-airy	2	20	0.00678962
explant_shield	explant_02-Block6-airy	2	21	0.00376185
explant_shield	explant_02-Block6-airy	2	22	0.0112611
explant_shield	explant_02-Block6-airy	2	23	0.0312685
explant_shield	explant_02-Block6-airy	2	24	0.00396235
explant_shield	explant_02-Block6-airy	2	25	0
explant_shield	explant_02-Block6-airy	2	26	0.000291263
explant_shield	explant_02-Block6-airy	2	27	0.00403116
explant_shield	explant_02-Block6-airy	2	28	0.0117289
explant_shield	explant_02-Block6-airy	2	29	0.00610585
explant_shield	explant_02-Block6-airy	2	30	0.0108813
explant_shield	explant_02-Block6-airy	2	31	0.00618311
explant_shield	explant_02-Block6-airy	2	32	0.0105087
explant_shield	explant_02-Block6-airy	2	33	0.00674148
explant_shield	explant_02-Block6-airy	2	34	0.0111984
explant_shield	explant_02-Block6-airy	2	35	0.00622658
explant_shield	explant_02-Block6-airy	2	36	0.0162238
explant_shield	explant_02-Block6-airy	2	37	0.0138676
explant_shield	explant_02-Block6-airy	2	38	0.021049
explant_shield	explant_02-Block6-airy	2	39	0.0274134
explant_shield	explant_02-Block6-airy	2	40	0.0250727
explant_shield	explant_02-Block6-airy	2	41	0.0522866
explant_shield	explant_02-Block6-airy	2	42	0.0650564
explant_shield	explant_02-Block6-airy	2	43	0.0771264
explant_shield	explant_02-Block6-airy	2	44	0.0927103
explant_shield	explant_02-Block6-airy	2	45	0.141485
explant_shield	explant_02-Block6-airy	2	46	0.225468
explant_shield	explant_02-Block6-airy	2	47	0.540739
explant_shield	explant_02-Block6-airy	2	48	1
explant_shield	explant_02-Block6-airy	2	49	0.675625
explant_shield	explant_02-Block6-airy	2	50	0.30727
explant_shield	explant_02-Block6-airy	3	1	0.469209
explant_shield	explant_02-Block6-airy	3	2	0.369081
explant_shield	explant_02-Block6-airy	3	3	0.268264
explant_shield	explant_02-Block6-airy	3	4	0.446502
explant_shield	explant_02-Block6-airy	3	5	0.448145
explant_shield	explant_02-Block6-airy	3	6	0.273679
explant_shield	explant_02-Block6-airy	3	7	0.230223
explant_shield	explant_02-Block6-airy	3	8	0.313829
explant_shield	explant_02-Block6-airy	3	9	0.486183
explant_shield	explant_02-Block6-airy	3	10	0.320262
explant_shield	explant_02-Block6-airy	3	11	0.391916
explant_shield	explant_02-Block6-airy	3	12	0.289153
explant_shield	explant_02-Block6-airy	3	13	0.457437
explant_shield	explant_02-Block6-airy	3	14	0.266683
explant_shield	explant_02-Block6-airy	3	15	0.334573
explant_shield	explant_02-Block6-airy	3	16	0.297658
explant_shield	explant_02-Block6-airy	3	17	0.220299
explant_shield	explant_02-Block6-airy	3	18	0.160004
explant_shield	explant_02-Block6-airy	3	19	0.204052
explant_shield	explant_02-Block6-airy	3	20	0.112487
explant_shield	explant_02-Block6-airy	3	21	0.10599
explant_shield	explant_02-Block6-airy	3	22	0.178242
explant_shield	explant_02-Block6-airy	3	23	0.0863349
explant_shield	explant_02-Block6-airy	3	24	0.0571321
explant_shield	explant_02-Block6-airy	3	25	0.0260287
explant_shield	explant_02-Block6-airy	3	26	0.00444669
explant_shield	explant_02-Block6-airy	3	27	0.0457551
explant_shield	explant_02-Block6-airy	3	28	0.0386755
explant_shield	explant_02-Block6-airy	3	29	0
explant_shield	explant_02-Block6-airy	3	30	0.0234882
explant_shield	explant_02-Block6-airy	3	31	0.0461799
explant_shield	explant_02-Block6-airy	3	32	0.0788217
explant_shield	explant_02-Block6-airy	3	33	0.0707022
explant_shield	explant_02-Block6-airy	3	34	0.0940065
explant_shield	explant_02-Block6-airy	3	35	0.0675996
explant_shield	explant_02-Block6-airy	3	36	0.125275
explant_shield	explant_02-Block6-airy	3	37	0.117144
explant_shield	explant_02-Block6-airy	3	38	0.12498
explant_shield	explant_02-Block6-airy	3	39	0.0644643
explant_shield	explant_02-Block6-airy	3	40	0.121658
explant_shield	explant_02-Block6-airy	3	41	0.144788
explant_shield	explant_02-Block6-airy	3	42	0.186025
explant_shield	explant_02-Block6-airy	3	43	0.208014
explant_shield	explant_02-Block6-airy	3	44	0.264789
explant_shield	explant_02-Block6-airy	3	45	0.292087
explant_shield	explant_02-Block6-airy	3	46	0.41274
explant_shield	explant_02-Block6-airy	3	47	0.951962
explant_shield	explant_02-Block6-airy	3	48	1
explant_shield	explant_02-Block6-airy	3	49	0.984727
explant_shield	explant_02-Block6-airy	3	50	0.614827
explant_shield	explant_02-Block6-airy	4	1	0.486704
explant_shield	explant_02-Block6-airy	4	2	0.146577
explant_shield	explant_02-Block6-airy	4	3	0.242991
explant_shield	explant_02-Block6-airy	4	4	0.259196
explant_shield	explant_02-Block6-airy	4	5	0.17544
explant_shield	explant_02-Block6-airy	4	6	0.398727
explant_shield	explant_02-Block6-airy	4	7	0.263604
explant_shield	explant_02-Block6-airy	4	8	0.236645
explant_shield	explant_02-Block6-airy	4	9	0.216461
explant_shield	explant_02-Block6-airy	4	10	0.223316
explant_shield	explant_02-Block6-airy	4	11	0.158695
explant_shield	explant_02-Block6-airy	4	12	0.13817
explant_shield	explant_02-Block6-airy	4	13	0.12756
explant_shield	explant_02-Block6-airy	4	14	0.141239
explant_shield	explant_02-Block6-airy	4	15	0.142507
explant_shield	explant_02-Block6-airy	4	16	0.132579
explant_shield	explant_02-Block6-airy	4	17	0.0191735
explant_shield	explant_02-Block6-airy	4	18	0.0236609
explant_shield	explant_02-Block6-airy	4	19	0.0774475
explant_shield	explant_02-Block6-airy	4	20	0.0997248
explant_shield	explant_02-Block6-airy	4	21	0
explant_shield	explant_02-Block6-airy	4	22	0.0344161
explant_shield	explant_02-Block6-airy	4	23	0.0179907
explant_shield	explant_02-Block6-airy	4	24	0.0574088
explant_shield	explant_02-Block6-airy	4	25	0.0669772
explant_shield	explant_02-Block6-airy	4	26	0.0938389
explant_shield	explant_02-Block6-airy	4	27	0.0750575
explant_shield	explant_02-Block6-airy	4	28	0.0736707
explant_shield	explant_02-Block6-airy	4	29	0.0530435
explant_shield	explant_02-Block6-airy	4	30	0.0618217
explant_shield	explant_02-Block6-airy	4	31	0.049849
explant_shield	explant_02-Block6-airy	4	32	0.0658436
explant_shield	explant_02-Block6-airy	4	33	0.0418462
explant_shield	explant_02-Block6-airy	4	34	0.0930561
explant_shield	explant_02-Block6-airy	4	35	0.150871
explant_shield	explant_02-Block6-airy	4	36	0.0951422
explant_shield	explant_02-Block6-airy	4	37	0.147474
explant_shield	explant_02-Block6-airy	4	38	0.0904378
explant_shield	explant_02-Block6-airy	4	39	0.0499458
explant_shield	explant_02-Block6-airy	4	40	0.105062
explant_shield	explant_02-Block6-airy	4	41	0.10209
explant_shield	explant_02-Block6-airy	4	42	0.210216
explant_shield	explant_02-Block6-airy	4	43	0.114937
explant_shield	explant_02-Block6-airy	4	44	0.131993
explant_shield	explant_02-Block6-airy	4	45	0.195821
explant_shield	explant_02-Block6-airy	4	46	0.438821
explant_shield	explant_02-Block6-airy	4	47	1
explant_shield	explant_02-Block6-airy	4	48	0.828736
explant_shield	explant_02-Block6-airy	4	49	0.423272
explant_shield	explant_02-Block6-airy	4	50	0.199907
explant_shield	explant_02-Block6-airy	5	1	0.22735
explant_shield	explant_02-Block6-airy	5	2	0.17779
explant_shield	explant_02-Block6-airy	5	3	0.118975
explant_shield	explant_02-Block6-airy	5	4	0.0365335
explant_shield	explant_02-Block6-airy	5	5	0.0254432
explant_shield	explant_02-Block6-airy	5	6	0.0738791
explant_shield	explant_02-Block6-airy	5	7	0.0978894
explant_shield	explant_02-Block6-airy	5	8	0.18595
explant_shield	explant_02-Block6-airy	5	9	0.184608
explant_shield	explant_02-Block6-airy	5	10	0.0816265
explant_shield	explant_02-Block6-airy	5	11	0.169456
explant_shield	explant_02-Block6-airy	5	12	0.154639
explant_shield	explant_02-Block6-airy	5	13	0.145848
explant_shield	explant_02-Block6-airy	5	14	0.161146
explant_shield	explant_02-Block6-airy	5	15	0.27453
explant_shield	explant_02-Block6-airy	5	16	0.0831041
explant_shield	explant_02-Block6-airy	5	17	0.057067
explant_shield	explant_02-Block6-airy	5	18	0.070746
explant_shield	explant_02-Block6-airy	5	19	0
explant_shield	explant_02-Block6-airy	5	20	0.0221254
explant_shield	explant_02-Block6-airy	5	21	0.0786056
explant_shield	explant_02-Block6-airy	5	22	0.144329
explant_shield	explant_02-Block6-airy	5	23	0.146067
explant_shield	explant_02-Block6-airy	5	24	0.14704
explant_shield	explant_02-Block6-airy	5	25	0.101166
explant_shield	explant_02-Block6-airy	5	26	0.102384
explant_shield	explant_02-Block6-airy	5	27	0.156759
explant_shield	explant_02-Block6-airy	5	28	0.12475
explant_shield	explant_02-Block6-airy	5	29	0.076613
explant_shield	explant_02-Block6-airy	5	30	0.0487332
explant_shield	explant_02-Block6-airy	5	31	0.029932
explant_shield	explant_02-Block6-airy	5	32	0.0191062
explant_shield	explant_02-Block6-airy	5	33	0.0253138
explant_shield	explant_02-Block6-airy	5	34	0.0527895
explant_shield	explant_02-Block6-airy	5	35	0.0952526
explant_shield	explant_02-Block6-airy	5	36	0.0478761
explant_shield	explant_02-Block6-airy	5	37	0.039981
explant_shield	explant_02-Block6-airy	5	38	0.0668212
explant_shield	explant_02-Block6-airy	5	39	0.0314363
explant_shield	explant_02-Block6-airy	5	40	0.0637957
explant_shield	explant_02-Block6-airy	5	41	0.047724
explant_shield	explant_02-Block6-airy	5	42	0.058934
explant_shield	explant_02-Block6-airy	5	43	0.0641009
explant_shield	explant_02-Block6-airy	5	44	0.0856018
explant_shield	explant_02-Block6-airy	5	45	0.142365
explant_shield	explant_02-Block6-airy	5	46	0.19604
explant_shield	explant_02-Block6-airy	5	47	0.248539
explant_shield	explant_02-Block6-airy	5	48	0.341262
explant_shield	explant_02-Block6-airy	5	49	0.719847
explant_shield	explant_02-Block6-airy	5	50	1
explant_shield	explant_02-Block6-airy	6	1	0.298791
explant_shield	explant_02-Block6-airy	6	2	0.278564
explant_shield	explant_02-Block6-airy	6	3	0.294639
explant_shield	explant_02-Block6-airy	6	4	0.356596
explant_shield	explant_02-Block6-airy	6	5	0.278707
explant_shield	explant_02-Block6-airy	6	6	0.236062
explant_shield	explant_02-Block6-airy	6	7	0.193996
explant_shield	explant_02-Block6-airy	6	8	0.217967
explant_shield	explant_02-Block6-airy	6	9	0.16754
explant_shield	explant_02-Block6-airy	6	10	0.252839
explant_shield	explant_02-Block6-airy	6	11	0.193364
explant_shield	explant_02-Block6-airy	6	12	0.198064
explant_shield	explant_02-Block6-airy	6	13	0.0821061
explant_shield	explant_02-Block6-airy	6	14	0.0662082
explant_shield	explant_02-Block6-airy	6	15	0.0581722
explant_shield	explant_02-Block6-airy	6	16	0.0699289
explant_shield	explant_02-Block6-airy	6	17	0.074565
explant_shield	explant_02-Block6-airy	6	18	0.0363529
explant_shield	explant_02-Block6-airy	6	19	0.0255598
explant_shield	explant_02-Block6-airy	6	20	0
explant_shield	explant_02-Block6-airy	6	21	0.0687526
explant_shield	explant_02-Block6-airy	6	22	0.0368117
explant_shield	explant_02-Block6-airy	6	23	0.0682273
explant_shield	explant_02-Block6-airy	6	24	0.0472675
explant_shield	explant_02-Block6-airy	6	25	0.0297586
explant_shield	explant_02-Block6-airy	6	26	0.0565048
explant_shield	explant_02-Block6-airy	6	27	0.0658219
explant_shield	explant_02-Block6-airy	6	28	0.0832038
explant_shield	explant_02-Block6-airy	6	29	0.0537705
explant_shield	explant_02-Block6-airy	6	30	0.120657
explant_shield	explant_02-Block6-airy	6	31	0.151275
explant_shield	explant_02-Block6-airy	6	32	0.202824
explant_shield	explant_02-Block6-airy	6	33	0.228084
explant_shield	explant_02-Block6-airy	6	34	0.11445
explant_shield	explant_02-Block6-airy	6	35	0.0942122
explant_shield	explant_02-Block6-airy	6	36	0.0791408
explant_shield	explant_02-Block6-airy	6	37	0.0942828
explant_shield	explant_02-Block6-airy	6	38	0.152598
explant_shield	explant_02-Block6-airy	6	39	0.2061
explant_shield	explant_02-Block6-airy	6	40	0.235262
explant_shield	explant_02-Block6-airy	6	41	0.188548
explant_shield	explant_02-Block6-airy	6	42	0.177796
explant_shield	explant_02-Block6-airy	6	43	0.175053
explant_shield	explant_02-Block6-airy	6	44	0.179424
explant_shield	explant_02-Block6-airy	6	45	0.145091
explant_shield	explant_02-Block6-airy	6	46	0.231737
explant_shield	explant_02-Block6-airy	6	47	0.227212
explant_shield	explant_02-Block6-airy	6	48	0.294335
explant_shield	explant_02-Block6-airy	6	49	0.720669
explant_shield	explant_02-Block6-airy	6	50	1
explant_shield	explant_02-Block6-airy	7	1	0.361029
explant_shield	explant_02-Block6-airy	7	2	0.275788
explant_shield	explant_02-Block6-airy	7	3	0.40259
explant_shield	explant_02-Block6-airy	7	4	0.252685
explant_shield	explant_02-Block6-airy	7	5	0.175058
explant_shield	explant_02-Block6-airy	7	6	0.212342
explant_shield	explant_02-Block6-airy	7	7	0.167625
explant_shield	explant_02-Block6-airy	7	8	0.108192
explant_shield	explant_02-Block6-airy	7	9	0.109757
explant_shield	explant_02-Block6-airy	7	10	0.161879
explant_shield	explant_02-Block6-airy	7	11	0.210389
explant_shield	explant_02-Block6-airy	7	12	0.193675
explant_shield	explant_02-Block6-airy	7	13	0.218065
explant_shield	explant_02-Block6-airy	7	14	0.171795
explant_shield	explant_02-Block6-airy	7	15	0.152058
explant_shield	explant_02-Block6-airy	7	16	0.0880088
explant_shield	explant_02-Block6-airy	7	17	0.0851932
explant_shield	explant_02-Block6-airy	7	18	0.0786826
explant_shield	explant_02-Block6-airy	7	19	0.0944862
explant_shield	explant_02-Block6-airy	7	20	0.0998518
explant_shield	explant_02-Block6-airy	7	21	0.108053
explant_shield	explant_02-Block6-airy	7	22	0.0901859
explant_shield	explant_02-Block6-airy	7	23	0.126967
explant_shield	explant_02-Block6-airy	7	24	0.101767
explant_shield	explant_02-Block6-airy	7	25	0.0882476
explant_shield	explant_02-Block6-airy	7	26	0.0708158
explant_shield	explant_02-Block6-airy	7	27	0.0555083
explant_shield	explant_02-Block6-airy	7	28	0.0931153
explant_shield	explant_02-Block6-airy	7	29	0.0525893
explant_shield	explant_02-Block6-airy	7	30	0.0222825
explant_shield	explant_02-Block6-airy	7	31	0.00628291
explant_shield	explant_02-Block6-airy	7	32	0.0701334
explant_shield	explant_02-Block6-airy	7	33	0.0303279
explant_shield	explant_02-Block6-airy	7	34	0.0529417
explant_shield	explant_02-Block6-airy	7	35	0.0577604
explant_shield	explant_02-Block6-airy	7	36	0.0918955
explant_shield	explant_02-Block6-airy	7	37	0.0449376
explant_shield	explant_02-Block6-airy	7	38	0
explant_shield	explant_02-Block6-airy	7	39	0.00452706
explant_shield	explant_02-Block6-airy	7	40	0.0321649
explant_shield	explant_02-Block6-airy	7	41	0.0562249
explant_shield	explant_02-Block6-airy	7	42	0.0498431
explant_shield	explant_02-Block6-airy	7	43	0.085895
explant_shield	explant_02-Block6-airy	7	44	0.139702
explant_shield	explant_02-Block6-airy	7	45	0.170716
explant_shield	explant_02-Block6-airy	7	46	0.166409
explant_shield	explant_02-Block6-airy	7	47	0.317418
explant_shield	explant_02-Block6-airy	7	48	0.412489
explant_shield	explant_02-Block6-airy	7	49	1
explant_shield	explant_02-Block6-airy	7	50	0.980705
explant_shield	explant_02-Block6-airy	8	1	1
explant_shield	explant_02-Block6-airy	8	2	0.511489
explant_shield	explant_02-Block6-airy	8	3	0.693661
explant_shield	explant_02-Block6-airy	8	4	0.631338
explant_shield	explant_02-Block6-airy	8	5	0.514872
explant_shield	explant_02-Block6-airy	8	6	0.426789
explant_shield	explant_02-Block6-airy	8	7	0.620502
explant_shield	explant_02-Block6-airy	8	8	0.404478
explant_shield	explant_02-Block6-airy	8	9	0.292433
explant_shield	explant_02-Block6-airy	8	10	0.173055
explant_shield	explant_02-Block6-airy	8	11	0.258883
explant_shield	explant_02-Block6-airy	8	12	0.178203
explant_shield	explant_02-Block6-airy	8	13	0.14961
explant_shield	explant_02-Block6-airy	8	14	0.109033
explant_shield	explant_02-Block6-airy	8	15	0.112005
explant_shield	explant_02-Block6-airy	8	16	0.24583
explant_shield	explant_02-Block6-airy	8	17	0.141996
explant_shield	explant_02-Block6-airy	8	18	0.127236
explant_shield	explant_02-Block6-airy	8	19	0.250908
explant_shield	explant_02-Block6-airy	8	20	0.138684
explant_shield	explant_02-Block6-airy	8	21	0.0692318
explant_shield	explant_02-Block6-airy	8	22	0
explant_shield	explant_02-Block6-airy	8	23	0.0780228
explant_shield	explant_02-Block6-airy	8	24	0.240596
explant_shield	explant_02-Block6-airy	8	25	0.241169
explant_shield	explant_02-Block6-airy	8	26	0.171263
explant_shield	explant_02-Block6-airy	8	27	0.011927
explant_shield	explant_02-Block6-airy	8	28	0.214153
explant_shield	explant_02-Block6-airy	8	29	0.194312
explant_shield	explant_02-Block6-airy	8	30	0.170188
explant_shield	explant_02-Block6-airy	8	31	0.164082
explant_shield	explant_02-Block6-airy	8	32	0.195822
explant_shield	explant_02-Block6-airy	8	33	0.0894771
explant_shield	explant_02-Block6-airy	8	34	0.160303
explant_shield	explant_02-Block6-airy	8	35	0.256314
explant_shield	explant_02-Block6-airy	8	36	0.218131
explant_shield	explant_02-Block6-airy	8	37	0.234051
explant_shield	explant_02-Block6-airy	8	38	0.288957
explant_shield	explant_02-Block6-airy	8	39	0.187061
explant_shield	explant_02-Block6-airy	8	40	0.0023328
explant_shield	explant_02-Block6-airy	8	41	0.107559
explant_shield	explant_02-Block6-airy	8	42	0.121142
explant_shield	explant_02-Block6-airy	8	43	0.178068
explant_shield	explant_02-Block6-airy	8	44	0.0600452
explant_shield	explant_02-Block6-airy	8	45	0.0015922
explant_shield	explant_02-Block6-airy	8	46	0.0105891
explant_shield	explant_02-Block6-airy	8	47	0.0112944
explant_shield	explant_02-Block6-airy	8	48	0.0381759
explant_shield	explant_02-Block6-airy	8	49	0.159172
explant_shield	explant_02-Block6-airy	8	50	0.113664
explant_shield	explant_04	1	1	0.766688
explant_shield	explant_04	1	2	0.535361
explant_shield	explant_04	1	3	0.54637
explant_shield	explant_04	1	4	0.586137
explant_shield	explant_04	1	5	0.529526
explant_shield	explant_04	1	6	0.464368
explant_shield	explant_04	1	7	0.409185
explant_shield	explant_04	1	8	0.40105
explant_shield	explant_04	1	9	0.427945
explant_shield	explant_04	1	10	0.360624
explant_shield	explant_04	1	11	0.411703
explant_shield	explant_04	1	12	0.414345
explant_shield	explant_04	1	13	0.395638
explant_shield	explant_04	1	14	0.429247
explant_shield	explant_04	1	15	0.388013
explant_shield	explant_04	1	16	0.345276
explant_shield	explant_04	1	17	0.270349
explant_shield	explant_04	1	18	0.253438
explant_shield	explant_04	1	19	0.137431
explant_shield	explant_04	1	20	0.127014
explant_shield	explant_04	1	21	0.0554938
explant_shield	explant_04	1	22	0.0480029
explant_shield	explant_04	1	23	0.0352728
explant_shield	explant_04	1	24	0.0291548
explant_shield	explant_04	1	25	0.018834
explant_shield	explant_04	1	26	0.0279012
explant_shield	explant_04	1	27	0.0453179
explant_shield	explant_04	1	28	0
explant_shield	explant_04	1	29	0.0633854
explant_shield	explant_04	1	30	0.0531667
explant_shield	explant_04	1	31	0.0799985
explant_shield	explant_04	1	32	0.041168
explant_shield	explant_04	1	33	0.0614957
explant_shield	explant_04	1	34	0.0715585
explant_shield	explant_04	1	35	0.0922765
explant_shield	explant_04	1	36	0.167732
explant_shield	explant_04	1	37	0.11667
explant_shield	explant_04	1	38	0.0943326
explant_shield	explant_04	1	39	0.105488
explant_shield	explant_04	1	40	0.104465
explant_shield	explant_04	1	41	0.186364
explant_shield	explant_04	1	42	0.27821
explant_shield	explant_04	1	43	0.388632
explant_shield	explant_04	1	44	0.458222
explant_shield	explant_04	1	45	0.52082
explant_shield	explant_04	1	46	0.655762
explant_shield	explant_04	1	47	0.82204
explant_shield	explant_04	1	48	0.963183
explant_shield	explant_04	1	49	1
explant_shield	explant_04	1	50	0.700057
explant_shield	explant_04	2	1	1
explant_shield	explant_04	2	2	0.671426
explant_shield	explant_04	2	3	0.51406
explant_shield	explant_04	2	4	0.427247
explant_shield	explant_04	2	5	0.391592
explant_shield	explant_04	2	6	0.392754
explant_shield	explant_04	2	7	0.416998
explant_shield	explant_04	2	8	0.356331
explant_shield	explant_04	2	9	0.322277
explant_shield	explant_04	2	10	0.242539
explant_shield	explant_04	2	11	0.138058
explant_shield	explant_04	2	12	0.0614643
explant_shield	explant_04	2	13	0.0287338
explant_shield	explant_04	2	14	0.0797323
explant_shield	explant_04	2	15	0.0228274
explant_shield	explant_04	2	16	0.0544716
explant_shield	explant_04	2	17	0.210859
explant_shield	explant_04	2	18	0.201788
explant_shield	explant_04	2	19	0.216964
explant_shield	explant_04	2	20	0.214759
explant_shield	explant_04	2	21	0.184899
explant_shield	explant_04	2	22	0.263846
explant_shield	explant_04	2	23	0.220238
explant_shield	explant_04	2	24	0.198329
explant_shield	explant_04	2	25	0.128122
explant_shield	explant_04	2	26	0.163456
explant_shield	explant_04	2	27	0.207466
explant_shield	explant_04	2	28	0.222632
explant_shield	explant_04	2	29	0.0648432
explant_shield	explant_04	2	30	0.0611199
explant_shield	explant_04	2	31	0.0254194
explant_shield	explant_04	2	32	0
explant_shield	explant_04	2	33	0.0330814
explant_shield	explant_04	2	34	0.0619717
explant_shield	explant_04	2	35	0.121559
explant_shield	explant_04	2	36	0.191781
explant_shield	explant_04	2	37	0.284928
explant_shield	explant_04	2	38	0.28219
explant_shield	explant_04	2	39	0.244568
explant_shield	explant_04	2	40	0.208476
explant_shield	explant_04	2	41	0.123181
explant_shield	explant_04	2	42	0.0907809
explant_shield	explant_04	2	43	0.03428
explant_shield	explant_04	2	44	0.0638772
explant_shield	explant_04	2	45	0.00691753
explant_shield	explant_04	2	46	0.0307051
explant_shield	explant_04	2	47	0.10987
explant_shield	explant_04	2	48	0.254613
explant_shield	explant_04	2	49	0.385456
explant_shield	explant_04	2	50	0.528269
explant_shield	explant_04	3	1	0.608045
explant_shield	explant_04	3	2	0.501471
explant_shield	explant_04	3	3	0.359234
explant_shield	explant_04	3	4	0.379895
explant_shield	explant_04	3	5	0.39271
explant_shield	explant_04	3	6	0.482251
explant_shield	explant_04	3	7	0.414205
explant_shield	explant_04	3	8	0.450331
explant_shield	explant_04	3	9	0.47054
explant_shield	explant_04	3	10	0.361305
explant_shield	explant_04	3	11	0.176902
explant_shield	explant_04	3	12	0.064064
explant_shield	explant_04	3	13	0.0864226
explant_shield	explant_04	3	14	0.0961872
explant_shield	explant_04	3	15	0.0102326
explant_shield	explant_04	3	16	0
explant_shield	explant_04	3	17	0.0363513
explant_shield	explant_04	3	18	0.0433079
explant_shield	explant_04	3	19	0.0603889
explant_shield	explant_04	3	20	0.0134108
explant_shield	explant_04	3	21	0.0191779
explant_shield	explant_04	3	22	0.00437486
explant_shield	explant_04	3	23	0.0372199
explant_shield	explant_04	3	24	0.0616985
explant_shield	explant_04	3	25	0.0788055
explant_shield	explant_04	3	26	0.10007
explant_shield	explant_04	3	27	0.12019
explant_shield	explant_04	3	28	0.257957
explant_shield	explant_04	3	29	0.27741
explant_shield	explant_04	3	30	0.372369
explant_shield	explant_04	3	31	0.388987
explant_shield	explant_04	3	32	0.363231
explant_shield	explant_04	3	33	0.401869
explant_shield	explant_04	3	34	0.416943
explant_shield	explant_04	3	35	0.455974
explant_shield	explant_04	3	36	0.468619
explant_shield	explant_04	3	37	0.453206
explant_shield	explant_04	3	38	0.497071
explant_shield	explant_04	3	39	0.604493
explant_shield	explant_04	3	40	0.558572
explant_shield	explant_04	3	41	0.651539
explant_shield	explant_04	3	42	0.666936
explant_shield	explant_04	3	43	0.629024
explant_shield	explant_04	3	44	0.593267
explant_shield	explant_04	3	45	0.747502
explant_shield	explant_04	3	46	1
explant_shield	explant_04	3	47	0.999045
explant_shield	explant_04	3	48	0.859041
explant_shield	explant_04	3	49	0.723407
explant_shield	explant_04	3	50	0.616962
explant_shield	explant_04	4	1	0.93609
explant_shield	explant_04	4	2	1
explant_shield	explant_04	4	3	0.912941
explant_shield	explant_04	4	4	0.802312
explant_shield	explant_04	4	5	0.698733
explant_shield	explant_04	4	6	0.668804
explant_shield	explant_04	4	7	0.606651
explant_shield	explant_04	4	8	0.613461
explant_shield	explant_04	4	9	0.604683
explant_shield	explant_04	4	10	0.56558
explant_shield	explant_04	4	11	0.41264
explant_shield	explant_04	4	12	0.351324
explant_shield	explant_04	4	13	0.219371
explant_shield	explant_04	4	14	0.214052
explant_shield	explant_04	4	15	0.188648
explant_shield	explant_04	4	16	0.151195
explant_shield	explant_04	4	17	0.0895516
explant_shield	explant_04	4	18	0.0658645
explant_shield	explant_04	4	19	0.0120601
explant_shield	explant_04	4	20	0
explant_shield	explant_04	4	21	0.0490622
explant_shield	explant_04	4	22	0.0709672
explant_shield	explant_04	4	23	0.133943
explant_shield	explant_04	4	24	0.157721
explant_shield	explant_04	4	25	0.128009
explant_shield	explant_04	4	26	0.156154
explant_shield	explant_04	4	27	0.0710072
explant_shield	explant_04	4	28	0.0623669
explant_shield	explant_04	4	29	0.0617739
explant_shield	explant_04	4	30	0.0606278
explant_shield	explant_04	4	31	0.0742219
explant_shield	explant_04	4	32	0.16338
explant_shield	explant_04	4	33	0.159747
explant_shield	explant_04	4	34	0.184483
explant_shield	explant_04	4	35	0.270283
explant_shield	explant_04	4	36	0.371755
explant_shield	explant_04	4	37	0.3718
explant_shield	explant_04	4	38	0.4716
explant_shield	explant_04	4	39	0.565607
explant_shield	explant_04	4	40	0.620548
explant_shield	explant_04	4	41	0.60343
explant_shield	explant_04	4	42	0.593755
explant_shield	explant_04	4	43	0.618685
explant_shield	explant_04	4	44	0.747891
explant_shield	explant_04	4	45	0.834816
explant_shield	explant_04	4	46	0.876905
explant_shield	explant_04	4	47	0.837699
explant_shield	explant_04	4	48	0.821414
explant_shield	explant_04	4	49	0.791668
explant_shield	explant_04	4	50	0.781008
explant_shield	explant_04	5	1	0.890845
explant_shield	explant_04	5	2	0.82968
explant_shield	explant_04	5	3	0.699689
explant_shield	explant_04	5	4	0.658824
explant_shield	explant_04	5	5	0.644695
explant_shield	explant_04	5	6	0.509654
explant_shield	explant_04	5	7	0.406902
explant_shield	explant_04	5	8	0.322784
explant_shield	explant_04	5	9	0.165314
explant_shield	explant_04	5	10	0.113292
explant_shield	explant_04	5	11	0.0869756
explant_shield	explant_04	5	12	0.025704
explant_shield	explant_04	5	13	0.0222874
explant_shield	explant_04	5	14	0.0182434
explant_shield	explant_04	5	15	0
explant_shield	explant_04	5	16	0.0128439
explant_shield	explant_04	5	17	0.024139
explant_shield	explant_04	5	18	0.0546276
explant_shield	explant_04	5	19	0.0709637
explant_shield	explant_04	5	20	0.0581788
explant_shield	explant_04	5	21	0.0487492
explant_shield	explant_04	5	22	0.0257746
explant_shield	explant_04	5	23	0.0591866
explant_shield	explant_04	5	24	0.0174294
explant_shield	explant_04	5	25	0.0410071
explant_shield	explant_04	5	26	0.0586785
explant_shield	explant_04	5	27	0.0594057
explant_shield	explant_04	5	28	0.118918
explant_shield	explant_04	5	29	0.175728
explant_shield	explant_04	5	30	0.225013
explant_shield	explant_04	5	31	0.290079
explant_shield	explant_04	5	32	0.343199
explant_shield	explant_04	5	33	0.402636
explant_shield	explant_04	5	34	0.423711
explant_shield	explant_04	5	35	0.42237
explant_shield	explant_04	5	36	0.435882
explant_shield	explant_04	5	37	0.393783
explant_shield	explant_04	5	38	0.452399
explant_shield	explant_04	5	39	0.44988
explant_shield	explant_04	5	40	0.501332
explant_shield	explant_04	5	41	0.547118
explant_shield	explant_04	5	42	0.544958
explant_shield	explant_04	5	43	0.6251
explant_shield	explant_04	5	44	0.630369
explant_shield	explant_04	5	45	0.614654
explant_shield	explant_04	5	46	0.709922
explant_shield	explant_04	5	47	0.881399
explant_shield	explant_04	5	48	0.941113
explant_shield	explant_04	5	49	0.942048
explant_shield	explant_04	5	50	1
mannitol-m_shield	mannitol-m_01-Block11	1	1	0.27421
mannitol-m_shield	mannitol-m_01-Block11	1	2	0.275335
mannitol-m_shield	mannitol-m_01-Block11	1	3	0.300604
mannitol-m_shield	mannitol-m_01-Block11	1	4	0.242372
mannitol-m_shield	mannitol-m_01-Block11	1	5	0.129221
mannitol-m_shield	mannitol-m_01-Block11	1	6	0.181304
mannitol-m_shield	mannitol-m_01-Block11	1	7	0.20651
mannitol-m_shield	mannitol-m_01-Block11	1	8	0.380349
mannitol-m_shield	mannitol-m_01-Block11	1	9	0.476292
mannitol-m_shield	mannitol-m_01-Block11	1	10	0.37782
mannitol-m_shield	mannitol-m_01-Block11	1	11	0.421252
mannitol-m_shield	mannitol-m_01-Block11	1	12	0.480947
mannitol-m_shield	mannitol-m_01-Block11	1	13	0.617114
mannitol-m_shield	mannitol-m_01-Block11	1	14	0.536922
mannitol-m_shield	mannitol-m_01-Block11	1	15	0.495267
mannitol-m_shield	mannitol-m_01-Block11	1	16	0.344403
mannitol-m_shield	mannitol-m_01-Block11	1	17	0.211296
mannitol-m_shield	mannitol-m_01-Block11	1	18	0.157751
mannitol-m_shield	mannitol-m_01-Block11	1	19	0.0611698
mannitol-m_shield	mannitol-m_01-Block11	1	20	0
mannitol-m_shield	mannitol-m_01-Block11	1	21	0.0559353
mannitol-m_shield	mannitol-m_01-Block11	1	22	0.0939149
mannitol-m_shield	mannitol-m_01-Block11	1	23	0.102102
mannitol-m_shield	mannitol-m_01-Block11	1	24	0.11598
mannitol-m_shield	mannitol-m_01-Block11	1	25	0.184961
mannitol-m_shield	mannitol-m_01-Block11	1	26	0.278523
mannitol-m_shield	mannitol-m_01-Block11	1	27	0.312646
mannitol-m_shield	mannitol-m_01-Block11	1	28	0.328249
mannitol-m_shield	mannitol-m_01-Block11	1	29	0.287032
mannitol-m_shield	mannitol-m_01-Block11	1	30	0.257411
mannitol-m_shield	mannitol-m_01-Block11	1	31	0.278104
mannitol-m_shield	mannitol-m_01-Block11	1	32	0.212906
mannitol-m_shield	mannitol-m_01-Block11	1	33	0.134413
mannitol-m_shield	mannitol-m_01-Block11	1	34	0.0310073
mannitol-m_shield	mannitol-m_01-Block11	1	35	0.0841256
mannitol-m_shield	mannitol-m_01-Block11	1	36	0.0636619
mannitol-m_shield	mannitol-m_01-Block11	1	37	0.0427609
mannitol-m_shield	mannitol-m_01-Block11	1	38	0.088849
mannitol-m_shield	mannitol-m_01-Block11	1	39	0.101436
mannitol-m_shield	mannitol-m_01-Block11	1	40	0.199874
mannitol-m_shield	mannitol-m_01-Block11	1	41	0.345989
mannitol-m_shield	mannitol-m_01-Block11	1	42	0.449925
mannitol-m_shield	mannitol-m_01-Block11	1	43	0.555304
mannitol-m_shield	mannitol-m_01-Block11	1	44	0.734056
mannitol-m_shield	mannitol-m_01-Block11	1	45	0.644193
mannitol-m_shield	mannitol-m_01-Block11	1	46	0.594559
mannitol-m_shield	mannitol-m_01-Block11	1	47	0.48232
mannitol-m_shield	mannitol-m_01-Block11	1	48	0.549106
mannitol-m_shield	mannitol-m_01-Block11	1	49	0.865627
mannitol-m_shield	mannitol-m_01-Block11	1	50	1
mannitol-m_shield	mannitol-m_01-Block11	2	1	0.0615044
mannitol-m_shield	mannitol-m_01-Block11	2	2	0.092578
mannitol-m_shield	mannitol-m_01-Block11	2	3	0.145666
mannitol-m_shield	mannitol-m_01-Block11	2	4	0.170706
mannitol-m_shield	mannitol-m_01-Block11	2	5	0.284335
mannitol-m_shield	mannitol-m_01-Block11	2	6	0.355946
mannitol-m_shield	mannitol-m_01-Block11	2	7	0.344899
mannitol-m_shield	mannitol-m_01-Block11	2	8	0.327511
mannitol-m_shield	mannitol-m_01-Block11	2	9	0.304605
mannitol-m_shield	mannitol-m_01-Block11	2	10	0.287954
mannitol-m_shield	mannitol-m_01-Block11	2	11	0.256956
mannitol-m_shield	mannitol-m_01-Block11	2	12	0.268843
mannitol-m_shield	mannitol-m_01-Block11	2	13	0.219927
mannitol-m_shield	mannitol-m_01-Block11	2	14	0.171787
mannitol-m_shield	mannitol-m_01-Block11	2	15	0.111508
mannitol-m_shield	mannitol-m_01-Block11	2	16	0.081707
mannitol-m_shield	mannitol-m_01-Block11	2	17	0.0666063
mannitol-m_shield	mannitol-m_01-Block11	2	18	0.0656043
mannitol-m_shield	mannitol-m_01-Block11	2	19	0.0854396
mannitol-m_shield	mannitol-m_01-Block11	2	20	0.0646374
mannitol-m_shield	mannitol-m_01-Block11	2	21	0.10662
mannitol-m_shield	mannitol-m_01-Block11	2	22	0.1435
mannitol-m_shield	mannitol-m_01-Block11	2	23	0.126852
mannitol-m_shield	mannitol-m_01-Block11	2	24	0.121061
mannitol-m_shield	mannitol-m_01-Block11	2	25	0.124103
mannitol-m_shield	mannitol-m_01-Block11	2	26	0.098501
mannitol-m_shield	mannitol-m_01-Block11	2	27	0.0854585
mannitol-m_shield	mannitol-m_01-Block11	2	28	0.0164591
mannitol-m_shield	mannitol-m_01-Block11	2	29	0.0270277
mannitol-m_shield	mannitol-m_01-Block11	2	30	0.00263336
mannitol-m_shield	mannitol-m_01-Block11	2	31	0.00350844
mannitol-m_shield	mannitol-m_01-Block11	2	32	0
mannitol-m_shield	mannitol-m_01-Block11	2	33	0.0260365
mannitol-m_shield	mannitol-m_01-Block11	2	34	0.0178488
mannitol-m_shield	mannitol-m_01-Block11	2	35	0.0661931
mannitol-m_shield	mannitol-m_01-Block11	2	36	0.0298906
mannitol-m_shield	mannitol-m_01-Block11	2	37	0.0188089
mannitol-m_shield	mannitol-m_01-Block11	2	38	0.06884
mannitol-m_shield	mannitol-m_01-Block11	2	39	0.13445
mannitol-m_shield	mannitol-m_01-Block11	2	40	0.159095
mannitol-m_shield	mannitol-m_01-Block11	2	41	0.210266
mannitol-m_shield	mannitol-m_01-Block11	2	42	0.264213
mannitol-m_shield	mannitol-m_01-Block11	2	43	0.263552
mannitol-m_shield	mannitol-m_01-Block11	2	44	0.359079
mannitol-m_shield	mannitol-m_01-Block11	2	45	0.403614
mannitol-m_shield	mannitol-m_01-Block11	2	46	0.491554
mannitol-m_shield	mannitol-m_01-Block11	2	47	0.513075
mannitol-m_shield	mannitol-m_01-Block11	2	48	0.630758
mannitol-m_shield	mannitol-m_01-Block11	2	49	0.87247
mannitol-m_shield	mannitol-m_01-Block11	2	50	1
mannitol-m_shield	mannitol-m_01-Block11	3	1	0.266928
mannitol-m_shield	mannitol-m_01-Block11	3	2	0.146171
mannitol-m_shield	mannitol-m_01-Block11	3	3	0.162623
mannitol-m_shield	mannitol-m_01-Block11	3	4	0.171783
mannitol-m_shield	mannitol-m_01-Block11	3	5	0.196077
mannitol-m_shield	mannitol-m_01-Block11	3	6	0.164047
mannitol-m_shield	mannitol-m_01-Block11	3	7	0.160638
mannitol-m_shield	mannitol-m_01-Block11	3	8	0.221158
mannitol-m_shield	mannitol-m_01-Block11	3	9	0.224008
mannitol-m_shield	mannitol-m_01-Block11	3	10	0.308416
mannitol-m_shield	mannitol-m_01-Block11	3	11	0.248035
mannitol-m_shield	mannitol-m_01-Block11	3	12	0.155878
mannitol-m_shield	mannitol-m_01-Block11	3	13	0.124738
mannitol-m_shield	mannitol-m_01-Block11	3	14	0.0932331
mannitol-m_shield	mannitol-m_01-Block11	3	15	0.0876359
mannitol-m_shield	mannitol-m_01-Block11	3	16	0.0787329
mannitol-m_shield	mannitol-m_01-Block11	3	17	0.120467
mannitol-m_shield	mannitol-m_01-Block11	3	18	0.13683
mannitol-m_shield	mannitol-m_01-Block11	3	19	0.153746
mannitol-m_shield	mannitol-m_01-Block11	3	20	0.124211
mannitol-m_shield	mannitol-m_01-Block11	3	21	0.0570743
mannitol-m_shield	mannitol-m_01-Block11	3	22	0.0327786
mannitol-m_shield	mannitol-m_01-Block11	3	23	0.0325144
mannitol-m_shield	mannitol-m_01-Block11	3	24	0
mannitol-m_shield	mannitol-m_01-Block11	3	25	0.00451668
mannitol-m_shield	mannitol-m_01-Block11	3	26	0.00608105
mannitol-m_shield	mannitol-m_01-Block11	3	27	0.0299915
mannitol-m_shield	mannitol-m_01-Block11	3	28	0.0752758
mannitol-m_shield	mannitol-m_01-Block11	3	29	0.0487638
mannitol-m_shield	mannitol-m_01-Block11	3	30	0.0511108
mannitol-m_shield	mannitol-m_01-Block11	3	31	0.0988122
mannitol-m_shield	mannitol-m_01-Block11	3	32	0.116023
mannitol-m_shield	mannitol-m_01-Block11	3	33	0.16589
mannitol-m_shield	mannitol-m_01-Block11	3	34	0.218556
mannitol-m_shield	mannitol-m_01-Block11	3	35	0.262888
mannitol-m_shield	mannitol-m_01-Block11	3	36	0.325289
mannitol-m_shield	mannitol-m_01-Block11	3	37	0.340147
mannitol-m_shield	mannitol-m_01-Block11	3	38	0.342729
mannitol-m_shield	mannitol-m_01-Block11	3	39	0.304015
mannitol-m_shield	mannitol-m_01-Block11	3	40	0.309609
mannitol-m_shield	mannitol-m_01-Block11	3	41	0.343109
mannitol-m_shield	mannitol-m_01-Block11	3	42	0.361722
mannitol-m_shield	mannitol-m_01-Block11	3	43	0.370209
mannitol-m_shield	mannitol-m_01-Block11	3	44	0.31678
mannitol-m_shield	mannitol-m_01-Block11	3	45	0.466536
mannitol-m_shield	mannitol-m_01-Block11	3	46	0.527822
mannitol-m_shield	mannitol-m_01-Block11	3	47	0.712547
mannitol-m_shield	mannitol-m_01-Block11	3	48	0.979362
mannitol-m_shield	mannitol-m_01-Block11	3	49	1
mannitol-m_shield	mannitol-m_01-Block11	3	50	0.936803
mannitol-m_shield	mannitol-m_01-Block11	4	1	0.406868
mannitol-m_shield	mannitol-m_01-Block11	4	2	0.386173
mannitol-m_shield	mannitol-m_01-Block11	4	3	0.445402
mannitol-m_shield	mannitol-m_01-Block11	4	4	0.441931
mannitol-m_shield	mannitol-m_01-Block11	4	5	0.501534
mannitol-m_shield	mannitol-m_01-Block11	4	6	0.495142
mannitol-m_shield	mannitol-m_01-Block11	4	7	0.443423
mannitol-m_shield	mannitol-m_01-Block11	4	8	0.448465
mannitol-m_shield	mannitol-m_01-Block11	4	9	0.461589
mannitol-m_shield	mannitol-m_01-Block11	4	10	0.390397
mannitol-m_shield	mannitol-m_01-Block11	4	11	0.488039
mannitol-m_shield	mannitol-m_01-Block11	4	12	0.430124
mannitol-m_shield	mannitol-m_01-Block11	4	13	0.407076
mannitol-m_shield	mannitol-m_01-Block11	4	14	0.408265
mannitol-m_shield	mannitol-m_01-Block11	4	15	0.354596
mannitol-m_shield	mannitol-m_01-Block11	4	16	0.231924
mannitol-m_shield	mannitol-m_01-Block11	4	17	0.21345
mannitol-m_shield	mannitol-m_01-Block11	4	18	0.167688
mannitol-m_shield	mannitol-m_01-Block11	4	19	0.137471
mannitol-m_shield	mannitol-m_01-Block11	4	20	0.0690241
mannitol-m_shield	mannitol-m_01-Block11	4	21	0.0652791
mannitol-m_shield	mannitol-m_01-Block11	4	22	0.0771264
mannitol-m_shield	mannitol-m_01-Block11	4	23	0.0556918
mannitol-m_shield	mannitol-m_01-Block11	4	24	0
mannitol-m_shield	mannitol-m_01-Block11	4	25	0.0494865
mannitol-m_shield	mannitol-m_01-Block11	4	26	0.0249129
mannitol-m_shield	mannitol-m_01-Block11	4	27	0.0695733
mannitol-m_shield	mannitol-m_01-Block11	4	28	0.0701604
mannitol-m_shield	mannitol-m_01-Block11	4	29	0.141878
mannitol-m_shield	mannitol-m_01-Block11	4	30	0.145477
mannitol-m_shield	mannitol-m_01-Block11	4	31	0.0725087
mannitol-m_shield	mannitol-m_01-Block11	4	32	0.112714
mannitol-m_shield	mannitol-m_01-Block11	4	33	0.0860209
mannitol-m_shield	mannitol-m_01-Block11	4	34	0.0858931
mannitol-m_shield	mannitol-m_01-Block11	4	35	0.176407
mannitol-m_shield	mannitol-m_01-Block11	4	36	0.219212
mannitol-m_shield	mannitol-m_01-Block11	4	37	0.252666
mannitol-m_shield	mannitol-m_01-Block11	4	38	0.300919
mannitol-m_shield	mannitol-m_01-Block11	4	39	0.367567
mannitol-m_shield	mannitol-m_01-Block11	4	40	0.407057
mannitol-m_shield	mannitol-m_01-Block11	4	41	0.469889
mannitol-m_shield	mannitol-m_01-Block11	4	42	0.487539
mannitol-m_shield	mannitol-m_01-Block11	4	43	0.619683
mannitol-m_shield	mannitol-m_01-Block11	4	44	0.69678
mannitol-m_shield	mannitol-m_01-Block11	4	45	0.920077
mannitol-m_shield	mannitol-m_01-Block11	4	46	0.923169
mannitol-m_shield	mannitol-m_01-Block11	4	47	0.973267
mannitol-m_shield	mannitol-m_01-Block11	4	48	1
mannitol-m_shield	mannitol-m_01-Block11	4	49	0.967304
mannitol-m_shield	mannitol-m_01-Block11	4	50	0.778765
mannitol-m_shield	mannitol-m_01-Block11	5	1	0.0864168
mannitol-m_shield	mannitol-m_01-Block11	5	2	0.0549733
mannitol-m_shield	mannitol-m_01-Block11	5	3	0.0532423
mannitol-m_shield	mannitol-m_01-Block11	5	4	0.0684003
mannitol-m_shield	mannitol-m_01-Block11	5	5	0.0800113
mannitol-m_shield	mannitol-m_01-Block11	5	6	0.226571
mannitol-m_shield	mannitol-m_01-Block11	5	7	0.357231
mannitol-m_shield	mannitol-m_01-Block11	5	8	0.425484
mannitol-m_shield	mannitol-m_01-Block11	5	9	0.406944
mannitol-m_shield	mannitol-m_01-Block11	5	10	0.325226
mannitol-m_shield	mannitol-m_01-Block11	5	11	0.304651
mannitol-m_shield	mannitol-m_01-Block11	5	12	0.348952
mannitol-m_shield	mannitol-m_01-Block11	5	13	0.323848
mannitol-m_shield	mannitol-m_01-Block11	5	14	0.269768
mannitol-m_shield	mannitol-m_01-Block11	5	15	0.254156
mannitol-m_shield	mannitol-m_01-Block11	5	16	0.262596
mannitol-m_shield	mannitol-m_01-Block11	5	17	0.224781
mannitol-m_shield	mannitol-m_01-Block11	5	18	0.183932
mannitol-m_shield	mannitol-m_01-Block11	5	19	0.148516
mannitol-m_shield	mannitol-m_01-Block11	5	20	0.104389
mannitol-m_shield	mannitol-m_01-Block11	5	21	0.123778
mannitol-m_shield	mannitol-m_01-Block11	5	22	0.12969
mannitol-m_shield	mannitol-m_01-Block11	5	23	0.128106
mannitol-m_shield	mannitol-m_01-Block11	5	24	0.0839533
mannitol-m_shield	mannitol-m_01-Block11	5	25	0.0387984
mannitol-m_shield	mannitol-m_01-Block11	5	26	0.017064
mannitol-m_shield	mannitol-m_01-Block11	5	27	0.0322244
mannitol-m_shield	mannitol-m_01-Block11	5	28	0.0566759
mannitol-m_shield	mannitol-m_01-Block11	5	29	0.0300891
mannitol-m_shield	mannitol-m_01-Block11	5	30	0
mannitol-m_shield	mannitol-m_01-Block11	5	31	0.0191663
mannitol-m_shield	mannitol-m_01-Block11	5	32	0.0332176
mannitol-m_shield	mannitol-m_01-Block11	5	33	0.0754118
mannitol-m_shield	mannitol-m_01-Block11	5	34	0.144297
mannitol-m_shield	mannitol-m_01-Block11	5	35	0.233893
mannitol-m_shield	mannitol-m_01-Block11	5	36	0.308633
mannitol-m_shield	mannitol-m_01-Block11	5	37	0.34225
mannitol-m_shield	mannitol-m_01-Block11	5	38	0.356576
mannitol-m_shield	mannitol-m_01-Block11	5	39	0.353584
mannitol-m_shield	mannitol-m_01-Block11	5	40	0.350853
mannitol-m_shield	mannitol-m_01-Block11	5	41	0.360106
mannitol-m_shield	mannitol-m_01-Block11	5	42	0.352894
mannitol-m_shield	mannitol-m_01-Block11	5	43	0.273346
mannitol-m_shield	mannitol-m_01-Block11	5	44	0.302794
mannitol-m_shield	mannitol-m_01-Block11	5	45	0.370783
mannitol-m_shield	mannitol-m_01-Block11	5	46	0.622234
mannitol-m_shield	mannitol-m_01-Block11	5	47	0.81947
mannitol-m_shield	mannitol-m_01-Block11	5	48	1
mannitol-m_shield	mannitol-m_01-Block11	5	49	0.994873
mannitol-m_shield	mannitol-m_01-Block11	5	50	0.7716
mannitol-m_shield	mannitol-m_01-Block11	6	1	0.28949
mannitol-m_shield	mannitol-m_01-Block11	6	2	0.431796
mannitol-m_shield	mannitol-m_01-Block11	6	3	0.570679
mannitol-m_shield	mannitol-m_01-Block11	6	4	0.834624
mannitol-m_shield	mannitol-m_01-Block11	6	5	0.881349
mannitol-m_shield	mannitol-m_01-Block11	6	6	0.767983
mannitol-m_shield	mannitol-m_01-Block11	6	7	0.923498
mannitol-m_shield	mannitol-m_01-Block11	6	8	0.983532
mannitol-m_shield	mannitol-m_01-Block11	6	9	0.892377
mannitol-m_shield	mannitol-m_01-Block11	6	10	0.707869
mannitol-m_shield	mannitol-m_01-Block11	6	11	0.474155
mannitol-m_shield	mannitol-m_01-Block11	6	12	0.2978
mannitol-m_shield	mannitol-m_01-Block11	6	13	0.18757
mannitol-m_shield	mannitol-m_01-Block11	6	14	0.198579
mannitol-m_shield	mannitol-m_01-Block11	6	15	0.237819
mannitol-m_shield	mannitol-m_01-Block11	6	16	0.190258
mannitol-m_shield	mannitol-m_01-Block11	6	17	0.184619
mannitol-m_shield	mannitol-m_01-Block11	6	18	0.00826295
mannitol-m_shield	mannitol-m_01-Block11	6	19	0.146818
mannitol-m_shield	mannitol-m_01-Block11	6	20	0.0702421
mannitol-m_shield	mannitol-m_01-Block11	6	21	0.0852622
mannitol-m_shield	mannitol-m_01-Block11	6	22	0.0642724
mannitol-m_shield	mannitol-m_01-Block11	6	23	0.14956
mannitol-m_shield	mannitol-m_01-Block11	6	24	0.12401
mannitol-m_shield	mannitol-m_01-Block11	6	25	0.0358338
mannitol-m_shield	mannitol-m_01-Block11	6	26	0.0342312
mannitol-m_shield	mannitol-m_01-Block11	6	27	0.00757699
mannitol-m_shield	mannitol-m_01-Block11	6	28	0
mannitol-m_shield	mannitol-m_01-Block11	6	29	0.0699261
mannitol-m_shield	mannitol-m_01-Block11	6	30	0.0828781
mannitol-m_shield	mannitol-m_01-Block11	6	31	0.0560543
mannitol-m_shield	mannitol-m_01-Block11	6	32	0.144946
mannitol-m_shield	mannitol-m_01-Block11	6	33	0.195902
mannitol-m_shield	mannitol-m_01-Block11	6	34	0.108597
mannitol-m_shield	mannitol-m_01-Block11	6	35	0.102213
mannitol-m_shield	mannitol-m_01-Block11	6	36	0.321027
mannitol-m_shield	mannitol-m_01-Block11	6	37	0.559228
mannitol-m_shield	mannitol-m_01-Block11	6	38	0.526073
mannitol-m_shield	mannitol-m_01-Block11	6	39	0.520177
mannitol-m_shield	mannitol-m_01-Block11	6	40	0.492871
mannitol-m_shield	mannitol-m_01-Block11	6	41	0.356506
mannitol-m_shield	mannitol-m_01-Block11	6	42	0.432214
mannitol-m_shield	mannitol-m_01-Block11	6	43	0.316392
mannitol-m_shield	mannitol-m_01-Block11	6	44	0.314812
mannitol-m_shield	mannitol-m_01-Block11	6	45	0.510732
mannitol-m_shield	mannitol-m_01-Block11	6	46	0.596702
mannitol-m_shield	mannitol-m_01-Block11	6	47	0.480031
mannitol-m_shield	mannitol-m_01-Block11	6	48	0.389121
mannitol-m_shield	mannitol-m_01-Block11	6	49	0.816602
mannitol-m_shield	mannitol-m_01-Block11	6	50	1
mannitol-m_shield	mannitol-m_01-Block11	7	1	0.333649
mannitol-m_shield	mannitol-m_01-Block11	7	2	0.321407
mannitol-m_shield	mannitol-m_01-Block11	7	3	0.353667
mannitol-m_shield	mannitol-m_01-Block11	7	4	0.291872
mannitol-m_shield	mannitol-m_01-Block11	7	5	0.293609
mannitol-m_shield	mannitol-m_01-Block11	7	6	0.236402
mannitol-m_shield	mannitol-m_01-Block11	7	7	0.181538
mannitol-m_shield	mannitol-m_01-Block11	7	8	0.212259
mannitol-m_shield	mannitol-m_01-Block11	7	9	0.251287
mannitol-m_shield	mannitol-m_01-Block11	7	10	0.239563
mannitol-m_shield	mannitol-m_01-Block11	7	11	0.314389
mannitol-m_shield	mannitol-m_01-Block11	7	12	0.290916
mannitol-m_shield	mannitol-m_01-Block11	7	13	0.248162
mannitol-m_shield	mannitol-m_01-Block11	7	14	0.238779
mannitol-m_shield	mannitol-m_01-Block11	7	15	0.219578
mannitol-m_shield	mannitol-m_01-Block11	7	16	0.212336
mannitol-m_shield	mannitol-m_01-Block11	7	17	0.16894
mannitol-m_shield	mannitol-m_01-Block11	7	18	0.142337
mannitol-m_shield	mannitol-m_01-Block11	7	19	0.133583
mannitol-m_shield	mannitol-m_01-Block11	7	20	0.103088
mannitol-m_shield	mannitol-m_01-Block11	7	21	0.1017
mannitol-m_shield	mannitol-m_01-Block11	7	22	0.118553
mannitol-m_shield	mannitol-m_01-Block11	7	23	0.15892
mannitol-m_shield	mannitol-m_01-Block11	7	24	0.171935
mannitol-m_shield	mannitol-m_01-Block11	7	25	0.148149
mannitol-m_shield	mannitol-m_01-Block11	7	26	0.1387
mannitol-m_shield	mannitol-m_01-Block11	7	27	0.0941481
mannitol-m_shield	mannitol-m_01-Block11	7	28	0.061676
mannitol-m_shield	mannitol-m_01-Block11	7	29	0.0273834
mannitol-m_shield	mannitol-m_01-Block11	7	30	0.025065
mannitol-m_shield	mannitol-m_01-Block11	7	31	0.0289124
mannitol-m_shield	mannitol-m_01-Block11	7	32	0
mannitol-m_shield	mannitol-m_01-Block11	7	33	0.00583641
mannitol-m_shield	mannitol-m_01-Block11	7	34	0.016357
mannitol-m_shield	mannitol-m_01-Block11	7	35	0.0263581
mannitol-m_shield	mannitol-m_01-Block11	7	36	0.0510721
mannitol-m_shield	mannitol-m_01-Block11	7	37	0.0946042
mannitol-m_shield	mannitol-m_01-Block11	7	38	0.159176
mannitol-m_shield	mannitol-m_01-Block11	7	39	0.167993
mannitol-m_shield	mannitol-m_01-Block11	7	40	0.241578
mannitol-m_shield	mannitol-m_01-Block11	7	41	0.244271
mannitol-m_shield	mannitol-m_01-Block11	7	42	0.262795
mannitol-m_shield	mannitol-m_01-Block11	7	43	0.264915
mannitol-m_shield	mannitol-m_01-Block11	7	44	0.361618
mannitol-m_shield	mannitol-m_01-Block11	7	45	0.349824
mannitol-m_shield	mannitol-m_01-Block11	7	46	0.394445
mannitol-m_shield	mannitol-m_01-Block11	7	47	0.652931
mannitol-m_shield	mannitol-m_01-Block11	7	48	0.930167
mannitol-m_shield	mannitol-m_01-Block11	7	49	1
mannitol-m_shield	mannitol-m_01-Block11	7	50	0.911048
mannitol-m_shield	mannitol-m_01-Block12	1	1	0.152788
mannitol-m_shield	mannitol-m_01-Block12	1	2	0.193348
mannitol-m_shield	mannitol-m_01-Block12	1	3	0.168498
mannitol-m_shield	mannitol-m_01-Block12	1	4	0.213254
mannitol-m_shield	mannitol-m_01-Block12	1	5	0.194213
mannitol-m_shield	mannitol-m_01-Block12	1	6	0.213753
mannitol-m_shield	mannitol-m_01-Block12	1	7	0.205947
mannitol-m_shield	mannitol-m_01-Block12	1	8	0.198176
mannitol-m_shield	mannitol-m_01-Block12	1	9	0.0951437
mannitol-m_shield	mannitol-m_01-Block12	1	10	0.0900105
mannitol-m_shield	mannitol-m_01-Block12	1	11	0.108847
mannitol-m_shield	mannitol-m_01-Block12	1	12	0.190566
mannitol-m_shield	mannitol-m_01-Block12	1	13	0.207001
mannitol-m_shield	mannitol-m_01-Block12	1	14	0.178733
mannitol-m_shield	mannitol-m_01-Block12	1	15	0.159303
mannitol-m_shield	mannitol-m_01-Block12	1	16	0.0735918
mannitol-m_shield	mannitol-m_01-Block12	1	17	0.0651272
mannitol-m_shield	mannitol-m_01-Block12	1	18	0.0677434
mannitol-m_shield	mannitol-m_01-Block12	1	19	0.0897865
mannitol-m_shield	mannitol-m_01-Block12	1	20	0.0978843
mannitol-m_shield	mannitol-m_01-Block12	1	21	0.116011
mannitol-m_shield	mannitol-m_01-Block12	1	22	0.0716403
mannitol-m_shield	mannitol-m_01-Block12	1	23	0.0345314
mannitol-m_shield	mannitol-m_01-Block12	1	24	0.0426474
mannitol-m_shield	mannitol-m_01-Block12	1	25	0.0514391
mannitol-m_shield	mannitol-m_01-Block12	1	26	0.0526073
mannitol-m_shield	mannitol-m_01-Block12	1	27	0.0585303
mannitol-m_shield	mannitol-m_01-Block12	1	28	0.0194467
mannitol-m_shield	mannitol-m_01-Block12	1	29	0.0257606
mannitol-m_shield	mannitol-m_01-Block12	1	30	0
mannitol-m_shield	mannitol-m_01-Block12	1	31	0.0158395
mannitol-m_shield	mannitol-m_01-Block12	1	32	0.013685
mannitol-m_shield	mannitol-m_01-Block12	1	33	0.0400837
mannitol-m_shield	mannitol-m_01-Block12	1	34	0.0549969
mannitol-m_shield	mannitol-m_01-Block12	1	35	0.0674072
mannitol-m_shield	mannitol-m_01-Block12	1	36	0.0854645
mannitol-m_shield	mannitol-m_01-Block12	1	37	0.128923
mannitol-m_shield	mannitol-m_01-Block12	1	38	0.125222
mannitol-m_shield	mannitol-m_01-Block12	1	39	0.110388
mannitol-m_shield	mannitol-m_01-Block12	1	40	0.145993
mannitol-m_shield	mannitol-m_01-Block12	1	41	0.122303
mannitol-m_shield	mannitol-m_01-Block12	1	42	0.14193
mannitol-m_shield	mannitol-m_01-Block12	1	43	0.137744
mannitol-m_shield	mannitol-m_01-Block12	1	44	0.227351
mannitol-m_shield	mannitol-m_01-Block12	1	45	0.227135
mannitol-m_shield	mannitol-m_01-Block12	1	46	0.199636
mannitol-m_shield	mannitol-m_01-Block12	1	47	0.2646
mannitol-m_shield	mannitol-m_01-Block12	1	48	0.404706
mannitol-m_shield	mannitol-m_01-Block12	1	49	0.720474
mannitol-m_shield	mannitol-m_01-Block12	1	50	1
mannitol-m_shield	mannitol-m_01-Block12	2	1	0.404964
mannitol-m_shield	mannitol-m_01-Block12	2	2	0.420439
mannitol-m_shield	mannitol-m_01-Block12	2	3	0.369486
mannitol-m_shield	mannitol-m_01-Block12	2	4	0.259662
mannitol-m_shield	mannitol-m_01-Block12	2	5	0.171801
mannitol-m_shield	mannitol-m_01-Block12	2	6	0.140532
mannitol-m_shield	mannitol-m_01-Block12	2	7	0.134326
mannitol-m_shield	mannitol-m_01-Block12	2	8	0.0621379
mannitol-m_shield	mannitol-m_01-Block12	2	9	0.0722569
mannitol-m_shield	mannitol-m_01-Block12	2	10	0.0898664
mannitol-m_shield	mannitol-m_01-Block12	2	11	0.129024
mannitol-m_shield	mannitol-m_01-Block12	2	12	0.137875
mannitol-m_shield	mannitol-m_01-Block12	2	13	0.142901
mannitol-m_shield	mannitol-m_01-Block12	2	14	0.139795
mannitol-m_shield	mannitol-m_01-Block12	2	15	0.0868211
mannitol-m_shield	mannitol-m_01-Block12	2	16	0.0585681
mannitol-m_shield	mannitol-m_01-Block12	2	17	0.0439271
mannitol-m_shield	mannitol-m_01-Block12	2	18	0.0316857
mannitol-m_shield	mannitol-m_01-Block12	2	19	0.0259151
mannitol-m_shield	mannitol-m_01-Block12	2	20	0.0475903
mannitol-m_shield	mannitol-m_01-Block12	2	21	0.0691989
mannitol-m_shield	mannitol-m_01-Block12	2	22	0.0720842
mannitol-m_shield	mannitol-m_01-Block12	2	23	0.129512
mannitol-m_shield	mannitol-m_01-Block12	2	24	0.133255
mannitol-m_shield	mannitol-m_01-Block12	2	25	0.0969132
mannitol-m_shield	mannitol-m_01-Block12	2	26	0.158118
mannitol-m_shield	mannitol-m_01-Block12	2	27	0.0993968
mannitol-m_shield	mannitol-m_01-Block12	2	28	0.0827617
mannitol-m_shield	mannitol-m_01-Block12	2	29	0.0416463
mannitol-m_shield	mannitol-m_01-Block12	2	30	0.0128879
mannitol-m_shield	mannitol-m_01-Block12	2	31	0.0222527
mannitol-m_shield	mannitol-m_01-Block12	2	32	0
mannitol-m_shield	mannitol-m_01-Block12	2	33	0.0467395
mannitol-m_shield	mannitol-m_01-Block12	2	34	0.0683972
mannitol-m_shield	mannitol-m_01-Block12	2	35	0.0459052
mannitol-m_shield	mannitol-m_01-Block12	2	36	0.0385178
mannitol-m_shield	mannitol-m_01-Block12	2	37	0.127408
mannitol-m_shield	mannitol-m_01-Block12	2	38	0.129829
mannitol-m_shield	mannitol-m_01-Block12	2	39	0.153608
mannitol-m_shield	mannitol-m_01-Block12	2	40	0.279347
mannitol-m_shield	mannitol-m_01-Block12	2	41	0.318437
mannitol-m_shield	mannitol-m_01-Block12	2	42	0.311878
mannitol-m_shield	mannitol-m_01-Block12	2	43	0.388725
mannitol-m_shield	mannitol-m_01-Block12	2	44	0.588842
mannitol-m_shield	mannitol-m_01-Block12	2	45	0.750719
mannitol-m_shield	mannitol-m_01-Block12	2	46	0.78762
mannitol-m_shield	mannitol-m_01-Block12	2	47	0.878134
mannitol-m_shield	mannitol-m_01-Block12	2	48	0.881593
mannitol-m_shield	mannitol-m_01-Block12	2	49	0.956557
mannitol-m_shield	mannitol-m_01-Block12	2	50	1
mannitol-m_shield	mannitol-m_01-Block12	3	1	0.00400668
mannitol-m_shield	mannitol-m_01-Block12	3	2	0.0286151
mannitol-m_shield	mannitol-m_01-Block12	3	3	0.0471367
mannitol-m_shield	mannitol-m_01-Block12	3	4	0.028563
mannitol-m_shield	mannitol-m_01-Block12	3	5	0.0624104
mannitol-m_shield	mannitol-m_01-Block12	3	6	0.0480182
mannitol-m_shield	mannitol-m_01-Block12	3	7	0.0435954
mannitol-m_shield	mannitol-m_01-Block12	3	8	0.0355482
mannitol-m_shield	mannitol-m_01-Block12	3	9	0.0168941
mannitol-m_shield	mannitol-m_01-Block12	3	10	0.00687243
mannitol-m_shield	mannitol-m_01-Block12	3	11	0.0224281
mannitol-m_shield	mannitol-m_01-Block12	3	12	0.0172918
mannitol-m_shield	mannitol-m_01-Block12	3	13	0.0137357
mannitol-m_shield	mannitol-m_01-Block12	3	14	0.0300565
mannitol-m_shield	mannitol-m_01-Block12	3	15	0.0187359
mannitol-m_shield	mannitol-m_01-Block12	3	16	0.0134036
mannitol-m_shield	mannitol-m_01-Block12	3	17	0.0178672
mannitol-m_shield	mannitol-m_01-Block12	3	18	0.00723629
mannitol-m_shield	mannitol-m_01-Block12	3	19	0
mannitol-m_shield	mannitol-m_01-Block12	3	20	0.0309168
mannitol-m_shield	mannitol-m_01-Block12	3	21	0.00482325
mannitol-m_shield	mannitol-m_01-Block12	3	22	0.069744
mannitol-m_shield	mannitol-m_01-Block12	3	23	0.0911665
mannitol-m_shield	mannitol-m_01-Block12	3	24	0.0519473
mannitol-m_shield	mannitol-m_01-Block12	3	25	0.0472044
mannitol-m_shield	mannitol-m_01-Block12	3	26	0.0309513
mannitol-m_shield	mannitol-m_01-Block12	3	27	0.0601637
mannitol-m_shield	mannitol-m_01-Block12	3	28	0.0868848
mannitol-m_shield	mannitol-m_01-Block12	3	29	0.114628
mannitol-m_shield	mannitol-m_01-Block12	3	30	0.141175
mannitol-m_shield	mannitol-m_01-Block12	3	31	0.112448
mannitol-m_shield	mannitol-m_01-Block12	3	32	0.100401
mannitol-m_shield	mannitol-m_01-Block12	3	33	0.0826243
mannitol-m_shield	mannitol-m_01-Block12	3	34	0.0535339
mannitol-m_shield	mannitol-m_01-Block12	3	35	0.079461
mannitol-m_shield	mannitol-m_01-Block12	3	36	0.0939914
mannitol-m_shield	mannitol-m_01-Block12	3	37	0.0903246
mannitol-m_shield	mannitol-m_01-Block12	3	38	0.110484
mannitol-m_shield	mannitol-m_01-Block12	3	39	0.138113
mannitol-m_shield	mannitol-m_01-Block12	3	40	0.156099
mannitol-m_shield	mannitol-m_01-Block12	3	41	0.146087
mannitol-m_shield	mannitol-m_01-Block12	3	42	0.115904
mannitol-m_shield	mannitol-m_01-Block12	3	43	0.139901
mannitol-m_shield	mannitol-m_01-Block12	3	44	0.2001
mannitol-m_shield	mannitol-m_01-Block12	3	45	0.354664
mannitol-m_shield	mannitol-m_01-Block12	3	46	0.466167
mannitol-m_shield	mannitol-m_01-Block12	3	47	0.662285
mannitol-m_shield	mannitol-m_01-Block12	3	48	0.90544
mannitol-m_shield	mannitol-m_01-Block12	3	49	1
mannitol-m_shield	mannitol-m_01-Block12	3	50	0.744205
mannitol-m_shield	mannitol-m_01-Block12	4	1	0.238775
mannitol-m_shield	mannitol-m_01-Block12	4	2	0.352395
mannitol-m_shield	mannitol-m_01-Block12	4	3	0.456507
mannitol-m_shield	mannitol-m_01-Block12	4	4	0.51168
mannitol-m_shield	mannitol-m_01-Block12	4	5	0.526419
mannitol-m_shield	mannitol-m_01-Block12	4	6	0.560251
mannitol-m_shield	mannitol-m_01-Block12	4	7	0.428745
mannitol-m_shield	mannitol-m_01-Block12	4	8	0.334254
mannitol-m_shield	mannitol-m_01-Block12	4	9	0.20655
mannitol-m_shield	mannitol-m_01-Block12	4	10	0.131972
mannitol-m_shield	mannitol-m_01-Block12	4	11	0.145858
mannitol-m_shield	mannitol-m_01-Block12	4	12	0.159335
mannitol-m_shield	mannitol-m_01-Block12	4	13	0.0970065
mannitol-m_shield	mannitol-m_01-Block12	4	14	0.0725254
mannitol-m_shield	mannitol-m_01-Block12	4	15	0.0271759
mannitol-m_shield	mannitol-m_01-Block12	4	16	0
mannitol-m_shield	mannitol-m_01-Block12	4	17	0.0183724
mannitol-m_shield	mannitol-m_01-Block12	4	18	0.0287885
mannitol-m_shield	mannitol-m_01-Block12	4	19	0.0558385
mannitol-m_shield	mannitol-m_01-Block12	4	20	0.0609866
mannitol-m_shield	mannitol-m_01-Block12	4	21	0.0483089
mannitol-m_shield	mannitol-m_01-Block12	4	22	0.0317458
mannitol-m_shield	mannitol-m_01-Block12	4	23	0.0313338
mannitol-m_shield	mannitol-m_01-Block12	4	24	0.0387241
mannitol-m_shield	mannitol-m_01-Block12	4	25	0.0311407
mannitol-m_shield	mannitol-m_01-Block12	4	26	0.0237064
mannitol-m_shield	mannitol-m_01-Block12	4	27	0.040344
mannitol-m_shield	mannitol-m_01-Block12	4	28	0.0461511
mannitol-m_shield	mannitol-m_01-Block12	4	29	0.0298276
mannitol-m_shield	mannitol-m_01-Block12	4	30	0.0421313
mannitol-m_shield	mannitol-m_01-Block12	4	31	0.0274559
mannitol-m_shield	mannitol-m_01-Block12	4	32	0.0369852
mannitol-m_shield	mannitol-m_01-Block12	4	33	0.0559864
mannitol-m_shield	mannitol-m_01-Block12	4	34	0.0513298
mannitol-m_shield	mannitol-m_01-Block12	4	35	0.0665883
mannitol-m_shield	mannitol-m_01-Block12	4	36	0.0999626
mannitol-m_shield	mannitol-m_01-Block12	4	37	0.124832
mannitol-m_shield	mannitol-m_01-Block12	4	38	0.127216
mannitol-m_shield	mannitol-m_01-Block12	4	39	0.145661
mannitol-m_shield	mannitol-m_01-Block12	4	40	0.161202
mannitol-m_shield	mannitol-m_01-Block12	4	41	0.171912
mannitol-m_shield	mannitol-m_01-Block12	4	42	0.232672
mannitol-m_shield	mannitol-m_01-Block12	4	43	0.284557
mannitol-m_shield	mannitol-m_01-Block12	4	44	0.322257
mannitol-m_shield	mannitol-m_01-Block12	4	45	0.378559
mannitol-m_shield	mannitol-m_01-Block12	4	46	0.438378
mannitol-m_shield	mannitol-m_01-Block12	4	47	0.68173
mannitol-m_shield	mannitol-m_01-Block12	4	48	0.925468
mannitol-m_shield	mannitol-m_01-Block12	4	49	1
mannitol-m_shield	mannitol-m_01-Block12	4	50	0.831427
mannitol-m_shield	mannitol-m_01-Block12	5	1	0.255231
mannitol-m_shield	mannitol-m_01-Block12	5	2	0.181692
mannitol-m_shield	mannitol-m_01-Block12	5	3	0.106986
mannitol-m_shield	mannitol-m_01-Block12	5	4	0.0791758
mannitol-m_shield	mannitol-m_01-Block12	5	5	0.0295184
mannitol-m_shield	mannitol-m_01-Block12	5	6	0.0127994
mannitol-m_shield	mannitol-m_01-Block12	5	7	0.0433357
mannitol-m_shield	mannitol-m_01-Block12	5	8	0.0481136
mannitol-m_shield	mannitol-m_01-Block12	5	9	0.0782317
mannitol-m_shield	mannitol-m_01-Block12	5	10	0.0775774
mannitol-m_shield	mannitol-m_01-Block12	5	11	0.109219
mannitol-m_shield	mannitol-m_01-Block12	5	12	0.0856345
mannitol-m_shield	mannitol-m_01-Block12	5	13	0.0993858
mannitol-m_shield	mannitol-m_01-Block12	5	14	0.106055
mannitol-m_shield	mannitol-m_01-Block12	5	15	0.121216
mannitol-m_shield	mannitol-m_01-Block12	5	16	0.111725
mannitol-m_shield	mannitol-m_01-Block12	5	17	0.111943
mannitol-m_shield	mannitol-m_01-Block12	5	18	0.122024
mannitol-m_shield	mannitol-m_01-Block12	5	19	0.107659
mannitol-m_shield	mannitol-m_01-Block12	5	20	0.0561993
mannitol-m_shield	mannitol-m_01-Block12	5	21	0.0735197
mannitol-m_shield	mannitol-m_01-Block12	5	22	0.00742452
mannitol-m_shield	mannitol-m_01-Block12	5	23	0.0208921
mannitol-m_shield	mannitol-m_01-Block12	5	24	0.0376901
mannitol-m_shield	mannitol-m_01-Block12	5	25	0.0447988
mannitol-m_shield	mannitol-m_01-Block12	5	26	0.0480424
mannitol-m_shield	mannitol-m_01-Block12	5	27	0.0722927
mannitol-m_shield	mannitol-m_01-Block12	5	28	0.0523552
mannitol-m_shield	mannitol-m_01-Block12	5	29	0.064863
mannitol-m_shield	mannitol-m_01-Block12	5	30	0.0243093
mannitol-m_shield	mannitol-m_01-Block12	5	31	0
mannitol-m_shield	mannitol-m_01-Block12	5	32	0.0553871
mannitol-m_shield	mannitol-m_01-Block12	5	33	0.05109
mannitol-m_shield	mannitol-m_01-Block12	5	34	0.0406995
mannitol-m_shield	mannitol-m_01-Block12	5	35	0.0657898
mannitol-m_shield	mannitol-m_01-Block12	5	36	0.105136
mannitol-m_shield	mannitol-m_01-Block12	5	37	0.169738
mannitol-m_shield	mannitol-m_01-Block12	5	38	0.155965
mannitol-m_shield	mannitol-m_01-Block12	5	39	0.155337
mannitol-m_shield	mannitol-m_01-Block12	5	40	0.164027
mannitol-m_shield	mannitol-m_01-Block12	5	41	0.234049
mannitol-m_shield	mannitol-m_01-Block12	5	42	0.241424
mannitol-m_shield	mannitol-m_01-Block12	5	43	0.238381
mannitol-m_shield	mannitol-m_01-Block12	5	44	0.326703
mannitol-m_shield	mannitol-m_01-Block12	5	45	0.341339
mannitol-m_shield	mannitol-m_01-Block12	5	46	0.456639
mannitol-m_shield	mannitol-m_01-Block12	5	47	0.774786
mannitol-m_shield	mannitol-m_01-Block12	5	48	0.994045
mannitol-m_shield	mannitol-m_01-Block12	5	49	1
mannitol-m_shield	mannitol-m_01-Block12	5	50	0.791117
mannitol-m_shield	mannitol-m_01-Block12	6	1	0.253266
mannitol-m_shield	mannitol-m_01-Block12	6	2	0.286368
mannitol-m_shield	mannitol-m_01-Block12	6	3	0.258119
mannitol-m_shield	mannitol-m_01-Block12	6	4	0.21443
mannitol-m_shield	mannitol-m_01-Block12	6	5	0.199592
mannitol-m_shield	mannitol-m_01-Block12	6	6	0.244644
mannitol-m_shield	mannitol-m_01-Block12	6	7	0.302994
mannitol-m_shield	mannitol-m_01-Block12	6	8	0.303146
mannitol-m_shield	mannitol-m_01-Block12	6	9	0.2714
mannitol-m_shield	mannitol-m_01-Block12	6	10	0.193589
mannitol-m_shield	mannitol-m_01-Block12	6	11	0.168877
mannitol-m_shield	mannitol-m_01-Block12	6	12	0.124578
mannitol-m_shield	mannitol-m_01-Block12	6	13	0.102911
mannitol-m_shield	mannitol-m_01-Block12	6	14	0.103732
mannitol-m_shield	mannitol-m_01-Block12	6	15	0.149332
mannitol-m_shield	mannitol-m_01-Block12	6	16	0.0921803
mannitol-m_shield	mannitol-m_01-Block12	6	17	0.0718417
mannitol-m_shield	mannitol-m_01-Block12	6	18	0.058075
mannitol-m_shield	mannitol-m_01-Block12	6	19	0.0321476
mannitol-m_shield	mannitol-m_01-Block12	6	20	0.0494941
mannitol-m_shield	mannitol-m_01-Block12	6	21	0.0479675
mannitol-m_shield	mannitol-m_01-Block12	6	22	0.0407408
mannitol-m_shield	mannitol-m_01-Block12	6	23	0.00491544
mannitol-m_shield	mannitol-m_01-Block12	6	24	0
mannitol-m_shield	mannitol-m_01-Block12	6	25	0.0366162
mannitol-m_shield	mannitol-m_01-Block12	6	26	0.0637265
mannitol-m_shield	mannitol-m_01-Block12	6	27	0.0783958
mannitol-m_shield	mannitol-m_01-Block12	6	28	0.0374917
mannitol-m_shield	mannitol-m_01-Block12	6	29	0.0224862
mannitol-m_shield	mannitol-m_01-Block12	6	30	0.0445006
mannitol-m_shield	mannitol-m_01-Block12	6	31	0.0730438
mannitol-m_shield	mannitol-m_01-Block12	6	32	0.0260217
mannitol-m_shield	mannitol-m_01-Block12	6	33	0.0600683
mannitol-m_shield	mannitol-m_01-Block12	6	34	0.125335
mannitol-m_shield	mannitol-m_01-Block12	6	35	0.157236
mannitol-m_shield	mannitol-m_01-Block12	6	36	0.138399
mannitol-m_shield	mannitol-m_01-Block12	6	37	0.130254
mannitol-m_shield	mannitol-m_01-Block12	6	38	0.125836
mannitol-m_shield	mannitol-m_01-Block12	6	39	0.147997
mannitol-m_shield	mannitol-m_01-Block12	6	40	0.130223
mannitol-m_shield	mannitol-m_01-Block12	6	41	0.172475
mannitol-m_shield	mannitol-m_01-Block12	6	42	0.166289
mannitol-m_shield	mannitol-m_01-Block12	6	43	0.173765
mannitol-m_shield	mannitol-m_01-Block12	6	44	0.172376
mannitol-m_shield	mannitol-m_01-Block12	6	45	0.196329
mannitol-m_shield	mannitol-m_01-Block12	6	46	0.248066
mannitol-m_shield	mannitol-m_01-Block12	6	47	0.408155
mannitol-m_shield	mannitol-m_01-Block12	6	48	0.625093
mannitol-m_shield	mannitol-m_01-Block12	6	49	0.973388
mannitol-m_shield	mannitol-m_01-Block12	6	50	1
mannitol-m_shield	mannitol-m_01-Block12	7	1	0.238559
mannitol-m_shield	mannitol-m_01-Block12	7	2	0.162769
mannitol-m_shield	mannitol-m_01-Block12	7	3	0.127525
mannitol-m_shield	mannitol-m_01-Block12	7	4	0.117877
mannitol-m_shield	mannitol-m_01-Block12	7	5	0.126354
mannitol-m_shield	mannitol-m_01-Block12	7	6	0.115665
mannitol-m_shield	mannitol-m_01-Block12	7	7	0.106992
mannitol-m_shield	mannitol-m_01-Block12	7	8	0.129407
mannitol-m_shield	mannitol-m_01-Block12	7	9	0.210457
mannitol-m_shield	mannitol-m_01-Block12	7	10	0.276708
mannitol-m_shield	mannitol-m_01-Block12	7	11	0.231684
mannitol-m_shield	mannitol-m_01-Block12	7	12	0.135918
mannitol-m_shield	mannitol-m_01-Block12	7	13	0.115443
mannitol-m_shield	mannitol-m_01-Block12	7	14	0.0405435
mannitol-m_shield	mannitol-m_01-Block12	7	15	0.0298604
mannitol-m_shield	mannitol-m_01-Block12	7	16	0.0323399
mannitol-m_shield	mannitol-m_01-Block12	7	17	0
mannitol-m_shield	mannitol-m_01-Block12	7	18	0.00123201
mannitol-m_shield	mannitol-m_01-Block12	7	19	0.065583
mannitol-m_shield	mannitol-m_01-Block12	7	20	0.056606
mannitol-m_shield	mannitol-m_01-Block12	7	21	0.0597996
mannitol-m_shield	mannitol-m_01-Block12	7	22	0.0274304
mannitol-m_shield	mannitol-m_01-Block12	7	23	0.0274428
mannitol-m_shield	mannitol-m_01-Block12	7	24	0.0575531
mannitol-m_shield	mannitol-m_01-Block12	7	25	0.074794
mannitol-m_shield	mannitol-m_01-Block12	7	26	0.107676
mannitol-m_shield	mannitol-m_01-Block12	7	27	0.118471
mannitol-m_shield	mannitol-m_01-Block12	7	28	0.125605
mannitol-m_shield	mannitol-m_01-Block12	7	29	0.0649297
mannitol-m_shield	mannitol-m_01-Block12	7	30	0.0381351
mannitol-m_shield	mannitol-m_01-Block12	7	31	0.0237606
mannitol-m_shield	mannitol-m_01-Block12	7	32	0.0894374
mannitol-m_shield	mannitol-m_01-Block12	7	33	0.148844
mannitol-m_shield	mannitol-m_01-Block12	7	34	0.113221
mannitol-m_shield	mannitol-m_01-Block12	7	35	0.137201
mannitol-m_shield	mannitol-m_01-Block12	7	36	0.0820036
mannitol-m_shield	mannitol-m_01-Block12	7	37	0.111641
mannitol-m_shield	mannitol-m_01-Block12	7	38	0.149172
mannitol-m_shield	mannitol-m_01-Block12	7	39	0.126888
mannitol-m_shield	mannitol-m_01-Block12	7	40	0.0938739
mannitol-m_shield	mannitol-m_01-Block12	7	41	0.0753072
mannitol-m_shield	mannitol-m_01-Block12	7	42	0.100206
mannitol-m_shield	mannitol-m_01-Block12	7	43	0.162945
mannitol-m_shield	mannitol-m_01-Block12	7	44	0.264232
mannitol-m_shield	mannitol-m_01-Block12	7	45	0.392158
mannitol-m_shield	mannitol-m_01-Block12	7	46	0.487262
mannitol-m_shield	mannitol-m_01-Block12	7	47	0.754503
mannitol-m_shield	mannitol-m_01-Block12	7	48	0.896093
mannitol-m_shield	mannitol-m_01-Block12	7	49	1
mannitol-m_shield	mannitol-m_01-Block12	7	50	0.899681
mannitol-m_shield	mannitol-m_01-Block7-2	1	1	0.207775
mannitol-m_shield	mannitol-m_01-Block7-2	1	2	0.204148
mannitol-m_shield	mannitol-m_01-Block7-2	1	3	0.196338
mannitol-m_shield	mannitol-m_01-Block7-2	1	4	0.228913
mannitol-m_shield	mannitol-m_01-Block7-2	1	5	0.220887
mannitol-m_shield	mannitol-m_01-Block7-2	1	6	0.240534
mannitol-m_shield	mannitol-m_01-Block7-2	1	7	0.251614
mannitol-m_shield	mannitol-m_01-Block7-2	1	8	0.313298
mannitol-m_shield	mannitol-m_01-Block7-2	1	9	0.250512
mannitol-m_shield	mannitol-m_01-Block7-2	1	10	0.19822
mannitol-m_shield	mannitol-m_01-Block7-2	1	11	0.150952
mannitol-m_shield	mannitol-m_01-Block7-2	1	12	0.115646
mannitol-m_shield	mannitol-m_01-Block7-2	1	13	0.104504
mannitol-m_shield	mannitol-m_01-Block7-2	1	14	0.0826468
mannitol-m_shield	mannitol-m_01-Block7-2	1	15	0.0424386
mannitol-m_shield	mannitol-m_01-Block7-2	1	16	0.00514254
mannitol-m_shield	mannitol-m_01-Block7-2	1	17	0.00181646
mannitol-m_shield	mannitol-m_01-Block7-2	1	18	0.00348674
mannitol-m_shield	mannitol-m_01-Block7-2	1	19	0.00309015
mannitol-m_shield	mannitol-m_01-Block7-2	1	20	0
mannitol-m_shield	mannitol-m_01-Block7-2	1	21	0.0121898
mannitol-m_shield	mannitol-m_01-Block7-2	1	22	0.00684466
mannitol-m_shield	mannitol-m_01-Block7-2	1	23	0.0305411
mannitol-m_shield	mannitol-m_01-Block7-2	1	24	0.0151106
mannitol-m_shield	mannitol-m_01-Block7-2	1	25	0.0132681
mannitol-m_shield	mannitol-m_01-Block7-2	1	26	0.0193909
mannitol-m_shield	mannitol-m_01-Block7-2	1	27	0.0015487
mannitol-m_shield	mannitol-m_01-Block7-2	1	28	0.0265449
mannitol-m_shield	mannitol-m_01-Block7-2	1	29	0.0372338
mannitol-m_shield	mannitol-m_01-Block7-2	1	30	0.0263872
mannitol-m_shield	mannitol-m_01-Block7-2	1	31	0.0669326
mannitol-m_shield	mannitol-m_01-Block7-2	1	32	0.0997273
mannitol-m_shield	mannitol-m_01-Block7-2	1	33	0.122136
mannitol-m_shield	mannitol-m_01-Block7-2	1	34	0.1373
mannitol-m_shield	mannitol-m_01-Block7-2	1	35	0.143917
mannitol-m_shield	mannitol-m_01-Block7-2	1	36	0.135913
mannitol-m_shield	mannitol-m_01-Block7-2	1	37	0.181252
mannitol-m_shield	mannitol-m_01-Block7-2	1	38	0.194832
mannitol-m_shield	mannitol-m_01-Block7-2	1	39	0.329882
mannitol-m_shield	mannitol-m_01-Block7-2	1	40	0.405181
mannitol-m_shield	mannitol-m_01-Block7-2	1	41	0.430875
mannitol-m_shield	mannitol-m_01-Block7-2	1	42	0.399388
mannitol-m_shield	mannitol-m_01-Block7-2	1	43	0.372043
mannitol-m_shield	mannitol-m_01-Block7-2	1	44	0.40362
mannitol-m_shield	mannitol-m_01-Block7-2	1	45	0.514976
mannitol-m_shield	mannitol-m_01-Block7-2	1	46	0.573635
mannitol-m_shield	mannitol-m_01-Block7-2	1	47	0.792388
mannitol-m_shield	mannitol-m_01-Block7-2	1	48	0.923428
mannitol-m_shield	mannitol-m_01-Block7-2	1	49	1
mannitol-m_shield	mannitol-m_01-Block7-2	1	50	0.89873
mannitol-m_shield	mannitol-m_01-Block7-2	2	1	0.396
mannitol-m_shield	mannitol-m_01-Block7-2	2	2	0.393338
mannitol-m_shield	mannitol-m_01-Block7-2	2	3	0.327294
mannitol-m_shield	mannitol-m_01-Block7-2	2	4	0.281807
mannitol-m_shield	mannitol-m_01-Block7-2	2	5	0.251023
mannitol-m_shield	mannitol-m_01-Block7-2	2	6	0.232497
mannitol-m_shield	mannitol-m_01-Block7-2	2	7	0.246987
mannitol-m_shield	mannitol-m_01-Block7-2	2	8	0.265
mannitol-m_shield	mannitol-m_01-Block7-2	2	9	0.302059
mannitol-m_shield	mannitol-m_01-Block7-2	2	10	0.301105
mannitol-m_shield	mannitol-m_01-Block7-2	2	11	0.206681
mannitol-m_shield	mannitol-m_01-Block7-2	2	12	0.196551
mannitol-m_shield	mannitol-m_01-Block7-2	2	13	0.227561
mannitol-m_shield	mannitol-m_01-Block7-2	2	14	0.265841
mannitol-m_shield	mannitol-m_01-Block7-2	2	15	0.210828
mannitol-m_shield	mannitol-m_01-Block7-2	2	16	0.131911
mannitol-m_shield	mannitol-m_01-Block7-2	2	17	0.1155
mannitol-m_shield	mannitol-m_01-Block7-2	2	18	0.0945888
mannitol-m_shield	mannitol-m_01-Block7-2	2	19	0.0436764
mannitol-m_shield	mannitol-m_01-Block7-2	2	20	0.0464521
mannitol-m_shield	mannitol-m_01-Block7-2	2	21	0.0487217
mannitol-m_shield	mannitol-m_01-Block7-2	2	22	0.0415692
mannitol-m_shield	mannitol-m_01-Block7-2	2	23	0
mannitol-m_shield	mannitol-m_01-Block7-2	2	24	0.021629
mannitol-m_shield	mannitol-m_01-Block7-2	2	25	0.00980843
mannitol-m_shield	mannitol-m_01-Block7-2	2	26	0.0303824
mannitol-m_shield	mannitol-m_01-Block7-2	2	27	0.0408006
mannitol-m_shield	mannitol-m_01-Block7-2	2	28	0.0585187
mannitol-m_shield	mannitol-m_01-Block7-2	2	29	0.0411055
mannitol-m_shield	mannitol-m_01-Block7-2	2	30	0.0310333
mannitol-m_shield	mannitol-m_01-Block7-2	2	31	0.0234115
mannitol-m_shield	mannitol-m_01-Block7-2	2	32	0.00303314
mannitol-m_shield	mannitol-m_01-Block7-2	2	33	0.0196254
mannitol-m_shield	mannitol-m_01-Block7-2	2	34	0.0332979
mannitol-m_shield	mannitol-m_01-Block7-2	2	35	0.0154536
mannitol-m_shield	mannitol-m_01-Block7-2	2	36	0.0536464
mannitol-m_shield	mannitol-m_01-Block7-2	2	37	0.0574155
mannitol-m_shield	mannitol-m_01-Block7-2	2	38	0.0468669
mannitol-m_shield	mannitol-m_01-Block7-2	2	39	0.0687285
mannitol-m_shield	mannitol-m_01-Block7-2	2	40	0.0869677
mannitol-m_shield	mannitol-m_01-Block7-2	2	41	0.128097
mannitol-m_shield	mannitol-m_01-Block7-2	2	42	0.181016
mannitol-m_shield	mannitol-m_01-Block7-2	2	43	0.216022
mannitol-m_shield	mannitol-m_01-Block7-2	2	44	0.329811
mannitol-m_shield	mannitol-m_01-Block7-2	2	45	0.391213
mannitol-m_shield	mannitol-m_01-Block7-2	2	46	0.510827
mannitol-m_shield	mannitol-m_01-Block7-2	2	47	0.644238
[truncated: 253 more rows]

## Sheet: ExtendedDataFigure_7f
Panel_f
ZO-1
condition_stage	sample_id	cell_id_persample	outer_mean	inner_mean	polarization_index
explant_shield	explant_01-Block12-2	1	0.467574	0.462377	1.01124
explant_shield	explant_01-Block12-2	2	0.661302	0.352174	1.87777
explant_shield	explant_01-Block12-2	3	0.306108	0.327963	0.933362
explant_shield	explant_01-Block12-2	4	0.505443	0.250816	2.01519
explant_shield	explant_01-Block13-2	1	0.47768	0.156767	3.04706
explant_shield	explant_01-Block13-2	2	0.4938	0.395838	1.24748
explant_shield	explant_01-Block13-2	3	0.680104	0.300611	2.2624
explant_shield	explant_01-Block13-2	4	0.57537	0.286452	2.00861
explant_shield	explant_01-Block13-2	5	0.585951	0.364588	1.60716
explant_shield	explant_01-Block13-2	6	0.334933	0.618085	0.541889
explant_shield	explant_01-Block13-2	7	0.479844	0.147846	3.24557
explant_shield	explant_01-Block2-2	1	0.226522	0.326958	0.692817
explant_shield	explant_01-Block2-2	2	0.347336	0.482956	0.719186
explant_shield	explant_01-Block2-2	3	0.4495	0.223423	2.01188
explant_shield	explant_01-Block2-2	4	0.397005	0.273008	1.45419
explant_shield	explant_01-Block2-2	5	0.392667	0.370889	1.05872
explant_shield	explant_New-05-2	1	0.451233	0.129521	3.48385
explant_shield	explant_New-05-2	2	0.438334	0.310752	1.41056
explant_shield	explant_New-05-2	3	0.679955	0.141595	4.80211
explant_shield	explant_New-05-2	4	0.812484	0.216915	3.74564
explant_shield	explant_New-05-2	5	0.515768	0.184065	2.8021
mannitol-m_shield	mannitol-m_02-2	1	0.615003	0.251003	2.45018
mannitol-m_shield	mannitol-m_02-2	2	0.342266	0.197784	1.7305
mannitol-m_shield	mannitol-m_02-2	3	0.30898	0.120742	2.55901
mannitol-m_shield	mannitol-m_02-2	4	0.455205	0.150626	3.0221
mannitol-m_shield	mannitol-m_02-2	5	0.327632	0.361413	0.906531
mannitol-m_shield	mannitol-m_02-2	6	0.267171	0.235599	1.13401
mannitol-m_shield	mannitol-m_02-2	7	0.290035	0.130489	2.22268
mannitol-m_shield	mannitol-m_04-2	1	0.272745	0.134613	2.02613
mannitol-m_shield	mannitol-m_04-2	2	0.358885	0.241455	1.48634
mannitol-m_shield	mannitol-m_04-2	3	0.302106	0.337318	0.895611
mannitol-m_shield	mannitol-m_04-2	4	0.213707	0.229337	0.931847
mannitol-m_shield	mannitol-m_04-2	5	0.610124	0.229595	2.6574
mannitol-m_shield	mannitol-m_04-2	6	0.503113	0.591285	0.850881
mannitol-m_shield	mannitol-m_10-2	1	0.544812	0.170196	3.20108
mannitol-m_shield	mannitol-m_10-2	2	0.27385	0.240686	1.13779
mannitol-m_shield	mannitol-m_10-2	3	0.437192	0.29624	1.4758
mannitol-m_shield	mannitol-m_10-2	4	0.460358	0.275311	1.67214
mannitol-m_shield	mannitol-m_10-2	5	0.460593	0.220795	2.08606
mannitol-m_shield	mannitol-m_10-2	6	0.291582	0.260443	1.11956
mannitol-m_shield	mannitol-m_11-2	1	0.31892	0.106283	3.00067
mannitol-m_shield	mannitol-m_11-2	2	0.462179	0.419865	1.10078
mannitol-m_shield	mannitol-m_11-2	3	0.383985	0.122721	3.12893
mannitol-m_shield	mannitol-m_11-2	4	0.282914	0.494213	0.572454
mannitol-m_shield	mannitol-m_11-2	5	0.535019	0.337756	1.58404
mannitol-m_shield	mannitol-m_11-2	6	0.304991	0.378349	0.806109
mannitol-m_shield	mannitol-m_11-2	7	0.449093	0.868249	0.51724
wt_shield	wt_01-Block1-2	1	0.556931	0.435357	1.27925
wt_shield	wt_01-Block1-2	2	0.446696	0.322081	1.38691
wt_shield	wt_01-Block1-2	3	0.443818	0.315617	1.40619
wt_shield	wt_01-Block1-2	4	0.373199	0.495752	0.752794
wt_shield	wt_01-Block1-2	5	0.303387	0.191569	1.5837
wt_shield	wt_01-Block1-2	6	0.291178	0.268411	1.08482
wt_shield	wt_01-Block1-2	7	0.65026	0.405723	1.60272
wt_shield	wt_01-Block2-2	1	0.38655	0.452131	0.854952
wt_shield	wt_01-Block2-2	2	0.180248	0.361328	0.498849
wt_shield	wt_01-Block2-2	3	0.354351	0.345056	1.02694
wt_shield	wt_01-Block2-2	4	0.533986	0.493386	1.08229
wt_shield	wt_01-Block2-2	5	0.284777	0.247444	1.15088
wt_shield	wt_01-Block2-2	6	0.225318	0.214197	1.05192
wt_shield	wt_01-Block2-2	7	0.370493	0.442021	0.83818
wt_shield	wt_01-Block3-2	1	0.311098	0.350236	0.888252
wt_shield	wt_01-Block3-2	2	0.565755	0.48612	1.16382
wt_shield	wt_01-Block3-2	3	0.183588	0.249034	0.737201
wt_shield	wt_01-Block3-2	4	0.234334	0.285058	0.822059
wt_shield	wt_01-Block3-2	5	0.306612	0.511415	0.599536
wt_shield	wt_01-Block3-2	6	0.379913	0.381981	0.994587
wt_shield	wt_01-Block3-2	7	0.183954	0.345164	0.532945
wt-m_shield	wt-m_02-Block1-2	1	0.302113	0.449043	0.672794
wt-m_shield	wt-m_02-Block1-2	2	0.524726	0.372546	1.40849
wt-m_shield	wt-m_02-Block1-2	3	0.175978	0.232631	0.756468
wt-m_shield	wt-m_02-Block1-2	4	0.247927	0.210233	1.1793
wt-m_shield	wt-m_02-Block1-2	5	0.444648	0.687621	0.646648
wt-m_shield	wt-m_02-Block1-2	6	0.720958	0.418853	1.72127
wt-m_shield	wt-m_02-Block1-2	7	0.307586	0.299107	1.02835
wt-m_shield	wt-m_02-Block2-2	1	0.239425	0.220443	1.08611
wt-m_shield	wt-m_02-Block2-2	2	0.26702	0.225813	1.18248
wt-m_shield	wt-m_02-Block2-2	3	0.302095	0.171259	1.76397
wt-m_shield	wt-m_02-Block2-2	4	0.758009	0.360938	2.10011
wt-m_shield	wt-m_02-Block2-2	5	0.336379	0.23508	1.43092
wt-m_shield	wt-m_02-Block3-2	1	0.345272	0.445215	0.775517
wt-m_shield	wt-m_02-Block3-2	2	0.322236	0.338	0.953362
wt-m_shield	wt-m_02-Block3-2	3	0.150422	0.298642	0.503685
wt-m_shield	wt-m_02-Block3-2	4	0.220976	0.554196	0.398732
wt-m_shield	wt-m_02-Block3-2	5	0.461603	0.520235	0.887299
wt-m_shield	wt-m_02-Block3-2	6	0.193867	0.521161	0.371991
wt-m_shield	wt-m_02-Block4-2	1	0.504678	0.388255	1.29986
wt-m_shield	wt-m_02-Block4-2	2	0.570497	0.54177	1.05303
wt-m_shield	wt-m_02-Block4-2	3	0.410598	0.172798	2.37618
wt-m_shield	wt-m_02-Block4-2	4	0.33126	0.487905	0.678945
wt-m_shield	wt-m_02-Block4-2	5	0.170426	0.590439	0.288642
wt-m_shield	wt-m_02-Block4-2	6	0.521888	0.259045	2.01466

## Sheet: ExtendedDataFigure_7g
Panel_g
aPKC
condition_stage	sample_id	cell_id_persample	outer_mean	inner_mean	polarisation_index
explant_shield	explant_01-Block12	1	0.716093	0.261105	2.74254
explant_shield	explant_01-Block12	2	0.0909979	0.593934	0.153212
explant_shield	explant_01-Block12	3	0.589587	0.392668	1.50149
explant_shield	explant_01-Block14	1	0.682937	0.36048	1.89452
explant_shield	explant_01-Block14	2	0.415163	0.493678	0.840959
explant_shield	explant_01-Block14	3	0.630691	0.529633	1.19081
explant_shield	explant_01-Block5-5b	1	0.662863	0.590963	1.12166
explant_shield	explant_01-Block5-5b	2	0.599531	0.769677	0.778938
explant_shield	explant_01-Block6-6b	1	0.532292	0.492979	1.07975
explant_shield	explant_01-Block6-6b	2	0.512223	0.435011	1.17749
explant_shield	explant_01-Block6-6b	3	0.583704	0.496015	1.17679
explant_shield	explant_01-Block6-6b	4	0.202597	0.593076	0.341603
explant_shield	explant_1-01	1	0.741401	0.55882	1.32673
explant_shield	explant_1-01	2	0.797413	0.326763	2.44034
explant_shield	explant_1-01	3	0.621059	0.32588	1.90579
explant_shield	explant_1-02-1-Block7	1	0.358724	0.383142	0.936271
explant_shield	explant_1-02-1-Block7	2	0.270078	0.515461	0.523953
explant_shield	explant_1-02-1-Block7	3	0.369805	0.352879	1.04797
explant_shield	explant_1-02-1-Block7	4	0.316451	0.414038	0.764305
explant_shield	explant_1-02-5-Block9	1	0.500052	0.25039	1.99709
explant_shield	explant_1-02-5-Block9	2	0.390632	0.600641	0.650358
explant_shield	explant_1-02-5-Block9	3	0.59908	0.613927	0.975816
explant_shield	explant_1-02-6	1	0.332868	0.40963	0.812606
explant_shield	explant_1-02-6	2	0.76394	0.487534	1.56695
explant_shield	explant_1-02-6	3	0.296077	0.472634	0.626441
explant_shield	explant_1-02-Block4	1	0.808936	0.296234	2.73074
explant_shield	explant_1-02-Block4	2	0.666848	0.310368	2.14857
explant_shield	explant_1-02-Block4	3	0.737222	0.399517	1.84528
explant_shield	explant_1-02-Block4	4	0.691409	0.211491	3.26921
mannitol-m_shield	mannitol-m_01-Block16	1	0.677822	0.612639	1.1064
mannitol-m_shield	mannitol-m_01-Block16	2	0.266311	0.4736	0.562312
mannitol-m_shield	mannitol-m_01-Block16	3	0.468668	0.248737	1.88419
mannitol-m_shield	mannitol-m_01-Block16	4	0.499019	0.443194	1.12596
mannitol-m_shield	mannitol-m_01-Block16	5	0.300988	0.293511	1.02548
mannitol-m_shield	mannitol-m_01-Block16	6	0.360887	0.520197	0.693749
mannitol-m_shield	mannitol-m_01-Block16	7	0.209272	0.749482	0.279222
mannitol-m_shield	mannitol-m_01-Block6	1	0.651942	0.482102	1.35229
mannitol-m_shield	mannitol-m_01-Block6	2	0.275564	0.583752	0.472057
mannitol-m_shield	mannitol-m_01-Block6	3	0.655371	0.699931	0.936337
mannitol-m_shield	mannitol-m_01-Block6	4	0.458275	0.242115	1.89279
mannitol-m_shield	mannitol-m_01-Block6	5	0.634038	0.20825	3.04459
mannitol-m_shield	mannitol-m_01-Block6	6	0.371542	0.362343	1.02539
mannitol-m_shield	mannitol-m_01-Block6	7	0.553086	0.312577	1.76944
mannitol-m_shield	mannitol-m_01-Block7	1	0.293493	0.65103	0.450814
mannitol-m_shield	mannitol-m_01-Block7	2	0.602078	0.484424	1.24288
mannitol-m_shield	mannitol-m_01-Block7	3	0.44097	0.467609	0.943032
mannitol-m_shield	mannitol-m_01-Block7	4	0.61515	0.677059	0.908562
mannitol-m_shield	mannitol-m_01-Block7	5	0.489799	0.599155	0.817483
mannitol-m_shield	mannitol-m_01-Block7	6	0.725393	0.252268	2.87549
mannitol-m_shield	mannitol-m_01-Block7	7	0.371187	0.517389	0.717424
wt_shield	wt_e15	1	0.450492	0.461827	0.975457
wt_shield	wt_e15	2	0.227855	0.527711	0.43178
wt_shield	wt_e15	3	0.330251	0.255018	1.29501
wt_shield	wt_e15	4	0.222149	0.624894	0.355499
wt_shield	wt_e15	5	0.118602	0.545214	0.217533
wt_shield	wt_e15	6	0.535492	0.241624	2.21622
wt_shield	wt_e15	7	0.40986	0.34872	1.17533
wt_shield	wt_e22	1	0.558875	0.648308	0.862051
wt_shield	wt_e22	2	0.221769	0.748326	0.296353
wt_shield	wt_e22	3	0.42657	0.264078	1.61532
wt_shield	wt_e22	4	0.504789	0.45987	1.09768
wt_shield	wt_e22	5	0.150149	0.637231	0.235627
wt_shield	wt_e22	6	0.505247	0.379543	1.3312
wt_shield	wt_e22	7	0.386825	0.477625	0.809893
wt_shield	wt_e26	1	0.225623	0.318175	0.709117
wt_shield	wt_e26	2	0.424439	0.567895	0.74739
wt_shield	wt_e26	3	0.68338	0.490784	1.39243
wt_shield	wt_e26	4	0.271677	0.520927	0.521525
wt_shield	wt_e26	5	0.283146	0.38946	0.727023
wt_shield	wt_e26	6	0.363036	0.821504	0.441916
wt_shield	wt_e26	7	0.456886	0.5573	0.819822
wt_shield	wt_e30	1	0.463354	0.561617	0.825036
wt_shield	wt_e30	2	0.398618	0.691448	0.576497
wt_shield	wt_e30	3	0.552396	0.442353	1.24877
wt_shield	wt_e30	4	0.310017	0.632688	0.49
wt_shield	wt_e30	5	0.41101	0.765452	0.536951
wt_shield	wt_e30	6	0.371926	0.544968	0.682474
wt_shield	wt_e30	7	0.41466	0.669518	0.619341
wt-m_shield	wt-m_e15	1	0.245167	0.597309	0.410452
wt-m_shield	wt-m_e15	2	0.284425	0.250008	1.13766
wt-m_shield	wt-m_e15	3	0.217913	0.448794	0.485552
wt-m_shield	wt-m_e15	4	0.257228	0.488488	0.52658
wt-m_shield	wt-m_e15	5	0.290436	0.428943	0.677097
wt-m_shield	wt-m_e15	6	0.218909	0.617134	0.354719
wt-m_shield	wt-m_e15	7	0.295037	0.710393	0.415315
wt-m_shield	wt-m_e26	1	0.304954	0.45038	0.677104
wt-m_shield	wt-m_e26	2	0.380738	0.510694	0.745531
wt-m_shield	wt-m_e26	3	0.168463	0.725657	0.232152
wt-m_shield	wt-m_e26	4	0.290005	0.333133	0.870539
wt-m_shield	wt-m_e26	5	0.199182	0.430338	0.462849
wt-m_shield	wt-m_e26	6	0.235933	0.651531	0.36212
wt-m_shield	wt-m_e26	7	0.16241	0.385096	0.421739
wt-m_shield	wt-m_e32	1	0.416867	0.485783	0.858134
wt-m_shield	wt-m_e32	2	0.304199	0.689057	0.441471
wt-m_shield	wt-m_e32	3	0.1572	0.696805	0.225601
wt-m_shield	wt-m_e32	4	0.306678	0.473415	0.6478
wt-m_shield	wt-m_e32	5	0.337638	0.495743	0.681075
wt-m_shield	wt-m_e32	6	0.466428	0.496489	0.939452
wt-m_shield	wt-m_e32	7	0.559227	0.655125	0.853619

## Sheet: ExtendedDataFigure_7h
Panel_h
F-actin (phalloidin)
condition_stage	sample_id	cell_id_persample	outer_mean	inner_mean	polarisation_index
explant_shield	explant_01-2-3	1	0.372154	0.0803736	4.63031
explant_shield	explant_01-2-3	2	0.456346	0.223806	2.03903
explant_shield	explant_01-Block2-2	1	0.254684	0.368996	0.690207
explant_shield	explant_01-Block2-2	2	0.343804	0.415502	0.827444
explant_shield	explant_01-Block2-2	3	0.320406	0.152786	2.0971
explant_shield	explant_01-Block2-2	4	0.343906	0.201638	1.70557
explant_shield	explant_01-Block2-2	5	0.3919	0.500871	0.782438
explant_shield	explant_03-3	1	0.472898	0.124996	3.78331
explant_shield	explant_03-3	2	0.577373	0.36264	1.59214
explant_shield	explant_03-3	3	0.308733	0.145914	2.11585
explant_shield	explant_03-3	4	0.721815	0.219197	3.29299
explant_shield	explant_05-3	1	0.264329	0.287153	0.920518
explant_shield	explant_05-3	2	0.316133	0.186754	1.69277
explant_shield	explant_05-3	3	0.235715	0.162676	1.44899
explant_shield	explant_expl03-3	1	0.0877408	0.217164	0.404031
explant_shield	explant_expl03-3	2	0.210181	0.0900321	2.33452
explant_shield	explant_expl03-3	3	0.227786	0.185107	1.23056
explant_shield	explant_expl03-3	4	0.24874	0.116518	2.13478
explant_shield	explant_expl03-3	5	0.373167	0.135812	2.74766
explant_shield	explant_expl03-3	6	0.290044	0.352133	0.823675
explant_shield	explant_expl03-3	7	0.182371	0.202002	0.90282
mannitol-m_shield	mannitol-m_01-1-Block2-3	1	0.166474	0.119986	1.38744
mannitol-m_shield	mannitol-m_01-1-Block2-3	2	0.218296	0.162035	1.34721
mannitol-m_shield	mannitol-m_01-1-Block2-3	3	0.228396	0.277736	0.822348
mannitol-m_shield	mannitol-m_01-1-Block2-3	4	0.211499	0.125378	1.68689
mannitol-m_shield	mannitol-m_01-1-Block2-3	5	0.351116	0.15889	2.2098
mannitol-m_shield	mannitol-m_01-1-Block4-3	1	0.244233	0.213463	1.14415
mannitol-m_shield	mannitol-m_01-1-Block4-3	2	0.213745	0.108195	1.97555
mannitol-m_shield	mannitol-m_01-1-Block4-3	3	0.206853	0.199312	1.03783
mannitol-m_shield	mannitol-m_01-1-Block4-3	4	0.367265	0.189818	1.93482
mannitol-m_shield	mannitol-m_01-1-Block4-3	5	0.360536	0.0710611	5.07361
mannitol-m_shield	mannitol-m_01-1-Block6-3	1	0.260925	0.197539	1.32088
mannitol-m_shield	mannitol-m_01-1-Block6-3	2	0.253177	0.189636	1.33507
mannitol-m_shield	mannitol-m_01-1-Block6-3	3	0.254067	0.142591	1.78179
mannitol-m_shield	mannitol-m_01-1-Block6-3	4	0.193267	0.0866862	2.2295
mannitol-m_shield	mannitol-m_01-1-Block6-3	5	0.203962	0.13629	1.49653
mannitol-m_shield	mannitol-m_01-1-Block6-3	6	0.359809	0.182624	1.97022
mannitol-m_shield	mannitol-m_01-1-Block6-3	7	0.464987	0.262228	1.77321
mannitol-m_shield	mannitol-m_01-3-Block7-3	1	0.535825	0.0653428	8.2002
mannitol-m_shield	mannitol-m_01-3-Block7-3	2	0.246731	0.203939	1.20982
mannitol-m_shield	mannitol-m_01-3-Block7-3	3	0.333147	0.216716	1.53725
mannitol-m_shield	mannitol-m_01-3-Block7-3	4	0.081835	0.349183	0.234362
wt_shield	wt_01-3	1	0.292557	0.147447	1.98415
wt_shield	wt_01-3	2	0.238738	0.182464	1.30841
wt_shield	wt_01-3	3	0.171306	0.254988	0.671818
wt_shield	wt_01-3	4	0.158389	0.271379	0.583644
wt_shield	wt_01-3	5	0.274313	0.297415	0.922324
wt_shield	wt_01-3	6	0.230987	0.144172	1.60216
wt_shield	wt_01-3	7	0.16927	0.179323	0.943937
wt_shield	wt_02-3	1	0.164848	0.146022	1.12892
wt_shield	wt_02-3	2	0.214429	0.286864	0.747493
wt_shield	wt_02-3	3	0.164379	0.286591	0.573565
wt_shield	wt_02-3	4	0.180946	0.203857	0.887612
wt_shield	wt_02-3	5	0.185642	0.20604	0.900997
wt_shield	wt_02-3	6	0.252674	0.286959	0.880522
wt_shield	wt_02-3	7	0.253557	0.166053	1.52696
wt_shield	wt_03-3	1	0.223823	0.161438	1.38643
wt_shield	wt_03-3	2	0.146645	0.205312	0.714257
wt_shield	wt_03-3	3	0.290728	0.205384	1.41553
wt_shield	wt_03-3	4	0.236973	0.124278	1.9068
wt_shield	wt_03-3	5	0.187667	0.264876	0.708509
wt_shield	wt_03-3	6	0.276897	0.171943	1.6104
wt_shield	wt_03-3	7	0.312705	0.162959	1.91893
wt-m_shield	wt-m_01-2-3	1	0.245873	0.188245	1.30613
wt-m_shield	wt-m_01-2-3	2	0.172374	0.291815	0.590697
wt-m_shield	wt-m_01-2-3	3	0.293316	0.145979	2.0093
wt-m_shield	wt-m_01-2-3	4	0.271276	0.120829	2.24513
wt-m_shield	wt-m_01-2-3	5	0.197823	0.254267	0.778013
wt-m_shield	wt-m_01-2-3	6	0.190688	0.128968	1.47857
wt-m_shield	wt-m_01-2-3	7	0.130381	0.289625	0.450171
wt-m_shield	wt-m_01-3-3	1	0.211088	0.186375	1.1326
wt-m_shield	wt-m_01-3-3	2	0.272888	0.163786	1.66612
wt-m_shield	wt-m_01-3-3	3	0.204781	0.369065	0.554865
wt-m_shield	wt-m_01-3-3	4	0.231199	0.27762	0.83279
wt-m_shield	wt-m_01-3-3	5	0.233341	0.206202	1.13161
wt-m_shield	wt-m_01-3-3	6	0.115954	0.232868	0.497938
wt-m_shield	wt-m_01-3-3	7	0.169759	0.108047	1.57116
wt-m_shield	wt-m_01-4-3	1	0.198609	0.155918	1.2738
wt-m_shield	wt-m_01-4-3	2	0.237613	0.21965	1.08178
wt-m_shield	wt-m_01-4-3	3	0.16304	0.18305	0.890684
wt-m_shield	wt-m_01-4-3	4	0.337628	0.210011	1.60767
wt-m_shield	wt-m_01-4-3	5	0.239159	0.231791	1.03179
wt-m_shield	wt-m_01-4-3	6	0.168401	0.20774	0.810632
wt-m_shield	wt-m_01-4-3	7	0.300558	0.155917	1.92769
wt-m_shield	wt-m_01-8-3	1	0.451294	0.20176	2.23678
wt-m_shield	wt-m_01-8-3	2	0.165885	0.334967	0.495227
wt-m_shield	wt-m_01-8-3	3	0.221774	0.194296	1.14142
wt-m_shield	wt-m_01-8-3	4	0.280325	0.39455	0.710494
wt-m_shield	wt-m_01-8-3	5	0.183597	0.318227	0.576937
